# Supplementary material for: The blood metabolome of brain health in midlife and influences of genes, microbiome and exposome
Source: Nat Aging. 2026 Jun 24;6(7):1452–67. doi: 10.1038/s43587-026-01149-4 (PMC13375541; doi:10.1038/s43587-026-01149-4)
Supplement: Supplementary file 4 — Tables 1–14. [file 43587_2026_1149_MOESM4_ESM.xlsx]

## Sheet: Overview
Supplementary Tables 1-14 to:
The blood metabolome of brain health in midlife and influences of genes, microbiome, and exposome
by Ahmad et al.
Supplementary Table 1: Association of metabolites with general cognition
Supplementary Table 2: Association of metabolites with MRI markers
Supplementary Table 3: Metabolic signature of cognition and MRI traits based on elastic net regularization models
Supplementary Table 4: Replication of metabolite associations with cognition (in ADRC and RSI-4 cohorts) and signature of incident AD in RSI-4 (cox-proportional hazard analysis)
Supplementary Table 5: Sex-interaction analysis in RSIII-2 for general cognition and MRI phenotypes and replication in RSI-4 (for cognition)
Supplementary Table 6: Variance of metabolite levels explained by different factors
Supplementary Table 7: SNP-based heritability of metabolites
Supplementary Table 8: Explained Variance (EV) comparison of Chen et al. and this study
Supplementary Table 9: Univariate associations of lifestyle factors with metabolite levels
Supplementary Table 10: Univariate associations of clinical factors with metabolite levels
Supplementary Table 11: Univariate association of medication use with metabolite levels
Supplementary Table 12: Univariate associations of gut microbiota with metabolite levels
Supplementary Table 13: Mediation analysis between medications and cognition with ergothioneine
Supplementary Table 14: Association of metabolites with general cognition in RSIII-2 cohort stratified by smoking status
*indicates metabolites, for which no authentic standard measurement was available for spectral comparison

## Sheet: Sup.Table_1
Supplementary Table 1: Association of metabolites with general cognition
Metabolite annotations						Model 1: Age, sex, BMI, lipid lowering					Model 2: Model 1+Education					Model3: Model 2+ smoking, diabetes, hypertension
CHEM_ID	BIOCHEMICAL_NAME	Updates to BIOCHEMICAL_NAME	MSI LEVEL (Sumner et al., Metabolomics. 2007)	SUPER_PATHWAY	SUB_PATHWAY	Beta_M1	Se_all	p_all	FDR_all	n_all	Beta_M2	Se_all	p_all	FDR_all	n_all	Beta_M2	Se_all	p_all	FDR_all	n_all
metab_100002154	ergothioneine		1	Xenobiotics	Food Component/Plant	0.122099	0.0240455	4.64768e-07	0.000460585	898	0.10073	0.0233051	1.71924e-05	0.0110856	898	0.0905477	0.0236142	0.000134847	0.133634	898
metab_100006126	4-vinylguaiacol sulfate		1	Xenobiotics	Food Component/Plant	-0.11354	0.0244244	3.84604e-06	0.00190571	898	-0.0966265	0.0236142	4.66842e-05	0.0110856	898	-0.0761012	0.026	0.00351135	0.231983	898
metab_100001806	o-cresol sulfate		1	Xenobiotics	Benzoate Metabolism	-0.107406	0.0241818	1.00499e-05	0.00331983	898	-0.0968345	0.0232918	3.52991e-05	0.0110856	898	-0.0780358	0.0272018	0.00421965	0.261355	898
metab_999911849	X - 11849		4	NA	NA	0.103913	0.0237943	1.40653e-05	0.00348468	898	0.0819467	0.0230583	0.000399595	0.0439998	898	0.0703267	0.0232421	0.00255195	0.229908	898
metab_100004326	3-acetylphenol sulfate		1	Xenobiotics	Chemical	-0.0980679	0.0238876	4.40673e-05	0.00727845	898	-0.0935915	0.0229728	5.0345e-05	0.0110856	898	-0.0766846	0.0235879	0.00119383	0.20111	898
metab_999925420	X - 25420		4	NA	NA	-0.104166	0.0251336	3.73e-05	0.00727845	898	-0.0950732	0.0242127	9.28306e-05	0.0153325	898	-0.08649	0.0246519	0.000473672	0.20111	898
metab_100020975	3-hydroxy-2-methylpyridine sulfate		1	Xenobiotics	Chemical	-0.0974919	0.0239823	5.22372e-05	0.00739529	898	-0.0933732	0.0230609	5.59312e-05	0.0110856	898	-0.0768358	0.0242051	0.00155411	0.20111	898
metab_999911847	X - 11847		4	NA	NA	0.0954727	0.0239113	7.06746e-05	0.00875481	898	0.071645	0.0231995	0.0020762	0.0956269	898	0.0594472	0.02337	0.0111381	0.30191	898
metab_535	uridine		1	Nucleotide	Pyrimidine Metabolism, Uracil containing	0.0931262	0.0238276	9.99707e-05	0.0110079	898	0.0846049	0.0229279	0.000237873	0.0294665	898	0.0747072	0.0234174	0.0014721	0.20111	898
metab_100020515	2-naphthol sulfate		1	Xenobiotics	Chemical	-0.0937448	0.0241521	0.000111493	0.011049	898	-0.0802626	0.0232824	0.000592695	0.0489467	898	-0.0630092	0.0283044	0.0262591	0.453645	898
metab_100021208	4-vinylcatechol sulfate		1	Xenobiotics	Benzoate Metabolism	-0.0907632	0.0244323	0.000215941	0.0194544	898	-0.0811422	0.023497	0.000579949	0.0489467	898	-0.0629492	0.0250098	0.0120139	0.30191	898
metab_100004110	3-methylcatechol sulfate (2)		1	Xenobiotics	Benzoate Metabolism	-0.087322	0.0243464	0.000353169	0.0291659	898	-0.0789787	0.023435	0.000783743	0.0597454	898	-0.0638289	0.0244148	0.00909319	0.300378	898
metab_999924418	X - 24418		4	NA	NA	-0.0855231	0.0241024	0.000407919	0.031096	898	-0.0814557	0.0231392	0.000453056	0.0448979	898	-0.0728717	0.0235619	0.00204578	0.212939	898
metab_536	2'-deoxyuridine		1	Nucleotide	Pyrimidine Metabolism, Uracil containing	0.0834871	0.0240696	0.000548261	0.038809	898	0.088811	0.0231005	0.000129392	0.0183182	898	0.0804287	0.0234281	0.000624921	0.20111	898
metab_100006092	tyramine O-sulfate		1	Amino Acid	Tyrosine Metabolism	-0.0790279	0.0242331	0.00115169	0.0760884	898	-0.071931	0.0233145	0.00209678	0.0956269	898	-0.0629762	0.023545	0.0076186	0.300378	898
metab_144	4-hydroxyphenylacetate		1	Amino Acid	Phenylalanine Metabolism	-0.0783312	0.0242788	0.0012996	0.0804941	898	-0.0740986	0.0233101	0.00152999	0.0956269	898	-0.0724263	0.0235302	0.00214873	0.212939	898
metab_999924344	X - 24344		4	NA	NA	-0.076949	0.0243449	0.00162657	0.0948196	898	-0.0697994	0.0234302	0.00297024	0.105125	898	-0.0461467	0.0262958	0.0796241	0.714811	898
metab_100004208	guaiacol sulfate		1	Xenobiotics	Benzoate Metabolism	-0.0752429	0.0246279	0.00231612	0.120804	898	-0.0738591	0.0236679	0.00186291	0.0956269	898	-0.0631355	0.0238181	0.00817654	0.300378	898
metab_999924456	X - 24456		4	NA	NA	-0.0741291	0.024197	0.0022529	0.120804	898	-0.0588817	0.0233491	0.0118496	0.230254	898	-0.0637961	0.023329	0.00637113	0.286991	898
metab_100001267	piperine		1	Xenobiotics	Food Component/Plant	0.0735033	0.0244153	0.00268129	0.129802	898	0.0765738	0.0234138	0.00111509	0.0789325	898	0.0696514	0.0236913	0.00336894	0.231983	898
metab_872	thymidine		1	Nucleotide	Pyrimidine Metabolism, Thymine containing	0.0717787	0.0239047	0.00275059	0.129802	898	0.0718931	0.022986	0.00181927	0.0956269	898	0.0656408	0.0230535	0.00451186	0.263015	898
metab_999917612	X - 17612		4	NA	NA	-0.0731561	0.0245146	0.00292089	0.131573	898	-0.0617395	0.0235975	0.00903827	0.190573	898	-0.0464068	0.0239787	0.0532706	0.636038	898
metab_100004046	N-acetylcarnosine		1	Amino Acid	Histidine Metabolism	0.0888113	0.0303184	0.0034839	0.143856	898	0.0912464	0.0291121	0.00177914	0.0956269	898	0.0862485	0.0292366	0.00326209	0.231983	898
metab_999913695	X - 13695		4	NA	NA	-0.07129	0.0242451	0.00336261	0.143856	898	-0.0725572	0.0232677	0.00187715	0.0956269	898	-0.0618379	0.0236193	0.00899433	0.300378	898
metab_100015793	sphingomyelin (d17:2/16:0, d18:2/15:0)*		2	Lipid	Sphingomyelins	0.0783795	0.0271611	0.00399933	0.158533	898	0.0698743	0.026132	0.0076352	0.190225	898	0.0564306	0.0268286	0.0357174	0.520529	898
metab_100020378	2-hydroxysebacate		1	Lipid	Fatty Acid, Dicarboxylate	-0.0691679	0.0244776	0.00482217	0.172445	898	-0.072234	0.0234962	0.00217454	0.0956269	898	-0.0652525	0.0237707	0.00617344	0.286991	898
metab_100001086	N-(2-furoyl)glycine		1	Xenobiotics	Food Component/Plant	-0.0692646	0.024553	0.00489332	0.172445	898	-0.0623471	0.0236371	0.00849353	0.190573	898	-0.0452449	0.0243457	0.0634421	0.676034	898
metab_999911299	X - 11299		4	NA	NA	0.0673481	0.0239114	0.00496113	0.172445	898	0.0538709	0.0230655	0.019736	0.300898	898	0.0500681	0.0231073	0.0305222	0.487862	898
metab_999924812	X - 24812		4	NA	NA	-0.0680339	0.0242023	0.00504631	0.172445	898	-0.0598515	0.0232798	0.0103036	0.212726	898	-0.0335892	0.0280457	0.231373	0.80946	898
metab_100021363	vanillic acid glycine		1	Xenobiotics	Food Component/Plant	-0.0660073	0.023864	0.00579244	0.191344	898	-0.0567449	0.0230162	0.0138727	0.241191	898	-0.0545526	0.023259	0.019227	0.405402	898
metab_100005418	17alpha-hydroxypregnanolone glucuronide		1	Lipid	Pregnenolone Steroids	-0.0828517	0.0302394	0.00626934	0.192735	898	-0.0850321	0.0290074	0.00346099	0.11827	898	-0.0778403	0.0292303	0.00788692	0.300378	898
metab_100020004	3-carboxy-4-methyl-5-pentyl-2-furanpropionate (3-CMPFP)**		2	Lipid	Fatty Acid, Dicarboxylate	0.0661254	0.0242033	0.00641801	0.192735	898	0.0630442	0.0232634	0.00685763	0.188775	898	0.0488662	0.023728	0.0397476	0.562405	898
metab_209	adenosine 5'-monophosphate (AMP)		1	Nucleotide	Purine Metabolism, Adenine containing	-0.0658708	0.0239931	0.00616523	0.192735	898	-0.0642154	0.0231017	0.00555607	0.161943	898	-0.0687195	0.0230754	0.00298092	0.231983	898
metab_100003434	imidazole propionate		1	Amino Acid	Histidine Metabolism	-0.0683497	0.0251488	0.0066989	0.195253	898	-0.0523408	0.0242495	0.0311617	0.376601	898	-0.0450877	0.0243304	0.0641979	0.67681	898
metab_100002196	13-HODE + 9-HODE		1	Lipid	Fatty Acid, Monohydroxy	-0.0643735	0.0242045	0.00796443	0.204194	898	-0.0713824	0.0232658	0.00221939	0.0956269	898	-0.0749036	0.023482	0.00147418	0.20111	898
metab_100010850	4-hydroxyphenylacetylglutamine		1	Peptide	Acetylated Peptides	-0.0662732	0.0251083	0.00844798	0.204194	898	-0.0644199	0.024128	0.00772548	0.190225	898	-0.0613736	0.0243911	0.0120394	0.30191	898
metab_100001977	beta-cryptoxanthin		1	Cofactors and Vitamins	Vitamin A Metabolism	0.0671254	0.0253357	0.00820529	0.204194	898	0.0492432	0.0244824	0.0445884	0.46202	898	0.0310241	0.0251129	0.21702	0.80286	898
metab_100001951	bilirubin (E,Z or Z,E)*		2	Cofactors and Vitamins	Hemoglobin and Porphyrin Metabolism	0.0657487	0.0245121	0.0074472	0.204194	898	0.0680211	0.0235172	0.00391651	0.129375	898	0.0549696	0.023882	0.0215849	0.436543	898
metab_100001293	N-acetylhistidine		1	Amino Acid	Histidine Metabolism	-0.0643354	0.0243012	0.00825401	0.204194	898	-0.0697896	0.0233036	0.00282249	0.105006	898	-0.0613428	0.0234197	0.00896375	0.300378	898
metab_100021530	S-carboxyethylcysteine		1	Amino Acid	Methionine, Cysteine, SAM and Taurine Metabolism	-0.0653468	0.0242712	0.00722797	0.204194	898	-0.057791	0.0233267	0.0134173	0.241191	898	-0.0301282	0.0254668	0.237114	0.80946	898
metab_999916397	X - 16397		4	NA	NA	0.0635493	0.0239133	0.00801326	0.204194	898	0.0554053	0.0231182	0.0167536	0.267788	898	0.0606029	0.0234145	0.00980591	0.300732	898
metab_100020502	sulfate of piperine metabolite C18H21NO3 (1)*		3	Xenobiotics	Food Component/Plant	0.0645334	0.0246418	0.00897221	0.211701	898	0.0710977	0.0236371	0.00270491	0.105006	898	0.0748377	0.0236715	0.00162349	0.20111	898
metab_100006098	3-hydroxypyridine sulfate		1	Xenobiotics	Chemical	-0.0626671	0.0243765	0.0103075	0.235799	898	-0.0637591	0.0234086	0.00658139	0.186347	898	-0.0469151	0.0241237	0.052122	0.629914	898
metab_100001416	orotidine		1	Nucleotide	Pyrimidine Metabolism, Orotate containing	-0.0643696	0.0250919	0.0104694	0.235799	898	-0.0543561	0.0241351	0.024556	0.345159	898	-0.0546159	0.0243133	0.0249311	0.453645	898
metab_100001446	5-methyluridine (ribothymidine)		1	Nucleotide	Pyrimidine Metabolism, Uracil containing	0.0610271	0.0243305	0.0123095	0.249185	898	0.0663808	0.023343	0.00456148	0.141263	898	0.0650957	0.0235822	0.00589407	0.286991	898
metab_100002113	cysteine sulfinic acid		1	Amino Acid	Methionine, Cysteine, SAM and Taurine Metabolism	-0.0604504	0.0239369	0.0117287	0.249185	898	-0.0687244	0.0229799	0.00286092	0.105006	898	-0.0586374	0.0236596	0.0133854	0.315832	898
metab_100009264	glycochenodeoxycholate glucuronide (1)		1	Lipid	Primary Bile Acid Metabolism	-0.0651733	0.0259844	0.0123121	0.249185	898	-0.0631164	0.02496	0.0116208	0.230254	898	-0.0496265	0.0251297	0.048603	0.613815	898
metab_197	S-adenosylhomocysteine (SAH)		1	Amino Acid	Methionine, Cysteine, SAM and Taurine Metabolism	-0.0655956	0.0261686	0.012365	0.249185	898	-0.0546667	0.0251808	0.0301981	0.374079	898	-0.0502071	0.02543	0.0486578	0.613815	898
metab_999924473	X - 24473		4	NA	NA	0.0603861	0.0241475	0.0125724	0.249185	898	0.0403384	0.0234296	0.0854746	0.576586	898	0.0383399	0.0235185	0.103419	0.742668	898
metab_999926097	X - 26097		4	NA	NA	-0.0602093	0.0240298	0.0124015	0.249185	898	-0.0506364	0.0231555	0.0290178	0.371496	898	-0.060245	0.0233421	0.0100143	0.300732	898
metab_100015882	glycosyl ceramide (d18:1/20:0, d16:1/22:0)*		3	Lipid	Hexosylceramides (HCER)	0.0616506	0.0250271	0.0139523	0.26926	898	0.0692074	0.0240696	0.00413292	0.13212	898	0.0624222	0.0246468	0.0114932	0.30191	898
metab_100020496	sulfate of piperine metabolite C16H19NO3 (2)*		3	Xenobiotics	Food Component/Plant	0.0606709	0.0247305	0.0143463	0.26926	898	0.0631869	0.023722	0.00787004	0.190225	898	0.0583122	0.0239667	0.0151715	0.334109	898
metab_999926111	X - 26111		4	NA	NA	0.0587726	0.02397	0.0144004	0.26926	898	0.042441	0.02315	0.0670918	0.532411	898	0.0416369	0.0232418	0.0735633	0.703614	898
metab_100020536	4-ethylcatechol sulfate		1	Xenobiotics	Benzoate Metabolism	-0.0593642	0.0243772	0.0150769	0.276689	898	-0.0578277	0.0234216	0.0137366	0.241191	898	-0.0451495	0.0237732	0.0578698	0.659183	898
metab_1024	pantothenate		1	Cofactors and Vitamins	Pantothenate and CoA Metabolism	0.0585424	0.0241698	0.0156282	0.281592	898	0.048943	0.0232877	0.0358636	0.418127	898	0.0411901	0.0234757	0.0796805	0.714811	898
metab_1090	bilirubin (Z,Z)		1	Cofactors and Vitamins	Hemoglobin and Porphyrin Metabolism	0.0588671	0.0243707	0.0159141	0.281623	898	0.0613361	0.0233929	0.00889138	0.190573	898	0.0491603	0.0240893	0.0415744	0.572225	898
metab_100006191	p-cresol glucuronide*		2	Amino Acid	Tyrosine Metabolism	-0.0586861	0.0244208	0.0164593	0.286161	898	-0.051482	0.0235434	0.0290259	0.371496	898	-0.0523461	0.02356	0.0265503	0.453645	898
metab_100015792	sphingomyelin (d18:1/25:0, d19:0/24:1, d20:1/23:0, d19:1/24:0)*		2	Lipid	Sphingomyelins	0.0580138	0.024373	0.01751	0.289207	898	0.0497682	0.0234531	0.0341117	0.407286	898	0.0402639	0.0239125	0.0925761	0.715947	898
metab_999912221	X - 12221		4	NA	NA	-0.0578966	0.0242738	0.0172804	0.289207	898	-0.0567199	0.0233084	0.0151518	0.257335	898	-0.0532862	0.023427	0.0231729	0.452391	898
metab_999923655	X - 23655		4	NA	NA	-0.0579288	0.0243084	0.0173771	0.289207	898	-0.0567266	0.0233499	0.0153206	0.257335	898	-0.036408	0.024085	0.130984	0.758045	898
metab_823	pyruvate		1	Carbohydrate	Glycolysis, Gluconeogenesis, and Pyruvate Metabolism	0.0567023	0.0241423	0.019058	0.292709	898	0.0613668	0.0231913	0.00828624	0.190573	898	0.0642488	0.0238009	0.0070796	0.300378	898
metab_100020497	sulfate of piperine metabolite C16H19NO3 (3)*		3	Xenobiotics	Food Component/Plant	0.0581377	0.0247826	0.0191989	0.292709	898	0.0625507	0.0237802	0.008677	0.190573	898	0.0579342	0.0239785	0.0158916	0.34236	898
metab_100020504	sulfate of piperine metabolite C18H21NO3 (3)*		3	Xenobiotics	Food Component/Plant	0.0581108	0.0246755	0.0187386	0.292709	898	0.0630948	0.0236703	0.00782538	0.190225	898	0.0668698	0.0237137	0.00491259	0.270465	898
metab_999911483	X - 11483		4	NA	NA	0.0564829	0.0239108	0.018379	0.292709	898	0.0470014	0.0230502	0.041737	0.46202	898	0.0460439	0.0230795	0.0463503	0.613815	898
metab_999923787	X - 23787		4	NA	NA	0.0579614	0.0245715	0.0185443	0.292709	898	0.0473463	0.023648	0.0455746	0.46202	898	0.0475472	0.0236815	0.044974	0.610537	898
metab_999924518	X - 24518		4	NA	NA	-0.0595984	0.0254784	0.0195461	0.293488	898	-0.0582422	0.0244596	0.0174681	0.274777	898	-0.0541134	0.0244993	0.0274488	0.461046	898
metab_100020276	sphingomyelin (d17:1/14:0, d16:1/15:0)*		2	Lipid	Sphingomyelins	0.0626534	0.0268558	0.0198719	0.293925	898	0.0543481	0.0258376	0.0357071	0.418127	898	0.038933	0.026427	0.141049	0.793467	898
metab_999924337	X - 24337		4	NA	NA	-0.0580045	0.0250269	0.020692	0.301555	898	-0.0364785	0.0242208	0.132401	0.601246	898	-0.0249153	0.0244821	0.309105	0.839103	898
metab_100002544	4-hydroxyglutamate		1	Amino Acid	Glutamate Metabolism	-0.0629394	0.0272759	0.0212546	0.301915	898	-0.0375747	0.0264185	0.155294	0.6167	898	-0.0292909	0.0267388	0.273623	0.82671	898
metab_100001148	5-hydroxyhexanoate		1	Lipid	Fatty Acid, Monohydroxy	-0.0560809	0.0243171	0.021326	0.301915	898	-0.0476235	0.023382	0.0419702	0.46202	898	-0.0508066	0.0233396	0.0297584	0.483452	898
metab_100000711	4-acetylphenol sulfate		1	Xenobiotics	Benzoate Metabolism	-0.0544858	0.0242598	0.0249525	0.33872	898	-0.0579314	0.0232742	0.0129895	0.241191	898	-0.0525179	0.0233291	0.0246215	0.453645	898
metab_100006082	4-hydroxychlorothalonil		1	Xenobiotics	Chemical	0.054911	0.0244443	0.0249238	0.33872	898	0.0290853	0.0236969	0.220001	0.660929	898	0.012369	0.0240805	0.607625	0.942608	898
metab_100020492	glucuronide of piperine metabolite C17H21NO3 (4)*		3	Xenobiotics	Food Component/Plant	0.0561243	0.0250557	0.0253376	0.33872	898	0.0633217	0.0240553	0.00862712	0.190573	898	0.0613968	0.0241958	0.0113372	0.30191	898
metab_999917685	X - 17685		4	NA	NA	-0.054218	0.0242109	0.0253754	0.33872	898	-0.0414889	0.0233497	0.0759359	0.55206	898	-0.0360738	0.0234199	0.123847	0.747596	898
metab_999918899	X - 18899		4	NA	NA	0.0548577	0.0245399	0.0256347	0.33872	898	0.0581442	0.0235806	0.0138603	0.241191	898	0.0585352	0.0236041	0.01333	0.315832	898
metab_100020377	ethyl beta-glucopyranoside		1	Xenobiotics	Food Component/Plant	0.0538922	0.0242703	0.0266353	0.34731	898	0.0445019	0.0233445	0.0569326	0.50829	898	0.0369615	0.0235029	0.116164	0.747596	898
metab_1128	2-aminobutyrate		1	Amino Acid	Glutathione Metabolism	0.0523512	0.0239461	0.0290596	0.372027	898	0.046281	0.0230561	0.0450176	0.46202	898	0.0502944	0.0233704	0.031666	0.490328	898
metab_999911850	X - 11850		4	NA	NA	-0.0527695	0.0241856	0.0293809	0.372027	898	-0.0393932	0.0233936	0.0925469	0.584165	898	-0.0507551	0.0235017	0.0310716	0.488761	898
metab_999915245	X - 15245		4	NA	NA	0.0533125	0.0244762	0.0296571	0.372027	898	0.0461314	0.0235164	0.0501129	0.482154	898	0.0416265	0.02379	0.0805118	0.714811	898
metab_100001988	5alpha-pregnan-3beta,20alpha-diol disulfate		1	Lipid	Progestin Steroids	-0.0536402	0.0248889	0.0314139	0.384335	898	-0.0467592	0.0239481	0.0511902	0.487784	898	-0.0387638	0.0240424	0.107254	0.742725	898
metab_100001404	indolebutyrate		1	Amino Acid	Tryptophan Metabolism	-0.0521667	0.0241589	0.0310915	0.384335	898	-0.0298227	0.0233715	0.202279	0.658611	898	-0.0314187	0.0235686	0.182854	0.80286	898
metab_100008928	2-hydroxybutyrate/2-hydroxyisobutyrate		1	Amino Acid	Glutathione Metabolism	0.0522649	0.0245626	0.0336251	0.396696	898	0.0394749	0.0236828	0.0959041	0.585192	898	0.0509628	0.024336	0.0365351	0.524729	898
metab_100000841	oxalate (ethanedioate)		1	Cofactors and Vitamins	Ascorbate and Aldarate Metabolism	0.0537728	0.0252067	0.0331747	0.396696	898	0.0459873	0.0242361	0.0580901	0.511655	898	0.0325368	0.024641	0.187034	0.80286	898
metab_999925343	X - 25343		4	NA	NA	0.0514753	0.0241608	0.0334009	0.396696	898	0.0520874	0.0232405	0.0252573	0.345159	898	0.0520475	0.0237458	0.0286519	0.473234	898
metab_100021105	eicosenedioate (C20:1-DC)*		2	Lipid	Fatty Acid, Dicarboxylate	0.0508618	0.0242647	0.0363523	0.418061	898	0.0710876	0.0233338	0.00238325	0.0984083	898	0.0648654	0.0233887	0.00566597	0.286991	898
metab_1052	glycerate		1	Carbohydrate	Glycolysis, Gluconeogenesis, and Pyruvate Metabolism	0.0518193	0.0247677	0.0367016	0.418061	898	0.0478487	0.0238061	0.0447401	0.46202	898	0.0364928	0.0244806	0.136404	0.776878	898
metab_825	uracil		1	Nucleotide	Pyrimidine Metabolism, Uracil containing	0.050475	0.0240706	0.0362784	0.418061	898	0.0454416	0.0231474	0.0499414	0.482154	898	0.0373955	0.0232097	0.107496	0.742725	898
metab_100001502	gamma-glutamyl-2-aminobutyrate		1	Peptide	Gamma-glutamyl Amino Acid	0.0499139	0.0239786	0.037663	0.419371	898	0.0424043	0.023153	0.0673636	0.532411	898	0.043748	0.0231775	0.0594207	0.661639	898
metab_999925271	X - 25271		4	NA	NA	0.0505236	0.0242418	0.0374308	0.419371	898	0.0445663	0.0232914	0.0560148	0.506352	898	0.0335781	0.0235643	0.154527	0.80286	898
metab_100000096	4-guanidinobutanoate		1	Amino Acid	Guanidino and Acetamido Metabolism	-0.054691	0.0267663	0.0413179	0.448241	898	-0.0498294	0.0257466	0.0532606	0.502678	898	-0.0481303	0.0257168	0.0616016	0.670848	898
metab_100002951	eicosanedioate (C20-DC)		1	Lipid	Fatty Acid, Dicarboxylate	0.0495799	0.0243001	0.0416127	0.448241	898	0.0631841	0.0234003	0.00706279	0.189168	898	0.0618006	0.0234509	0.00855437	0.300378	898
metab_100006369	N-carbamoylalanine		1	Amino Acid	Alanine and Aspartate Metabolism	-0.0495951	0.0242545	0.0411695	0.448241	898	-0.0398814	0.0233322	0.0877478	0.579245	898	-0.0369416	0.0234266	0.115178	0.747596	898
metab_999919141	X - 19141		4	NA	NA	0.0491753	0.0241654	0.0421514	0.449162	898	0.0587035	0.0231886	0.011527	0.230254	898	0.054195	0.0233431	0.0204794	0.422814	898
metab_100001178	3-carboxy-4-methyl-5-propyl-2-furanpropanoate (CMPF)		1	Lipid	Fatty Acid, Dicarboxylate	0.0476756	0.0241206	0.0484002	0.464689	898	0.038747	0.0232093	0.0953792	0.585192	898	0.0320962	0.0233867	0.170286	0.80286	898
metab_100002049	4-hydroxycoumarin		1	Xenobiotics	Drug - Cardiovascular	0.0481178	0.0242008	0.0470868	0.464689	898	0.040729	0.0233325	0.0812276	0.566877	898	0.0250063	0.0236467	0.290577	0.837285	898
metab_100006005	5alpha-androstan-3alpha,17beta-diol monosulfate (2)		1	Lipid	Androgenic Steroids	0.0776643	0.039318	0.0485434	0.464689	898	0.0677173	0.037784	0.0734382	0.550869	898	0.0646038	0.037856	0.0882567	0.715947	898
metab_796	alpha-ketobutyrate		1	Amino Acid	Methionine, Cysteine, SAM and Taurine Metabolism	0.0490071	0.0248428	0.0488396	0.464689	898	0.0371442	0.0239629	0.121481	0.600681	898	0.0408764	0.024442	0.0948061	0.716006	898
metab_100022005	bilirubin degradation product, C17H18N2O4 (1)**		3	Partially Characterized Molecules	Partially Characterized Molecules	0.0489729	0.0244971	0.0458977	0.464689	898	0.0538979	0.0235187	0.0221563	0.327714	898	0.0411513	0.024033	0.0871981	0.715947	898
metab_250	biliverdin		1	Cofactors and Vitamins	Hemoglobin and Porphyrin Metabolism	0.0481745	0.0244636	0.0492354	0.464689	898	0.0557416	0.0234885	0.0178491	0.276382	898	0.0441499	0.0240403	0.0666231	0.687745	898
metab_100006438	citraconate/glutaconate		1	Energy	TCA Cycle	-0.0484524	0.0244684	0.0479874	0.464689	898	-0.0527192	0.0235328	0.0253215	0.345159	898	-0.04068	0.0238708	0.0887028	0.715947	898
metab_342	glycocholate		1	Lipid	Primary Bile Acid Metabolism	-0.0478556	0.0242315	0.0485832	0.464689	898	-0.0503781	0.0233336	0.0311143	0.376601	898	-0.0455699	0.0236962	0.0547931	0.6408	898
metab_100000295	tartarate		1	Xenobiotics	Food Component/Plant	0.0481188	0.0243624	0.048562	0.464689	898	0.0371179	0.023433	0.11355	0.600655	898	0.0290553	0.0234864	0.216378	0.80286	898
metab_100000840	tartronate (hydroxymalonate)		1	Xenobiotics	Food Component/Plant	0.0503928	0.0255448	0.048836	0.464689	898	0.0410553	0.0246655	0.0963683	0.585192	898	0.0247816	0.0250804	0.323383	0.839754	898
metab_999911372	X - 11372		4	NA	NA	0.0487309	0.0244135	0.0462302	0.464689	898	0.0653285	0.0234602	0.00547237	0.161943	898	0.061249	0.0235503	0.00945818	0.300732	898
metab_999925936	X - 25936		4	NA	NA	0.048079	0.0239874	0.045335	0.464689	898	0.0553438	0.0230408	0.0165108	0.267788	898	0.0532242	0.0235392	0.0239986	0.453645	898
metab_999919438	X - 19438		4	NA	NA	0.049083	0.0250783	0.0506368	0.473407	898	0.0408898	0.024099	0.090096	0.583563	898	0.048045	0.024333	0.048641	0.613815	898
metab_100009066	1-palmitoyl-2-oleoyl-GPI (16:0/18:1)*		2	Lipid	Phosphatidylinositol (PI)	0.0476207	0.024584	0.0530535	0.473851	898	0.0415472	0.023643	0.0792159	0.561881	898	0.0385595	0.0241495	0.110693	0.742725	898
metab_100009181	1-stearoyl-2-oleoyl-GPI (18:0/18:1)*		2	Lipid	Phosphatidylinositol (PI)	0.0471621	0.0243985	0.0535533	0.473851	898	0.0428351	0.0234423	0.067996	0.532411	898	0.040599	0.0240302	0.0914792	0.715947	898
metab_100002029	androstenediol (3beta,17beta) monosulfate (2)		1	Lipid	Androgenic Steroids	0.0473303	0.0243904	0.0526304	0.473851	898	0.0374177	0.0234583	0.111052	0.600655	898	0.0419545	0.0235179	0.0747801	0.703614	898
metab_100022006	bilirubin degradation product, C17H18N2O4 (2)**		3	Partially Characterized Molecules	Partially Characterized Molecules	0.0476632	0.0244748	0.0517956	0.473851	898	0.0540911	0.0234986	0.0215721	0.323908	898	0.0417076	0.0239649	0.0821464	0.714811	898
metab_100000258	glycerol 3-phosphate		1	Lipid	Glycerolipid Metabolism	0.0465097	0.0240345	0.0532907	0.473851	898	0.046805	0.0231428	0.0434301	0.46202	898	0.0493174	0.0232347	0.0340696	0.514408	898
metab_100002106	sphingomyelin (d18:1/18:1, d18:2/18:0)		1	Lipid	Sphingomyelins	0.0492023	0.0253948	0.0530006	0.473851	898	0.0471745	0.0244699	0.0541916	0.506352	898	0.041196	0.0252255	0.102806	0.742668	898
metab_100001950	bilirubin (E,E)*		2	Cofactors and Vitamins	Hemoglobin and Porphyrin Metabolism	0.0467395	0.0242891	0.0546346	0.479141	898	0.0426307	0.0233503	0.0682303	0.532411	898	0.0283235	0.023779	0.233931	0.80946	898
metab_100020541	11beta-hydroxyandrosterone glucuronide		1	Lipid	Androgenic Steroids	-0.0478816	0.0251067	0.0568258	0.493985	898	-0.0448614	0.0241013	0.0630226	0.532411	898	-0.0352018	0.0243844	0.149203	0.80286	898
metab_100009007	1-(1-enyl-palmitoyl)-2-oleoyl-GPC (P-16:0/18:1)*		2	Lipid	Plasmalogen	0.0479022	0.0256814	0.0624744	0.498489	898	0.0498884	0.0247194	0.0438718	0.46202	898	0.0440787	0.0253669	0.0826245	0.714811	898
metab_100015638	2-hydroxynervonate*		2	Lipid	Fatty Acid, Monohydroxy	-0.0437945	0.0239742	0.0680734	0.498489	898	-0.039882	0.0230677	0.0841723	0.576586	898	-0.0203493	0.0240709	0.398124	0.87367	898
metab_100002284	2S,3R-dihydroxybutyrate		1	Lipid	Fatty Acid, Dihydroxy	0.050796	0.0272314	0.0624609	0.498489	898	0.0331445	0.0262713	0.207415	0.658611	898	0.0348134	0.0266311	0.191473	0.80286	898
metab_100020851	3-ethylcatechol sulfate (1)		1	Xenobiotics	Food Component/Plant	-0.0445125	0.024265	0.066923	0.498489	898	-0.0425585	0.0233059	0.0681738	0.532411	898	-0.0183637	0.025033	0.463402	0.896693	898
metab_100006375	3-methoxycatechol sulfate (1)		1	Xenobiotics	Benzoate Metabolism	-0.0447342	0.0242106	0.0649752	0.498489	898	-0.0333797	0.0233069	0.152443	0.614111	898	-0.0321475	0.0233508	0.168952	0.80286	898
metab_100001755	4-vinylphenol sulfate		1	Xenobiotics	Benzoate Metabolism	-0.0467928	0.0250782	0.0623863	0.498489	898	-0.0390032	0.0241737	0.107	0.600655	898	-0.0178152	0.024982	0.47596	0.896693	898
metab_100006614	adipoylcarnitine (C6-DC)		1	Lipid	Fatty Acid Metabolism (Acyl Carnitine, Dicarboxylate)	-0.0453791	0.0246083	0.0655062	0.498489	898	-0.0372087	0.0236761	0.116406	0.600655	898	-0.0347721	0.0238447	0.145123	0.80286	898
metab_100022007	bilirubin degradation product, C17H18N2O4 (3)**		3	Partially Characterized Molecules	Partially Characterized Molecules	0.0463861	0.0244738	0.0583712	0.498489	898	0.0525129	0.023513	0.0257737	0.345159	898	0.0414737	0.0239638	0.0838612	0.714811	898
metab_100015968	carotene diol (3)		1	Cofactors and Vitamins	Vitamin A Metabolism	0.0454682	0.0250126	0.0694286	0.498489	898	0.0334525	0.0241122	0.165678	0.641355	898	0.0234852	0.0243155	0.334384	0.848464	898
metab_100021711	decadienedioic acid (C10:2-DC)**		2	Lipid	Fatty Acid, Dicarboxylate	-0.0438091	0.0241291	0.0697658	0.498489	898	-0.0319339	0.0232583	0.170096	0.644368	898	-0.0285247	0.0232765	0.220728	0.804196	898
metab_100001540	glutamine_degradant*		3	Partially Characterized Molecules	Partially Characterized Molecules	-0.0523178	0.0285246	0.0669676	0.498489	898	-0.0445508	0.0274779	0.105301	0.600655	898	-0.0517437	0.0277904	0.0629478	0.676034	898
metab_100019794	hydroxy-CMPF*		2	Lipid	Fatty Acid, Dicarboxylate	0.0455428	0.0242166	0.0603463	0.498489	898	0.0372285	0.0233035	0.110499	0.600655	898	0.0281778	0.0233761	0.228372	0.80946	898
metab_482	lactate		1	Carbohydrate	Glycolysis, Gluconeogenesis, and Pyruvate Metabolism	0.0439193	0.0241463	0.0692647	0.498489	898	0.0525156	0.0232069	0.0238809	0.342986	898	0.0581073	0.0237343	0.0145509	0.327727	898
metab_1104	methyl indole-3-acetate		1	Xenobiotics	Food Component/Plant	-0.0453573	0.0245192	0.0646626	0.498489	898	-0.0325608	0.0236162	0.16832	0.644037	898	-0.0340845	0.0240501	0.156771	0.80286	898
metab_100009038	myristoyl dihydrosphingomyelin (d18:0/14:0)*		2	Lipid	Dihydrosphingomyelins	0.0449308	0.0247606	0.0699193	0.498489	898	0.0443667	0.0237908	0.0625294	0.532411	898	0.0322926	0.0245026	0.187873	0.80286	898
metab_100001612	N-acetyl-aspartyl-glutamate (NAAG)		1	Amino Acid	Glutamate Metabolism	0.0458611	0.0246263	0.0628917	0.498489	898	0.0527186	0.0237872	0.0269267	0.355791	898	0.0540849	0.0237969	0.0232815	0.452391	898
metab_100015786	sphingomyelin (d18:0/20:0, d16:0/22:0)*		2	Lipid	Dihydrosphingomyelins	0.0439935	0.0241848	0.069238	0.498489	898	0.0459643	0.0232386	0.048245	0.481547	898	0.040754	0.0238318	0.0876071	0.715947	898
metab_100009025	sphingomyelin (d18:1/21:0, d17:1/22:0, d16:1/23:0)*		2	Lipid	Sphingomyelins	0.0474967	0.0251997	0.0597806	0.498489	898	0.0464056	0.024224	0.0557256	0.506352	898	0.0383972	0.0248946	0.12334	0.747596	898
metab_100000445	theobromine		1	Xenobiotics	Xanthine Metabolism	0.0443448	0.0239171	0.0640544	0.498489	898	0.0481522	0.0229691	0.0363301	0.418641	898	0.0413781	0.0231038	0.0736436	0.703614	898
metab_999911843	X - 11843		4	NA	NA	-0.0455892	0.0241563	0.0594503	0.498489	898	-0.0357538	0.02333	0.12575	0.600681	898	-0.0497885	0.0235493	0.0347783	0.514408	898
metab_999913866	X - 13866		4	NA	NA	0.0448623	0.0241836	0.0639158	0.498489	898	0.0273369	0.0233679	0.242375	0.674701	898	0.0203855	0.0236742	0.389425	0.871268	898
metab_999917676	X - 17676		4	NA	NA	-0.045323	0.0244004	0.0635736	0.498489	898	-0.0426527	0.0234834	0.0696633	0.536992	898	-0.0399217	0.0236722	0.092067	0.715947	898
metab_999921733	X - 21733		4	NA	NA	0.0460079	0.0246125	0.0619095	0.498489	898	0.0308019	0.0237442	0.194885	0.658611	898	0.00844594	0.0248325	0.73385	0.962144	898
metab_999925422	X - 25422		4	NA	NA	-0.0455401	0.0244873	0.0632511	0.498489	898	-0.0370851	0.0235682	0.115954	0.600655	898	-0.0345143	0.0238177	0.147667	0.80286	898
metab_999925520	X - 25520		4	NA	NA	0.0437872	0.0241263	0.069872	0.498489	898	0.0303512	0.0232516	0.192115	0.658611	898	0.024531	0.0234996	0.296823	0.839103	898
metab_999925419	X - 25419		4	NA	NA	0.0439885	0.0243134	0.070752	0.500823	898	0.0336546	0.0233894	0.150537	0.611496	898	0.0335943	0.023512	0.153413	0.80286	898
metab_100002028	androstenediol (3beta,17beta) monosulfate (1)		1	Lipid	Androgenic Steroids	0.0492583	0.0272958	0.0714724	0.502335	898	0.0438018	0.0262546	0.095599	0.585192	898	0.0469128	0.0262006	0.0737145	0.703614	898
metab_409	malate		1	Energy	TCA Cycle	0.043717	0.0243076	0.0724372	0.50553	898	0.043231	0.0234415	0.065485	0.532411	898	0.0452842	0.0239717	0.0592124	0.661639	898
metab_100002167	12-HETE		1	Lipid	Eicosanoid	-0.0430034	0.0239786	0.0732471	0.507608	898	-0.0359149	0.0230614	0.119741	0.600681	898	-0.0389813	0.0230432	0.0910662	0.715947	898
metab_111	3-hydroxyisobutyrate		1	Amino Acid	Leucine, Isoleucine and Valine Metabolism	0.0433548	0.024263	0.074298	0.511315	898	0.040045	0.0233065	0.0861097	0.576586	898	0.0412646	0.023884	0.0843925	0.714811	898
metab_100004227	2-aminooctanoate		1	Lipid	Fatty Acid, Amino	0.0439036	0.0246998	0.0758284	0.516838	898	0.0541748	0.0237725	0.0229105	0.333887	898	0.0531024	0.023759	0.025666	0.453645	898
metab_100001611	3beta,7alpha-dihydroxy-5-cholestenoate		1	Lipid	Sterol	-0.0434899	0.024667	0.0782297	0.516838	898	-0.0245361	0.0238173	0.303205	0.734677	898	-0.0127217	0.0241855	0.599016	0.942261	898
metab_100001989	glycocholenate sulfate*		2	Lipid	Secondary Bile Acid Metabolism	-0.0435636	0.0246811	0.077896	0.516838	898	-0.0328493	0.0238097	0.168039	0.644037	898	-0.0285818	0.0240099	0.234206	0.80946	898
metab_100004328	sphingomyelin (d18:1/14:0, d16:1/16:0)*		2	Lipid	Sphingomyelins	0.043822	0.024743	0.0768877	0.516838	898	0.0450891	0.0237866	0.0583421	0.511655	898	0.0372358	0.0244788	0.128584	0.754006	898
metab_100001022	threonate		1	Cofactors and Vitamins	Ascorbate and Aldarate Metabolism	0.0433032	0.0245011	0.0775033	0.516838	898	0.0373236	0.023542	0.11323	0.600655	898	0.0295427	0.0239367	0.21746	0.80286	898
metab_999912410	X - 12410		4	NA	NA	-0.0428611	0.0241858	0.0767102	0.516838	898	-0.0505597	0.0232077	0.0296259	0.371637	898	-0.0517689	0.0231155	0.025369	0.453645	898
metab_240	3-(4-hydroxyphenyl)lactate		1	Amino Acid	Tyrosine Metabolism	0.0457728	0.0261532	0.0804313	0.524391	898	0.0416176	0.0251458	0.0982678	0.586647	898	0.040919	0.0255103	0.109071	0.742725	898
metab_999915461	X - 15461		4	NA	NA	-0.0427907	0.0244257	0.0801399	0.524391	898	-0.0277189	0.0235347	0.239198	0.674701	898	-0.0239263	0.0239742	0.318553	0.839103	898
metab_100006376	3-methoxycatechol sulfate (2)		1	Xenobiotics	Benzoate Metabolism	-0.0424444	0.0243673	0.0818784	0.530337	898	-0.0408366	0.0235046	0.082666	0.572881	898	-0.0399716	0.0235229	0.0896238	0.715947	898
metab_100006105	4-methylguaiacol sulfate		1	Xenobiotics	Benzoate Metabolism	-0.0415627	0.0241075	0.0850443	0.543735	898	-0.0295175	0.0232186	0.203959	0.658611	898	-0.0252764	0.0231851	0.275926	0.829443	898
metab_100001468	N1-Methyl-2-pyridone-5-carboxamide		1	Cofactors and Vitamins	Nicotinate and Nicotinamide Metabolism	0.041755	0.0242031	0.0848396	0.543735	898	0.0371877	0.0232722	0.11041	0.600655	898	0.0313923	0.0233496	0.179152	0.80286	898
metab_100015752	glycosyl-N-(2-hydroxynervonoyl)-sphingosine (d18:1/24:1(2OH))*		2	Lipid	Hexosylceramides (HCER)	-0.0432866	0.0251863	0.0860239	0.546472	898	-0.0440896	0.0242953	0.069901	0.536992	898	-0.0375449	0.0245135	0.125982	0.747596	898
metab_100003892	lanthionine		1	Amino Acid	Methionine, Cysteine, SAM and Taurine Metabolism	-0.041616	0.0243068	0.0872237	0.550565	898	-0.0292814	0.0234648	0.212401	0.658611	898	-0.0300454	0.0235901	0.203128	0.80286	898
metab_100020819	glycoursodeoxycholic acid sulfate (1)		1	Lipid	Secondary Bile Acid Metabolism	-0.0422677	0.0248479	0.0892799	0.556659	898	-0.0336231	0.023924	0.16025	0.631141	898	-0.0254599	0.0242441	0.293938	0.837285	898
metab_100015787	sphingomyelin (d18:1/19:0, d19:1/18:0)*		2	Lipid	Sphingomyelins	0.0425588	0.0250215	0.0893126	0.556659	898	0.0395358	0.024077	0.100932	0.598942	898	0.0340967	0.0247025	0.167848	0.80286	898
metab_100015966	carotene diol (1)		1	Cofactors and Vitamins	Vitamin A Metabolism	0.0423502	0.0251263	0.0922427	0.567501	898	0.0256609	0.0242304	0.28987	0.731092	898	0.0151633	0.0247596	0.540418	0.919493	898
metab_100015834	lignoceroylcarnitine (C24)*		2	Lipid	Fatty Acid Metabolism (Acyl Carnitine, Long Chain Saturated)	0.040668	0.024148	0.0925087	0.567501	898	0.0457922	0.0232009	0.0487222	0.481547	898	0.0466832	0.0234181	0.0465203	0.613815	898
metab_100006129	vanillactate		1	Amino Acid	Tyrosine Metabolism	-0.0412552	0.0245163	0.09277	0.567501	898	-0.0287918	0.0236828	0.224412	0.663457	898	-0.0295773	0.0239415	0.217013	0.80286	898
metab_100000551	4-methyl-2-oxopentanoate		1	Amino Acid	Leucine, Isoleucine and Valine Metabolism	0.0420812	0.0251883	0.0951391	0.571411	898	0.0355552	0.0242165	0.142398	0.606266	898	0.0412786	0.0247248	0.0953711	0.716006	898
metab_100001594	beta-hydroxyisovaleroylcarnitine		1	Amino Acid	Leucine, Isoleucine and Valine Metabolism	0.0403079	0.0241002	0.094774	0.571411	898	0.028905	0.0231892	0.212914	0.658611	898	0.0248234	0.0234957	0.291028	0.837285	898
metab_999912117	X - 12117		4	NA	NA	-0.0422954	0.0253151	0.0951199	0.571411	898	-0.0321396	0.0243743	0.187649	0.658611	898	-0.0267926	0.0246358	0.277094	0.829606	898
metab_100002129	pregnenolone sulfate		1	Lipid	Pregnenolone Steroids	-0.0445974	0.0268671	0.0972809	0.580755	898	-0.0395238	0.0258554	0.126708	0.600681	898	-0.0298275	0.026048	0.252482	0.80946	898
metab_100001197	10-undecenoate (11:1n1)		1	Lipid	Medium Chain Fatty Acid	0.0400401	0.0241963	0.0983166	0.581789	898	0.0348223	0.0233637	0.136462	0.60194	898	0.0285232	0.0235347	0.225853	0.80946	898
metab_100021839	2-methoxyhydroquinone sulfate (1)		1	Xenobiotics	Benzoate Metabolism	-0.0401279	0.0242719	0.0986283	0.581789	898	-0.0336156	0.0233636	0.15056	0.611496	898	-0.0301737	0.0234116	0.197796	0.80286	898
metab_100006314	sphingomyelin (d17:1/16:0, d18:1/15:0, d16:1/17:0)*		2	Lipid	Sphingomyelins	0.0412839	0.0251267	0.100729	0.590663	898	0.0423468	0.0241566	0.0799447	0.561881	898	0.0331263	0.024862	0.183073	0.80286	898
metab_100009009	1-(1-enyl-palmitoyl)-2-linoleoyl-GPC (P-16:0/18:2)*		2	Lipid	Plasmalogen	0.0420585	0.0259682	0.105667	0.591618	898	0.0545565	0.0249827	0.0292398	0.371496	898	0.0424122	0.0255411	0.0971632	0.723975	898
metab_100015727	ceramide (d16:1/24:1, d18:1/22:1)*		2	Lipid	Ceramides	0.0392293	0.0240884	0.10376	0.591618	898	0.0359061	0.0231575	0.121374	0.600681	898	0.0328884	0.0236015	0.163826	0.80286	898
metab_100000961	homoarginine		1	Amino Acid	Urea cycle; Arginine and Proline Metabolism	0.0397209	0.0245205	0.105606	0.591618	898	0.0450433	0.0235335	0.0559404	0.506352	898	0.0374463	0.0239763	0.118694	0.747596	898
metab_100009045	phenylacetylglutamate		1	Peptide	Acetylated Peptides	-0.0398152	0.0244632	0.103972	0.591618	898	-0.0401919	0.023534	0.0880192	0.579245	898	-0.0463245	0.0237601	0.0515333	0.629914	898
metab_100006290	sphingomyelin (d18:1/20:0, d16:1/22:0)*		2	Lipid	Sphingomyelins	0.0396979	0.0242211	0.10157	0.591618	898	0.0465725	0.0232739	0.0456892	0.46202	898	0.0437523	0.0239692	0.0682877	0.697661	898
metab_100005985	sphingomyelin (d18:2/14:0, d18:1/14:1)*		2	Lipid	Sphingomyelins	0.045305	0.0278057	0.103594	0.591618	898	0.0450926	0.0267659	0.0923972	0.584165	898	0.0317373	0.0275394	0.249458	0.80946	898
metab_1648	taurocholate		1	Lipid	Primary Bile Acid Metabolism	-0.0390888	0.024073	0.10478	0.591618	898	-0.0427678	0.0232554	0.0662413	0.532411	898	-0.0360141	0.0234143	0.124379	0.747596	898
metab_999917653	X - 17653		4	NA	NA	0.0396204	0.0242886	0.103194	0.591618	898	0.0583151	0.0234197	0.012956	0.241191	898	0.0593773	0.0235007	0.0116917	0.30191	898
metab_849	caffeine		1	Xenobiotics	Xanthine Metabolism	0.0392132	0.0242795	0.106648	0.592651	898	0.0339248	0.0233237	0.146155	0.609121	898	0.0210449	0.023854	0.37789	0.867106	898
metab_1135	ursodeoxycholate		1	Lipid	Secondary Bile Acid Metabolism	-0.0392036	0.0243013	0.107048	0.592651	898	-0.0305158	0.0233862	0.192277	0.658611	898	-0.0269504	0.0235415	0.252603	0.80946	898
metab_100002873	1-lignoceroyl-GPC (24:0)		1	Lipid	Lysophospholipid	0.0419593	0.0262432	0.110205	0.59804	898	0.0335907	0.0252259	0.183334	0.655898	898	0.0296641	0.0252157	0.23975	0.80946	898
metab_100001272	1-oleoyl-GPC (18:1)		1	Lipid	Lysophospholipid	0.0395764	0.0247689	0.110435	0.59804	898	0.0375341	0.0238099	0.115287	0.600655	898	0.0315752	0.0243445	0.194967	0.80286	898
metab_100015838	eicosenoylcarnitine (C20:1)*		2	Lipid	Fatty Acid Metabolism (Acyl Carnitine, Monounsaturated)	0.0397124	0.0248009	0.109676	0.59804	898	0.0357473	0.0238742	0.134666	0.601246	898	0.0349019	0.0239245	0.144969	0.80286	898
metab_999926119	X - 26119		4	NA	NA	-0.03939	0.0245754	0.109328	0.59804	898	-0.0291146	0.0236372	0.218378	0.660929	898	-0.0240022	0.0238304	0.314112	0.839103	898
metab_100001731	indoleacetylglutamine		1	Amino Acid	Tryptophan Metabolism	-0.0400098	0.0253091	0.114268	0.612107	898	-0.0380135	0.0243201	0.118397	0.600681	898	-0.0361617	0.0244966	0.140252	0.793467	898
metab_100010925	palmitoyl-arachidonoyl-glycerol (16:0/20:4) [2]*		2	Lipid	Diacylglycerol	-0.039547	0.0250126	0.114214	0.612107	898	-0.0363367	0.0240855	0.131742	0.601246	898	-0.027953	0.0242774	0.249881	0.80946	898
metab_100009160	1-(1-enyl-palmitoyl)-2-palmitoleoyl-GPC (P-16:0/16:1)*		2	Lipid	Plasmalogen	0.03949	0.0254911	0.121696	0.614796	898	0.0414622	0.0245576	0.0916924	0.584165	898	0.0343805	0.0251592	0.172127	0.80286	898
metab_100021784	4-chlorobenzoic acid		1	Xenobiotics	Chemical	-0.0372224	0.0239935	0.121172	0.614796	898	-0.0190127	0.0231943	0.412599	0.792534	898	-0.0172207	0.0232173	0.458457	0.896693	898
metab_100015833	arachidoylcarnitine (C20)*		2	Lipid	Fatty Acid Metabolism (Acyl Carnitine, Long Chain Saturated)	0.0387908	0.0250174	0.121363	0.614796	898	0.0358232	0.0240478	0.136666	0.60194	898	0.0350828	0.024174	0.147066	0.80286	898
metab_100006379	C-glycosyltryptophan		1	Amino Acid	Tryptophan Metabolism	-0.0384173	0.0244437	0.116383	0.614796	898	-0.0297714	0.0235584	0.206659	0.658611	898	-0.0285597	0.0237834	0.230144	0.80946	898
metab_100001925	cyclo(leu-pro)		1	Peptide	Dipeptide	0.0390552	0.0250337	0.119091	0.614796	898	0.0333123	0.0240744	0.166791	0.643151	898	0.0239425	0.0246808	0.332273	0.848464	898
metab_330	fumarate		1	Energy	TCA Cycle	0.0377123	0.0240829	0.117718	0.614796	898	0.0362407	0.0231663	0.118087	0.600681	898	0.0328695	0.0238066	0.167728	0.80286	898
metab_100020214	glyco-beta-muricholate**		2	Lipid	Primary Bile Acid Metabolism	-0.037307	0.0239698	0.119964	0.614796	898	-0.037298	0.0230261	0.105628	0.600655	898	-0.0376358	0.0230077	0.102242	0.742668	898
metab_100010922	linoleoyl-arachidonoyl-glycerol (18:2/20:4) [1]*		2	Lipid	Diacylglycerol	-0.03789	0.024432	0.121297	0.614796	898	-0.024648	0.0235178	0.294896	0.731092	898	-0.0202508	0.0239111	0.397271	0.87367	898
metab_100009028	N-palmitoyl-sphinganine (d18:0/16:0)		1	Lipid	Dihydroceramides	0.0374357	0.0240467	0.119874	0.614796	898	0.0288777	0.0231245	0.212069	0.658611	898	0.0281437	0.0233747	0.228906	0.80946	898
metab_100001121	pyridoxate		1	Cofactors and Vitamins	Vitamin B6 Metabolism	0.0379418	0.0240957	0.115696	0.614796	898	0.0291489	0.0231598	0.208505	0.658611	898	0.017899	0.0233945	0.444422	0.896693	898
metab_999911852	X - 11852		4	NA	NA	0.0373551	0.024094	0.121402	0.614796	898	0.0223776	0.0232138	0.335319	0.756121	898	0.02218	0.023228	0.339899	0.848464	898
metab_999923782	X - 23782		4	NA	NA	0.0378916	0.0244934	0.122215	0.614796	898	0.0285961	0.023583	0.225616	0.663457	898	0.0233615	0.0237833	0.326242	0.839754	898
metab_100001872	1-stearoyl-2-arachidonoyl-GPS (18:0/20:4)		1	Lipid	Phosphatidylserine (PS)	-0.0367415	0.0239522	0.125396	0.615101	898	-0.0375108	0.0230286	0.103693	0.600655	898	-0.040893	0.0230167	0.0759704	0.703614	898
metab_100008903	1,2-dilinoleoyl-GPC (18:2/18:2)		1	Lipid	Phosphatidylcholine (PC)	0.0392293	0.0258843	0.129984	0.615101	898	0.0454576	0.0248365	0.0675435	0.532411	898	0.0344266	0.0254481	0.176464	0.80286	898
metab_100004112	3-methylcatechol sulfate (1)		1	Xenobiotics	Benzoate Metabolism	-0.0370855	0.0244631	0.129881	0.615101	898	-0.0322827	0.0235267	0.170358	0.644368	898	-0.0140947	0.0243553	0.562931	0.929775	898
metab_100004182	3b-hydroxy-5-cholenoic acid		1	Lipid	Secondary Bile Acid Metabolism	-0.0371811	0.0244046	0.127981	0.615101	898	-0.0236327	0.0234979	0.314817	0.743861	898	-0.0126592	0.0236019	0.591844	0.939892	898
metab_100015967	carotene diol (2)		1	Cofactors and Vitamins	Vitamin A Metabolism	0.0394697	0.0255863	0.123281	0.615101	898	0.0231241	0.0246613	0.34867	0.767945	898	0.0106962	0.02513	0.670477	0.94412	898
metab_100001605	catechol sulfate		1	Xenobiotics	Benzoate Metabolism	-0.0368813	0.0242222	0.128208	0.615101	898	-0.0413483	0.0233011	0.0763195	0.55206	898	-0.0389665	0.0232915	0.0946855	0.716006	898
metab_800	cysteine		1	Amino Acid	Methionine, Cysteine, SAM and Taurine Metabolism	0.0368123	0.0239786	0.125085	0.615101	898	0.0428441	0.023112	0.0641051	0.532411	898	0.0367928	0.0236534	0.120188	0.747596	898
metab_100001034	indoleacetate		1	Amino Acid	Tryptophan Metabolism	-0.0366053	0.0242147	0.130965	0.615101	898	-0.0219805	0.0233133	0.346024	0.765424	898	-0.0243136	0.0235778	0.302729	0.839103	898
metab_100001083	indolepropionate		1	Amino Acid	Tryptophan Metabolism	0.0372416	0.0245448	0.129547	0.615101	898	0.0323611	0.0235757	0.170209	0.644368	898	0.0139335	0.0238848	0.5598	0.929775	898
metab_100005864	methyl glucopyranoside (alpha + beta)		1	Xenobiotics	Food Component/Plant	0.0376357	0.0246347	0.126929	0.615101	898	0.0294612	0.0236803	0.213781	0.658611	898	0.017208	0.023903	0.471773	0.896693	898
metab_445	orotate		1	Nucleotide	Pyrimidine Metabolism, Orotate containing	-0.0369822	0.0241193	0.125555	0.615101	898	-0.0348305	0.0232541	0.134535	0.601246	898	-0.0426896	0.0235383	0.0700782	0.70149	898
metab_100009407	pimeloylcarnitine/3-methyladipoylcarnitine (C7-DC)		1	Lipid	Fatty Acid Metabolism (Acyl Carnitine, Dicarboxylate)	-0.0366385	0.0242125	0.130581	0.615101	898	-0.0520943	0.0233008	0.0256172	0.345159	898	-0.0573805	0.0234008	0.0143979	0.327727	898
metab_999921821	X - 21821		4	NA	NA	0.0368141	0.0240822	0.126697	0.615101	898	0.0275925	0.0231704	0.23403	0.674277	898	0.0143617	0.0233769	0.539139	0.919493	898
metab_999924811	X - 24811		4	NA	NA	-0.0372005	0.0242879	0.125964	0.615101	898	-0.0367229	0.0233479	0.116108	0.600655	898	-0.0234062	0.0241637	0.332987	0.848464	898
metab_100001092	trigonelline (N'-methylnicotinate)		1	Cofactors and Vitamins	Nicotinate and Nicotinamide Metabolism	-0.0362647	0.0241648	0.13378	0.625356	898	-0.0335616	0.0232223	0.148746	0.609121	898	-0.0302739	0.0234984	0.197968	0.80286	898
metab_100002875	1-(1-enyl-palmitoyl)-GPC (P-16:0)*		2	Lipid	Lysoplasmalogen	0.0363413	0.0248133	0.143386	0.635874	898	0.0397739	0.0238915	0.0963114	0.585192	898	0.0285658	0.0244244	0.242495	0.80946	898
metab_100020427	1-carboxyethylisoleucine	N-lactoylisoleucine	1	Amino Acid	Leucine, Isoleucine and Valine Metabolism	-0.0393298	0.026837	0.143135	0.635874	898	-0.0308269	0.0258115	0.232675	0.674213	898	-0.00379992	0.0275957	0.890509	0.985288	898
metab_100009131	1-linoleoyl-2-arachidonoyl-GPC (18:2/20:4n6)*		2	Lipid	Phosphatidylcholine (PC)	0.0334039	0.0247239	0.177014	0.635874	898	0.0375163	0.0237279	0.11421	0.600655	898	0.0317064	0.0241859	0.19022	0.80286	898
metab_100001395	1-linoleoyl-GPC (18:2)		1	Lipid	Lysophospholipid	0.0353702	0.0252428	0.161503	0.635874	898	0.0388719	0.024257	0.1094	0.600655	898	0.0304567	0.0247897	0.219551	0.80286	898
metab_55	1-methylnicotinamide		1	Cofactors and Vitamins	Nicotinate and Nicotinamide Metabolism	0.0332642	0.0240175	0.166398	0.635874	898	0.0349	0.0230705	0.130697	0.601246	898	0.0355203	0.0231602	0.12547	0.747596	898
metab_100008915	1-palmitoyl-2-docosahexaenoyl-GPC (16:0/22:6)		1	Lipid	Phosphatidylcholine (PC)	0.0341643	0.0241149	0.156911	0.635874	898	0.0259645	0.0232282	0.263953	0.698686	898	0.0218803	0.0237608	0.35738	0.863813	898
metab_1537	1-palmitoyl-2-linoleoyl-GPC (16:0/18:2)		1	Lipid	Phosphatidylcholine (PC)	0.0347946	0.0245182	0.15621	0.635874	898	0.035454	0.0235581	0.13269	0.601246	898	0.0312017	0.0242236	0.198061	0.80286	898
metab_100002417	2,3-dihydroxyisovalerate		1	Xenobiotics	Food Component/Plant	0.0345219	0.024406	0.15757	0.635874	898	0.0133988	0.0235756	0.569952	0.859244	898	0.0166494	0.023697	0.482494	0.896693	898
metab_100000861	2,3-dihydroxypyridine		1	Xenobiotics	Food Component/Plant	-0.0348827	0.0243018	0.151525	0.635874	898	-0.0269408	0.0233484	0.248867	0.679413	898	-0.0134221	0.0238208	0.573265	0.934657	898
metab_100000936	3-methyl-2-oxobutyrate		1	Amino Acid	Leucine, Isoleucine and Valine Metabolism	0.0341547	0.0242709	0.159708	0.635874	898	0.0357754	0.0233233	0.125413	0.600681	898	0.0379706	0.0236813	0.109207	0.742725	898
metab_100001466	3-methylcytidine		1	Nucleotide	Pyrimidine Metabolism, Cytidine containing	0.0359579	0.0247926	0.147314	0.635874	898	0.0423394	0.0238068	0.0756701	0.55206	898	0.0463189	0.0241791	0.0557334	0.64223	898
metab_100000042	3-methylhistidine		1	Amino Acid	Histidine Metabolism	0.0338139	0.0240571	0.160201	0.635874	898	0.0357644	0.0231334	0.122459	0.600681	898	0.0327469	0.0231526	0.157601	0.80286	898
metab_100001398	3,7-dimethylurate		1	Xenobiotics	Xanthine Metabolism	0.035721	0.0239829	0.136725	0.635874	898	0.0392398	0.0230363	0.0888449	0.579245	898	0.0396196	0.023039	0.0858445	0.715947	898
metab_100002014	5alpha-pregnan-3beta,20alpha-diol monosulfate (2)		1	Lipid	Progestin Steroids	-0.0353657	0.0245844	0.15063	0.635874	898	-0.0292491	0.0236271	0.216063	0.658611	898	-0.0277031	0.0235927	0.240624	0.80946	898
metab_100002009	5alpha-pregnan-3beta,20beta-diol monosulfate (1)		1	Lipid	Progestin Steroids	-0.034387	0.0245203	0.161147	0.635874	898	-0.0296266	0.0235892	0.209469	0.658611	898	-0.0305202	0.0235203	0.194762	0.80286	898
metab_100001300	alpha-hydroxyisovalerate		1	Amino Acid	Leucine, Isoleucine and Valine Metabolism	0.0356924	0.0252753	0.158255	0.635874	898	0.0193828	0.0243599	0.426427	0.798761	898	0.0282923	0.0247139	0.252607	0.80946	898
metab_100002026	androstenediol (3alpha, 17alpha) monosulfate (2)		1	Lipid	Androgenic Steroids	0.0374748	0.0266196	0.159542	0.635874	898	0.0355763	0.0255834	0.164694	0.640046	898	0.0328813	0.0256258	0.199785	0.80286	898
metab_100009026	behenoyl dihydrosphingomyelin (d18:0/22:0)*		2	Lipid	Dihydrosphingomyelins	0.0328905	0.0241802	0.174102	0.635874	898	0.0340555	0.0232368	0.143116	0.606266	898	0.0293929	0.0236373	0.214018	0.80286	898
metab_244	beta-alanine		1	Nucleotide	Pyrimidine Metabolism, Uracil containing	0.0331244	0.0242711	0.172671	0.635874	898	0.0472467	0.02333	0.0431509	0.46202	898	0.049086	0.0239003	0.0402934	0.562405	898
metab_100021709	branched-chain, straight-chain, or cyclopropyl 12:1 fatty acid*		3	Partially Characterized Molecules	Partially Characterized Molecules	0.0364125	0.0244849	0.137332	0.635874	898	0.0342087	0.0235926	0.147418	0.609121	898	0.033794	0.0240052	0.159551	0.80286	898
metab_100015735	ceramide (d18:1/14:0, d16:1/16:0)*		2	Lipid	Ceramides	0.0354315	0.0243185	0.145475	0.635874	898	0.0376785	0.0233501	0.106963	0.600655	898	0.0306848	0.0237035	0.195824	0.80286	898
metab_100015835	cerotoylcarnitine (C26)*		2	Lipid	Fatty Acid Metabolism (Acyl Carnitine, Long Chain Saturated)	0.0334173	0.0247728	0.177696	0.635874	898	0.0374199	0.0237872	0.116048	0.600655	898	0.0305107	0.0241734	0.207227	0.80286	898
metab_273	cortisone		1	Lipid	Corticosteroids	0.0332493	0.0242612	0.170884	0.635874	898	0.0350587	0.0233262	0.133201	0.601246	898	0.0357106	0.0236595	0.131568	0.758045	898
metab_100001181	docosapentaenoate (n3 DPA; 22:5n3)		1	Lipid	Long Chain Polyunsaturated Fatty Acid (n3 and n6)	0.0340161	0.0244463	0.164431	0.635874	898	0.0283854	0.0236161	0.229702	0.669618	898	0.0236678	0.0239398	0.323112	0.839754	898
metab_100019972	dodecenedioate (C12:1-DC)*		2	Lipid	Fatty Acid, Dicarboxylate	-0.035404	0.0242627	0.144864	0.635874	898	-0.0368727	0.0233083	0.114016	0.600655	898	-0.0335374	0.0235179	0.154214	0.80286	898
metab_100001635	ectoine		1	Xenobiotics	Chemical	0.0345944	0.0246332	0.160554	0.635874	898	0.0367104	0.0237449	0.122453	0.600681	898	0.0292433	0.0237976	0.219464	0.80286	898
metab_100015965	ethyl alpha-glucopyranoside		1	Xenobiotics	Food Component/Plant	0.0345425	0.0249392	0.166378	0.635874	898	0.0233697	0.0239878	0.330206	0.752208	898	0.0272884	0.0244208	0.26412	0.817925	898
metab_100000257	glucuronate		1	Carbohydrate	Aminosugar Metabolism	-0.0327975	0.0243157	0.177737	0.635874	898	-0.0238013	0.0234283	0.309944	0.740132	898	-0.0192861	0.023692	0.415847	0.896693	898
metab_100020261	glutamine conjugate of C6H10O2 (1)*		3	Partially Characterized Molecules	Partially Characterized Molecules	-0.033152	0.0245309	0.176897	0.635874	898	-0.0226278	0.0236195	0.338318	0.756823	898	-0.0154385	0.0237941	0.516614	0.910946	898
metab_100015625	glycosyl-N-behenoyl-sphingadienine (d18:2/22:0)*		2	Lipid	Hexosylceramides (HCER)	0.0371507	0.0258242	0.150614	0.635874	898	0.0511721	0.0248893	0.0400754	0.456491	898	0.0412632	0.0255481	0.106645	0.742725	898
metab_100001604	hydroquinone sulfate		1	Xenobiotics	Drug - Topical Agents	-0.0352815	0.0240244	0.142302	0.635874	898	-0.0373829	0.0231059	0.106041	0.600655	898	-0.0310317	0.0231368	0.180195	0.80286	898
metab_358	hypotaurine		1	Amino Acid	Methionine, Cysteine, SAM and Taurine Metabolism	-0.0350748	0.024652	0.155144	0.635874	898	-0.0220502	0.0237649	0.353738	0.767945	898	-0.0273255	0.0237629	0.25049	0.80946	898
metab_100002185	indole-3-carboxylate		1	Amino Acid	Tryptophan Metabolism	-0.0358121	0.0242615	0.140273	0.635874	898	-0.0151133	0.0234463	0.519356	0.838798	898	-0.0240492	0.0237237	0.310995	0.839103	898
metab_407	lysine		1	Amino Acid	Lysine Metabolism	0.0337203	0.0239986	0.160341	0.635874	898	0.0392975	0.0230465	0.0885183	0.579245	898	0.0368285	0.0237643	0.121564	0.747596	898
metab_100004054	margaroylcarnitine (C17)*		2	Lipid	Fatty Acid Metabolism (Acyl Carnitine, Long Chain Saturated)	0.0344893	0.0243598	0.157175	0.635874	898	0.0293134	0.0234553	0.211717	0.658611	898	0.0201738	0.0236907	0.394698	0.87367	898
metab_363	myo-inositol		1	Lipid	Inositol Metabolism	0.0326964	0.0241718	0.176506	0.635874	898	0.0279153	0.0232267	0.229738	0.669618	898	0.0192366	0.0238291	0.41973	0.896693	898
metab_100020204	N-acetyl-2-aminooctanoate*		2	Lipid	Fatty Acid, Amino	0.035844	0.0250623	0.153011	0.635874	898	0.0414475	0.0240996	0.0858092	0.576586	898	0.03742	0.0241594	0.121772	0.747596	898
metab_100015624	N-behenoyl-sphingadienine (d18:2/22:0)*		2	Lipid	Ceramides	0.0347648	0.0240832	0.149223	0.635874	898	0.0398014	0.0231339	0.0856946	0.576586	898	0.0377516	0.0236586	0.110922	0.742725	898
metab_100015731	N-palmitoyl-heptadecasphingosine (d17:1/16:0)*		2	Lipid	Ceramides	0.0339764	0.0250989	0.176175	0.635874	898	0.0273851	0.0241408	0.256936	0.690037	898	0.0179382	0.0243315	0.461174	0.896693	898
metab_100001415	N6-carbamoylthreonyladenosine		1	Nucleotide	Purine Metabolism, Adenine containing	-0.0355457	0.0247546	0.151374	0.635874	898	-0.0222198	0.0239427	0.353637	0.767945	898	-0.0268858	0.0242118	0.267112	0.817925	898
metab_100008954	palmitoyl dihydrosphingomyelin (d18:0/16:0)*		2	Lipid	Dihydrosphingomyelins	0.0347088	0.0247061	0.160409	0.635874	898	0.0350297	0.0237329	0.140299	0.606266	898	0.0279686	0.0244167	0.252328	0.80946	898
metab_100003470	pregnanediol-3-glucuronide		1	Lipid	Progestin Steroids	-0.0349814	0.024671	0.156565	0.635874	898	-0.0347439	0.023718	0.143309	0.606266	898	-0.0320815	0.0237136	0.176445	0.80286	898
metab_100000442	quinate		1	Xenobiotics	Food Component/Plant	-0.0346635	0.0241724	0.151919	0.635874	898	-0.0340511	0.0232176	0.142836	0.606266	898	-0.0239332	0.0235619	0.310024	0.839103	898
metab_504	serotonin		1	Amino Acid	Tryptophan Metabolism	-0.0335615	0.0241416	0.164818	0.635874	898	-0.0357418	0.0232231	0.124146	0.600681	898	-0.0359026	0.0233204	0.124034	0.747596	898
metab_50	spermidine		1	Amino Acid	Polyamine Metabolism	0.0336921	0.0245495	0.170279	0.635874	898	0.0424373	0.0235979	0.0724606	0.548156	898	0.035133	0.0238879	0.141719	0.793467	898
metab_100008920	sphingomyelin (d18:1/17:0, d17:1/18:0, d19:1/16:0)		1	Lipid	Sphingomyelins	0.036458	0.0248005	0.141901	0.635874	898	0.0362749	0.0238447	0.128541	0.600681	898	0.0289195	0.024615	0.240364	0.80946	898
metab_100006292	sphingomyelin (d18:1/20:1, d18:2/20:0)*		2	Lipid	Sphingomyelins	0.0354341	0.0255933	0.16655	0.635874	898	0.0411799	0.024651	0.0951704	0.585192	898	0.0334206	0.0254092	0.188755	0.80286	898
metab_100015790	sphingomyelin (d18:2/21:0, d16:2/23:0)*		2	Lipid	Sphingomyelins	0.0374484	0.026175	0.152868	0.635874	898	0.0359515	0.0251841	0.153775	0.6167	898	0.0272094	0.0258751	0.293288	0.837285	898
metab_100001391	stearoylcarnitine (C18)		1	Lipid	Fatty Acid Metabolism (Acyl Carnitine, Long Chain Saturated)	0.0338368	0.0245596	0.168628	0.635874	898	0.0377682	0.0236016	0.109901	0.600655	898	0.0363699	0.0240195	0.130341	0.758045	898
metab_100000437	theophylline		1	Xenobiotics	Xanthine Metabolism	0.0339216	0.0240613	0.158947	0.635874	898	0.0302189	0.0231009	0.191169	0.658611	898	0.0222668	0.0233108	0.339734	0.848464	898
metab_1001	trans-4-hydroxyproline		1	Amino Acid	Urea cycle; Arginine and Proline Metabolism	-0.0330848	0.0244998	0.177228	0.635874	898	-0.0110166	0.0237415	0.642746	0.903491	898	-0.00481162	0.0240585	0.841529	0.985288	898
metab_999911381	X - 11381		4	NA	NA	0.0334958	0.0239729	0.16269	0.635874	898	0.0468316	0.0230402	0.0423897	0.46202	898	0.0361744	0.0231141	0.117936	0.747596	898
metab_999911880	X - 11880		4	NA	NA	0.0352581	0.0243491	0.147962	0.635874	898	0.0565792	0.0234462	0.0160169	0.264546	898	0.0590686	0.0235152	0.0121861	0.30191	898
metab_999912193	X - 12193		4	NA	NA	-0.0332779	0.0242758	0.170775	0.635874	898	-0.0319727	0.0233787	0.171783	0.647177	898	-0.024827	0.0236455	0.294021	0.837285	898
metab_999912283	X - 12283		4	NA	NA	0.0348247	0.024141	0.149498	0.635874	898	0.0205324	0.023274	0.377906	0.776061	898	0.00721991	0.0234966	0.758707	0.967756	898
metab_999912456	X - 12456		4	NA	NA	-0.0366149	0.0256318	0.1535	0.635874	898	-0.0395124	0.0246748	0.10966	0.600655	898	-0.0475462	0.0247412	0.0549627	0.6408	898
metab_999916087	X - 16087		4	NA	NA	0.0340875	0.02486	0.170664	0.635874	898	0.0367692	0.023894	0.124198	0.600681	898	0.0340302	0.0240641	0.157674	0.80286	898
metab_999916580	X - 16580		4	NA	NA	0.0333149	0.0241942	0.168864	0.635874	898	0.0244064	0.0233405	0.296	0.731092	898	0.0367342	0.0238972	0.124611	0.747596	898
metab_999918922	X - 18922		4	NA	NA	0.0345559	0.0242167	0.153946	0.635874	898	0.0412284	0.0232776	0.0768761	0.55206	898	0.049766	0.0235217	0.0346481	0.514408	898
metab_999922162	X - 22162		4	NA	NA	0.0325857	0.0241068	0.176808	0.635874	898	0.0310263	0.023175	0.180985	0.652205	898	0.0241133	0.0237216	0.309666	0.839103	898
metab_999924241	X - 24241		4	NA	NA	0.0330491	0.0239768	0.168433	0.635874	898	0.0454051	0.0230411	0.049078	0.481547	898	0.0380858	0.023327	0.102893	0.742668	898
metab_999924307	X - 24307		4	NA	NA	0.0327144	0.0241024	0.175026	0.635874	898	0.0442788	0.023159	0.0562046	0.506352	898	0.0406668	0.023478	0.0836032	0.714811	898
metab_999924462	X - 24462		4	NA	NA	0.0329716	0.0242631	0.174517	0.635874	898	0.0360713	0.0233357	0.122521	0.600681	898	0.0361063	0.0233335	0.122127	0.747596	898
metab_999924475	X - 24475		4	NA	NA	0.0339917	0.0248467	0.171639	0.635874	898	0.0244725	0.0239208	0.306557	0.737374	898	0.0123049	0.0242306	0.611704	0.942608	898
metab_999925957	X - 25957		4	NA	NA	-0.0329614	0.0240737	0.171285	0.635874	898	-0.0266125	0.0237714	0.263221	0.698686	898	-0.0238392	0.0239596	0.320023	0.839103	898
metab_100020351	N-carbamoylvaline		1	Amino Acid	Leucine, Isoleucine and Valine Metabolism	-0.033724	0.0251104	0.179603	0.64024	898	-0.0299548	0.0241208	0.214614	0.658611	898	-0.0311588	0.0241842	0.197949	0.80286	898
metab_100015609	N-palmitoyl-sphingadienine (d18:2/16:0)*		2	Lipid	Ceramides	0.0326221	0.0246111	0.185344	0.653652	898	0.0342941	0.0236472	0.147345	0.609121	898	0.028665	0.024275	0.237985	0.80946	898
metab_100009027	sphingomyelin (d18:0/18:0, d19:0/17:0)*		2	Lipid	Dihydrosphingomyelins	0.0326145	0.0246005	0.185257	0.653652	898	0.0294757	0.0236503	0.212979	0.658611	898	0.0284552	0.0241465	0.238942	0.80946	898
metab_999921736	X - 21736		4	NA	NA	0.0324227	0.0244466	0.185091	0.653652	898	0.0300918	0.0235364	0.201399	0.658611	898	0.0390673	0.0236887	0.0994655	0.735599	898
metab_278	cysteinylglycine		1	Amino Acid	Glutathione Metabolism	0.0320354	0.0242438	0.186713	0.653825	898	0.0408376	0.0232954	0.0799414	0.561881	898	0.0438941	0.023399	0.0610016	0.670848	898
metab_100000792	dehydroepiandrosterone sulfate (DHEA-S)		1	Lipid	Androgenic Steroids	0.0359767	0.0272126	0.186488	0.653825	898	0.0346641	0.0261681	0.18562	0.658611	898	0.0358208	0.0261064	0.170382	0.80286	898
metab_100009345	1-palmitoleoyl-2-linolenoyl-GPC (16:1/18:3)*		2	Lipid	Phosphatidylcholine (PC)	0.0335665	0.0256112	0.190324	0.655683	898	0.0349997	0.0245976	0.155119	0.6167	898	0.0283351	0.0249078	0.255599	0.811675	898
metab_100001112	3-hydroxylaurate		1	Lipid	Fatty Acid, Monohydroxy	0.032119	0.0244807	0.189854	0.655683	898	0.0318244	0.0235809	0.177493	0.649061	898	0.0402251	0.0239349	0.093196	0.715947	898
metab_100005850	3-methylglutarylcarnitine (2)		1	Amino Acid	Leucine, Isoleucine and Valine Metabolism	-0.0332784	0.0252664	0.188144	0.655683	898	-0.0171447	0.0243461	0.481488	0.824101	898	-0.0140804	0.0244634	0.565053	0.930179	898
metab_100006641	glycochenodeoxycholate 3-sulfate		1	Lipid	Primary Bile Acid Metabolism	-0.0322948	0.0246535	0.190552	0.655683	898	-0.0348643	0.023694	0.141526	0.606266	898	-0.0287104	0.0242424	0.236613	0.80946	898
metab_100002488	isoursodeoxycholate		1	Lipid	Secondary Bile Acid Metabolism	-0.0316498	0.0241473	0.190297	0.655683	898	-0.0256297	0.0232203	0.269995	0.709721	898	-0.0201028	0.0231947	0.386346	0.870156	898
metab_100001263	1-palmitoyl-GPC (16:0)		1	Lipid	Lysophospholipid	0.0316148	0.0243875	0.195188	0.661343	898	0.0315202	0.0234341	0.17895	0.651983	898	0.0244159	0.0241306	0.311902	0.839103	898
metab_100015755	ceramide (d18:1/20:0, d16:1/22:0, d20:1/18:0)*		2	Lipid	Ceramides	0.0311418	0.0240412	0.195533	0.661343	898	0.0362201	0.0230833	0.116979	0.600655	898	0.0377201	0.0238889	0.114701	0.747596	898
metab_267	choline phosphate		1	Lipid	Phospholipid Metabolism	0.0319996	0.0247019	0.195508	0.661343	898	0.0170756	0.0238477	0.474162	0.822923	898	0.00935421	0.0239169	0.695808	0.949915	898
metab_100021538	dibutyl sulfosuccinate		1	Xenobiotics	Chemical	-0.0312698	0.0240666	0.194176	0.661343	898	-0.0273426	0.0231334	0.23754	0.674701	898	-0.0296679	0.0230294	0.197995	0.80286	898
metab_100001882	glycosyl-N-stearoyl-sphingosine (d18:1/18:0)		1	Lipid	Hexosylceramides (HCER)	0.0329945	0.0253567	0.193521	0.661343	898	0.04059	0.024464	0.0974335	0.585192	898	0.0362694	0.0249345	0.146143	0.80286	898
metab_100015737	ceramide (d18:1/17:0, d17:1/18:0)*		2	Lipid	Ceramides	0.0319366	0.0246954	0.19627	0.661577	898	0.0224825	0.0237423	0.343927	0.765424	898	0.0193377	0.023929	0.419236	0.896693	898
metab_100009014	1-(1-enyl-palmitoyl)-2-arachidonoyl-GPC (P-16:0/20:4)*		2	Lipid	Plasmalogen	0.0304539	0.024093	0.206555	0.672212	898	0.0392099	0.0231947	0.0912896	0.584165	898	0.0381645	0.0235372	0.10528	0.742725	898
metab_100008990	1-palmitoyl-2-arachidonoyl-GPE (16:0/20:4)*		2	Lipid	Phosphatidylethanolamine (PE)	-0.0303534	0.0243554	0.212991	0.672212	898	-0.0290496	0.0234244	0.21525	0.658611	898	-0.0185982	0.0239416	0.437477	0.896693	898
metab_100008994	1-stearoyl-2-linoleoyl-GPI (18:0/18:2)		1	Lipid	Phosphatidylinositol (PI)	0.0314511	0.0249169	0.207192	0.672212	898	0.0280969	0.0239445	0.240943	0.674701	898	0.0215272	0.0246237	0.382223	0.868769	898
metab_100004601	1H-indole-7-acetic acid		1	Xenobiotics	Bacterial/Fungal	0.0304875	0.0240687	0.205597	0.672212	898	0.0367414	0.02312	0.112379	0.600655	898	0.0345948	0.0230599	0.133919	0.76713	898
metab_100003271	beta-citrylglutamate		1	Amino Acid	Glutamate Metabolism	0.0305153	0.0241093	0.205949	0.672212	898	0.0352658	0.0231742	0.128423	0.600681	898	0.0320742	0.0235701	0.173927	0.80286	898
metab_932	caprylate (8:0)		1	Lipid	Medium Chain Fatty Acid	-0.0305542	0.0240566	0.204381	0.672212	898	-0.0285613	0.0231014	0.216657	0.658611	898	-0.0238784	0.023097	0.301501	0.839103	898
metab_100000665	docosahexaenoate (DHA; 22:6n3)		1	Lipid	Long Chain Polyunsaturated Fatty Acid (n3 and n6)	0.0303711	0.0243453	0.212536	0.672212	898	0.0277153	0.0235117	0.238799	0.674701	898	0.0224789	0.0237333	0.343825	0.849221	898
metab_100002679	gamma-carboxyglutamate		1	Amino Acid	Glutamate Metabolism	0.0300722	0.0240464	0.211412	0.672212	898	0.0359786	0.0231017	0.119732	0.600681	898	0.0357692	0.0233493	0.125904	0.747596	898
metab_344	guanidinoacetate		1	Amino Acid	Creatine Metabolism	0.0322998	0.0257079	0.209295	0.672212	898	0.0361026	0.0247114	0.144378	0.606266	898	0.0301212	0.0251302	0.231005	0.80946	898
metab_100015797	heneicosapentaenoate (21:5n3)		1	Lipid	Long Chain Polyunsaturated Fatty Acid (n3 and n6)	0.0309192	0.0243745	0.204948	0.672212	898	0.0177865	0.023502	0.449367	0.820043	898	0.012635	0.0236352	0.593073	0.939892	898
metab_355	histidine		1	Amino Acid	Histidine Metabolism	0.0307824	0.0243155	0.205858	0.672212	898	0.030257	0.0234273	0.196857	0.658611	898	0.026306	0.0237937	0.269209	0.818409	898
metab_100001501	oleoylcarnitine (C18:1)		1	Lipid	Fatty Acid Metabolism (Acyl Carnitine, Monounsaturated)	0.0301661	0.0241463	0.211881	0.672212	898	0.0259654	0.0232262	0.263897	0.698686	898	0.0236323	0.0237158	0.319294	0.839103	898
metab_100002528	sulfate*		2	Xenobiotics	Chemical	-0.0301577	0.0240216	0.209648	0.672212	898	-0.0149974	0.0244948	0.540517	0.84494	898	-0.0171484	0.0251178	0.494965	0.897315	898
metab_100021093	taurochenodeoxycholic acid 3-sulfate		1	Lipid	Secondary Bile Acid Metabolism	-0.0302297	0.0240903	0.209863	0.672212	898	-0.0338509	0.0231358	0.143782	0.606266	898	-0.0297476	0.0238757	0.213121	0.80286	898
metab_100022127	tetrahydrocortisone glucuronide (5)		1	Lipid	Corticosteroids	0.0325348	0.0261038	0.212959	0.672212	898	0.0445577	0.0250898	0.0760875	0.55206	898	0.0465232	0.025299	0.0662628	0.687745	898
metab_100008955	tricosanoyl sphingomyelin (d18:1/23:0)*		2	Lipid	Sphingomyelins	0.0319466	0.0252881	0.206809	0.672212	898	0.0262308	0.0243231	0.281135	0.724982	898	0.0198432	0.0249402	0.426462	0.896693	898
metab_999911444	X - 11444		4	NA	NA	-0.0316846	0.0253333	0.211369	0.672212	898	-0.0242379	0.0243467	0.319747	0.744312	898	-0.021036	0.0244984	0.390759	0.872168	898
metab_999913684	X - 13684		4	NA	NA	0.0325234	0.0255873	0.204033	0.672212	898	0.0335335	0.024593	0.173059	0.647177	898	0.0288759	0.0248672	0.245875	0.80946	898
metab_999921467	X - 21467		4	NA	NA	-0.0331099	0.0263992	0.210098	0.672212	898	-0.0229356	0.0255716	0.370006	0.77567	898	-0.027235	0.0259156	0.293588	0.837285	898
metab_999923644	X - 23644		4	NA	NA	0.0306401	0.0243123	0.207901	0.672212	898	0.0291522	0.0234486	0.214108	0.658611	898	0.0237659	0.0233822	0.309714	0.839103	898
metab_100006282	umbelliferone sulfate		1	Xenobiotics	Food Component/Plant	-0.0301029	0.0242056	0.213961	0.67313	898	-0.0240445	0.0232741	0.301838	0.734677	898	-0.0252276	0.0235007	0.28335	0.837285	898
metab_100009130	1-oleoyl-2-docosahexaenoyl-GPC (18:1/22:6)*		2	Lipid	Phosphatidylcholine (PC)	0.0306546	0.0248049	0.216848	0.673655	898	0.0239182	0.023852	0.316242	0.743861	898	0.0152961	0.024389	0.53071	0.919493	898
metab_100002953	16-hydroxypalmitate		1	Lipid	Fatty Acid, Monohydroxy	-0.0300239	0.0242896	0.216753	0.673655	898	-0.0310346	0.0234122	0.185323	0.658611	898	-0.030144	0.0235979	0.201798	0.80286	898
metab_100020262	glutamine conjugate of C6H10O2 (2)*		3	Partially Characterized Molecules	Partially Characterized Molecules	-0.0304627	0.0246442	0.216748	0.673655	898	-0.0187961	0.0237498	0.428909	0.798761	898	-0.00786605	0.0239168	0.742316	0.9654	898
metab_999911315	X - 11315		4	NA	NA	0.0305519	0.0246273	0.215091	0.673655	898	0.0207226	0.0238515	0.385183	0.777426	898	-9.18652e-05	0.0243254	0.996988	0.998374	898
metab_100001145	3-hydroxysebacate		1	Lipid	Fatty Acid, Monohydroxy	-0.0311455	0.0252434	0.217599	0.673878	898	-0.035536	0.0242537	0.143227	0.606266	898	-0.0202255	0.0249247	0.417321	0.896693	898
metab_100008977	1-stearoyl-2-arachidonoyl-GPE (18:0/20:4)		1	Lipid	Phosphatidylethanolamine (PE)	-0.0300479	0.0245734	0.221735	0.678207	898	-0.0253196	0.0236412	0.284461	0.724982	898	-0.0147479	0.0241674	0.541861	0.919493	898
metab_100001253	N-acetylglutamine		1	Amino Acid	Glutamate Metabolism	-0.0297179	0.0242636	0.220976	0.678207	898	-0.0379035	0.023407	0.105734	0.600655	898	-0.03603	0.0234626	0.124988	0.747596	898
metab_100005996	octadecenedioylcarnitine (C18:1-DC)*		2	Lipid	Fatty Acid Metabolism (Acyl Carnitine, Dicarboxylate)	-0.0303962	0.0248357	0.221316	0.678207	898	-0.0365497	0.023899	0.126536	0.600681	898	-0.0329386	0.0239505	0.169398	0.80286	898
metab_999921310	X - 21310		4	NA	NA	0.0294563	0.0240648	0.221259	0.678207	898	0.0265695	0.0230988	0.250347	0.681577	898	0.0173275	0.0232186	0.455701	0.896693	898
metab_999916576	X - 16576		4	NA	NA	0.0304015	0.0250302	0.224843	0.685597	898	0.0344667	0.0240435	0.152063	0.614111	898	0.0247619	0.0243466	0.309406	0.839103	898
metab_100021478	1-methyl-5-imidazolelactate		1	Amino Acid	Histidine Metabolism	0.0297794	0.024688	0.228049	0.688526	898	0.0300813	0.0237518	0.205672	0.658611	898	0.0307596	0.0238457	0.197411	0.80286	898
metab_100006294	behenoyl sphingomyelin (d18:1/22:0)*		2	Lipid	Sphingomyelins	0.0293876	0.0243921	0.2286	0.688526	898	0.0356431	0.023454	0.128941	0.600681	898	0.0332999	0.0240318	0.166203	0.80286	898
metab_100001876	sphinganine-1-phosphate		1	Lipid	Sphingolipid Synthesis	-0.0289032	0.024025	0.229277	0.688526	898	-0.0227827	0.0231106	0.324495	0.749592	898	-0.0222814	0.0232235	0.337605	0.848464	898
metab_100001296	stachydrine		1	Xenobiotics	Food Component/Plant	0.0292291	0.0241689	0.226842	0.688526	898	0.0222079	0.0232263	0.339253	0.757208	898	0.0104741	0.0235711	0.656889	0.94412	898
metab_1629	taurochenodeoxycholate		1	Lipid	Primary Bile Acid Metabolism	-0.0289115	0.0240005	0.228669	0.688526	898	-0.0303106	0.0230829	0.189481	0.658611	898	-0.0187103	0.0234429	0.425015	0.896693	898
metab_100008985	1-palmitoyl-2-dihomo-linolenoyl-GPC (16:0/20:3n3 or 6)*		2	Lipid	Phosphatidylcholine (PC)	0.0290254	0.0241732	0.230177	0.689139	898	0.0311245	0.0232266	0.180576	0.652205	898	0.0278283	0.023889	0.244376	0.80946	898
metab_100001397	1,3,7-trimethylurate		1	Xenobiotics	Xanthine Metabolism	0.0293083	0.0244974	0.231865	0.692103	898	0.0279597	0.0235288	0.235026	0.674701	898	0.0213266	0.0238912	0.372287	0.867106	898
metab_100009162	1-(1-enyl-palmitoyl)-2-palmitoyl-GPC (P-16:0/16:0)*		2	Lipid	Plasmalogen	0.0278993	0.0246046	0.257138	0.693636	898	0.0336765	0.0236939	0.155575	0.6167	898	0.029097	0.024351	0.232449	0.80946	898
metab_100009343	1-linoleoyl-2-linolenoyl-GPC (18:2/18:3)*		2	Lipid	Phosphatidylcholine (PC)	0.0293914	0.0256986	0.253056	0.693636	898	0.0374696	0.0246666	0.129107	0.600681	898	0.0292361	0.0249217	0.241066	0.80946	898
metab_100001399	1,7-dimethylurate		1	Xenobiotics	Xanthine Metabolism	0.0281119	0.0244821	0.251169	0.693636	898	0.0306858	0.0234918	0.191811	0.658611	898	0.0227192	0.0237101	0.338221	0.848464	898
metab_100001426	3-(3-amino-3-carboxypropyl)uridine*		2	Nucleotide	Pyrimidine Metabolism, Uracil containing	-0.0287522	0.0248913	0.248354	0.693636	898	-0.0209584	0.0240086	0.382924	0.776061	898	-0.0221442	0.0242042	0.360499	0.867011	898
metab_100001170	3-hydroxy-2-ethylpropionate		1	Amino Acid	Leucine, Isoleucine and Valine Metabolism	0.0291053	0.0245683	0.236464	0.693636	898	0.0229751	0.0236187	0.330941	0.752208	898	0.0201051	0.0240467	0.403334	0.880405	898
metab_100020203	3-hydroxystachydrine*		2	Xenobiotics	Food Component/Plant	0.0273538	0.0240867	0.256413	0.693636	898	0.0235549	0.023138	0.308947	0.739533	898	0.0114762	0.023549	0.626145	0.942608	898
metab_100021324	3,5-dichloro-2,6-dihydroxybenzoic acid		1	Xenobiotics	Chemical	0.027087	0.0240032	0.259423	0.693636	898	0.0206579	0.0231116	0.371653	0.77567	898	0.0111635	0.0234666	0.634392	0.942608	898
metab_100006370	3beta-hydroxy-5-cholestenoate		1	Lipid	Sterol	-0.0293225	0.0250192	0.24151	0.693636	898	-0.0216159	0.024074	0.369485	0.77567	898	-0.0133855	0.0247396	0.588606	0.939892	898
metab_100006262	4-methoxyphenol sulfate		1	Amino Acid	Tyrosine Metabolism	-0.0287019	0.0241559	0.235074	0.693636	898	-0.037005	0.023339	0.113198	0.600655	898	-0.0421542	0.0233501	0.0713692	0.703614	898
metab_100004541	acisoga		1	Amino Acid	Polyamine Metabolism	-0.0271809	0.0241494	0.260667	0.693636	898	-0.00993941	0.0233137	0.669968	0.913744	898	0.00112336	0.02358	0.962014	0.995756	898
metab_1105	alpha-tocopherol		1	Cofactors and Vitamins	Tocopherol Metabolism	0.0274544	0.0241595	0.256102	0.693636	898	0.0257076	0.0232018	0.268162	0.706777	898	0.021826	0.0238419	0.360209	0.867011	898
metab_1143	butyrate/isobutyrate (4:0)		1	Lipid	Short Chain Fatty Acid	0.0284912	0.0240443	0.236355	0.693636	898	0.0198074	0.0231586	0.392617	0.783207	898	0.0099157	0.0234086	0.671967	0.944567	898
metab_100006361	dopamine 3-O-sulfate		1	Amino Acid	Tyrosine Metabolism	-0.0274256	0.0241666	0.256741	0.693636	898	-0.0242329	0.0232019	0.296568	0.731092	898	-0.019126	0.0233478	0.412908	0.895387	898
metab_2050	eicosapentaenoate (EPA; 20:5n3)		1	Lipid	Long Chain Polyunsaturated Fatty Acid (n3 and n6)	0.0288233	0.0244616	0.238988	0.693636	898	0.0192463	0.0236318	0.41562	0.795135	898	0.01191	0.0238055	0.616987	0.942608	898
metab_100002500	formiminoglutamate		1	Amino Acid	Histidine Metabolism	-0.0325242	0.0272959	0.233759	0.693636	898	-0.0192907	0.0262907	0.463298	0.820629	898	-0.00618534	0.0268207	0.817666	0.980831	898
metab_100020253	glycine conjugate of C10H12O2*		3	Partially Characterized Molecules	Partially Characterized Molecules	-0.0280936	0.0242174	0.246336	0.693636	898	-0.00212674	0.0235031	0.92792	0.989556	898	0.00054772	0.0235685	0.981465	0.99695	898
metab_1628	glycochenodeoxycholate		1	Lipid	Primary Bile Acid Metabolism	-0.0285029	0.0241904	0.239003	0.693636	898	-0.0317171	0.023238	0.172635	0.647177	898	-0.0211896	0.0235715	0.368926	0.867106	898
metab_100002911	glycoursodeoxycholate		1	Lipid	Secondary Bile Acid Metabolism	-0.0283873	0.0240677	0.238523	0.693636	898	-0.0216552	0.0231688	0.350211	0.767945	898	-0.014314	0.0233924	0.540758	0.919493	898
metab_100003169	isoleucylglycine		1	Peptide	Dipeptide	0.0286777	0.0246924	0.24579	0.693636	898	0.0295247	0.023779	0.214702	0.658611	898	0.0271703	0.023805	0.254028	0.80946	898
metab_98	kynurenate		1	Amino Acid	Tryptophan Metabolism	0.0285882	0.0251222	0.255439	0.693636	898	0.0385439	0.0242259	0.111961	0.600655	898	0.0351019	0.0247529	0.156519	0.80286	898
metab_100004523	N-delta-acetylornithine		1	Amino Acid	Urea cycle; Arginine and Proline Metabolism	0.0273864	0.024133	0.25676	0.693636	898	0.0282985	0.0231624	0.222129	0.660929	898	0.0260157	0.0231066	0.260516	0.814422	898
metab_100003240	N-stearoyltaurine		1	Lipid	Endocannabinoid	0.0272611	0.0240004	0.256321	0.693636	898	0.0282302	0.0231274	0.222546	0.660929	898	0.0310356	0.0232814	0.182859	0.80286	898
metab_100001469	N1-Methyl-4-pyridone-3-carboxamide		1	Cofactors and Vitamins	Nicotinate and Nicotinamide Metabolism	0.0282337	0.0242021	0.243692	0.693636	898	0.0272462	0.023248	0.24152	0.674701	898	0.0205402	0.0234149	0.380602	0.867106	898
metab_100020545	N2-acetyl,N6,N6-dimethyllysine		1	Amino Acid	Lysine Metabolism	-0.0273677	0.024005	0.254558	0.693636	898	-0.026789	0.0230666	0.245801	0.676042	898	-0.0295614	0.023109	0.201161	0.80286	898
metab_100005384	O-sulfo-L-tyrosine		1	Xenobiotics	Chemical	0.0279334	0.0241784	0.248275	0.693636	898	0.0310578	0.0232527	0.182001	0.653488	898	0.030901	0.0237024	0.192676	0.80286	898
metab_100015681	palmitoleoyl-arachidonoyl-glycerol (16:1/20:4) [2]*		2	Lipid	Diacylglycerol	-0.0290134	0.0244917	0.236483	0.693636	898	-0.0136022	0.0236368	0.565121	0.859244	898	-0.013739	0.0238385	0.564537	0.930179	898
metab_100000774	phenyllactate (PLA)		1	Amino Acid	Phenylalanine Metabolism	0.0303265	0.0261426	0.246341	0.693636	898	0.0305387	0.0251585	0.225127	0.663457	898	0.029637	0.0254752	0.244997	0.80946	898
metab_477	pristanate		1	Lipid	Fatty Acid, Branched	0.027375	0.0243041	0.26032	0.693636	898	0.0206116	0.0233662	0.377956	0.776061	898	0.0174919	0.0234744	0.456382	0.896693	898
metab_100004329	sphingomyelin (d18:2/16:0, d18:1/16:1)*		2	Lipid	Sphingomyelins	0.0282272	0.0249763	0.258712	0.693636	898	0.0347239	0.0240151	0.148553	0.609121	898	0.0291815	0.0248261	0.240139	0.80946	898
metab_100015788	sphingomyelin (d18:2/18:1)*		2	Lipid	Sphingomyelins	0.0288386	0.0252636	0.253966	0.693636	898	0.0315988	0.024271	0.193283	0.658611	898	0.0246738	0.0251076	0.326016	0.839754	898
metab_100008956	sphingomyelin (d18:2/23:0, d18:1/23:1, d17:1/24:1)*		2	Lipid	Sphingomyelins	0.0307612	0.0260734	0.238397	0.693636	898	0.0286487	0.0250841	0.253718	0.686979	898	0.0194413	0.0258309	0.45187	0.896693	898
metab_100003397	trimethylamine N-oxide		1	Lipid	Phospholipid Metabolism	-0.0271495	0.0241422	0.261076	0.693636	898	-0.0248884	0.0231812	0.283273	0.724982	898	-0.0293368	0.0236316	0.214783	0.80286	898
metab_999912111	X - 12111		4	NA	NA	0.0272059	0.0241605	0.260447	0.693636	898	0.0227448	0.0232111	0.327398	0.751044	898	0.00936256	0.0236934	0.692825	0.949915	898
metab_999912798	X - 12798		4	NA	NA	0.027755	0.0240387	0.248565	0.693636	898	0.0294214	0.0230901	0.202926	0.658611	898	0.0251347	0.0234609	0.284311	0.837285	898
metab_999912844	X - 12844		4	NA	NA	0.0272992	0.0240907	0.257441	0.693636	898	0.0323123	0.023156	0.163238	0.639403	898	0.0337496	0.0234069	0.149697	0.80286	898
metab_999913844	X - 13844		4	NA	NA	-0.0282076	0.0243385	0.246777	0.693636	898	-0.0226995	0.0233844	0.331957	0.75279	898	-0.02604	0.0234598	0.26731	0.817925	898
metab_999917335	X - 17335		4	NA	NA	0.0287348	0.0245343	0.241828	0.693636	898	0.023977	0.0236903	0.311764	0.740906	898	0.0319874	0.0239915	0.182787	0.80286	898
metab_999918913	X - 18913		4	NA	NA	-0.0291272	0.024854	0.241538	0.693636	898	-0.0189985	0.0239539	0.427917	0.798761	898	-0.0179284	0.0242575	0.460051	0.896693	898
metab_999921471	X - 21471		4	NA	NA	-0.031408	0.0271208	0.247142	0.693636	898	-0.0198041	0.0262074	0.45005	0.820043	898	-0.00746794	0.0263527	0.776949	0.967756	898
metab_999924556	X - 24556		4	NA	NA	0.0278965	0.0243296	0.251852	0.693636	898	0.0277378	0.0233851	0.235888	0.674701	898	0.0199325	0.0235672	0.39791	0.87367	898
metab_999926107	X - 26107		4	NA	NA	0.0288632	0.0256415	0.260618	0.693636	898	0.0196105	0.0247726	0.428795	0.798761	898	0.0314886	0.0250837	0.209688	0.80286	898
metab_100001106	1,3-dimethylurate		1	Xenobiotics	Xanthine Metabolism	0.0272751	0.0243139	0.262253	0.694901	898	0.0289352	0.0233347	0.2153	0.658611	898	0.030913	0.0234099	0.187009	0.80286	898
metab_100001208	1-methyl-4-imidazoleacetate		1	Amino Acid	Histidine Metabolism	-0.0266217	0.0243576	0.274709	0.695218	898	-0.0133696	0.0234708	0.569076	0.859244	898	-0.0100024	0.0239632	0.676483	0.945485	898
metab_100001423	4-hydroxyhippurate		1	Xenobiotics	Benzoate Metabolism	-0.0262469	0.0240996	0.276404	0.695218	898	-0.0283912	0.0232485	0.222332	0.660929	898	-0.0297731	0.0233931	0.203452	0.80286	898
metab_100001609	7-alpha-hydroxy-3-oxo-4-cholestenoate (7-Hoca)		1	Lipid	Sterol	-0.026852	0.0242315	0.268098	0.695218	898	-0.0231028	0.0233056	0.321811	0.746874	898	-0.0260854	0.0234877	0.267046	0.817925	898
metab_1124	citrate		1	Energy	TCA Cycle	0.0265592	0.0240605	0.269955	0.695218	898	0.0426925	0.0232646	0.0668274	0.532411	898	0.0429581	0.0240354	0.074237	0.703614	898
metab_100002514	hydantoin-5-propionate		1	Amino Acid	Histidine Metabolism	-0.0270263	0.0247578	0.27529	0.695218	898	-0.0212231	0.0238286	0.373355	0.77567	898	-0.0288319	0.0242554	0.234887	0.80946	898
metab_2051	methylsuccinate		1	Amino Acid	Leucine, Isoleucine and Valine Metabolism	0.026606	0.0241956	0.271794	0.695218	898	0.0356512	0.0232403	0.125379	0.600681	898	0.0328294	0.023265	0.158567	0.80286	898
metab_1162	N-acetylneuraminate		1	Carbohydrate	Aminosugar Metabolism	-0.0265616	0.0241196	0.271086	0.695218	898	-0.0273023	0.0236413	0.248459	0.679413	898	-0.0274212	0.0242559	0.258577	0.813492	898
metab_100001956	N-methylproline		1	Amino Acid	Urea cycle; Arginine and Proline Metabolism	0.0266279	0.0241518	0.270532	0.695218	898	0.0272109	0.0231767	0.240685	0.674701	898	0.0132082	0.0235944	0.575758	0.934657	898
metab_922	N-stearoyl-sphinganine (d18:0/18:0)*		2	Lipid	Dihydroceramides	0.0278722	0.025167	0.268379	0.695218	898	0.0198165	0.0241978	0.41304	0.792534	898	0.0229561	0.0243972	0.346999	0.849855	898
metab_100001409	N1-methylinosine		1	Nucleotide	Purine Metabolism, (Hypo)Xanthine/Inosine containing	-0.0283772	0.0254155	0.264496	0.695218	898	-0.0145353	0.0244711	0.552677	0.851793	898	-0.0102011	0.0250191	0.683571	0.947439	898
metab_100001993	pregnenediol disulfate (C21H34O8S2)*		3	Lipid	Pregnenolone Steroids	-0.0320865	0.0291333	0.271034	0.695218	898	-0.0253558	0.0280264	0.365863	0.77567	898	-0.0174097	0.0280628	0.535166	0.919493	898
metab_182	quinolinate		1	Cofactors and Vitamins	Nicotinate and Nicotinamide Metabolism	0.027239	0.0245387	0.26728	0.695218	898	0.030578	0.0236066	0.195547	0.658611	898	0.0164987	0.0243437	0.498115	0.897315	898
metab_297	sphingosine		1	Lipid	Sphingosines	-0.0267799	0.0239722	0.264242	0.695218	898	-0.0263032	0.0230781	0.254698	0.687754	898	-0.030032	0.0230734	0.1934	0.80286	898
metab_100001990	taurocholenate sulfate*		2	Lipid	Secondary Bile Acid Metabolism	-0.0263642	0.0240971	0.274214	0.695218	898	-0.0211046	0.0232025	0.363291	0.77567	898	-0.0082159	0.023959	0.731745	0.962144	898
metab_999912407	X - 12407		4	NA	NA	-0.0264548	0.0240317	0.271268	0.695218	898	-0.0155167	0.0231174	0.502258	0.838798	898	-0.0183149	0.0231252	0.428581	0.896693	898
metab_999912851	X - 12851		4	NA	NA	-0.0263688	0.0241162	0.274512	0.695218	898	-0.0238521	0.023163	0.303408	0.734677	898	-0.0118505	0.0234056	0.612767	0.942608	898
metab_999917354	X - 17354		4	NA	NA	-0.0267797	0.0242382	0.269519	0.695218	898	-0.0386761	0.0232784	0.0969742	0.585192	898	-0.0425394	0.0233755	0.0691263	0.699022	898
metab_999917654	X - 17654		4	NA	NA	0.0267247	0.024399	0.273672	0.695218	898	0.0430115	0.0235351	0.0679534	0.532411	898	0.0419625	0.0236026	0.0757707	0.703614	898
metab_999918888	X - 18888		4	NA	NA	-0.0271725	0.0249394	0.27621	0.695218	898	-0.0269316	0.0240185	0.262469	0.698686	898	-0.0173892	0.0243713	0.475718	0.896693	898
metab_999925790	X - 25790		4	NA	NA	-0.0279816	0.0255813	0.274325	0.695218	898	-0.0210599	0.0245772	0.391739	0.783207	898	-0.0235872	0.0248734	0.343243	0.849221	898
metab_100000580	1,5-anhydroglucitol (1,5-AG)		1	Carbohydrate	Glycolysis, Gluconeogenesis, and Pyruvate Metabolism	0.0263393	0.0243786	0.280244	0.696045	898	0.0422616	0.0234726	0.072127	0.548156	898	0.0256851	0.0244218	0.293215	0.837285	898
metab_100019892	2-hydroxyarachidate*		2	Lipid	Fatty Acid, Monohydroxy	-0.0260416	0.0239868	0.277921	0.696045	898	-0.0204503	0.0230745	0.375711	0.776061	898	0.00203301	0.0240865	0.932754	0.989178	898
metab_100000269	glycerophosphorylcholine (GPC)		1	Lipid	Phospholipid Metabolism	0.026871	0.0248114	0.279097	0.696045	898	0.0307972	0.0238862	0.197619	0.658611	898	0.0217074	0.0243889	0.373681	0.867106	898
metab_100010941	linoleoyl-linoleoyl-glycerol (18:2/18:2) [1]*		2	Lipid	Diacylglycerol	-0.0264101	0.0243787	0.278955	0.696045	898	-0.0188675	0.0234351	0.420979	0.797687	898	-0.0179412	0.0236634	0.448545	0.896693	898
metab_100001577	N-acetylcitrulline		1	Amino Acid	Urea cycle; Arginine and Proline Metabolism	-0.0265124	0.0245066	0.279612	0.696045	898	-0.0288361	0.023569	0.221473	0.660929	898	-0.0325629	0.0236126	0.168232	0.80286	898
metab_100005350	1-linolenoyl-GPC (18:3)*		2	Lipid	Lysophospholipid	0.0263945	0.0245778	0.283152	0.698019	898	0.0319448	0.0236122	0.176435	0.649061	898	0.0241184	0.0241166	0.317549	0.839103	898
metab_917	asparagine		1	Amino Acid	Alanine and Aspartate Metabolism	0.0263582	0.024501	0.282307	0.698019	898	0.0266476	0.023536	0.257852	0.690625	898	0.0262867	0.0241258	0.276202	0.829443	898
metab_999911795	X - 11795		4	NA	NA	0.026166	0.0243303	0.282464	0.698019	898	0.0300518	0.0234057	0.199493	0.658611	898	0.0305218	0.0237549	0.199178	0.80286	898
metab_1539	1-palmitoyl-2-oleoyl-GPC (16:0/18:1)		1	Lipid	Phosphatidylcholine (PC)	0.0257693	0.0240382	0.284004	0.698382	898	0.0201144	0.0231469	0.385089	0.777426	898	0.0201869	0.0237827	0.396221	0.87367	898
metab_100006295	sphingomyelin (d18:1/22:1, d18:2/22:0, d16:1/24:1)*		2	Lipid	Sphingomyelins	0.0265058	0.0248085	0.285622	0.700623	898	0.03458	0.0238555	0.147534	0.609121	898	0.0308834	0.024546	0.20866	0.80286	898
metab_999916935	X - 16935		4	NA	NA	-0.0262448	0.0246126	0.286568	0.701208	898	-0.00509076	0.0237781	0.830522	0.970575	898	0.00956461	0.0240983	0.691538	0.949915	898
metab_100000776	palmitoylcarnitine (C16)		1	Lipid	Fatty Acid Metabolism (Acyl Carnitine, Long Chain Saturated)	0.0258566	0.0242907	0.287406	0.701526	898	0.024019	0.0233806	0.304558	0.734677	898	0.0181167	0.0238139	0.447004	0.896693	898
metab_100020421	1-carboxyethyltyrosine	N-lactoyltyrosine	1	Amino Acid	Tyrosine Metabolism	-0.0273164	0.0260808	0.295211	0.702051	898	-0.0259886	0.025062	0.300031	0.73415	898	-0.00461785	0.0267197	0.862829	0.985288	898
metab_100001561	2-palmitoleoyl-GPC (16:1)*		2	Lipid	Lysophospholipid	0.0251284	0.0242497	0.300373	0.702051	898	0.0147001	0.0233959	0.529958	0.841959	898	0.0116251	0.0237577	0.62474	0.942608	898
metab_1114	3-aminoisobutyrate		1	Nucleotide	Pyrimidine Metabolism, Thymine containing	0.0256575	0.0243508	0.292323	0.702051	898	0.029361	0.023405	0.21	0.658611	898	0.0236454	0.0237054	0.318813	0.839103	898
metab_100020825	3-hydroxyhexanoylcarnitine (1)		1	Lipid	Fatty Acid Metabolism (Acyl Carnitine, Hydroxy)	-0.0260362	0.0248984	0.295984	0.702051	898	-0.0143873	0.024083	0.55039	0.850915	898	-0.0050329	0.0246146	0.838035	0.984818	898
metab_100004634	3-methoxytyramine sulfate		1	Amino Acid	Tyrosine Metabolism	-0.0252512	0.0242104	0.297236	0.702051	898	-0.0210289	0.0232493	0.365979	0.77567	898	-0.0154101	0.0233445	0.509352	0.90532	898
metab_926	caproate (6:0)		1	Lipid	Medium Chain Fatty Acid	0.0249331	0.0239858	0.298857	0.702051	898	0.0210692	0.0230683	0.361312	0.77567	898	0.0216245	0.0230587	0.348606	0.849855	898
metab_806	dimethylglycine		1	Amino Acid	Glycine, Serine and Threonine Metabolism	-0.0254331	0.0245121	0.299748	0.702051	898	-0.0100831	0.023618	0.669539	0.913744	898	-0.0116378	0.0240503	0.628581	0.942608	898
metab_100001102	dodecanedioate (C12-DC)		1	Lipid	Fatty Acid, Dicarboxylate	-0.0254156	0.0244229	0.298322	0.702051	898	-0.0201021	0.023509	0.392738	0.783207	898	-0.0208386	0.0236273	0.378035	0.867106	898
metab_100000846	erythritol		1	Xenobiotics	Food Component/Plant	-0.0259726	0.0245401	0.290173	0.702051	898	-0.0276587	0.0235772	0.241066	0.674701	898	-0.02844	0.0239617	0.235591	0.80946	898
metab_100010901	gamma-glutamyl-alpha-lysine		1	Peptide	Gamma-glutamyl Amino Acid	0.0252129	0.0240167	0.294091	0.702051	898	0.0321012	0.0230641	0.164323	0.640046	898	0.0299151	0.0236002	0.205285	0.80286	898
metab_100001550	homostachydrine*		2	Xenobiotics	Food Component/Plant	-0.0251851	0.0240475	0.295243	0.702051	898	-0.0248175	0.0231033	0.283026	0.724982	898	-0.0186956	0.0235116	0.426731	0.896693	898
metab_100015640	N-palmitoylserine		1	Lipid	Endocannabinoid	0.0251273	0.0239701	0.294796	0.702051	898	0.0312376	0.0231418	0.177413	0.649061	898	0.0299479	0.0234442	0.201795	0.80286	898
metab_892	nonadecanoate (19:0)		1	Lipid	Long Chain Saturated Fatty Acid	0.0252877	0.0241917	0.296165	0.702051	898	0.0172983	0.0233665	0.459312	0.820629	898	0.0159749	0.0234921	0.496675	0.897315	898
metab_100008930	oleate/vaccenate (18:1)		1	Lipid	Long Chain Monounsaturated Fatty Acid	0.0252333	0.0242152	0.297672	0.702051	898	0.0171471	0.0234334	0.46452	0.820629	898	0.0160645	0.0237483	0.498936	0.897315	898
metab_100002107	palmitoyl sphingomyelin (d18:1/16:0)		1	Lipid	Sphingomyelins	0.0264717	0.0251662	0.293141	0.702051	898	0.0299592	0.0242118	0.216274	0.658611	898	0.024779	0.0249061	0.320061	0.839103	898
metab_313	sphinganine		1	Lipid	Sphingolipid Synthesis	-0.0253361	0.0239964	0.291331	0.702051	898	-0.0208136	0.0230934	0.367683	0.77567	898	-0.0247035	0.0231497	0.286211	0.837285	898
metab_999921441	X - 21441		4	NA	NA	-0.0261758	0.0249139	0.293703	0.702051	898	-0.0253516	0.0239492	0.290091	0.731092	898	-0.0168028	0.0241347	0.486482	0.897315	898
metab_999921470	X - 21470		4	NA	NA	-0.0267748	0.0257837	0.299348	0.702051	898	-0.0288205	0.0248238	0.245953	0.676042	898	-0.0225092	0.0249319	0.366867	0.867011	898
metab_338	gluconate		1	Xenobiotics	Food Component/Plant	-0.0248782	0.0241043	0.302303	0.704899	898	-0.0207984	0.0231502	0.369209	0.77567	898	-0.02468	0.0242385	0.308857	0.839103	898
metab_100009271	(S)-3-hydroxybutyrylcarnitine		1	Lipid	Fatty Acid Metabolism (Acyl Carnitine, Hydroxy)	-0.025876	0.0252002	0.304785	0.709017	898	-0.0199574	0.0242651	0.411028	0.792534	898	-0.00370607	0.025038	0.882363	0.985288	898
metab_811	alanine		1	Amino Acid	Alanine and Aspartate Metabolism	0.0246787	0.0240698	0.3055	0.709017	898	0.034529	0.0231702	0.136519	0.60194	898	0.0413479	0.0236991	0.0813873	0.714811	898
metab_100008992	1-stearoyl-2-docosahexaenoyl-GPE (18:0/22:6)*		2	Lipid	Phosphatidylethanolamine (PE)	-0.0261785	0.0257041	0.308738	0.714859	898	-0.0319102	0.0247113	0.196929	0.658611	898	-0.0222028	0.0250647	0.375959	0.867106	898
metab_100001562	2-palmitoyl-GPC (16:0)*		2	Lipid	Lysophospholipid	0.0246723	0.024316	0.310547	0.716632	898	0.0193616	0.0234775	0.40977	0.792534	898	0.0174861	0.0237623	0.462002	0.896693	898
metab_100015632	N-stearoyl-sphingadienine (d18:2/18:0)*		2	Lipid	Ceramides	0.025159	0.0248164	0.31095	0.716632	898	0.0188713	0.0238809	0.429606	0.798761	898	0.0169854	0.0240817	0.480796	0.896693	898
metab_231	arginine		1	Amino Acid	Urea cycle; Arginine and Proline Metabolism	0.0244838	0.024287	0.313678	0.72124	898	0.034954	0.0233458	0.134689	0.601246	898	0.0327973	0.0240576	0.173144	0.80286	898
metab_999926108	X - 26108		4	NA	NA	0.0253087	0.0252124	0.315738	0.724296	898	0.0289344	0.0242241	0.232621	0.674213	898	0.0432399	0.0246219	0.0794108	0.714811	898
metab_100002199	tridecenedioate (C13:1-DC)*		2	Lipid	Fatty Acid, Dicarboxylate	0.0245668	0.0245449	0.317149	0.725854	898	0.0209425	0.0236397	0.37591	0.776061	898	0.0153262	0.0238093	0.519934	0.911955	898
metab_1538	stearoyl sphingomyelin (d18:1/18:0)		1	Lipid	Sphingomyelins	0.0244118	0.0245724	0.320753	0.732158	898	0.0257979	0.0236601	0.275851	0.719391	898	0.0214675	0.0242971	0.377184	0.867106	898
metab_100010950	stearoyl-arachidonoyl-glycerol (18:0/20:4) [2]*		2	Lipid	Diacylglycerol	-0.0243872	0.0245795	0.321381	0.732158	898	-0.0244045	0.0236011	0.301398	0.734677	898	-0.0175144	0.023715	0.460385	0.896693	898
metab_132	3-phosphoglycerate		1	Carbohydrate	Glycolysis, Gluconeogenesis, and Pyruvate Metabolism	-0.0236592	0.0239516	0.323522	0.735345	898	-0.0134322	0.0230272	0.559825	0.854883	898	-0.0101876	0.023076	0.658974	0.94412	898
metab_100020833	2-ketocaprylate		1	Amino Acid	Leucine, Isoleucine and Valine Metabolism	0.0240479	0.0244018	0.324647	0.736213	898	0.0299722	0.0234677	0.201877	0.658611	898	0.0295568	0.023493	0.208687	0.80286	898
metab_100010895	2'-O-methylcytidine		1	Nucleotide	Pyrimidine Metabolism, Cytidine containing	0.0238519	0.024296	0.326504	0.737264	898	0.0191307	0.0233814	0.413461	0.792534	898	0.0190174	0.0236668	0.421876	0.896693	898
metab_999913728	X - 13728		4	NA	NA	0.0235725	0.0240161	0.326598	0.737264	898	0.0338319	0.0231308	0.143922	0.606266	898	0.0377059	0.0231842	0.104232	0.742725	898
metab_100001870	1-palmitoyl-2-linoleoyl-GPE (16:0/18:2)		1	Lipid	Phosphatidylethanolamine (PE)	-0.0233512	0.023999	0.330815	0.742791	898	-0.0241158	0.0230693	0.29614	0.731092	898	-0.0175085	0.0233878	0.454289	0.896693	898
metab_100002018	5alpha-androstan-3alpha,17beta-diol monosulfate (1)		1	Lipid	Androgenic Steroids	0.024096	0.0249047	0.333544	0.742791	898	0.0236405	0.0239038	0.322941	0.747744	898	0.0244971	0.0238807	0.305263	0.839103	898
metab_331	gamma-glutamylglutamate		1	Peptide	Gamma-glutamyl Amino Acid	0.0240686	0.0247754	0.331578	0.742791	898	0.0359398	0.0238037	0.13144	0.601246	898	0.0367051	0.0240612	0.127498	0.752084	898
metab_100019981	heptenedioate (C7:1-DC)*		2	Lipid	Fatty Acid, Dicarboxylate	0.0236512	0.0243881	0.332417	0.742791	898	0.0179267	0.0235171	0.446093	0.820043	898	0.0141342	0.0236915	0.550931	0.929775	898
metab_999924546	X - 24546		4	NA	NA	0.0264655	0.0272482	0.331673	0.742791	898	0.0217493	0.0262094	0.406859	0.792534	898	0.0250305	0.0261618	0.338953	0.848464	898
metab_999926106	X - 26106		4	NA	NA	0.0241162	0.024914	0.333317	0.742791	898	0.0156224	0.0240282	0.515753	0.838798	898	0.0235371	0.0241398	0.329812	0.846744	898
metab_999911470	X - 11470		4	NA	NA	-0.0237617	0.0246446	0.33522	0.744851	898	-0.00883489	0.0237291	0.709741	0.926161	898	-0.00558286	0.0238099	0.81467	0.980831	898
metab_100021666	branched-chain, straight-chain, or cyclopropyl 10:1 fatty acid (1)*		3	Partially Characterized Molecules	Partially Characterized Molecules	-0.0238017	0.0247674	0.336809	0.746707	898	-0.019619	0.0238104	0.410179	0.792534	898	-0.0205239	0.0238056	0.388842	0.871268	898
metab_100021707	3-bromo-5-chloro-2,6-dihydroxybenzoic acid*		2	Xenobiotics	Chemical	0.022874	0.0239725	0.340252	0.74954	898	0.0120817	0.0230833	0.600828	0.875275	898	0.00804037	0.0232447	0.729501	0.962144	898
metab_100000963	homocitrulline		1	Amino Acid	Urea cycle; Arginine and Proline Metabolism	-0.0231865	0.0242412	0.339082	0.74954	898	-0.012809	0.0233304	0.583127	0.862505	898	-0.00712785	0.0237262	0.763927	0.967756	898
metab_999921319	X - 21319		4	NA	NA	0.0229237	0.0240297	0.340356	0.74954	898	0.0433556	0.0232095	0.0620895	0.532411	898	0.0455518	0.0232356	0.0502616	0.622616	898
metab_1869	2-hydroxyhippurate (salicylurate)		1	Xenobiotics	Benzoate Metabolism	-0.0244305	0.0256802	0.341691	0.750811	898	-0.0229485	0.0246557	0.352232	0.767945	898	-0.0273574	0.0247455	0.269224	0.818409	898
metab_100001277	10-nonadecenoate (19:1n9)		1	Lipid	Long Chain Monounsaturated Fatty Acid	0.0230572	0.0244658	0.346228	0.758426	898	0.0129104	0.0236505	0.585283	0.863119	898	0.0103456	0.0238878	0.665055	0.94412	898
metab_100006051	myristoleoylcarnitine (C14:1)*		2	Lipid	Fatty Acid Metabolism (Acyl Carnitine, Monounsaturated)	0.0228028	0.0242573	0.347452	0.758426	898	0.0161153	0.0233993	0.491186	0.834504	898	0.018619	0.023732	0.43293	0.896693	898
metab_999924306	X - 24306		4	NA	NA	0.0227272	0.0241752	0.347419	0.758426	898	0.029823	0.023228	0.199504	0.658611	898	0.032344	0.0234143	0.167514	0.80286	898
metab_100000707	maleate		1	Lipid	Fatty Acid, Dicarboxylate	-0.0228193	0.0244569	0.35105	0.762839	898	-0.0196643	0.0235108	0.403158	0.792534	898	-0.0139568	0.024105	0.562737	0.929775	898
metab_1026	phosphoethanolamine		1	Lipid	Phospholipid Metabolism	0.0228501	0.024485	0.350953	0.762839	898	0.015396	0.02376	0.517164	0.838798	898	0.00748257	0.0241797	0.757048	0.967756	898
metab_100009232	thioproline		1	Xenobiotics	Chemical	-0.0225439	0.0241986	0.351784	0.762839	898	-0.00356938	0.025023	0.886604	0.982996	898	-0.00036354	0.0250482	0.988424	0.998374	898
metab_100002927	S-methylcysteine sulfoxide		1	Amino Acid	Methionine, Cysteine, SAM and Taurine Metabolism	-0.0224185	0.0243516	0.357499	0.773541	898	-0.0229013	0.0233698	0.327375	0.751044	898	-0.0204766	0.0235533	0.384881	0.868831	898
metab_100021467	pentose acid*		3	Partially Characterized Molecules	Partially Characterized Molecules	0.022215	0.0241971	0.358823	0.774713	898	-0.00159375	0.0233924	0.945697	0.989556	898	-0.0008508	0.0234753	0.971097	0.99695	898
metab_1254	glycerol		1	Lipid	Glycerolipid Metabolism	0.0238463	0.0261152	0.361426	0.778638	898	0.00727835	0.0252355	0.773095	0.946878	898	0.00578443	0.0255545	0.820977	0.980831	898
metab_100001511	1-palmitoleoyl-GPC (16:1)*		2	Lipid	Lysophospholipid	0.0220563	0.0242026	0.362373	0.778984	898	0.0190813	0.0233012	0.413064	0.792534	898	0.0117177	0.0237173	0.62139	0.942608	898
metab_100002945	(14 or 15)-methylpalmitate (a17:0 or i17:0)		1	Lipid	Fatty Acid, Branched	0.0222996	0.0247039	0.366942	0.786962	898	0.00986746	0.0239908	0.68095	0.915319	898	0.00407626	0.0242096	0.866328	0.985288	898
metab_100002769	argininate*		2	Amino Acid	Urea cycle; Arginine and Proline Metabolism	0.0220067	0.0246202	0.371643	0.786962	898	0.0178839	0.0236718	0.450155	0.820043	898	0.00524429	0.0240454	0.827403	0.981983	898
metab_100001315	p-cresol sulfate		1	Xenobiotics	Benzoate Metabolism	-0.0217529	0.0243136	0.371199	0.786962	898	-0.0236424	0.0233594	0.311758	0.740906	898	-0.029169	0.02348	0.214462	0.80286	898
metab_100000453	paraxanthine		1	Xenobiotics	Xanthine Metabolism	0.0217032	0.0242672	0.371381	0.786962	898	0.021081	0.0232945	0.365722	0.77567	898	0.0137299	0.023421	0.557878	0.929775	898
metab_1668	taurodeoxycholate		1	Lipid	Secondary Bile Acid Metabolism	-0.0215274	0.0240419	0.370809	0.786962	898	-0.016565	0.0231778	0.474987	0.822923	898	-0.00410087	0.0233926	0.860879	0.985288	898
metab_100021100	tetradecadienedioate (C14:2-DC)*		2	Lipid	Fatty Acid, Dicarboxylate	-0.021717	0.0241406	0.368574	0.786962	898	-0.0128715	0.0233011	0.580814	0.862487	898	-0.0140902	0.023368	0.546685	0.925112	898
metab_999923974	X - 23974		4	NA	NA	-0.0217159	0.0241397	0.36858	0.786962	898	-0.021884	0.0231798	0.345377	0.765424	898	-0.0159926	0.0231919	0.490644	0.897315	898
metab_100002749	S-methylcysteine		1	Amino Acid	Methionine, Cysteine, SAM and Taurine Metabolism	-0.0215123	0.0242349	0.374964	0.792302	898	-0.0185588	0.0232863	0.425674	0.798761	898	-0.0168041	0.0233008	0.47099	0.896693	898
metab_100001271	1-stearoyl-GPC (18:0)		1	Lipid	Lysophospholipid	0.0216396	0.0246685	0.380606	0.792318	898	0.0255154	0.0237058	0.28207	0.724982	898	0.0164131	0.0241554	0.497013	0.897315	898
metab_100019831	3-hydroxyphenylacetoylglutamine		1	Peptide	Acetylated Peptides	0.0210597	0.0240738	0.38192	0.792318	898	0.00723823	0.0231833	0.754949	0.939229	898	0.0044888	0.0232512	0.84696	0.985288	898
metab_100000036	3-methyl-2-oxovalerate		1	Amino Acid	Leucine, Isoleucine and Valine Metabolism	0.0224625	0.0254882	0.378397	0.792318	898	0.021407	0.0244864	0.382225	0.776061	898	0.0283994	0.0250391	0.25702	0.811675	898
metab_100020414	6-bromotryptophan		1	Amino Acid	Tryptophan Metabolism	0.0209992	0.0240575	0.382967	0.792318	898	0.0312742	0.023164	0.177321	0.649061	898	0.0168616	0.0234911	0.47308	0.896693	898
metab_100005834	9-hydroxystearate		1	Lipid	Fatty Acid, Monohydroxy	-0.0224728	0.0257352	0.382772	0.792318	898	-0.0312764	0.0247956	0.207507	0.658611	898	-0.0359255	0.0249842	0.150811	0.80286	898
metab_100006430	arabitol/xylitol		1	Carbohydrate	Pentose Metabolism	-0.0214768	0.0244454	0.379874	0.792318	898	-0.0209733	0.0235092	0.372564	0.77567	898	-0.022616	0.0239108	0.344487	0.849221	898
metab_100004083	glycohyocholate		1	Lipid	Secondary Bile Acid Metabolism	-0.0212961	0.0243542	0.382117	0.792318	898	-0.0285792	0.0234238	0.222755	0.660929	898	-0.019756	0.0239803	0.410254	0.891699	898
metab_498	retinol (Vitamin A)		1	Cofactors and Vitamins	Vitamin A Metabolism	0.0212597	0.0242782	0.381445	0.792318	898	0.024233	0.0233234	0.299086	0.73365	898	0.0239811	0.0237809	0.313534	0.839103	898
metab_100000870	saccharin		1	Xenobiotics	Food Component/Plant	-0.021293	0.0241096	0.377381	0.792318	898	-0.0238086	0.0231824	0.304695	0.734677	898	-0.0170786	0.0232425	0.462658	0.896693	898
metab_999918886	X - 18886		4	NA	NA	-0.0228873	0.0261606	0.381877	0.792318	898	-0.0137913	0.0251893	0.584169	0.862759	898	-0.0127924	0.0253305	0.613671	0.942608	898
metab_100002356	(16 or 17)-methylstearate (a19:0 or i19:0)		1	Lipid	Fatty Acid, Branched	0.0212297	0.0244931	0.386305	0.796348	898	0.0144029	0.0236812	0.54321	0.84494	898	0.0120889	0.0238858	0.612906	0.942608	898
metab_100001211	sebacate (C10-DC)		1	Lipid	Fatty Acid, Dicarboxylate	-0.0212378	0.0245136	0.386522	0.796348	898	-0.020593	0.0235554	0.382226	0.776061	898	-0.0127543	0.0238636	0.593155	0.939892	898
metab_100020259	glutamine conjugate of C7H12O2*		3	Partially Characterized Molecules	Partially Characterized Molecules	-0.0211483	0.0245091	0.388438	0.798066	898	-0.0172272	0.0235662	0.464965	0.820629	898	-0.0117253	0.0236617	0.620343	0.942608	898
metab_100020208	perfluorooctanoate (PFOA)		1	Xenobiotics	Chemical	0.0211103	0.0244924	0.388966	0.798066	898	0.0161929	0.023544	0.491776	0.834504	898	0.0173531	0.0235614	0.46162	0.896693	898
metab_999924494	X - 24494		4	NA	NA	0.0208394	0.0242846	0.39105	0.800682	898	0.021749	0.0233194	0.351251	0.767945	898	0.0211559	0.0232969	0.364075	0.867011	898
metab_100001614	hexadecanedioate (C16-DC)		1	Lipid	Fatty Acid, Dicarboxylate	-0.0209913	0.0245827	0.393386	0.802152	898	-0.0289359	0.0236841	0.222128	0.660929	898	-0.0225895	0.0238113	0.34304	0.849221	898
metab_999916964	X - 16964		4	NA	NA	0.0204976	0.0239985	0.393268	0.802152	898	0.0248406	0.0230687	0.281857	0.724982	898	0.0229641	0.0233019	0.324648	0.839754	898
metab_272	corticosterone		1	Lipid	Corticosteroids	-0.0205062	0.0241979	0.396978	0.803472	898	-0.0173128	0.0232683	0.457044	0.820527	898	-0.0115332	0.0235459	0.624385	0.942608	898
metab_1023	sarcosine		1	Amino Acid	Glycine, Serine and Threonine Metabolism	0.0203936	0.02412	0.398055	0.803472	898	0.0343678	0.0231951	0.138779	0.606266	898	0.0322133	0.0237546	0.175422	0.80286	898
metab_815	tyrosine		1	Amino Acid	Tyrosine Metabolism	0.0203154	0.0240291	0.398088	0.803472	898	0.0194754	0.0230839	0.399076	0.787768	898	0.0167341	0.0235337	0.477229	0.896693	898
metab_999921286	X - 21286		4	NA	NA	0.0205511	0.024212	0.396222	0.803472	898	0.0152941	0.0233105	0.511929	0.838798	898	-0.000592319	0.0240431	0.980351	0.99695	898
metab_100015836	ximenoylcarnitine (C26:1)*		2	Lipid	Fatty Acid Metabolism (Acyl Carnitine, Monounsaturated)	0.0207388	0.0245037	0.397581	0.803472	898	0.0155157	0.0235619	0.510384	0.838798	898	0.0109873	0.0238943	0.645752	0.94412	898
metab_100002761	androsterone glucuronide		1	Lipid	Androgenic Steroids	-0.0238828	0.0283111	0.399129	0.803936	898	-0.0202955	0.0271841	0.455505	0.820527	898	-0.0159248	0.0272538	0.55916	0.929775	898
metab_100015839	dihomo-linoleoylcarnitine (C20:2)*		2	Lipid	Fatty Acid Metabolism (Acyl Carnitine, Polyunsaturated)	-0.0209339	0.0250323	0.403224	0.807262	898	-0.0195716	0.0241018	0.416986	0.795603	898	-0.0226643	0.0241752	0.348757	0.849855	898
metab_100010918	oleoyl-oleoyl-glycerol (18:1/18:1) [1]*		2	Lipid	Diacylglycerol	0.0204369	0.0244109	0.402703	0.807262	898	0.0153286	0.0234536	0.513559	0.838798	898	0.0202297	0.0239682	0.398889	0.87367	898
metab_100009055	palmitoyl-linoleoyl-glycerol (16:0/18:2) [2]*		2	Lipid	Diacylglycerol	-0.0205571	0.0245149	0.401944	0.807262	898	-0.017729	0.023565	0.452044	0.820527	898	-0.0136061	0.0239967	0.570861	0.934657	898
metab_100005391	3-(3-hydroxyphenyl)propionate sulfate		1	Xenobiotics	Benzoate Metabolism	-0.0199329	0.0239568	0.405612	0.809144	898	-0.020856	0.0230173	0.365127	0.77567	898	-0.0235751	0.0231109	0.30797	0.839103	898
metab_999923636	X - 23636		4	NA	NA	0.0199623	0.0240016	0.405797	0.809144	898	0.0290653	0.0230459	0.207571	0.658611	898	0.02971	0.0237999	0.212246	0.80286	898
metab_999917690	X - 17690		4	NA	NA	0.0201789	0.0243129	0.406781	0.809478	898	-0.00160523	0.0234926	0.945539	0.989556	898	0.000925767	0.0236518	0.968787	0.995921	898
metab_100003901	2-stearoyl-GPE (18:0)*		2	Lipid	Lysophospholipid	-0.0201805	0.0243703	0.407847	0.809973	898	-0.0170582	0.0235035	0.46817	0.820629	898	-0.0132924	0.0235653	0.572852	0.934657	898
metab_100001743	tryptophan betaine		1	Amino Acid	Tryptophan Metabolism	0.020196	0.0244615	0.409238	0.81111	898	0.0249455	0.0235256	0.289273	0.731092	898	0.0283238	0.0237814	0.233973	0.80946	898
metab_356	cortisol		1	Lipid	Corticosteroids	-0.019906	0.0243309	0.413497	0.817915	898	-0.0154691	0.0233703	0.5082	0.838798	898	-0.00796695	0.0238456	0.73838	0.965349	898
metab_100021103	pregnenetriol sulfate*		3	Lipid	Pregnenolone Steroids	0.0232066	0.0284786	0.415358	0.81996	898	0.0204108	0.0274028	0.456564	0.820527	898	0.0231341	0.0273378	0.397654	0.87367	898
metab_100009005	1-(1-enyl-palmitoyl)-2-oleoyl-GPE (P-16:0/18:1)*		2	Lipid	Plasmalogen	0.0195063	0.0240897	0.418308	0.821451	898	0.0244139	0.0231435	0.291761	0.731092	898	0.0267088	0.0237082	0.260236	0.814422	898
metab_1526	1-palmitoyl-2-oleoyl-GPE (16:0/18:1)		1	Lipid	Phosphatidylethanolamine (PE)	-0.0196461	0.0244514	0.421916	0.821451	898	-0.0199781	0.0235155	0.395791	0.784323	898	-0.0105223	0.0241055	0.662574	0.94412	898
metab_100004542	2-aminoheptanoate		1	Lipid	Fatty Acid, Amino	-0.0197716	0.0244442	0.418819	0.821451	898	-0.00715733	0.0235299	0.761062	0.941406	898	-0.00200856	0.0236584	0.932362	0.989178	898
metab_100002367	2R,3R-dihydroxybutyrate		1	Lipid	Fatty Acid, Dihydroxy	0.0195538	0.0242755	0.420749	0.821451	898	0.0224276	0.0233169	0.336383	0.756121	898	0.0200135	0.0237266	0.399175	0.87367	898
metab_100000054	5-hydroxylysine		1	Amino Acid	Lysine Metabolism	0.0197097	0.0245049	0.421429	0.821451	898	0.0277799	0.0235951	0.239366	0.674701	898	0.0382642	0.0239556	0.11056	0.742725	898
metab_999924328	X - 24328		4	NA	NA	-0.0232909	0.0287497	0.418084	0.821451	898	-0.0166074	0.0276171	0.547763	0.849505	898	-0.0220491	0.0276696	0.425742	0.896693	898
metab_100000015	xanthurenate		1	Amino Acid	Tryptophan Metabolism	0.0203754	0.0252958	0.420755	0.821451	898	0.0201654	0.0243013	0.406872	0.792534	898	0.0105304	0.0244589	0.666913	0.94412	898
metab_100000616	1-stearoyl-2-arachidonoyl-GPI (18:0/20:4)		1	Lipid	Phosphatidylinositol (PI)	0.0192941	0.0241137	0.423849	0.822314	898	0.0200341	0.0232177	0.388436	0.780813	898	0.018232	0.0236287	0.440557	0.896693	898
metab_266	cholesterol		1	Lipid	Sterol	0.0197854	0.0247658	0.424561	0.822314	898	0.0221499	0.023818	0.352643	0.767945	898	0.0187196	0.0244216	0.443574	0.896693	898
metab_999912729	X - 12729		4	NA	NA	-0.0191832	0.0240269	0.424849	0.822314	898	-0.0195627	0.0230618	0.396515	0.784323	898	-0.024569	0.0230325	0.286397	0.837285	898
metab_100001948	succinylcarnitine (C4-DC)		1	Energy	TCA Cycle	-0.0196357	0.0247365	0.427526	0.824528	898	-0.00452181	0.0238218	0.849495	0.978491	898	-0.00748247	0.0241879	0.75713	0.967756	898
metab_999911787	X - 11787		4	NA	NA	0.0192156	0.0242141	0.427656	0.824528	898	0.0294926	0.0233772	0.207426	0.658611	898	0.0292642	0.0237694	0.21859	0.80286	898
metab_252	succinate		1	Energy	TCA Cycle	0.0192537	0.0243428	0.429188	0.825875	898	0.0225483	0.0234472	0.33648	0.756121	898	0.0180557	0.0237514	0.447341	0.896693	898
metab_100020578	4-allylcatechol sulfate		1	Xenobiotics	Benzoate Metabolism	-0.0190159	0.0241502	0.431256	0.828246	898	-0.0202303	0.0231753	0.38294	0.776061	898	-0.0246057	0.0233197	0.291649	0.837285	898
metab_100019801	3-hydroxyoleoylcarnitine		1	Lipid	Fatty Acid Metabolism (Acyl Carnitine, Hydroxy)	0.0194124	0.0248415	0.434745	0.830119	898	0.0117203	0.0239553	0.624778	0.892155	898	0.0193825	0.0241209	0.421872	0.896693	898
metab_100020254	glycine conjugate of C10H14O2 (1)*		3	Partially Characterized Molecules	Partially Characterized Molecules	-0.0190405	0.024315	0.433791	0.830119	898	0.0089506	0.0236053	0.704646	0.923683	898	0.0131434	0.0236443	0.578434	0.936647	898
metab_999907765	X - 07765		4	NA	NA	0.0192509	0.0246082	0.434248	0.830119	898	0.0171352	0.0236375	0.468694	0.820629	898	0.0182133	0.0235209	0.438935	0.896693	898
metab_100009406	palmitoleoylcarnitine (C16:1)*		2	Lipid	Fatty Acid Metabolism (Acyl Carnitine, Monounsaturated)	0.0190605	0.0244557	0.435958	0.830835	898	0.0137518	0.0235769	0.559858	0.854883	898	0.0109566	0.0239984	0.648103	0.94412	898
metab_100004295	2-piperidinone		1	Xenobiotics	Food Component/Plant	-0.0187742	0.0244013	0.441864	0.832874	898	-0.00874086	0.0234732	0.709701	0.926161	898	-0.0165549	0.0236388	0.483907	0.896693	898
metab_100001425	5,6-dihydrouridine		1	Nucleotide	Pyrimidine Metabolism, Uracil containing	-0.0186145	0.024198	0.441944	0.832874	898	-0.015156	0.0233302	0.516098	0.838798	898	-0.00929743	0.0234921	0.692372	0.949915	898
metab_207	adenosine 3',5'-cyclic monophosphate (cAMP)		1	Nucleotide	Purine Metabolism, Adenine containing	-0.0187694	0.0242657	0.439435	0.832874	898	-0.00805635	0.0233451	0.730103	0.934505	898	-0.00696844	0.023657	0.768399	0.967756	898
metab_100020478	dodecadienoate (12:2)*		2	Lipid	Fatty Acid, Dicarboxylate	0.0186405	0.02418	0.440967	0.832874	898	0.0237556	0.023286	0.307928	0.738877	898	0.0230323	0.0239441	0.336354	0.848464	898
metab_100006642	glycodeoxycholate 3-sulfate		1	Lipid	Secondary Bile Acid Metabolism	-0.0186092	0.0241978	0.44207	0.832874	898	-0.0147371	0.0233046	0.527311	0.841959	898	-0.00672888	0.0233258	0.773053	0.967756	898
metab_999923659	X - 23659		4	NA	NA	0.0189479	0.0245006	0.43951	0.832874	898	0.0252067	0.0235415	0.284579	0.724982	898	0.0256599	0.0238578	0.282432	0.837285	898
metab_100016038	(N(1) + N(8))-acetylspermidine		1	Amino Acid	Polyamine Metabolism	0.0185565	0.0243925	0.44701	0.838991	898	0.0245819	0.023416	0.294101	0.731092	898	0.0218127	0.0236138	0.355883	0.862299	898
metab_100015789	sphingomyelin (d18:2/24:2)*		2	Lipid	Sphingomyelins	-0.0199085	0.0261615	0.446868	0.838991	898	-0.0117192	0.0252279	0.642381	0.903491	898	-0.0266439	0.0258855	0.303622	0.839103	898
metab_1083	N-acetylmethionine		1	Amino Acid	Methionine, Cysteine, SAM and Taurine Metabolism	-0.0184554	0.024359	0.448866	0.839075	898	-0.00673467	0.0234399	0.773937	0.946878	898	-0.00250294	0.0237358	0.916043	0.985288	898
metab_100005998	octadecanedioylcarnitine (C18-DC)*		2	Lipid	Fatty Acid Metabolism (Acyl Carnitine, Dicarboxylate)	-0.0188616	0.0248448	0.447948	0.839075	898	-0.022081	0.0239078	0.355952	0.770192	898	-0.021641	0.0239059	0.365578	0.867011	898
metab_999917367	X - 17367		4	NA	NA	-0.0182799	0.0241662	0.449595	0.839075	898	-0.0213136	0.0232114	0.358742	0.77454	898	-0.0287144	0.0231965	0.216094	0.80286	898
metab_1004	xanthine		1	Nucleotide	Purine Metabolism, (Hypo)Xanthine/Inosine containing	0.018121	0.0240376	0.451132	0.84036	898	0.0180531	0.0230925	0.434554	0.806448	898	0.00707847	0.0236746	0.765018	0.967756	898
metab_100001403	5-acetylamino-6-amino-3-methyluracil		1	Xenobiotics	Xanthine Metabolism	-0.0181834	0.0243494	0.455398	0.846717	898	-0.0161013	0.0233837	0.491275	0.834504	898	-0.0104876	0.0235509	0.656199	0.94412	898
metab_100008980	1-stearoyl-2-linoleoyl-GPC (18:0/18:2)*		2	Lipid	Phosphatidylcholine (PC)	0.0179656	0.0247762	0.468572	0.848599	898	0.0237683	0.0238017	0.318262	0.743861	898	0.0188668	0.0243966	0.439533	0.896693	898
metab_1053	3-ureidopropionate		1	Nucleotide	Pyrimidine Metabolism, Uracil containing	0.0190309	0.0256202	0.457793	0.848599	898	0.00617579	0.0246704	0.802389	0.954582	898	0.0050789	0.0249252	0.838584	0.984818	898
metab_100002021	5alpha-androstan-3beta,17alpha-diol disulfate		1	Lipid	Androgenic Steroids	-0.0186186	0.02532	0.462331	0.848599	898	-0.0275957	0.024309	0.256596	0.690037	898	-0.0345935	0.0245144	0.158556	0.80286	898
metab_100004499	6-oxopiperidine-2-carboxylate		1	Amino Acid	Lysine Metabolism	-0.0176783	0.0244069	0.469063	0.848599	898	-0.0170557	0.0234388	0.467009	0.820629	898	-0.0286309	0.0242852	0.238741	0.80946	898
metab_100015744	ceramide (d18:2/24:1, d18:1/24:2)*		2	Lipid	Ceramides	0.0174798	0.0241434	0.469255	0.848599	898	0.0141613	0.0232127	0.541975	0.84494	898	0.0123127	0.0238811	0.606275	0.942608	898
metab_100001002	EDTA		1	Xenobiotics	Chemical	0.0178221	0.0240492	0.458848	0.848599	898	0.0278852	0.0230979	0.227653	0.667469	898	0.0277803	0.023995	0.247281	0.80946	898
metab_100020014	glucuronide of C10H18O2 (7)*		3	Partially Characterized Molecules	Partially Characterized Molecules	0.0174802	0.0240537	0.467591	0.848599	898	0.0110322	0.023135	0.633577	0.898248	898	0.0091372	0.0232022	0.693819	0.949915	898
metab_1215	N-acetylglucosaminylasparagine		1	Carbohydrate	Aminosugar Metabolism	-0.0178207	0.0245471	0.468042	0.848599	898	-0.0158831	0.0235679	0.500531	0.838798	898	-0.0159377	0.0236593	0.500722	0.897315	898
metab_100000282	N-acetylglutamate		1	Amino Acid	Glutamate Metabolism	0.0176851	0.0243897	0.468578	0.848599	898	0.0151841	0.0234408	0.517305	0.838798	898	0.0210718	0.0236448	0.373076	0.867106	898
metab_100019982	octadecadienedioate (C18:2-DC)*		2	Lipid	Fatty Acid, Dicarboxylate	-0.0175732	0.0241774	0.467513	0.848599	898	-0.0289956	0.0232497	0.212677	0.658611	898	-0.0260145	0.0233623	0.26579	0.817925	898
metab_466	phytanate		1	Xenobiotics	Food Component/Plant	0.0175623	0.0241977	0.468163	0.848599	898	0.0235145	0.0232901	0.312945	0.741933	898	0.0181379	0.0234244	0.438953	0.896693	898
metab_100015791	sphingomyelin (d18:2/23:1)*		2	Lipid	Sphingomyelins	0.0190017	0.0261959	0.468416	0.848599	898	0.0162482	0.0252276	0.5197	0.838798	898	0.00361658	0.0260317	0.889538	0.985288	898
metab_512	taurine		1	Amino Acid	Methionine, Cysteine, SAM and Taurine Metabolism	0.0177612	0.024459	0.467931	0.848599	898	0.0237607	0.0237754	0.317883	0.743861	898	0.0114146	0.0246324	0.643193	0.94412	898
metab_564	threonine		1	Amino Acid	Glycine, Serine and Threonine Metabolism	0.0176294	0.0242127	0.46674	0.848599	898	0.0267107	0.0232721	0.251379	0.682511	898	0.0282219	0.0238361	0.236735	0.80946	898
metab_999921339	X - 21339		4	NA	NA	0.0179486	0.024327	0.460825	0.848599	898	0.0419828	0.0234652	0.0739309	0.550869	898	0.0464261	0.0235435	0.0489318	0.613815	898
metab_100020419	1-carboxyethylphenylalanine	N-lactoylphenylalanine	1	Amino Acid	Phenylalanine Metabolism	-0.0188776	0.0262411	0.472087	0.850359	898	-0.00447911	0.0252851	0.859435	0.982996	898	0.0186499	0.0269073	0.48842	0.897315	898
metab_100001392	laurylcarnitine (C12)		1	Lipid	Fatty Acid Metabolism (Acyl Carnitine, Medium Chain)	0.017577	0.0245201	0.473661	0.850359	898	0.0147742	0.0236226	0.531853	0.841959	898	0.0171841	0.0240035	0.474244	0.896693	898
metab_460	phenylalanine		1	Amino Acid	Phenylalanine Metabolism	0.0173591	0.0241515	0.47248	0.850359	898	0.0231933	0.0232113	0.317958	0.743861	898	0.0211239	0.023803	0.375081	0.867106	898
metab_999918901	X - 18901		4	NA	NA	0.0175374	0.0244295	0.473021	0.850359	898	0.00988439	0.0234771	0.67384	0.914729	898	-0.00336489	0.0237451	0.887342	0.985288	898
metab_310	cystathionine		1	Amino Acid	Methionine, Cysteine, SAM and Taurine Metabolism	-0.0177225	0.0248385	0.475717	0.852506	898	-0.00397323	0.0239193	0.868108	0.982996	898	-0.00177852	0.0240242	0.941003	0.991681	898
metab_100002613	pantoate		1	Cofactors and Vitamins	Pantothenate and CoA Metabolism	-0.01722	0.0241974	0.476869	0.853028	898	-0.0215627	0.0232588	0.354138	0.767945	898	-0.0217681	0.0232631	0.349668	0.849855	898
metab_100020361	3-amino-2-piperidone		1	Amino Acid	Urea cycle; Arginine and Proline Metabolism	-0.0170273	0.0244088	0.485616	0.853116	898	0.000368588	0.0235256	0.987503	0.995332	898	-0.00196809	0.0238597	0.934279	0.989178	898
metab_100000882	3-hydroxymyristate		1	Lipid	Fatty Acid, Monohydroxy	0.0170955	0.0244777	0.485101	0.853116	898	0.0176428	0.0235257	0.453491	0.820527	898	0.0238326	0.0238075	0.317076	0.839103	898
metab_100002259	cis-4-decenoylcarnitine (C10:1)		1	Lipid	Fatty Acid Metabolism (Acyl Carnitine, Monounsaturated)	-0.0170806	0.0242485	0.481368	0.853116	898	-0.0086062	0.0233433	0.712455	0.926565	898	-0.00707251	0.0235456	0.763962	0.967756	898
metab_100020241	gamma-glutamylcitrulline*		2	Peptide	Gamma-glutamyl Amino Acid	0.0170664	0.0244464	0.485287	0.853116	898	0.027485	0.0234845	0.242177	0.674701	898	0.0134482	0.0239174	0.57407	0.934657	898
metab_891	margarate (17:0)		1	Lipid	Long Chain Saturated Fatty Acid	0.0168524	0.0242009	0.486388	0.853116	898	0.00597363	0.0233961	0.798531	0.952933	898	0.00266072	0.0237532	0.910837	0.985288	898
metab_192	N-acetylputrescine		1	Amino Acid	Polyamine Metabolism	-0.0171239	0.0241272	0.478055	0.853116	898	-0.00447725	0.0232106	0.847084	0.977375	898	-0.00699486	0.0239185	0.770015	0.967756	898
metab_1242	N1-methyladenosine		1	Nucleotide	Purine Metabolism, Adenine containing	0.0168695	0.0240568	0.483339	0.853116	898	0.0286969	0.0231302	0.215057	0.658611	898	0.0271433	0.0237549	0.2535	0.80946	898
metab_189	N6,N6,N6-trimethyllysine		1	Amino Acid	Lysine Metabolism	0.0171786	0.0244393	0.482296	0.853116	898	0.0307661	0.0234937	0.190688	0.658611	898	0.0179467	0.0245754	0.465419	0.896693	898
metab_100006644	taurodeoxycholic acid 3-sulfate		1	Lipid	Secondary Bile Acid Metabolism	-0.0167469	0.0240161	0.485784	0.853116	898	-0.0215113	0.0231023	0.35204	0.767945	898	-0.016034	0.0231394	0.488537	0.897315	898
metab_100021131	undecenoylcarnitine (C11:1)		1	Lipid	Fatty Acid Metabolism (Acyl Carnitine, Monounsaturated)	0.0169472	0.0243222	0.486122	0.853116	898	0.0134045	0.0234548	0.567804	0.859244	898	0.004885	0.0239036	0.838118	0.984818	898
metab_999912026	X - 12026		4	NA	NA	0.0172317	0.0247079	0.485724	0.853116	898	0.0257223	0.0237778	0.279644	0.724982	898	0.00662979	0.0247775	0.789091	0.972624	898
metab_100001269	campesterol		1	Lipid	Sterol	0.0171038	0.0246562	0.488057	0.854531	898	0.0264388	0.0236739	0.264387	0.698686	898	0.0302867	0.0236948	0.201517	0.80286	898
metab_100005372	1-(1-enyl-oleoyl)-GPE (P-18:1)*		2	Lipid	Lysoplasmalogen	-0.0169408	0.024543	0.490218	0.8568	898	-0.0117568	0.0236378	0.619048	0.886526	898	-0.0178203	0.0236116	0.450616	0.896693	898
metab_100001668	1-ribosyl-imidazoleacetate*		2	Amino Acid	Histidine Metabolism	-0.0168163	0.0245059	0.492757	0.859722	898	-0.0158007	0.0235581	0.50258	0.838798	898	-0.0208972	0.0240206	0.384556	0.868831	898
metab_100001126	gamma-glutamylvaline		1	Peptide	Gamma-glutamyl Amino Acid	-0.0168817	0.0246848	0.494222	0.860763	898	-0.0100486	0.023727	0.672026	0.913744	898	-0.0099862	0.0243001	0.681207	0.945485	898
metab_100009219	1-oleoyl-2-arachidonoyl-GPE (18:1/20:4)*		2	Lipid	Phosphatidylethanolamine (PE)	-0.016822	0.0248456	0.498542	0.861395	898	-0.0145831	0.0238753	0.541486	0.84494	898	-0.00425445	0.0242785	0.860935	0.985288	898
metab_302	deoxycholate		1	Lipid	Secondary Bile Acid Metabolism	-0.0167138	0.0246278	0.497532	0.861395	898	-0.00370634	0.0237577	0.876064	0.982996	898	-0.00599463	0.0238438	0.801554	0.976921	898
metab_100021123	hydroxy-N6,N6,N6-trimethyllysine*		2	Amino Acid	Lysine Metabolism	-0.0166982	0.0246821	0.498879	0.861395	898	-0.00565275	0.0237345	0.811807	0.960025	898	-0.00633756	0.0238635	0.790629	0.972625	898
metab_100006298	lignoceroyl sphingomyelin (d18:1/24:0)		1	Lipid	Sphingomyelins	0.0167462	0.0247492	0.498812	0.861395	898	0.018175	0.0238029	0.44533	0.820043	898	0.0173336	0.0242999	0.475837	0.896693	898
metab_999915503	X - 15503		4	NA	NA	0.0172491	0.0254995	0.498931	0.861395	898	0.0218832	0.0245671	0.373305	0.77567	898	0.0119582	0.0254768	0.638918	0.94412	898
metab_100001569	1-oleoyl-GPE (18:1)		1	Lipid	Lysophospholipid	0.0164885	0.0244802	0.500775	0.861501	898	0.0146997	0.0235022	0.531829	0.841959	898	0.0177074	0.0238189	0.457428	0.896693	898
metab_100006293	sphingomyelin (d18:1/20:2, d18:2/20:1, d16:1/22:2)*		2	Lipid	Sphingomyelins	0.0173616	0.0257226	0.499879	0.861501	898	0.0177173	0.0247291	0.473897	0.822923	898	0.00437705	0.0253813	0.863122	0.985288	898
metab_100001597	tiglylcarnitine (C5:1-DC)		1	Amino Acid	Leucine, Isoleucine and Valine Metabolism	0.0163692	0.02435	0.5016	0.861501	898	0.0060223	0.0234065	0.797013	0.952933	898	0.000592758	0.0235258	0.979904	0.99695	898
metab_100001624	3-(3-hydroxyphenyl)propionate		1	Xenobiotics	Benzoate Metabolism	-0.0159752	0.0239624	0.50515	0.861624	898	-0.0082139	0.0230268	0.721394	0.928443	898	-0.00681071	0.023053	0.76773	0.967756	898
metab_100001739	dihomo-linolenate (20:3n3 or n6)		1	Lipid	Long Chain Polyunsaturated Fatty Acid (n3 and n6)	0.0161915	0.0242205	0.503984	0.861624	898	0.0175435	0.023423	0.454063	0.820527	898	0.0153027	0.0236555	0.517866	0.910946	898
metab_100001335	eicosenoate (20:1)		1	Lipid	Long Chain Monounsaturated Fatty Acid	0.0160508	0.0240368	0.50446	0.861624	898	0.00588676	0.0232023	0.799775	0.952933	898	0.00862654	0.0234413	0.712958	0.962144	898
metab_100006108	phenylacetylcarnitine		1	Peptide	Acetylated Peptides	-0.016211	0.0242807	0.50453	0.861624	898	-0.0232329	0.0233472	0.319956	0.744312	898	-0.032784	0.0235723	0.164644	0.80286	898
metab_100000672	1-myristoyl-2-palmitoyl-GPC (14:0/16:0)		1	Lipid	Phosphatidylcholine (PC)	0.0160382	0.0243969	0.511102	0.865756	898	0.0118035	0.0235636	0.61655	0.885509	898	0.00671134	0.0238379	0.778362	0.967826	898
metab_100004089	2-hydroxydecanoate		1	Lipid	Fatty Acid, Monohydroxy	0.0159172	0.024261	0.51194	0.865756	898	0.00992467	0.0233696	0.671171	0.913744	898	0.0114867	0.0235573	0.62595	0.942608	898
metab_100001992	androstenediol (3beta,17beta) disulfate (1)		1	Lipid	Androgenic Steroids	0.0177775	0.0269979	0.510402	0.865756	898	0.0157998	0.0259366	0.542568	0.84494	898	0.0267536	0.0261331	0.30624	0.839103	898
metab_100010955	perfluorooctanesulfonate (PFOS)		1	Xenobiotics	Chemical	0.0163186	0.0247599	0.510019	0.865756	898	0.00905724	0.0237852	0.703447	0.923333	898	0.0133842	0.0239404	0.576262	0.934657	898
metab_999924757	X - 24757		4	NA	NA	-0.0159033	0.0240486	0.50859	0.865756	898	-0.0207332	0.0231017	0.36971	0.77567	898	-0.0269196	0.0231088	0.244373	0.80946	898
metab_100001295	gamma-glutamyltryptophan		1	Peptide	Gamma-glutamyl Amino Acid	-0.0159404	0.0245945	0.517069	0.872939	898	-0.00282174	0.0236905	0.905216	0.989092	898	-0.00332133	0.0239683	0.88982	0.985288	898
metab_100021502	(2 or 3)-decenoate (10:1n7 or n8)		1	Lipid	Medium Chain Fatty Acid	0.0154702	0.0242381	0.523468	0.877383	898	0.017632	0.0233026	0.449459	0.820043	898	0.0166352	0.0236692	0.482353	0.896693	898
metab_100001040	1-linoleoylglycerol (18:2)		1	Lipid	Monoacylglycerol	-0.0153145	0.0240837	0.525013	0.877383	898	-0.0162318	0.0231461	0.483313	0.824378	898	-0.0103762	0.0233291	0.656593	0.94412	898
metab_100009139	1-myristoyl-2-arachidonoyl-GPC (14:0/20:4)*		2	Lipid	Phosphatidylcholine (PC)	0.0157262	0.0246956	0.524417	0.877383	898	0.0202749	0.0237534	0.393579	0.783207	898	0.0175908	0.0241777	0.467076	0.896693	898
metab_340	glycine		1	Amino Acid	Glycine, Serine and Threonine Metabolism	0.0160933	0.0251151	0.521828	0.877383	898	0.0252946	0.0241582	0.295365	0.731092	898	0.0236959	0.0245249	0.33421	0.848464	898
metab_100010930	palmitoleoyl-linoleoyl-glycerol (16:1/18:2) [1]*		2	Lipid	Diacylglycerol	-0.0156792	0.0244395	0.521328	0.877383	898	-0.0172579	0.0234931	0.462781	0.820629	898	-0.0169822	0.0236053	0.472072	0.896693	898
metab_821	pseudouridine		1	Nucleotide	Pyrimidine Metabolism, Uracil containing	-0.0154662	0.0242302	0.523442	0.877383	898	-0.00948584	0.0233892	0.68516	0.915573	898	-0.00889212	0.0236719	0.707275	0.96015	898
metab_100003119	N-oleoyltaurine		1	Lipid	Endocannabinoid	0.0152072	0.0240138	0.526721	0.878755	898	0.00982403	0.0231751	0.671738	0.913744	898	0.0114613	0.0232911	0.62278	0.942608	898
metab_100002227	4-cholesten-3-one		1	Lipid	Sterol	0.0153575	0.0243261	0.527995	0.8794	898	0.0256904	0.023428	0.273128	0.716057	898	0.0191167	0.0236533	0.419192	0.896693	898
metab_100001278	10-heptadecenoate (17:1n7)		1	Lipid	Long Chain Monounsaturated Fatty Acid	0.0156268	0.0248423	0.529485	0.879828	898	0.000881247	0.0240891	0.970826	0.995332	898	-0.0040739	0.0243618	0.867231	0.985288	898
metab_100009272	glycosyl-N-palmitoyl-sphingosine (d18:1/16:0)		1	Lipid	Hexosylceramides (HCER)	0.0154681	0.0247293	0.531803	0.879828	898	0.0257037	0.0238942	0.282341	0.724982	898	0.0230335	0.0245131	0.34766	0.849855	898
metab_1137	oleoyl ethanolamide		1	Lipid	Endocannabinoid	0.0151559	0.0241967	0.531237	0.879828	898	0.00640914	0.0233475	0.783756	0.950403	898	0.00811802	0.0235461	0.730349	0.962144	898
metab_999922771	X - 22771		4	NA	NA	0.0150692	0.0240098	0.530409	0.879828	898	0.0189165	0.0230718	0.412495	0.792534	898	0.0156019	0.0232777	0.502876	0.89955	898
metab_100015751	glycosyl ceramide (d18:1/23:1, d17:1/24:1)*		2	Lipid	Hexosylceramides (HCER)	0.0160095	0.0256917	0.533353	0.880921	898	0.0141978	0.0247613	0.566528	0.859244	898	0.000477268	0.0251582	0.984869	0.99695	898
metab_100005986	sphingomyelin (d18:1/24:1, d18:2/24:0)*		2	Lipid	Sphingomyelins	0.0152164	0.0245398	0.53537	0.881345	898	0.0166769	0.0235941	0.479859	0.824101	898	0.0143428	0.0243455	0.555923	0.929775	898
metab_999912906	X - 12906		4	NA	NA	-0.0151938	0.0246116	0.537167	0.881345	898	-0.0138352	0.0236521	0.558733	0.854883	898	-0.013085	0.0239361	0.584751	0.939892	898
metab_999922834	X - 22834		4	NA	NA	-0.0151111	0.0244195	0.536198	0.881345	898	-0.00772399	0.0235511	0.743014	0.939229	898	-0.00158677	0.0235784	0.94636	0.992426	898
metab_999923665	X - 23665		4	NA	NA	0.0150678	0.0243822	0.536745	0.881345	898	0.00534661	0.0234856	0.819967	0.963923	898	0.00265345	0.0236311	0.910622	0.985288	898
metab_1102	gamma-glutamyltyrosine		1	Peptide	Gamma-glutamyl Amino Acid	0.0148275	0.0241763	0.53983	0.882792	898	0.0201281	0.0232114	0.386086	0.777666	898	0.0166138	0.0237326	0.484088	0.896693	898
metab_100001767	pyrraline		1	Xenobiotics	Food Component/Plant	0.0147464	0.0240159	0.539354	0.882792	898	0.0300923	0.0231596	0.194163	0.658611	898	0.0300436	0.0231283	0.194288	0.80286	898
metab_999918887	X - 18887		4	NA	NA	-0.0149699	0.024522	0.541707	0.884401	898	-0.000254062	0.0236541	0.991433	0.995451	898	-0.00311277	0.0237242	0.895642	0.985288	898
metab_100008976	1-stearoyl-2-linoleoyl-GPE (18:0/18:2)*		2	Lipid	Phosphatidylethanolamine (PE)	-0.0143369	0.0240404	0.551081	0.884466	898	-0.0131619	0.0231064	0.569077	0.859244	898	-0.0063482	0.0236154	0.788135	0.972624	898
metab_100001579	2-hydroxypalmitate		1	Lipid	Fatty Acid, Monohydroxy	0.0143556	0.0241119	0.551744	0.884466	898	0.0156288	0.023255	0.501721	0.838798	898	0.0153539	0.0234293	0.512428	0.906815	898
metab_100009246	2-methylserine		1	Amino Acid	Glycine, Serine and Threonine Metabolism	0.0145567	0.0241246	0.546398	0.884466	898	0.0167698	0.0231863	0.46971	0.820912	898	0.00674283	0.0237248	0.776316	0.967756	898
metab_100000010	3-phenylpropionate (hydrocinnamate)		1	Xenobiotics	Benzoate Metabolism	0.0147979	0.0243724	0.543901	0.884466	898	0.0105151	0.0234027	0.653317	0.911797	898	-0.00141307	0.0234386	0.95194	0.993202	898
metab_100001733	hexanoylglutamine		1	Lipid	Fatty Acid Metabolism (Acyl Glutamine)	-0.0145727	0.0245757	0.553349	0.884466	898	-0.0189308	0.0236274	0.423218	0.798761	898	-0.0126089	0.0237495	0.595613	0.939892	898
metab_100001256	N-acetylphenylalanine		1	Amino Acid	Phenylalanine Metabolism	-0.0156744	0.0258349	0.544196	0.884466	898	-0.0226928	0.0248167	0.360746	0.77567	898	-0.0223106	0.0250749	0.37384	0.867106	898
metab_100001734	N6-acetyllysine		1	Amino Acid	Lysine Metabolism	0.0145207	0.0241492	0.5478	0.884466	898	0.0163337	0.0231904	0.481412	0.824101	898	0.0109616	0.0239201	0.646881	0.94412	898
metab_424	palmitate (16:0)		1	Lipid	Long Chain Saturated Fatty Acid	0.0146133	0.0241618	0.545457	0.884466	898	0.00733153	0.0234402	0.754525	0.939229	898	0.00707249	0.0237355	0.765796	0.967756	898
metab_452	palmitoleate (16:1n7)		1	Lipid	Long Chain Monounsaturated Fatty Acid	0.0152817	0.025405	0.547646	0.884466	898	-0.00276296	0.02468	0.910887	0.989092	898	-0.00609314	0.0248777	0.806573	0.979028	898
metab_980	pentadecanoate (15:0)		1	Lipid	Long Chain Saturated Fatty Acid	0.0147113	0.0246359	0.550559	0.884466	898	-0.00256527	0.0239254	0.914639	0.989092	898	-0.0101025	0.0242502	0.677078	0.945485	898
metab_100000626	sphingosine 1-phosphate		1	Lipid	Sphingosines	-0.0144552	0.024072	0.548327	0.884466	898	-0.00468336	0.023151	0.839731	0.975585	898	-0.00835778	0.023704	0.724481	0.962144	898
metab_1094	thyroxine		1	Amino Acid	Tyrosine Metabolism	-0.0143467	0.024163	0.552832	0.884466	898	-0.000953264	0.0233574	0.967455	0.995332	898	0.00233685	0.0238993	0.92213	0.985794	898
metab_999926109	X - 26109		4	NA	NA	-0.0149596	0.0251287	0.551782	0.884466	898	-0.0195421	0.0241738	0.419076	0.795603	898	-0.0306118	0.0242842	0.2078	0.80286	898
metab_100008904	1-stearoyl-2-oleoyl-GPC (18:0/18:1)		1	Lipid	Phosphatidylcholine (PC)	0.0140283	0.0241592	0.561616	0.886244	898	0.0153089	0.0232287	0.510034	0.838798	898	0.015404	0.0238445	0.518436	0.910946	898
metab_100001262	gamma-glutamyl-epsilon-lysine		1	Peptide	Gamma-glutamyl Amino Acid	0.014017	0.0241057	0.561062	0.886244	898	0.0232406	0.023184	0.316403	0.743861	898	0.0147825	0.0237783	0.534314	0.919493	898
metab_100001064	glycolithocholate		1	Lipid	Secondary Bile Acid Metabolism	-0.0141352	0.0240864	0.557451	0.886244	898	-0.0223755	0.0231324	0.333668	0.754943	898	-0.0163496	0.0232031	0.481229	0.896693	898
metab_803	mannose		1	Carbohydrate	Fructose, Mannose and Galactose Metabolism	-0.0144732	0.0248452	0.560353	0.886244	898	-0.0139621	0.0238517	0.558446	0.854883	898	-0.0072478	0.0246508	0.768814	0.967756	898
metab_100015684	myristoyl-linoleoyl-glycerol (14:0/18:2) [2]*		2	Lipid	Diacylglycerol	-0.0143356	0.0246613	0.561185	0.886244	898	-0.00930443	0.0237738	0.695615	0.916695	898	-0.00730862	0.0238488	0.75933	0.967756	898
metab_100010936	oleoyl-arachidonoyl-glycerol (18:1/20:4) [1]*		2	Lipid	Diacylglycerol	-0.0144111	0.0247563	0.560633	0.886244	898	-0.00794604	0.0237863	0.738414	0.937711	898	-0.00340529	0.024245	0.888334	0.985288	898
metab_100001417	phenylacetylglutamine		1	Peptide	Acetylated Peptides	-0.0142494	0.0243854	0.559137	0.886244	898	-0.0192374	0.0234654	0.412539	0.792534	898	-0.0269974	0.0238111	0.257181	0.811675	898
metab_999912544	X - 12544		4	NA	NA	-0.0142903	0.0242324	0.555528	0.886244	898	-0.00372554	0.0232992	0.872996	0.982996	898	-0.00596109	0.0234381	0.799298	0.9767	898
metab_100004088	retinal		1	Cofactors and Vitamins	Vitamin A Metabolism	0.0139432	0.0240959	0.562968	0.886966	898	0.00487209	0.0231529	0.833379	0.97206	898	0.00636395	0.0231566	0.783517	0.971034	898
metab_999925810	X - 25810		4	NA	NA	0.0140013	0.0242787	0.564295	0.887645	898	0.00188826	0.0233623	0.935599	0.989556	898	0.00267315	0.0235217	0.909544	0.985288	898
metab_100001571	1-arachidonoyl-GPE (20:4n6)*		2	Lipid	Lysophospholipid	-0.0138903	0.0242082	0.566257	0.888705	898	-0.0070477	0.0232841	0.762202	0.941406	898	-0.00410451	0.0238046	0.863143	0.985288	898
metab_999912822	X - 12822		4	NA	NA	0.0140479	0.0245147	0.566762	0.888705	898	0.0100104	0.0235929	0.67145	0.913744	898	0.00327459	0.0238286	0.890728	0.985288	898
metab_100002122	3-hydroxyhippurate		1	Xenobiotics	Benzoate Metabolism	-0.0136653	0.0239842	0.568982	0.888855	898	-0.0121186	0.023038	0.599001	0.875007	898	-0.0135147	0.023091	0.558511	0.929775	898
metab_100001033	beta-sitosterol		1	Lipid	Sterol	0.0143051	0.0252026	0.570446	0.888855	898	0.0016441	0.0242845	0.946038	0.989556	898	0.000983372	0.0243227	0.967759	0.995898	898
metab_100002102	N-acetyl-beta-alanine		1	Nucleotide	Pyrimidine Metabolism, Uracil containing	0.014028	0.0246709	0.569767	0.888855	898	0.0202611	0.0237133	0.393103	0.783207	898	0.0224171	0.0239677	0.34989	0.849855	898
metab_999923587	X - 23587		4	NA	NA	-0.013953	0.0244127	0.567774	0.888855	898	-0.00930032	0.0234891	0.692244	0.915573	898	0.00488219	0.0239825	0.838735	0.984818	898
metab_100000263	imidazole lactate		1	Amino Acid	Histidine Metabolism	0.0137857	0.024476	0.573417	0.890684	898	0.0200427	0.0235733	0.395427	0.784323	898	0.0164879	0.0240782	0.493673	0.897315	898
metab_100006726	linoleoyl ethanolamide		1	Lipid	Endocannabinoid	-0.0136515	0.0242155	0.573065	0.890684	898	-0.0153591	0.0233157	0.510228	0.838798	898	-0.0167271	0.0234433	0.475719	0.896693	898
metab_999924334	X - 24334		4	NA	NA	-0.0145724	0.0259431	0.574457	0.890903	898	-0.0188473	0.0248987	0.449275	0.820043	898	-0.0069825	0.0253125	0.782727	0.971034	898
metab_100008991	1-palmitoyl-2-docosahexaenoyl-GPE (16:0/22:6)*		2	Lipid	Phosphatidylethanolamine (PE)	-0.0139731	0.0249563	0.575686	0.891413	898	-0.0215094	0.0239951	0.370277	0.77567	898	-0.0143334	0.0242959	0.555375	0.929775	898
metab_100002094	gamma-CEHC		1	Cofactors and Vitamins	Tocopherol Metabolism	0.0133941	0.0242799	0.581324	0.891993	898	0.0316763	0.0234355	0.176835	0.649061	898	0.0234819	0.0236818	0.321687	0.839754	898
metab_100015723	hexadecasphingosine (d16:1)*		2	Lipid	Sphingosines	0.0132911	0.0241595	0.582361	0.891993	898	0.00972056	0.0232256	0.675663	0.914729	898	-0.0020016	0.0233518	0.931713	0.989178	898
metab_100010923	linoleoyl-arachidonoyl-glycerol (18:2/20:4) [2]*		2	Lipid	Diacylglycerol	-0.0134951	0.0244288	0.580795	0.891993	898	-0.00707911	0.0234707	0.763017	0.941406	898	-0.00293206	0.0238749	0.902286	0.985288	898
metab_100015962	N,N,N-trimethyl-5-aminovalerate		1	Amino Acid	Lysine Metabolism	0.0136538	0.0245533	0.578288	0.891993	898	0.0122434	0.0235855	0.603814	0.876105	898	0.0140551	0.0241729	0.561094	0.929775	898
metab_100002989	oleoyl-linoleoyl-glycerol (18:1/18:2) [1]		1	Lipid	Diacylglycerol	-0.0135456	0.0243699	0.578463	0.891993	898	-0.0119642	0.0233957	0.60921	0.880967	898	-0.00977023	0.0237511	0.68091	0.945485	898
metab_999912216	X - 12216		4	NA	NA	-0.0135141	0.0245448	0.582053	0.891993	898	-0.0274169	0.0236306	0.246267	0.676042	898	-0.0297272	0.0238218	0.212402	0.80286	898
metab_999924588	X - 24588		4	NA	NA	0.0138472	0.0250191	0.580083	0.891993	898	0.0169392	0.0240537	0.481478	0.824101	898	0.0215397	0.024555	0.380617	0.867106	898
metab_100000007	carnitine		1	Lipid	Carnitine Metabolism	0.0131345	0.0240591	0.585252	0.892326	898	0.022192	0.023113	0.33724	0.756121	898	0.0200765	0.0238109	0.399367	0.87367	898
metab_1547	N-stearoyl-sphingosine (d18:1/18:0)*		2	Lipid	Ceramides	0.0133236	0.0244072	0.585279	0.892326	898	0.0152615	0.0234436	0.515222	0.838798	898	0.0176883	0.0241503	0.464105	0.896693	898
metab_999913431	X - 13431		4	NA	NA	0.0133356	0.0244198	0.585135	0.892326	898	0.0221994	0.0234923	0.344934	0.765424	898	0.0129903	0.0236198	0.582475	0.93859	898
metab_100000656	1-stearoyl-GPI (18:0)		1	Lipid	Lysophospholipid	0.0132315	0.0246391	0.591394	0.893323	898	0.00876713	0.0237222	0.711787	0.926565	898	0.00463305	0.023869	0.84614	0.985288	898
metab_1113	4-acetamidobutanoate		1	Amino Acid	Polyamine Metabolism	-0.0130072	0.0242525	0.591867	0.893323	898	-0.00901261	0.0232849	0.698806	0.919676	898	-0.00987095	0.0236486	0.676487	0.945485	898
metab_100001994	androstenediol (3beta,17beta) disulfate (2)		1	Lipid	Androgenic Steroids	0.0152787	0.0282041	0.588149	0.893323	898	0.0166462	0.0270853	0.538987	0.84494	898	0.0183984	0.0271215	0.497717	0.897315	898
metab_100015837	arachidonoylcarnitine (C20:4)		1	Lipid	Fatty Acid Metabolism (Acyl Carnitine, Polyunsaturated)	0.0135697	0.0255104	0.594907	0.893323	898	0.0148835	0.0245174	0.543968	0.84494	898	0.0105921	0.0247778	0.669134	0.94412	898
metab_234	aspartate		1	Amino Acid	Alanine and Aspartate Metabolism	-0.0134605	0.0249976	0.590386	0.893323	898	-0.00970975	0.0240169	0.686098	0.915573	898	-0.00950955	0.0243219	0.695902	0.949915	898
metab_100015971	cortolone glucuronide (1)		1	Lipid	Corticosteroids	0.0136734	0.025609	0.593525	0.893323	898	0.0269444	0.0246366	0.274395	0.717481	898	0.0274124	0.0246692	0.266786	0.817925	898
metab_100001337	linolenate [alpha or gamma; (18:3n3 or 6)]		1	Lipid	Long Chain Polyunsaturated Fatty Acid (n3 and n6)	0.0130168	0.0244736	0.594948	0.893323	898	0.0106812	0.0236202	0.651231	0.911539	898	0.00675849	0.0238774	0.777205	0.967756	898
metab_213	N6-methyladenosine		1	Nucleotide	Purine Metabolism, Adenine containing	0.0129533	0.0241348	0.591603	0.893323	898	0.0270958	0.0232409	0.243981	0.676042	898	0.0288593	0.0233428	0.216668	0.80286	898
metab_100000406	ribitol		1	Carbohydrate	Pentose Metabolism	0.0131915	0.0245199	0.590718	0.893323	898	0.00975912	0.023639	0.679823	0.915319	898	0.0152323	0.023833	0.522909	0.912329	898
metab_999925172	X - 25172		4	NA	NA	-0.0129059	0.0242232	0.594311	0.893323	898	-0.00259153	0.0233232	0.911551	0.989092	898	-0.00535458	0.023632	0.820802	0.980831	898
metab_100006115	arabonate/xylonate		1	Carbohydrate	Pentose Metabolism	0.0127824	0.0242075	0.597608	0.89596	898	0.0101947	0.0232899	0.661687	0.913744	898	0.0102118	0.0235691	0.664925	0.94412	898
metab_923	dihydroorotate		1	Nucleotide	Pyrimidine Metabolism, Orotate containing	0.0128304	0.0244721	0.60021	0.897146	898	0.0145447	0.0235015	0.536151	0.84494	898	0.00524525	0.0236365	0.824433	0.981361	898
metab_100001615	octadecanedioate (C18-DC)		1	Lipid	Fatty Acid, Dicarboxylate	0.0129783	0.0247119	0.599586	0.897146	898	0.0111747	0.0237794	0.638519	0.900103	898	0.0180411	0.0239915	0.452266	0.896693	898
metab_100020546	N2-acetyl,N6-methyllysine		1	Amino Acid	Lysine Metabolism	-0.0124769	0.0240125	0.603471	0.900662	898	-0.0137542	0.0230816	0.551396	0.851142	898	-0.0189852	0.0230473	0.410307	0.891699	898
metab_100020205	hydroxyasparagine**		2	Amino Acid	Alanine and Aspartate Metabolism	-0.0125325	0.0242555	0.605502	0.902334	898	-0.000471034	0.0233713	0.983925	0.995332	898	-0.00312036	0.0240808	0.89693	0.985288	898
metab_100015623	lactosyl-N-behenoyl-sphingosine (d18:1/22:0)*		2	Lipid	Lactosylceramides (LCER)	-0.0131615	0.0255728	0.606912	0.903078	898	-0.0153262	0.0246358	0.534028	0.844053	898	-0.0150499	0.0246048	0.540918	0.919493	898
metab_100001868	4-allylphenol sulfate		1	Xenobiotics	Food Component/Plant	-0.0121559	0.0242387	0.616137	0.904662	898	-0.027126	0.0233271	0.245201	0.676042	898	-0.0363473	0.0234296	0.12118	0.747596	898
metab_100020479	indoleacetoylcarnitine*		2	Amino Acid	Tryptophan Metabolism	-0.0122846	0.0245367	0.616731	0.904662	898	-0.0101087	0.0235566	0.667937	0.913744	898	-0.010919	0.0235912	0.643591	0.94412	898
metab_181	laurate (12:0)		1	Lipid	Medium Chain Fatty Acid	-0.0125602	0.0246336	0.610262	0.904662	898	-0.0120393	0.0237418	0.612216	0.880967	898	-0.0175042	0.02391	0.464312	0.896693	898
metab_415	methionine		1	Amino Acid	Methionine, Cysteine, SAM and Taurine Metabolism	0.0125826	0.0246142	0.609343	0.904662	898	0.0167379	0.0236675	0.47962	0.824101	898	0.0192628	0.0240814	0.423984	0.896693	898
metab_100006435	N-acetylglucosamine/N-acetylgalactosamine		1	Carbohydrate	Aminosugar Metabolism	-0.0121687	0.0243311	0.617106	0.904662	898	-0.0122729	0.0233648	0.599525	0.875007	898	-0.0114198	0.0237834	0.631234	0.942608	898
metab_100010937	oleoyl-arachidonoyl-glycerol (18:1/20:4) [2]*		2	Lipid	Diacylglycerol	-0.0124241	0.0246214	0.613962	0.904662	898	-0.00857889	0.0236638	0.717041	0.928443	898	-0.00309613	0.0240784	0.897715	0.985288	898
metab_999921829	X - 21829		4	NA	NA	0.0126363	0.0252312	0.616623	0.904662	898	0.0108855	0.0242915	0.654176	0.911797	898	0.0198275	0.024536	0.419254	0.896693	898
metab_999923639	X - 23639		4	NA	NA	-0.0123407	0.0245031	0.614639	0.904662	898	-0.00103287	0.0235571	0.965038	0.995332	898	0.0035322	0.0242096	0.884033	0.985288	898
metab_999923739	X - 23739		4	NA	NA	-0.0122993	0.0245149	0.615999	0.904662	898	-0.00260791	0.0236194	0.912106	0.989092	898	-0.000665066	0.023797	0.97771	0.99695	898
metab_999924970	X - 24970		4	NA	NA	0.0120677	0.0239914	0.615089	0.904662	898	0.0158008	0.0230526	0.493255	0.835364	898	0.0162016	0.0232334	0.485773	0.897315	898
metab_100001454	3-hydroxydodecanedioate*		2	Lipid	Fatty Acid, Dicarboxylate	-0.0123137	0.0247327	0.618699	0.905554	898	-0.0134139	0.0237972	0.573119	0.859244	898	-0.00148518	0.0242714	0.951222	0.993202	898
metab_100010940	diacylglycerol (16:1/18:2 [2], 16:0/18:3 [1])*		2	Lipid	Diacylglycerol	-0.0122177	0.024599	0.619541	0.905554	898	-0.00672488	0.023662	0.776319	0.948622	898	-0.00481193	0.0239134	0.840571	0.985288	898
metab_1239	2-hydroxystearate		1	Lipid	Fatty Acid, Monohydroxy	0.0118422	0.0241303	0.623717	0.908975	898	0.0188265	0.0232663	0.418631	0.795603	898	0.0270678	0.0235071	0.249852	0.80946	898
metab_519	myristate (14:0)		1	Lipid	Long Chain Saturated Fatty Acid	0.0121174	0.0246466	0.62309	0.908975	898	-0.00391857	0.0239303	0.869966	0.982996	898	-0.00926053	0.0241812	0.701839	0.955388	898
metab_100001657	glycolithocholate sulfate*		2	Lipid	Secondary Bile Acid Metabolism	0.0117934	0.0240994	0.624703	0.909075	898	0.00339749	0.0231597	0.883403	0.982996	898	0.0137826	0.0234062	0.556118	0.929775	898
metab_100008919	1-(1-enyl-stearoyl)-2-oleoyl-GPE (P-18:0/18:1)		1	Lipid	Plasmalogen	0.0114207	0.0241328	0.636154	0.91037	898	0.0147119	0.0231818	0.525832	0.841959	898	0.0203576	0.0236444	0.389477	0.871268	898
metab_100001551	1-arachidonoyl-GPC (20:4n6)*		2	Lipid	Lysophospholipid	0.0113334	0.0245713	0.644735	0.91037	898	0.0148122	0.0236388	0.53108	0.841959	898	0.0122947	0.0239526	0.607877	0.942608	898
metab_100002910	1-methyl-5-imidazoleacetate		1	Amino Acid	Histidine Metabolism	0.0118678	0.0245322	0.628672	0.91037	898	0.0198831	0.0236057	0.399846	0.787768	898	0.0169957	0.0236472	0.472506	0.896693	898
metab_100000657	1,2-dipalmitoyl-GPC (16:0/16:0)		1	Lipid	Phosphatidylcholine (PC)	0.0113377	0.0243879	0.642123	0.91037	898	0.0101821	0.0235312	0.665332	0.913744	898	0.00365741	0.0241264	0.879542	0.985288	898
metab_100000802	acetylcarnitine (C2)		1	Lipid	Fatty Acid Metabolism (Acyl Carnitine, Short Chain)	0.0114832	0.0240754	0.633501	0.91037	898	0.0145493	0.0231403	0.529679	0.841959	898	0.015789	0.0237164	0.505751	0.903061	898
metab_93	alpha-ketoglutarate		1	Energy	TCA Cycle	0.0112244	0.0240981	0.641486	0.91037	898	0.0155102	0.0232139	0.504217	0.838798	898	0.0117881	0.0239088	0.622104	0.942608	898
metab_100001151	butyrylglycine		1	Lipid	Fatty Acid Metabolism (also BCAA Metabolism)	-0.0113395	0.0242381	0.640016	0.91037	898	-0.00822926	0.0232968	0.723996	0.930584	898	-0.0118526	0.0233533	0.611909	0.942608	898
metab_1221	creatine		1	Amino Acid	Creatine Metabolism	0.0121592	0.026509	0.646576	0.91037	898	0.026967	0.0255307	0.291138	0.731092	898	0.0345381	0.0261523	0.186961	0.80286	898
metab_881	cytosine		1	Nucleotide	Pyrimidine Metabolism, Cytidine containing	-0.0109828	0.0240629	0.648198	0.91037	898	-0.00999485	0.0231311	0.665776	0.913744	898	-0.011641	0.023296	0.617411	0.942608	898
metab_100001810	dimethylarginine (SDMA + ADMA)		1	Amino Acid	Urea cycle; Arginine and Proline Metabolism	0.0112761	0.0240956	0.639917	0.91037	898	0.0203962	0.0231753	0.379053	0.776061	898	0.0172215	0.0238952	0.471279	0.896693	898
metab_100001580	docosapentaenoate (n6 DPA; 22:5n6)		1	Lipid	Long Chain Polyunsaturated Fatty Acid (n3 and n6)	0.0115241	0.024181	0.63378	0.91037	898	0.0147671	0.0233976	0.528113	0.841959	898	0.0142536	0.0236599	0.547039	0.925112	898
metab_100001485	gamma-glutamylisoleucine*		2	Peptide	Gamma-glutamyl Amino Acid	-0.0123468	0.0258113	0.632519	0.91037	898	-0.00485807	0.0247914	0.844688	0.977375	898	0.000799739	0.0252233	0.974713	0.99695	898
metab_100001313	gamma-glutamylmethionine		1	Peptide	Gamma-glutamyl Amino Acid	0.0117781	0.024524	0.631153	0.91037	898	0.0190808	0.023567	0.418363	0.795603	898	0.0190517	0.024059	0.428649	0.896693	898
metab_100001590	isobutyrylglycine		1	Amino Acid	Leucine, Isoleucine and Valine Metabolism	-0.0116431	0.0243085	0.632077	0.91037	898	-0.0171046	0.0233454	0.463951	0.820629	898	-0.0223318	0.0233738	0.339629	0.848464	898
metab_100001452	isovalerylglycine		1	Amino Acid	Leucine, Isoleucine and Valine Metabolism	-0.0109911	0.0240764	0.648135	0.91037	898	-0.0151013	0.0231362	0.514109	0.838798	898	-0.0158634	0.0232615	0.495444	0.897315	898
metab_100001270	myristoylcarnitine (C14)		1	Lipid	Fatty Acid Metabolism (Acyl Carnitine, Long Chain Saturated)	0.0111962	0.0245574	0.648558	0.91037	898	0.00880776	0.0236416	0.70957	0.926161	898	0.00852076	0.0238763	0.721275	0.962144	898
metab_100001006	N-acetylglycine		1	Amino Acid	Glycine, Serine and Threonine Metabolism	0.0116767	0.0252192	0.643473	0.91037	898	0.00218115	0.0242469	0.928342	0.989556	898	0.00343453	0.0245025	0.888557	0.985288	898
metab_100020217	N,N,N-trimethyl-alanylproline betaine (TMAP)		1	Amino Acid	Urea cycle; Arginine and Proline Metabolism	0.0114007	0.024688	0.644343	0.91037	898	0.0187645	0.023736	0.429417	0.798761	898	0.0141456	0.0243975	0.562201	0.929775	898
metab_100004575	N2,N5-diacetylornithine		1	Amino Acid	Urea cycle; Arginine and Proline Metabolism	-0.0116364	0.0245218	0.635237	0.91037	898	-0.0252612	0.0236415	0.285579	0.725663	898	-0.0293137	0.0237284	0.217018	0.80286	898
metab_35	S-1-pyrroline-5-carboxylate		1	Amino Acid	Glutamate Metabolism	0.011729	0.0244882	0.63208	0.91037	898	0.0186559	0.0235283	0.428038	0.798761	898	0.0164387	0.0237594	0.489195	0.897315	898
metab_537	trans-urocanate		1	Amino Acid	Histidine Metabolism	-0.0110964	0.0241053	0.645392	0.91037	898	-0.00197541	0.0231847	0.932119	0.989556	898	-0.00638124	0.0233683	0.784862	0.971034	898
metab_533	urea		1	Amino Acid	Urea cycle; Arginine and Proline Metabolism	-0.011223	0.0243634	0.645161	0.91037	898	-0.00342921	0.0234655	0.883845	0.982996	898	-0.0116368	0.0239149	0.626669	0.942608	898
metab_1111	vanillylmandelate (VMA)		1	Amino Acid	Tyrosine Metabolism	0.0116514	0.0246384	0.636402	0.91037	898	0.0319235	0.0238308	0.180721	0.652205	898	0.0220012	0.0242695	0.3649	0.867011	898
metab_999912100	X - 12100		4	NA	NA	-0.0115421	0.0241666	0.633047	0.91037	898	-0.00919009	0.0234306	0.694986	0.916695	898	-0.0152737	0.0239683	0.52413	0.912853	898
metab_999912812	X - 12812		4	NA	NA	-0.0112698	0.0240112	0.638929	0.91037	898	-0.0127216	0.0230922	0.581838	0.862487	898	-0.0165317	0.0234011	0.480097	0.896693	898
metab_117	homovanillate (HVA)		1	Amino Acid	Tyrosine Metabolism	-0.0108982	0.0242175	0.65281	0.913749	898	-0.00704435	0.0233007	0.762476	0.941406	898	-0.0112693	0.0233896	0.630063	0.942608	898
metab_100015641	N-oleoylserine		1	Lipid	Endocannabinoid	0.0108295	0.0240322	0.65237	0.913749	898	0.0103836	0.0231569	0.653973	0.911797	898	0.0118946	0.0234941	0.612789	0.942608	898
metab_566	valine		1	Amino Acid	Leucine, Isoleucine and Valine Metabolism	0.0109787	0.0245399	0.654709	0.915115	898	0.0147547	0.0235793	0.531641	0.841959	898	0.0163424	0.0242288	0.500171	0.897315	898
metab_999921383	X - 21383		4	NA	NA	0.0107554	0.0241249	0.655835	0.915397	898	0.0326755	0.0232633	0.160492	0.631141	898	0.0396916	0.0233106	0.0889737	0.715947	898
metab_100004318	indolin-2-one		1	Xenobiotics	Food Component/Plant	-0.0107462	0.0243769	0.65944	0.919135	898	-0.0228535	0.0234338	0.329709	0.752208	898	-0.0300389	0.0236398	0.204175	0.80286	898
metab_100001051	1-methylhistidine		1	Amino Acid	Histidine Metabolism	-0.0104849	0.0243644	0.667054	0.920683	898	0.00476323	0.023491	0.839363	0.975585	898	0.00435149	0.0240596	0.856517	0.985288	898
metab_1256	choline		1	Lipid	Phospholipid Metabolism	-0.010696	0.0245174	0.662753	0.920683	898	-0.0022074	0.0235859	0.925456	0.989556	898	-0.00818066	0.0242366	0.735796	0.963241	898
metab_194	N-formylmethionine		1	Amino Acid	Methionine, Cysteine, SAM and Taurine Metabolism	-0.0105776	0.0244392	0.665255	0.920683	898	-0.000477569	0.0235082	0.983797	0.995332	898	0.00274998	0.0240954	0.909162	0.985288	898
metab_565	tryptophan		1	Amino Acid	Tryptophan Metabolism	0.0105984	0.024311	0.662979	0.920683	898	0.0205891	0.0233911	0.378983	0.776061	898	0.0185463	0.0239154	0.438255	0.896693	898
metab_999915728	X - 15728		4	NA	NA	0.0105074	0.024219	0.664502	0.920683	898	0.00819118	0.0232758	0.724983	0.930646	898	0.0113033	0.0233813	0.628909	0.942608	898
metab_999921796	X - 21796		4	NA	NA	0.0107224	0.0248878	0.666697	0.920683	898	0.0146875	0.0239413	0.539717	0.84494	898	0.00838199	0.0240829	0.727888	0.962144	898
metab_999921834	X - 21834		4	NA	NA	-0.0104451	0.0239934	0.663425	0.920683	898	-0.00385613	0.0231587	0.867794	0.982996	898	-0.00312658	0.0233791	0.893644	0.985288	898
metab_100004299	N-acetyl-1-methylhistidine*		2	Amino Acid	Histidine Metabolism	-0.0103812	0.0242603	0.66882	0.920911	898	-0.00929041	0.0233589	0.690929	0.915573	898	-0.0103147	0.0234593	0.660274	0.94412	898
metab_1025	pipecolate		1	Amino Acid	Lysine Metabolism	0.0103392	0.0241821	0.669078	0.920911	898	0.0168659	0.0232615	0.468609	0.820629	898	0.0150464	0.0234818	0.521839	0.912067	898
metab_100005402	11-ketoetiocholanolone glucuronide		1	Lipid	Androgenic Steroids	-0.0103126	0.0242272	0.670458	0.921531	898	-0.00841389	0.0232637	0.717682	0.928443	898	-0.0103885	0.0232312	0.654856	0.94412	898
metab_100001108	3-methylxanthine		1	Xenobiotics	Xanthine Metabolism	0.0101509	0.0240574	0.673166	0.922693	898	0.0144888	0.0231187	0.531009	0.841959	898	0.0210884	0.0232724	0.365101	0.867011	898
metab_999912462	X - 12462		4	NA	NA	0.0101546	0.024016	0.672524	0.922693	898	0.0115253	0.0233561	0.621809	0.889196	898	0.00863458	0.0235168	0.713583	0.962144	898
metab_100006190	2-acetamidophenol sulfate		1	Xenobiotics	Food Component/Plant	-0.0101236	0.0242816	0.676836	0.92389	898	-0.015215	0.0234121	0.515941	0.838798	898	-0.0230935	0.0234115	0.324201	0.839754	898
metab_100016069	5-dodecenoylcarnitine (C12:1)		1	Lipid	Fatty Acid Metabolism (Acyl Carnitine, Monounsaturated)	-0.0102552	0.0245826	0.676651	0.92389	898	-0.0133577	0.0237551	0.574046	0.859335	898	-0.0146938	0.0238886	0.538652	0.919493	898
metab_999923780	X - 23780		4	NA	NA	-0.0101008	0.0241785	0.676223	0.92389	898	-0.0137863	0.0234051	0.555993	0.854246	898	-0.0150247	0.0234306	0.521534	0.912067	898
metab_100001777	1-oleoyl-GPI (18:1)		1	Lipid	Lysophospholipid	0.0100383	0.0242338	0.678807	0.925257	898	0.00675968	0.0232797	0.771603	0.946359	898	0.00886477	0.0234541	0.705551	0.959123	898
metab_100001730	3,4-dihydroxybutyrate		1	Lipid	Fatty Acid, Dihydroxy	-0.0100626	0.0244269	0.680478	0.925257	898	-0.00170891	0.0235005	0.942047	0.989556	898	0.00398121	0.0243695	0.870266	0.985288	898
metab_100009275	methylsuccinoylcarnitine		1	Amino Acid	Leucine, Isoleucine and Valine Metabolism	-0.00992524	0.0241064	0.680638	0.925257	898	-0.00985051	0.0231602	0.670706	0.913744	898	-0.00771812	0.0232213	0.739687	0.9654	898
metab_100001856	1-stearoyl-2-oleoyl-GPE (18:0/18:1)		1	Lipid	Phosphatidylethanolamine (PE)	-0.00991593	0.0244848	0.685587	0.929001	898	-0.00970294	0.0235259	0.680118	0.915319	898	0.00215789	0.0242266	0.929046	0.989178	898
metab_1258	anthranilate		1	Amino Acid	Tryptophan Metabolism	0.00981312	0.0244209	0.687903	0.929001	898	0.00653737	0.0235646	0.781519	0.950403	898	-0.0160594	0.0244041	0.51067	0.90532	898
metab_893	arachidate (20:0)		1	Lipid	Long Chain Saturated Fatty Acid	0.00969869	0.0242274	0.689017	0.929001	898	0.00431149	0.0233352	0.853457	0.980239	898	0.0102805	0.0234729	0.661513	0.94412	898
metab_501	salicylate		1	Xenobiotics	Drug - Topical Agents	-0.0102054	0.0254674	0.68872	0.929001	898	-0.0127572	0.0244514	0.601985	0.875275	898	-0.0180136	0.0245564	0.463412	0.896693	898
metab_1134	urate		1	Nucleotide	Purine Metabolism, (Hypo)Xanthine/Inosine containing	0.0106668	0.0265797	0.688285	0.929001	898	0.0183101	0.0256814	0.476052	0.823328	898	0.0231595	0.0261282	0.375657	0.867106	898
metab_999915486	X - 15486		4	NA	NA	-0.00989153	0.0245613	0.687245	0.929001	898	0.0189746	0.0238577	0.426637	0.798761	898	0.0211009	0.0239185	0.377912	0.867106	898
metab_100021000	hydroxypalmitoyl sphingomyelin (d18:1/16:0(OH))**		2	Lipid	Sphingomyelins	0.0100187	0.0252253	0.691339	0.930865	898	0.0156421	0.0242492	0.519058	0.838798	898	0.00640871	0.0248674	0.796687	0.975917	898
metab_100008998	gamma-tocopherol/beta-tocopherol		1	Cofactors and Vitamins	Tocopherol Metabolism	0.00954802	0.0241236	0.69235	0.930962	898	0.0130881	0.0232181	0.573099	0.859244	898	0.010324	0.0234698	0.66013	0.94412	898
metab_503	serine		1	Amino Acid	Glycine, Serine and Threonine Metabolism	0.00960039	0.0243834	0.693877	0.931751	898	0.0168857	0.0234741	0.472125	0.822277	898	0.0180355	0.024017	0.452887	0.896693	898
metab_100006378	N-acetylkynurenine (2)		1	Amino Acid	Tryptophan Metabolism	0.0100913	0.0257151	0.694838	0.931778	898	0.00196234	0.0247558	0.936838	0.989556	898	-0.00181925	0.0248208	0.941588	0.991681	898
metab_100001104	N-acetyltyrosine		1	Amino Acid	Tyrosine Metabolism	0.00950505	0.024368	0.696583	0.932406	898	-0.00320575	0.0234777	0.891422	0.982996	898	-0.00687237	0.02363	0.771248	0.967756	898
metab_999917357	X - 17357		4	NA	NA	-0.00955031	0.0245355	0.697188	0.932406	898	-0.00253546	0.0235823	0.914404	0.989092	898	-0.00176959	0.0236049	0.940258	0.991681	898
metab_100008999	1-(1-enyl-stearoyl)-2-arachidonoyl-GPE (P-18:0/20:4)*		2	Lipid	Plasmalogen	-0.00927523	0.0240692	0.700066	0.932916	898	-0.000400061	0.0231607	0.986222	0.995332	898	0.00172577	0.0237051	0.941981	0.991681	898
metab_100003001	1-(1-enyl-stearoyl)-GPE (P-18:0)*		2	Lipid	Lysoplasmalogen	-0.00934109	0.024773	0.706213	0.932916	898	-0.00555417	0.0238743	0.816093	0.961651	898	-0.0114155	0.0239989	0.63443	0.942608	898
metab_381	2-aminoadipate		1	Amino Acid	Lysine Metabolism	0.00996532	0.0263199	0.705058	0.932916	898	0.011012	0.0252666	0.663066	0.913744	898	0.0142347	0.0253402	0.574433	0.934657	898
metab_100020893	2,3-dihydroxy-5-methylthio-4-pentenoate (DMTPA)*		2	Amino Acid	Methionine, Cysteine, SAM and Taurine Metabolism	-0.00968314	0.0255291	0.704556	0.932916	898	-0.00284253	0.0246003	0.908036	0.989092	898	-0.00273419	0.0249742	0.912846	0.985288	898
metab_100000706	alpha-hydroxyisocaproate		1	Amino Acid	Leucine, Isoleucine and Valine Metabolism	0.00987155	0.0261006	0.705363	0.932916	898	0.00808174	0.0250587	0.747141	0.939229	898	0.0122414	0.0253426	0.629191	0.942608	898
metab_100001054	butyrylcarnitine (C4)		1	Lipid	Fatty Acid Metabolism (also BCAA Metabolism)	-0.00927536	0.02417	0.701252	0.932916	898	0.00515997	0.0232835	0.824665	0.968297	898	0.00529731	0.0236031	0.822473	0.980831	898
metab_100020550	deoxycholic acid glucuronide		1	Lipid	Secondary Bile Acid Metabolism	0.00952153	0.0249248	0.702545	0.932916	898	0.00658147	0.0239567	0.783592	0.950403	898	-0.00305892	0.0240991	0.899024	0.985288	898
metab_100020371	N,N-dimethylalanine		1	Amino Acid	Alanine and Aspartate Metabolism	0.00897853	0.024039	0.708866	0.932916	898	0.0189149	0.0230891	0.412883	0.792534	898	0.0123445	0.0233827	0.59768	0.941655	898
metab_100002067	pregnenediol sulfate (C21H34O5S)*		3	Lipid	Pregnenolone Steroids	0.0109632	0.0292478	0.70787	0.932916	898	0.0148705	0.0281024	0.596831	0.87494	898	0.015122	0.0279828	0.589055	0.939892	898
metab_100002254	stearoyl ethanolamide		1	Lipid	Endocannabinoid	0.00944403	0.0246999	0.702292	0.932916	898	0.00205192	0.0237945	0.931299	0.989556	898	-0.00355693	0.024391	0.88409	0.985288	898
metab_999912680	X - 12680		4	NA	NA	-0.00908189	0.0242603	0.708231	0.932916	898	0.00945153	0.0234146	0.68656	0.915573	898	0.00415105	0.0237573	0.861334	0.985288	898
metab_999914939	X - 14939		4	NA	NA	0.00909879	0.0243521	0.708765	0.932916	898	0.024551	0.0234775	0.295974	0.731092	898	0.0250565	0.0235533	0.287704	0.837285	898
metab_100001756	4-ethylphenylsulfate			Xenobiotics	Benzoate Metabolism	-0.00908965	0.0244523	0.710182	0.933001	898	-0.0093756	0.0234739	0.689691	0.915573	898	0.0004825	0.0236697	0.983741	0.99695	898
metab_100022013	tetrahydrocortisol glucuronide		1	Lipid	Corticosteroids	-0.00976273	0.026323	0.710813	0.933001	898	-0.00672316	0.0253326	0.790766	0.952546	898	0.00145391	0.0258256	0.955118	0.993202	898
metab_100021457	(2-butoxyethoxy)acetic acid		1	Xenobiotics	Chemical	0.00887326	0.0240444	0.712188	0.933569	898	0.00354408	0.0231257	0.878233	0.982996	898	0.00354496	0.02308	0.877965	0.985288	898
metab_100001987	5alpha-androstan-3beta,17beta-diol disulfate		1	Lipid	Androgenic Steroids	-0.0105122	0.0287112	0.714351	0.935167	898	-0.0184238	0.0275669	0.504096	0.838798	898	-0.00967749	0.027727	0.727152	0.962144	898
metab_100021141	3-hydroxydecanoylcarnitine		1	Lipid	Fatty Acid Metabolism (Acyl Carnitine, Hydroxy)	0.00890043	0.0248663	0.72048	0.935538	898	0.00380331	0.0239801	0.874018	0.982996	898	0.00849525	0.0242618	0.726311	0.962144	898
metab_100002462	5-(galactosylhydroxy)-L-lysine		1	Amino Acid	Lysine Metabolism	-0.00863918	0.0245048	0.724509	0.935538	898	-0.00170657	0.0236051	0.942382	0.989556	898	0.00148502	0.0236935	0.950038	0.993202	898
metab_100020409	ascorbic acid 3-sulfate*		2	Cofactors and Vitamins	Ascorbate and Aldarate Metabolism	-0.00867153	0.0247032	0.72565	0.935538	898	-0.0173819	0.0237326	0.464114	0.820629	898	-0.0173913	0.024184	0.472258	0.896693	898
metab_100021727	cis-3,4-methyleneheptanoate		1	Lipid	Fatty Acid, Branched	0.00851631	0.0242899	0.725963	0.935538	898	0.0308331	0.0235391	0.190579	0.658611	898	0.0325032	0.0235532	0.167942	0.80286	898
metab_100010927	linoleoyl-linolenoyl-glycerol (18:2/18:3) [2]*		2	Lipid	Diacylglycerol	-0.008518	0.0241983	0.724915	0.935538	898	0.00205148	0.0232658	0.929757	0.989556	898	0.00243376	0.0234471	0.917353	0.985288	898
metab_100019968	lyxonate		1	Carbohydrate	Pentose Metabolism	-0.00848658	0.0240788	0.724584	0.935538	898	-0.0169556	0.023139	0.463893	0.820629	898	-0.0222354	0.0234469	0.343224	0.849221	898
metab_100001257	N-acetylasparagine		1	Amino Acid	Alanine and Aspartate Metabolism	-0.00852511	0.0240767	0.723362	0.935538	898	-0.0227612	0.0232245	0.327328	0.751044	898	-0.0245779	0.0233535	0.292893	0.837285	898
metab_100003686	N-palmitoylglycine		1	Lipid	Fatty Acid Metabolism (Acyl Glycine)	0.00854836	0.0240869	0.722751	0.935538	898	0.00588508	0.0232272	0.800041	0.952933	898	0.00606447	0.0234841	0.796284	0.975917	898
metab_100015618	palmitoyl-docosahexaenoyl-glycerol (16:0/22:6) [1]*		2	Lipid	Diacylglycerol	-0.00893185	0.0245178	0.71572	0.935538	898	-0.0143708	0.023543	0.541749	0.84494	898	-0.0127837	0.0237162	0.590002	0.939892	898
metab_100010916	palmitoyl-oleoyl-glycerol (16:0/18:1) [1]*		2	Lipid	Diacylglycerol	0.00907865	0.0252109	0.718852	0.935538	898	-0.000355703	0.0242534	0.988302	0.995332	898	0.00648557	0.0244718	0.791055	0.972625	898
metab_999912847	X - 12847		4	NA	NA	-0.00861091	0.0244628	0.724922	0.935538	898	-0.0205969	0.023528	0.381584	0.776061	898	-0.0103395	0.0238198	0.664344	0.94412	898
metab_999923593	X - 23593		4	NA	NA	-0.00877056	0.0241621	0.716699	0.935538	898	0.0031395	0.0232536	0.892634	0.982996	898	0.00571252	0.0239215	0.811314	0.980831	898
metab_100008957	sphingomyelin (d18:2/24:1, d18:1/24:2)*		2	Lipid	Sphingomyelins	0.00872028	0.0250116	0.727435	0.936218	898	0.0123353	0.0240797	0.60859	0.880967	898	0.00546073	0.0248632	0.82621	0.981743	898
metab_100000773	3-hydroxyoctanoate		1	Lipid	Fatty Acid, Monohydroxy	0.00859158	0.0247775	0.728861	0.936837	898	0.00822446	0.0239218	0.731073	0.934505	898	0.0252	0.0247302	0.308485	0.839103	898
metab_100001662	deoxycarnitine		1	Lipid	Carnitine Metabolism	0.00852736	0.0249437	0.732534	0.939122	898	0.0234247	0.0240352	0.330024	0.752208	898	0.0180686	0.0249295	0.468776	0.896693	898
metab_100001393	isovalerylcarnitine (C5)		1	Amino Acid	Leucine, Isoleucine and Valine Metabolism	0.00842282	0.0246188	0.732334	0.939122	898	0.0215788	0.0236933	0.362673	0.77567	898	0.0150436	0.0241313	0.533182	0.919493	898
metab_100001162	propionylcarnitine (C3)		1	Lipid	Fatty Acid Metabolism (also BCAA Metabolism)	-0.00828423	0.0244328	0.734643	0.940609	898	-0.00629125	0.0234813	0.788818	0.952546	898	-0.00824676	0.0240894	0.732177	0.962144	898
metab_100000997	3-hydroxydecanoate		1	Lipid	Fatty Acid, Monohydroxy	0.00820498	0.024609	0.7389	0.943286	898	0.00958876	0.0236977	0.685848	0.915573	898	0.0219839	0.0242476	0.364845	0.867011	898
metab_100002990	oleoyl-linoleoyl-glycerol (18:1/18:2) [2]		1	Lipid	Diacylglycerol	-0.00809273	0.0243034	0.739221	0.943286	898	-0.00783412	0.0233402	0.737215	0.937711	898	-0.00493381	0.0237263	0.835319	0.984818	898
metab_999912740	X - 12740		4	NA	NA	0.00797924	0.0239977	0.739589	0.943286	898	0.00194986	0.0230592	0.932631	0.989556	898	5.11536e-05	0.0230307	0.998228	0.998374	898
metab_100003641	valylglycine		1	Peptide	Dipeptide	-0.00817066	0.0248515	0.7424	0.945653	898	0.00132561	0.0239031	0.955786	0.993898	898	-0.001407	0.0239629	0.953192	0.993202	898
metab_100002070	2-hydroxyglutarate		1	Lipid	Fatty Acid, Dicarboxylate	0.00790709	0.0242615	0.744568	0.945983	898	0.00682933	0.0233383	0.769879	0.946039	898	0.00756787	0.0235549	0.74807	0.967756	898
metab_444	ornithine		1	Amino Acid	Urea cycle; Arginine and Proline Metabolism	-0.00785675	0.0240883	0.744376	0.945983	898	0.00614645	0.0231882	0.791018	0.952546	898	0.00608796	0.0238336	0.798446	0.9767	898
metab_999912411	X - 12411		4	NA	NA	-0.00805531	0.0248292	0.745689	0.946195	898	-0.00560848	0.0238849	0.814408	0.961651	898	-0.00688728	0.0240057	0.774255	0.967756	898
metab_100001620	glycerophosphoethanolamine		1	Lipid	Phospholipid Metabolism	0.00776223	0.0243945	0.750411	0.950968	898	0.0113438	0.0234338	0.62845	0.894819	898	0.00441179	0.0239402	0.853834	0.985288	898
metab_100002458	3-methylglutaconate		1	Amino Acid	Leucine, Isoleucine and Valine Metabolism	-0.00809915	0.0257407	0.753105	0.953164	898	0.0046841	0.0247829	0.850132	0.978491	898	0.00343881	0.0250972	0.891047	0.985288	898
metab_100001613	tetradecanedioate (C14-DC)		1	Lipid	Fatty Acid, Dicarboxylate	-0.00759663	0.0243404	0.755038	0.954391	898	-0.0129366	0.0234503	0.581321	0.862487	898	-0.0111711	0.0234829	0.634398	0.942608	898
metab_100008952	1-palmitoleoylglycerol (16:1)*		2	Lipid	Monoacylglycerol	0.00751045	0.0246467	0.760647	0.955459	898	0.00252262	0.0236936	0.915235	0.989092	898	0.00965473	0.0238192	0.685332	0.948553	898
metab_100001462	1-stearoyl-GPG (18:0)		1	Lipid	Lysophospholipid	0.00739263	0.0239927	0.758063	0.955459	898	0.00649473	0.0230746	0.778418	0.948847	898	0.0114415	0.023233	0.622512	0.942608	898
metab_100021372	2-hydroxy-4-(methylthio)butanoic acid		1	Amino Acid	Methionine, Cysteine, SAM and Taurine Metabolism	-0.00757768	0.02528	0.764438	0.955459	898	-0.0137285	0.024343	0.572924	0.859244	898	-0.00883928	0.0245365	0.718747	0.962144	898
metab_100015637	2-hydroxybehenate		1	Lipid	Fatty Acid, Monohydroxy	-0.00726645	0.0239594	0.761745	0.955459	898	-0.00694108	0.0230882	0.763764	0.941406	898	0.00864625	0.0236421	0.714666	0.962144	898
metab_275	creatinine		1	Amino Acid	Creatine Metabolism	0.00771867	0.0257642	0.76456	0.955459	898	0.017974	0.0247725	0.468299	0.820629	898	0.0128554	0.0253267	0.611874	0.942608	898
metab_100001320	erythronate*		2	Carbohydrate	Aminosugar Metabolism	-0.00734163	0.0242706	0.762348	0.955459	898	-0.00226867	0.0233641	0.922668	0.989556	898	-0.00100091	0.024222	0.967048	0.995898	898
metab_563	glutamine		1	Amino Acid	Glutamate Metabolism	0.00735583	0.0242642	0.761842	0.955459	898	0.0158633	0.0233276	0.496668	0.838497	898	0.0127696	0.024008	0.594937	0.939892	898
metab_999925265	X - 25265		4	NA	NA	-0.00721754	0.0239834	0.763531	0.955459	898	0.00154516	0.0230716	0.946619	0.989556	898	9.35875e-05	0.0229715	0.99675	0.998374	898
metab_999925267	X - 25267		4	NA	NA	-0.00733608	0.0239536	0.759477	0.955459	898	0.00318518	0.0230664	0.890203	0.982996	898	-0.000607294	0.0233419	0.979249	0.99695	898
metab_100020423	1-carboxyethylvaline	N-lactoylvaline	1	Amino Acid	Leucine, Isoleucine and Valine Metabolism	0.00742118	0.0253702	0.769961	0.958674	898	0.0096496	0.024394	0.692515	0.915573	898	0.0283261	0.0257536	0.271683	0.823359	898
metab_100005717	1-palmitoyl-GPG (16:0)*		2	Lipid	Lysophospholipid	-0.0070851	0.0241018	0.768853	0.958674	898	-0.00775957	0.0232826	0.739003	0.937711	898	-0.00488126	0.0235703	0.835985	0.984818	898
metab_999921607	X - 21607		4	NA	NA	0.00705385	0.0241224	0.770034	0.958674	898	0.016409	0.0232179	0.479913	0.824101	898	0.0150371	0.0232768	0.51844	0.910946	898
metab_100009002	1-(1-enyl-palmitoyl)-2-arachidonoyl-GPE (P-16:0/20:4)*		2	Lipid	Plasmalogen	0.00692348	0.0239612	0.772691	0.958696	898	0.0141114	0.0230293	0.540194	0.84494	898	0.0126075	0.023374	0.589762	0.939892	898
metab_100000743	2-hydroxyoctanoate		1	Lipid	Fatty Acid, Monohydroxy	0.00705825	0.0242609	0.771172	0.958696	898	0.0171915	0.0233944	0.462621	0.820629	898	0.0175576	0.0234978	0.455142	0.896693	898
metab_100020837	2,6-dihydroxybenzoic acid		1	Xenobiotics	Drug - Topical Agents	0.00698339	0.0241975	0.772955	0.958696	898	-0.00206005	0.0233472	0.92971	0.989556	898	-0.0093125	0.0234361	0.691201	0.949915	898
metab_827	cytidine		1	Nucleotide	Pyrimidine Metabolism, Cytidine containing	-0.00691704	0.02408	0.773986	0.958775	898	-0.00749294	0.0231694	0.74647	0.939229	898	-0.00753103	0.0233431	0.747058	0.967756	898
metab_999912101	X - 12101		4	NA	NA	0.00686406	0.0241072	0.775916	0.959967	898	0.0112773	0.0231609	0.626441	0.893241	898	0.0237118	0.0235951	0.315201	0.839103	898
metab_100001654	1-arachidonoyl-GPI (20:4)*		2	Lipid	Lysophospholipid	0.00669285	0.0241031	0.781325	0.960049	898	0.00448167	0.0232498	0.84719	0.977375	898	0.00549209	0.0234925	0.81521	0.980831	898
metab_100009227	1-linoleoyl-GPG (18:2)*		2	Lipid	Lysophospholipid	-0.00647084	0.0240248	0.787731	0.960049	898	-0.00388594	0.0231383	0.866666	0.982996	898	-0.00161917	0.0234186	0.944894	0.991938	898
metab_100001567	1-palmitoyl-GPE (16:0)		1	Lipid	Lysophospholipid	0.00683507	0.0244371	0.779772	0.960049	898	0.00563424	0.0235253	0.810775	0.95995	898	0.00214716	0.0239987	0.928729	0.989178	898
metab_100003258	2-O-methylascorbic acid		1	Cofactors and Vitamins	Ascorbate and Aldarate Metabolism	0.00654585	0.0244605	0.789062	0.960049	898	0.00404359	0.0234927	0.863382	0.982996	898	0.00377199	0.0237885	0.874049	0.985288	898
metab_100004111	4-methylcatechol sulfate		1	Xenobiotics	Benzoate Metabolism	-0.00634577	0.0240506	0.791956	0.960049	898	-8.26892e-05	0.0231298	0.997148	0.998156	898	-0.00585136	0.0231823	0.800786	0.976921	898
metab_100020360	8-methoxykynurenate		1	Amino Acid	Tryptophan Metabolism	-0.00684586	0.0256828	0.789874	0.960049	898	-9.96411e-05	0.0246632	0.996777	0.998156	898	-0.00434769	0.024809	0.860927	0.985288	898
metab_1002	allantoin		1	Nucleotide	Purine Metabolism, (Hypo)Xanthine/Inosine containing	-0.00686897	0.0242697	0.777222	0.960049	898	-0.00450855	0.0233713	0.847074	0.977375	898	-0.00923854	0.0237333	0.697175	0.950344	898
metab_799	betaine		1	Amino Acid	Glycine, Serine and Threonine Metabolism	0.00694745	0.0247855	0.77931	0.960049	898	0.0127957	0.0238071	0.591074	0.867784	898	0.00739813	0.0241735	0.759645	0.967756	898
metab_100001294	gamma-glutamylglycine		1	Peptide	Gamma-glutamyl Amino Acid	0.00654559	0.0248686	0.792452	0.960049	898	0.0151245	0.0239117	0.527215	0.841959	898	0.0130743	0.0242018	0.589183	0.939892	898
metab_339	glutarate (C5-DC)		1	Lipid	Fatty Acid, Dicarboxylate	-0.0063589	0.0241226	0.792143	0.960049	898	0.000890854	0.0231746	0.969345	0.995332	898	-0.00390997	0.0231635	0.865994	0.985288	898
metab_376	isoleucine		1	Amino Acid	Leucine, Isoleucine and Valine Metabolism	-0.00708722	0.0255798	0.781795	0.960049	898	-0.00202649	0.0245747	0.934298	0.989556	898	0.00399068	0.0252915	0.874661	0.985288	898
metab_100022041	N,N-dimethyl-pro-pro		1	Peptide	Modified Peptides	0.00646537	0.024406	0.791141	0.960049	898	0.0151627	0.0234588	0.518217	0.838798	898	0.0120824	0.0239053	0.613384	0.942608	898
metab_100010917	palmitoyl-oleoyl-glycerol (16:0/18:1) [2]*		2	Lipid	Diacylglycerol	0.00683224	0.0249956	0.784657	0.960049	898	0.00188474	0.0240578	0.937573	0.989556	898	0.00959034	0.0244065	0.694458	0.949915	898
metab_100000011	phenylacetate		1	Amino Acid	Phenylalanine Metabolism	-0.00644663	0.0243826	0.791537	0.960049	898	-0.0140416	0.0234631	0.54969	0.850915	898	-0.0243323	0.0237183	0.305229	0.839103	898
metab_999911308	X - 11308		4	NA	NA	-0.00663871	0.0246515	0.787759	0.960049	898	0.0210587	0.0238764	0.378022	0.776061	898	0.0258201	0.0240316	0.28293	0.837285	898
metab_999924544	X - 24544		4	NA	NA	0.00743536	0.0269167	0.782431	0.960049	898	0.00388394	0.0258597	0.880647	0.982996	898	0.00607113	0.0258292	0.814225	0.980831	898
metab_999924947	X - 24947		4	NA	NA	0.00653574	0.0244706	0.789465	0.960049	898	0.000822481	0.0235005	0.972089	0.995332	898	0.00440818	0.0234792	0.851117	0.985288	898
metab_100001570	1-linoleoyl-GPE (18:2)*		2	Lipid	Lysophospholipid	0.00614549	0.0245585	0.80246	0.962521	898	0.011132	0.0235895	0.63711	0.899534	898	0.00793889	0.0239633	0.740502	0.9654	898
metab_100008914	1-palmitoyl-2-arachidonoyl-GPC (16:0/20:4n6)		1	Lipid	Phosphatidylcholine (PC)	0.00610925	0.0242332	0.80102	0.962521	898	0.0076668	0.0233122	0.742328	0.939229	898	0.0126847	0.0238034	0.594241	0.939892	898
metab_100008916	1-stearoyl-2-docosahexaenoyl-GPC (18:0/22:6)		1	Lipid	Phosphatidylcholine (PC)	0.00621919	0.0241609	0.796924	0.962521	898	0.00380614	0.0232474	0.869986	0.982996	898	-0.0024221	0.0236259	0.918368	0.985288	898
metab_100020211	3-hydroxybutyroylglycine**		2	Lipid	Fatty Acid Metabolism (Acyl Glycine)	-0.00593187	0.0242249	0.806616	0.962521	898	-0.000492529	0.0232791	0.983125	0.995332	898	0.00255953	0.0232778	0.912469	0.985288	898
metab_1342	3-methoxytyrosine		1	Amino Acid	Tyrosine Metabolism	0.00615032	0.0243061	0.800299	0.962521	898	0.0175302	0.0234545	0.455014	0.820527	898	0.0115202	0.0238788	0.629609	0.942608	898
metab_1140	gamma-glutamylglutamine		1	Peptide	Gamma-glutamyl Amino Acid	0.00598999	0.024408	0.806195	0.962521	898	0.0156098	0.0234775	0.506298	0.838798	898	0.0102748	0.0241291	0.670339	0.94412	898
metab_572	glucose		1	Carbohydrate	Glycolysis, Gluconeogenesis, and Pyruvate Metabolism	0.00602156	0.0244916	0.805845	0.962521	898	0.0113622	0.0235412	0.629463	0.894975	898	0.0249569	0.0248277	0.315077	0.839103	898
metab_100015620	lactosyl-N-nervonoyl-sphingosine (d18:1/24:1)*		2	Lipid	Lactosylceramides (LCER)	0.00626674	0.0253704	0.804957	0.962521	898	0.00907892	0.0244315	0.710274	0.926161	898	0.00846935	0.0249146	0.733987	0.962144	898
metab_100015831	linolenoylcarnitine (C18:3)*		2	Lipid	Fatty Acid Metabolism (Acyl Carnitine, Polyunsaturated)	-0.00598451	0.0245824	0.807715	0.962521	898	0.0102017	0.0236905	0.666848	0.913744	898	0.00431395	0.0238524	0.856519	0.985288	898
metab_100000039	methionine sulfoxide		1	Amino Acid	Methionine, Cysteine, SAM and Taurine Metabolism	-0.00622831	0.0241319	0.796393	0.962521	898	-0.000747409	0.0232244	0.974334	0.995332	898	-0.00291293	0.0234919	0.901346	0.985288	898
metab_100020215	N-methylhydroxyproline**		2	Amino Acid	Urea cycle; Arginine and Proline Metabolism	0.00598223	0.0241017	0.804031	0.962521	898	0.00610144	0.0231325	0.792026	0.952546	898	-0.00332035	0.0233191	0.886807	0.985288	898
metab_439	stearate (18:0)		1	Lipid	Long Chain Saturated Fatty Acid	0.00596685	0.0240461	0.804082	0.962521	898	0.00701998	0.0232583	0.762854	0.941406	898	0.0102121	0.0234851	0.66379	0.94412	898
metab_999917325	X - 17325		4	NA	NA	-0.00584012	0.0240371	0.80809	0.962521	898	-0.0121967	0.0231425	0.598308	0.875007	898	-0.018177	0.0231037	0.431636	0.896693	898
metab_999921442	X - 21442		4	NA	NA	0.00590625	0.0242361	0.807522	0.962521	898	0.0026422	0.0233364	0.90988	0.989092	898	0.00139466	0.0234187	0.952525	0.993202	898
metab_1224	cys-gly, oxidized		1	Amino Acid	Glutathione Metabolism	0.00584939	0.0243607	0.810295	0.963683	898	0.0128805	0.0234058	0.582244	0.862487	898	0.0113577	0.0237996	0.633322	0.942608	898
metab_1087	erucate (22:1n9)		1	Lipid	Long Chain Monounsaturated Fatty Acid	-0.0057538	0.0242199	0.812273	0.963683	898	-0.00934945	0.0233493	0.688945	0.915573	898	-0.00043105	0.0236381	0.985455	0.99695	898
metab_1518	N-palmitoyl-sphingosine (d18:1/16:0)		1	Lipid	Ceramides	0.00570015	0.0240834	0.812956	0.963683	898	0.00791818	0.0231542	0.73245	0.934505	898	0.00584588	0.0240643	0.808118	0.979028	898
metab_999918921	X - 18921		4	NA	NA	0.00572035	0.024091	0.812364	0.963683	898	0.0316896	0.0233305	0.174716	0.649061	898	0.033106	0.0233367	0.156363	0.80286	898
metab_100001400	1-methylurate		1	Xenobiotics	Xanthine Metabolism	-0.00578258	0.0246676	0.814712	0.964612	898	0.00173311	0.0236938	0.941706	0.989556	898	0.00783042	0.0237879	0.742101	0.9654	898
metab_100008984	1-palmitoyl-2-palmitoleoyl-GPC (16:0/16:1)*		2	Lipid	Phosphatidylcholine (PC)	0.00552256	0.0246473	0.822759	0.968035	898	-0.00110554	0.0237847	0.962937	0.995332	898	4.93696e-05	0.0242216	0.998374	0.998374	898
metab_100001396	7-methylxanthine		1	Xenobiotics	Xanthine Metabolism	-0.00540914	0.0241413	0.822761	0.968035	898	0.00339632	0.0232266	0.883777	0.982996	898	0.0133729	0.0233889	0.567629	0.932869	898
metab_229	arachidonate (20:4n6)		1	Lipid	Long Chain Polyunsaturated Fatty Acid (n3 and n6)	0.00553491	0.0241371	0.81868	0.968035	898	0.010035	0.0233972	0.668101	0.913744	898	0.0102127	0.0236622	0.666135	0.94412	898
metab_100002796	cis-4-decenoate (10:1n6)*		2	Lipid	Medium Chain Fatty Acid	-0.00546208	0.0240807	0.820613	0.968035	898	0.00716849	0.0232036	0.757441	0.940632	898	0.00323836	0.023445	0.890173	0.985288	898
metab_100001287	epiandrosterone sulfate		1	Lipid	Androgenic Steroids	-0.00582133	0.0260863	0.823464	0.968035	898	-0.00748262	0.0250362	0.765108	0.941891	898	-0.00220534	0.0250841	0.929962	0.989178	898
metab_100001167	pro-hydroxy-pro		1	Amino Acid	Urea cycle; Arginine and Proline Metabolism	-0.00548066	0.0241401	0.820448	0.968035	898	0.0102918	0.0232805	0.65854	0.913744	898	0.00693441	0.023858	0.771385	0.967756	898
metab_999911632	X - 11632		4	NA	NA	-0.00541484	0.0244779	0.824977	0.968664	898	-0.00227899	0.0235019	0.922772	0.989556	898	0.00374206	0.0236625	0.87438	0.985288	898
metab_100008921	1-palmitoyl-2-stearoyl-GPC (16:0/18:0)		1	Lipid	Phosphatidylcholine (PC)	0.00537188	0.0244274	0.82599	0.968705	898	0.00803249	0.0235118	0.732705	0.934505	898	0.0002534	0.0240643	0.991601	0.998374	898
metab_100006171	eugenol sulfate		1	Xenobiotics	Food Component/Plant	0.00522145	0.024371	0.830402	0.969461	898	0.00947919	0.0233953	0.685446	0.915573	898	0.00537688	0.0235403	0.819379	0.980831	898
metab_100001198	myristoleate (14:1n5)		1	Lipid	Long Chain Monounsaturated Fatty Acid	0.00551437	0.0260662	0.832504	0.969461	898	-0.00853719	0.0251906	0.734762	0.935925	898	-0.0180054	0.0253533	0.477783	0.896693	898
metab_100001266	N-acetylarginine		1	Amino Acid	Urea cycle; Arginine and Proline Metabolism	0.00509465	0.0240695	0.832417	0.969461	898	0.00826419	0.0231099	0.720725	0.928443	898	0.000469509	0.0235516	0.9841	0.99695	898
metab_100001276	N-acetylisoleucine		1	Amino Acid	Leucine, Isoleucine and Valine Metabolism	-0.00546586	0.0257524	0.831963	0.969461	898	-0.00642302	0.024797	0.795677	0.952933	898	-0.00178939	0.0248652	0.942647	0.991681	898
metab_100006620	nonanoylcarnitine (C9)		1	Lipid	Fatty Acid Metabolism (Acyl Carnitine, Medium Chain)	0.00517338	0.0244137	0.83223	0.969461	898	0.00489854	0.0234725	0.834736	0.97206	898	0.00345147	0.0236195	0.883854	0.985288	898
metab_999917438	X - 17438		4	NA	NA	-0.00518667	0.024333	0.831255	0.969461	898	-0.0146529	0.0234225	0.531745	0.841959	898	-0.0139418	0.0234238	0.551863	0.929775	898
metab_100000463	indolelactate		1	Amino Acid	Tryptophan Metabolism	-0.00523954	0.0252279	0.83552	0.971831	898	5.30847e-06	0.02424	0.999825	0.999825	898	-0.00271236	0.0247099	0.912618	0.985288	898
metab_100001461	1-stearoyl-GPE (18:0)		1	Lipid	Lysophospholipid	0.0050347	0.0246966	0.838508	0.974163	898	0.0074187	0.023763	0.754965	0.939229	898	0.00462457	0.0241706	0.848311	0.985288	898
metab_100002126	16a-hydroxy DHEA 3-sulfate		1	Lipid	Androgenic Steroids	0.00521323	0.0258745	0.840368	0.975181	898	-0.000529269	0.0248853	0.983036	0.995332	898	0.00407457	0.0248373	0.869729	0.985288	898
metab_100000998	citramalate		1	Amino Acid	Glutamate Metabolism	0.00474619	0.0240753	0.843763	0.975339	898	0.00834722	0.0231317	0.718293	0.928443	898	0.0156587	0.0236925	0.508841	0.90532	898
metab_100001279	hyocholate		1	Lipid	Secondary Bile Acid Metabolism	-0.0047618	0.024488	0.845865	0.975339	898	0.00295731	0.0235671	0.900168	0.9868	898	-0.00703801	0.0236878	0.766449	0.967756	898
metab_100021331	metabolonic lactone sulfate		3	Partially Characterized Molecules	Partially Characterized Molecules	-0.00511444	0.0257418	0.842556	0.975339	898	-0.00604678	0.0247409	0.806974	0.957024	898	-0.011752	0.0247823	0.635467	0.942737	898
metab_100001254	N-acetyltryptophan		1	Amino Acid	Tryptophan Metabolism	-0.00501928	0.0257167	0.8453	0.975339	898	-0.000938885	0.02472	0.969711	0.995332	898	0.00140727	0.0249357	0.955007	0.993202	898
metab_999912816	X - 12816		4	NA	NA	-0.00484721	0.024269	0.841738	0.975339	898	-0.0106256	0.0233904	0.649744	0.910745	898	-0.00686813	0.0237095	0.772131	0.967756	898
metab_999921353	X - 21353		4	NA	NA	0.00468758	0.0241929	0.846409	0.975339	898	0.0110355	0.0232714	0.635469	0.899534	898	0.0170988	0.0237095	0.470992	0.896693	898
metab_999912849	X - 12849		4	NA	NA	0.00459905	0.0240591	0.848446	0.976551	898	-0.0038963	0.0231457	0.866356	0.982996	898	-0.00246281	0.0232166	0.915543	0.985288	898
metab_100008993	1-palmitoyl-2-arachidonoyl-GPI (16:0/20:4)*		2	Lipid	Phosphatidylinositol (PI)	0.00454747	0.0242396	0.851229	0.97687	898	0.00597652	0.0233343	0.797913	0.952933	898	0.00285742	0.0237185	0.904137	0.985288	898
metab_100006260	6-hydroxyindole sulfate		1	Xenobiotics	Chemical	-0.00455534	0.0244981	0.852529	0.97687	898	-0.0131834	0.0235281	0.575399	0.860061	898	-0.0190126	0.0237719	0.424049	0.896693	898
metab_100015745	glycosyl ceramide (d18:2/24:1, d18:1/24:2)*		2	Lipid	Hexosylceramides (HCER)	0.0047658	0.0257549	0.853236	0.97687	898	0.0142129	0.0248374	0.567307	0.859244	898	0.00409646	0.0254966	0.872393	0.985288	898
metab_100004635	methionine sulfone		1	Amino Acid	Methionine, Cysteine, SAM and Taurine Metabolism	-0.0045834	0.0248404	0.853652	0.97687	898	0.00347379	0.0238806	0.884377	0.982996	898	0.00511977	0.0244367	0.834097	0.984818	898
metab_100001413	N4-acetylcytidine		1	Nucleotide	Pyrimidine Metabolism, Cytidine containing	0.00451757	0.0243647	0.852946	0.97687	898	-0.00365076	0.0234826	0.876489	0.982996	898	-0.00110937	0.0236499	0.962597	0.995756	898
metab_999911478	X - 11478		4	NA	NA	-0.00440435	0.0241213	0.85516	0.977467	898	0.0192412	0.0233418	0.409977	0.792534	898	0.0210402	0.0233333	0.367452	0.867011	898
metab_179	9,10-DiHOME		1	Lipid	Fatty Acid, Dihydroxy	-0.00439973	0.0246277	0.858253	0.977856	898	-0.0127229	0.0236693	0.591039	0.867784	898	-0.0145043	0.0237641	0.541791	0.919493	898
metab_1442	beta-hydroxyisovalerate		1	Amino Acid	Leucine, Isoleucine and Valine Metabolism	0.00445083	0.0249506	0.858461	0.977856	898	0.0077685	0.0239698	0.745942	0.939229	898	0.00999671	0.0242626	0.680424	0.945485	898
metab_1268	gamma-glutamylleucine		1	Peptide	Gamma-glutamyl Amino Acid	-0.0046965	0.0261425	0.857468	0.977856	898	0.000509714	0.025174	0.98385	0.995332	898	0.00484188	0.0257042	0.850631	0.985288	898
metab_100009078	1-oleoyl-2-linoleoyl-GPE (18:1/18:2)*		2	Lipid	Phosphatidylethanolamine (PE)	-0.00417789	0.0240641	0.862207	0.978748	898	-0.0053887	0.0231023	0.815618	0.961651	898	0.000114163	0.0234347	0.996114	0.998374	898
metab_100002024	5alpha-androstan-3beta,17beta-diol monosulfate (2)		1	Lipid	Androgenic Steroids	0.00460468	0.0264866	0.862023	0.978748	898	0.00147575	0.0254262	0.953729	0.993898	898	0.00482358	0.0253791	0.849305	0.985288	898
metab_100020343	tetradecadienoate (14:2)*		2	Lipid	Long Chain Polyunsaturated Fatty Acid (n3 and n6)	0.0043014	0.0244384	0.860326	0.978748	898	0.0100762	0.0235587	0.668967	0.913744	898	0.00753512	0.0238203	0.751826	0.967756	898
metab_100020219	3-formylindole		1	Xenobiotics	Food Component/Plant	0.00415248	0.0249809	0.868017	0.979203	898	0.017909	0.0240436	0.456556	0.820527	898	0.0104663	0.0246072	0.670697	0.94412	898
metab_100021990	3-hydroxyoctanoylcarnitine (1)		1	Lipid	Fatty Acid Metabolism (Acyl Carnitine, Hydroxy)	0.00409001	0.0248707	0.869413	0.979203	898	0.00259075	0.0239807	0.913993	0.989092	898	0.00866663	0.0243664	0.722166	0.962144	898
metab_100001606	cholesterol sulfate		1	Lipid	Sterol	0.00435378	0.025388	0.863878	0.979203	898	0.0123592	0.0243821	0.612354	0.880967	898	0.0223834	0.024783	0.366681	0.867011	898
metab_100009030	lactosyl-N-palmitoyl-sphingosine (d18:1/16:0)		1	Lipid	Lactosylceramides (LCER)	0.00414172	0.0247568	0.867175	0.979203	898	0.0121417	0.0238423	0.610702	0.880967	898	0.00668518	0.0244064	0.784218	0.971034	898
metab_100001740	mannitol/sorbitol		1	Carbohydrate	Fructose, Mannose and Galactose Metabolism	-0.004068	0.0242259	0.866685	0.979203	898	-0.0116	0.0232643	0.618172	0.886526	898	-0.00731334	0.0237693	0.758399	0.967756	898
metab_100020487	N-acetyl-isoputreanine		1	Amino Acid	Polyamine Metabolism	0.00407029	0.0241072	0.86596	0.979203	898	0.0129164	0.0231561	0.577124	0.86134	898	0.0149316	0.0235473	0.526173	0.914803	898
metab_999917010	X - 17010		4	NA	NA	-0.00394827	0.0240294	0.869524	0.979203	898	0.00949543	0.0231392	0.68164	0.915319	898	0.0173266	0.0232154	0.455662	0.896693	898
metab_100020425	1-carboxyethylleucine	N-lactoylleucine	1	Amino Acid	Leucine, Isoleucine and Valine Metabolism	-0.00420534	0.0263076	0.873034	0.980866	898	-0.00116667	0.0253004	0.963231	0.995332	898	0.0198108	0.0264508	0.454077	0.896693	898
metab_100001359	aconitate [cis or trans]		1	Energy	TCA Cycle	-0.00379287	0.0244721	0.876866	0.980866	898	0.00999499	0.0236113	0.672169	0.913744	898	0.0165948	0.0245098	0.498541	0.897315	898
metab_561	glutamate		1	Amino Acid	Glutamate Metabolism	-0.0038629	0.0255955	0.880072	0.980866	898	0.000857812	0.0246058	0.972197	0.995332	898	0.00209527	0.0251789	0.933699	0.989178	898
metab_397	leucine		1	Amino Acid	Leucine, Isoleucine and Valine Metabolism	0.0038433	0.0252254	0.878939	0.980866	898	0.00627188	0.0242362	0.795864	0.952933	898	0.0114074	0.0249453	0.647571	0.94412	898
metab_100019978	octadecenedioate (C18:1-DC)		1	Lipid	Fatty Acid, Dicarboxylate	-0.00366585	0.0244597	0.880899	0.980866	898	-0.00644252	0.0235153	0.78417	0.950403	898	-0.00508621	0.0237724	0.830632	0.984637	898
metab_100021162	palmitoyl-sphingosine-phosphoethanolamine (d18:1/16:0)		1	Lipid	Ceramide PEs	0.00402019	0.0258246	0.876326	0.980866	898	0.00892157	0.0248913	0.720114	0.928443	898	0.0105097	0.025077	0.675249	0.945485	898
metab_100021198	picolinoylglycine		1	Lipid	Fatty Acid Metabolism (Acyl Glycine)	-0.0039958	0.0261713	0.878686	0.980866	898	0.00542429	0.0252212	0.829763	0.970575	898	0.00167161	0.0254057	0.947555	0.992629	898
metab_100021104	pregnenetriol disulfate*		3	Lipid	Pregnenolone Steroids	0.00414035	0.0275836	0.880718	0.980866	898	0.00530963	0.0265928	0.841789	0.97683	898	0.0141943	0.0266083	0.593855	0.939892	898
metab_100010949	stearoyl-arachidonoyl-glycerol (18:0/20:4) [1]*		2	Lipid	Diacylglycerol	0.00382557	0.0247622	0.877257	0.980866	898	-0.00142452	0.0237885	0.952263	0.993898	898	0.00584803	0.0239805	0.807392	0.979028	898
metab_999912707	X - 12707		4	NA	NA	0.00387552	0.0242586	0.873107	0.980866	898	0.000590249	0.0233033	0.979798	0.995332	898	-0.00231343	0.0234583	0.921463	0.985794	898
metab_100009225	1-(1-enyl-stearoyl)-2-linoleoyl-GPE (P-18:0/18:2)*		2	Lipid	Plasmalogen	0.00354308	0.0246124	0.885569	0.982237	898	0.0111532	0.0236412	0.637208	0.899534	898	0.0113585	0.0241611	0.63839	0.94412	898
metab_100015840	dihomo-linolenoylcarnitine (C20:3n3 or 6)*		2	Lipid	Fatty Acid Metabolism (Acyl Carnitine, Polyunsaturated)	-0.0036269	0.0251232	0.885245	0.982237	898	-0.00469714	0.0241209	0.845646	0.977375	898	-0.0113993	0.0243664	0.640023	0.94412	898
metab_100003415	N6-methyllysine		1	Amino Acid	Lysine Metabolism	0.00352962	0.0240413	0.883311	0.982237	898	0.00610766	0.0231316	0.79181	0.952546	898	0.00582107	0.023259	0.802436	0.976921	898
metab_432	nicotinamide		1	Cofactors and Vitamins	Nicotinate and Nicotinamide Metabolism	-0.00348928	0.0243514	0.886095	0.982237	898	-0.00534636	0.0233818	0.81919	0.963923	898	-0.0114293	0.023337	0.624434	0.942608	898
metab_100001055	isobutyrylcarnitine (C4)		1	Amino Acid	Leucine, Isoleucine and Valine Metabolism	0.00341408	0.0241164	0.887454	0.982645	898	-0.000151521	0.0231635	0.994782	0.997803	898	-0.00750381	0.023495	0.749515	0.967756	898
metab_100000491	gamma-glutamylphenylalanine		1	Peptide	Gamma-glutamyl Amino Acid	0.00346598	0.0250426	0.889953	0.984312	898	0.0136096	0.0241114	0.572591	0.859244	898	0.0112563	0.0247077	0.648806	0.94412	898
metab_100001655	1-palmitoyl-GPI (16:0)		1	Lipid	Lysophospholipid	-0.00319831	0.0248601	0.897662	0.984911	898	-0.00820622	0.0239	0.731411	0.934505	898	-0.0147328	0.0240279	0.539934	0.919493	898
metab_100020542	11beta-hydroxyetiocholanolone glucuronide*		2	Lipid	Androgenic Steroids	-0.00316827	0.0240924	0.895405	0.984911	898	-0.00726997	0.0231676	0.753748	0.939229	898	-0.0106982	0.0231916	0.644699	0.94412	898
metab_100001541	2-hydroxy-3-methylvalerate		1	Amino Acid	Leucine, Isoleucine and Valine Metabolism	-0.00348107	0.0264004	0.895127	0.984911	898	-0.0096574	0.0253466	0.703285	0.923333	898	-0.00413524	0.0257768	0.872584	0.985288	898
metab_112	3-hydroxy-3-methylglutarate		1	Lipid	Mevalonate Metabolism	-0.00323186	0.0254821	0.899105	0.984911	898	-0.00189869	0.0245295	0.93832	0.989556	898	-0.00337499	0.0250656	0.892923	0.985288	898
metab_100021991	3-hydroxyoctanoylcarnitine (2)		1	Lipid	Fatty Acid Metabolism (Acyl Carnitine, Hydroxy)	0.00321608	0.0248907	0.897222	0.984911	898	0.00394536	0.0239954	0.869436	0.982996	898	0.00863983	0.024216	0.721341	0.962144	898
metab_100010942	linoleoyl-linoleoyl-glycerol (18:2/18:2) [2]*		2	Lipid	Diacylglycerol	0.00318511	0.024182	0.89524	0.984911	898	0.00657345	0.0232476	0.777428	0.948807	898	0.00951056	0.0236555	0.687749	0.949915	898
metab_100001851	N-acetylserine		1	Amino Acid	Glycine, Serine and Threonine Metabolism	-0.00306927	0.0242077	0.899136	0.984911	898	-0.000628663	0.0232817	0.978464	0.995332	898	-0.000122493	0.0239268	0.995916	0.998374	898
metab_999913507	X - 13507		4	NA	NA	-0.00318598	0.0242005	0.895291	0.984911	898	0.012166	0.0233423	0.602358	0.875275	898	0.00982478	0.023634	0.677728	0.945485	898
metab_999921842	X - 21842		4	NA	NA	-0.00307944	0.0243615	0.899439	0.984911	898	0.00101078	0.0234052	0.965563	0.995332	898	-0.0080342	0.023516	0.732697	0.962144	898
metab_100000708	isovalerate (i5:0)		1	Amino Acid	Leucine, Isoleucine and Valine Metabolism	-0.00302085	0.0245957	0.902277	0.98584	898	-0.0018644	0.0236526	0.93719	0.989556	898	-0.00827811	0.0238226	0.728307	0.962144	898
metab_100001247	octanoylcarnitine (C8)		1	Lipid	Fatty Acid Metabolism (Acyl Carnitine, Medium Chain)	-0.00300065	0.0243309	0.901876	0.98584	898	-0.00189721	0.0233966	0.93539	0.989556	898	-0.000101516	0.0236558	0.996577	0.998374	898
metab_100001778	1-linoleoyl-GPI (18:2)*		2	Lipid	Lysophospholipid	-0.00275262	0.0244072	0.910231	0.985901	898	-0.00842381	0.0234717	0.719761	0.928443	898	-0.0110038	0.0236784	0.642248	0.94412	898
metab_100001405	1-methylxanthine		1	Xenobiotics	Xanthine Metabolism	-0.00229186	0.024367	0.925086	0.985901	898	0.00431911	0.0234043	0.853629	0.980239	898	0.00815811	0.0234231	0.727703	0.962144	898
metab_62	12,13-DiHOME		1	Lipid	Fatty Acid, Dihydroxy	0.00252342	0.0248067	0.918999	0.985901	898	-0.00589559	0.0238444	0.80477	0.956267	898	-0.00871833	0.023876	0.715088	0.962144	898
metab_235	2-hydroxyphenylacetate		1	Amino Acid	Phenylalanine Metabolism	-0.00218485	0.025154	0.930803	0.985901	898	0.00785134	0.0242727	0.74642	0.939229	898	0.00299857	0.024706	0.903426	0.985288	898
metab_254	3-hydroxybutyrate (BHBA)		1	Lipid	Ketone Bodies	0.00262789	0.0240166	0.912894	0.985901	898	-0.00968185	0.0230945	0.675151	0.914729	898	-0.00527504	0.0234174	0.821828	0.980831	898
metab_100000467	3-indoxyl sulfate		1	Amino Acid	Tryptophan Metabolism	-0.00261733	0.0244336	0.914718	0.985901	898	-0.00848299	0.0234549	0.717683	0.928443	898	-0.0130273	0.0236653	0.582129	0.93859	898
metab_1021	5-oxoproline		1	Amino Acid	Glutathione Metabolism	-0.00223656	0.0241494	0.926231	0.985901	898	0.00487595	0.0232258	0.833765	0.97206	898	0.00270055	0.0235287	0.908648	0.985288	898
metab_100001456	7-methylguanine		1	Nucleotide	Purine Metabolism, Guanine containing	0.00277823	0.0243805	0.909301	0.985901	898	0.017912	0.0234768	0.445687	0.820043	898	0.0212947	0.024202	0.37917	0.867106	898
metab_100002152	andro steroid monosulfate C19H28O6S (1)*		3	Lipid	Androgenic Steroids	0.00223267	0.0256553	0.930671	0.985901	898	-0.00416419	0.024654	0.865909	0.982996	898	0.000534504	0.0246767	0.982724	0.99695	898
metab_100021992	cis-3,4-methyleneheptanoylglycine		1	Lipid	Fatty Acid Metabolism (Acyl Glycine)	-0.00268129	0.024364	0.912393	0.985901	898	0.0160802	0.023499	0.493969	0.835364	898	0.0164822	0.0235025	0.483303	0.896693	898
metab_391	citrulline		1	Amino Acid	Urea cycle; Arginine and Proline Metabolism	0.0028145	0.0242898	0.90778	0.985901	898	0.0168728	0.023371	0.470513	0.820912	898	0.00539729	0.0239892	0.822041	0.980831	898
metab_100002466	cysteinylglycine disulfide*		2	Amino Acid	Glutathione Metabolism	-0.00203195	0.0241437	0.932948	0.985901	898	0.00918401	0.0232489	0.692916	0.915573	898	0.00750343	0.0238508	0.753141	0.967756	898
metab_100001251	decanoylcarnitine (C10)		1	Lipid	Fatty Acid Metabolism (Acyl Carnitine, Medium Chain)	0.0025711	0.024363	0.915976	0.985901	898	0.000663435	0.0234327	0.977419	0.995332	898	0.00269882	0.0237089	0.909397	0.985288	898
metab_1231	dihomo-linoleate (20:2n6)		1	Lipid	Long Chain Polyunsaturated Fatty Acid (n3 and n6)	0.00211146	0.0241182	0.930257	0.985901	898	-0.00171666	0.0232512	0.941161	0.989556	898	-0.00236785	0.0235311	0.91987	0.985504	898
metab_100001182	docosadienoate (22:2n6)		1	Lipid	Long Chain Polyunsaturated Fatty Acid (n3 and n6)	-0.00238716	0.0240041	0.920805	0.985901	898	-0.00421148	0.023159	0.855741	0.981528	898	0.000415063	0.0234531	0.985884	0.99695	898
metab_100000265	kynurenine		1	Amino Acid	Tryptophan Metabolism	-0.00247558	0.0245845	0.919814	0.985901	898	0.0069086	0.023663	0.770387	0.946039	898	0.00047647	0.0242037	0.984298	0.99695	898
metab_180	linoleate (18:2n6)		1	Lipid	Long Chain Polyunsaturated Fatty Acid (n3 and n6)	-0.00287763	0.0242368	0.905516	0.985901	898	-0.00400196	0.0234675	0.864631	0.982996	898	-0.00763809	0.0237222	0.747544	0.967756	898
metab_100003151	linoleoylcarnitine (C18:2)*		2	Lipid	Fatty Acid Metabolism (Acyl Carnitine, Polyunsaturated)	0.00246829	0.0245663	0.91999	0.985901	898	0.00943502	0.023607	0.689495	0.915573	898	0.00118385	0.023945	0.96058	0.995756	898
metab_100020823	lithocholate sulfate (1)		1	Lipid	Secondary Bile Acid Metabolism	-0.00210737	0.0242449	0.930754	0.985901	898	-0.00743088	0.0233138	0.750004	0.939229	898	0.00309355	0.0236491	0.895955	0.985288	898
metab_1084	N-acetylvaline		1	Amino Acid	Leucine, Isoleucine and Valine Metabolism	-0.00223974	0.0248617	0.928238	0.985901	898	-0.000782211	0.0238934	0.973891	0.995332	898	0.00259646	0.0243637	0.915154	0.985288	898
metab_100001412	N2,N2-dimethylguanosine		1	Nucleotide	Purine Metabolism, Guanine containing	0.00216345	0.0245219	0.929717	0.985901	898	0.0158759	0.0235939	0.5012	0.838798	898	0.0121176	0.0240693	0.614776	0.942608	898
metab_100001229	stearidonate (18:4n3)		1	Lipid	Long Chain Polyunsaturated Fatty Acid (n3 and n6)	-0.00293792	0.0250094	0.906512	0.985901	898	0.000952592	0.0240906	0.968467	0.995332	898	-0.00292066	0.0241669	0.903835	0.985288	898
metab_100001757	thymol sulfate		1	Xenobiotics	Food Component/Plant	0.00206105	0.02421	0.932175	0.985901	898	-0.0153716	0.0233223	0.510007	0.838798	898	-0.0142434	0.0233374	0.541805	0.919493	898
metab_999910458	X - 10458		4	NA	NA	-0.00252694	0.024134	0.916634	0.985901	898	-0.000786529	0.0231887	0.97295	0.995332	898	0.00392484	0.0232508	0.865989	0.985288	898
metab_999912306	X - 12306		4	NA	NA	0.00248057	0.0241086	0.918072	0.985901	898	-0.0176195	0.0232599	0.448949	0.820043	898	-0.0237003	0.023377	0.310944	0.839103	898
metab_999912830	X - 12830		4	NA	NA	-0.00248266	0.0243425	0.918789	0.985901	898	0.00640837	0.0234262	0.78449	0.950403	898	0.00868526	0.0234084	0.710703	0.962144	898
metab_999913553	X - 13553		4	NA	NA	0.00286986	0.0246573	0.90737	0.985901	898	0.0021122	0.0236874	0.928967	0.989556	898	0.00081721	0.023915	0.972748	0.99695	898
metab_999922776	X - 22776		4	NA	NA	0.00207795	0.0239772	0.930958	0.985901	898	-0.000625685	0.0230638	0.978363	0.995332	898	-0.000994558	0.0230131	0.965538	0.995898	898
metab_999923680	X - 23680		4	NA	NA	0.00267415	0.0243882	0.912712	0.985901	898	0.0280855	0.0235858	0.234058	0.674277	898	0.0257418	0.0238207	0.280151	0.836234	898
metab_999924949	X - 24949		4	NA	NA	-0.00229839	0.0242137	0.924399	0.985901	898	-0.00250021	0.0232889	0.91453	0.989092	898	0.00692386	0.0234895	0.768244	0.967756	898
metab_999925828	X - 25828		4	NA	NA	-0.00222586	0.0265373	0.933173	0.985901	898	-0.0196013	0.0279187	0.482811	0.824378	898	-0.0356451	0.028422	0.210126	0.80286	898
metab_100001081	2-pyrrolidinone		1	Amino Acid	Glutamate Metabolism	-0.0019793	0.0243147	0.935139	0.986704	898	-0.00279166	0.0233379	0.904812	0.989092	898	-0.0063444	0.0235966	0.788094	0.972624	898
metab_100001314	gamma-glutamylthreonine		1	Peptide	Gamma-glutamyl Amino Acid	-0.0019428	0.0241596	0.935925	0.986704	898	0.010717	0.0232398	0.644805	0.905102	898	0.00936536	0.0238263	0.694365	0.949915	898
metab_100006296	sphingomyelin (d18:1/22:2, d18:2/22:1, d16:1/24:2)*		2	Lipid	Sphingomyelins	-0.00202467	0.0257377	0.937316	0.987121	898	0.000269966	0.0247879	0.991313	0.995451	898	-0.0140841	0.0255402	0.581467	0.93859	898
metab_100009069	1-(1-enyl-palmitoyl)-2-linoleoyl-GPE (P-16:0/18:2)*		2	Lipid	Plasmalogen	0.00176019	0.0241542	0.941923	0.987707	898	0.0137288	0.0232285	0.554648	0.853503	898	0.00970539	0.023604	0.681045	0.945485	898
metab_100001869	1-stearoyl-2-arachidonoyl-GPC (18:0/20:4)		1	Lipid	Phosphatidylcholine (PC)	-0.00171791	0.0243856	0.943853	0.987707	898	0.00610942	0.0234544	0.794553	0.952933	898	0.008266	0.0239395	0.729961	0.962144	898
metab_100002027	androstenediol (3alpha, 17alpha) monosulfate (3)		1	Lipid	Androgenic Steroids	0.00205491	0.0280971	0.941714	0.987707	898	0.00485838	0.026981	0.857141	0.981996	898	0.00944889	0.026972	0.726181	0.962144	898
metab_100021728	cis-3,4-methyleneheptanoylcarnitine		1	Lipid	Fatty Acid Metabolism (Acyl Carnitine, Medium Chain)	0.00174838	0.0244936	0.94311	0.987707	898	0.0246586	0.0236936	0.298284	0.733498	898	0.0265144	0.0238924	0.267414	0.817925	898
metab_100000014	hippurate		1	Xenobiotics	Benzoate Metabolism	0.00183546	0.024456	0.940191	0.987707	898	-0.00510216	0.0234992	0.828164	0.970409	898	-0.0161676	0.0235742	0.49301	0.897315	898
metab_999916938	X - 16938		4	NA	NA	0.00180685	0.0240217	0.940059	0.987707	898	-0.00303927	0.0231624	0.895634	0.985099	898	0.00113378	0.0231049	0.960874	0.995756	898
metab_100003000	1-(1-enyl-palmitoyl)-GPE (P-16:0)*		2	Lipid	Lysoplasmalogen	-0.00125082	0.0242616	0.958894	0.988313	898	0.00240189	0.0234151	0.91832	0.989556	898	-0.00689118	0.0235732	0.770103	0.967756	898
metab_100004322	2-aminophenol sulfate		1	Xenobiotics	Food Component/Plant	0.00136305	0.0241891	0.955076	0.988313	898	-0.00332204	0.023333	0.886816	0.982996	898	-0.0105929	0.0233349	0.649976	0.94412	898
metab_100002784	2-oxoarginine*		2	Amino Acid	Urea cycle; Arginine and Proline Metabolism	-0.0014962	0.0248098	0.951925	0.988313	898	0.00321765	0.0238542	0.892731	0.982996	898	-0.00338235	0.0241106	0.888467	0.985288	898
metab_100020631	4-methylhexanoylglutamine		1	Lipid	Fatty Acid Metabolism (Acyl Glutamine)	-0.00160251	0.0245123	0.947889	0.988313	898	-0.0119503	0.023585	0.612499	0.880967	898	-0.013904	0.0237624	0.558613	0.929775	898
metab_158	5,6-dihydrothymine		1	Nucleotide	Pyrimidine Metabolism, Thymine containing	0.00126591	0.0241487	0.958204	0.988313	898	0.0125426	0.023286	0.590277	0.867784	898	0.000993593	0.0236943	0.966561	0.995898	898
metab_100019975	hexadecenedioate (C16:1-DC)*		2	Lipid	Fatty Acid, Dicarboxylate	0.00154957	0.0242613	0.949088	0.988313	898	0.00163293	0.023374	0.94432	0.989556	898	0.00520417	0.0235147	0.824898	0.981361	898
metab_100000781	hexanoylcarnitine (C6)		1	Lipid	Fatty Acid Metabolism (Acyl Carnitine, Medium Chain)	-0.00124145	0.0242834	0.959239	0.988313	898	0.000267161	0.023352	0.990875	0.995451	898	0.00123347	0.0236299	0.958382	0.995551	898
metab_100021760	N-acetyl-2-aminoadipate		1	Amino Acid	Lysine Metabolism	-0.00124516	0.024854	0.960055	0.988313	898	0.00336189	0.0238726	0.888039	0.982996	898	-0.000166665	0.0242208	0.994511	0.998374	898
metab_1110	N-acetylalanine		1	Amino Acid	Alanine and Aspartate Metabolism	0.00151026	0.0241652	0.950181	0.988313	898	0.00723859	0.0232251	0.755364	0.939229	898	0.00553007	0.0239621	0.817536	0.980831	898
metab_100001334	N-acetylproline		1	Amino Acid	Urea cycle; Arginine and Proline Metabolism	-0.00150071	0.0249565	0.952063	0.988313	898	0.00219181	0.0239743	0.927177	0.989556	898	0.00714386	0.0240531	0.766534	0.967756	898
metab_100005383	N-methylpipecolate		1	Xenobiotics	Bacterial/Fungal	0.00143299	0.0240537	0.952508	0.988313	898	0.00129137	0.02314	0.955508	0.993898	898	0.00055464	0.0231835	0.980919	0.99695	898
metab_100020417	N6,N6-dimethyllysine		1	Amino Acid	Lysine Metabolism	-0.00120726	0.0240987	0.960057	0.988313	898	0.00372735	0.0231732	0.87225	0.982996	898	-0.000185206	0.0233533	0.993674	0.998374	898
metab_1022	picolinate		1	Amino Acid	Tryptophan Metabolism	-0.00143648	0.0249922	0.954178	0.988313	898	0.00270958	0.0240203	0.910212	0.989092	898	-0.00301143	0.024078	0.900497	0.985288	898
metab_480	proline		1	Amino Acid	Urea cycle; Arginine and Proline Metabolism	0.0011987	0.0247527	0.961387	0.988313	898	0.0114177	0.0238571	0.63235	0.897792	898	0.0176688	0.0244004	0.469185	0.896693	898
metab_999921364	X - 21364		4	NA	NA	-0.00125316	0.0256959	0.961114	0.988313	898	0.00370224	0.0246782	0.880782	0.982996	898	0.00865605	0.0246508	0.725563	0.962144	898
metab_999922509	X - 22509		4	NA	NA	0.00123561	0.0244032	0.959629	0.988313	898	-0.0182117	0.0235125	0.438811	0.812826	898	-0.0239661	0.0235649	0.309423	0.839103	898
metab_999924422	X - 24422		4	NA	NA	0.00157944	0.0243308	0.948256	0.988313	898	0.00295282	0.0233715	0.899489	0.9868	898	0.0103871	0.0237258	0.661642	0.94412	898
metab_1528	1-palmitoyl-2-linoleoyl-GPI (16:0/18:2)		1	Lipid	Phosphatidylinositol (PI)	0.000958838	0.0246928	0.969034	0.990112	898	0.00344844	0.0237312	0.884497	0.982996	898	-0.00223106	0.023851	0.925495	0.988325	898
metab_100006367	3-hydroxyhexanoate		1	Lipid	Fatty Acid, Monohydroxy	0.000941925	0.0243333	0.969131	0.990112	898	0.0104486	0.0234745	0.656355	0.91355	898	0.0146822	0.0238192	0.53779	0.919493	898
metab_100001232	5-dodecenoate (12:1n7)		1	Lipid	Medium Chain Fatty Acid	-0.00110576	0.0257032	0.965695	0.990112	898	-0.00339074	0.0247741	0.891167	0.982996	898	-0.0110694	0.0248845	0.656551	0.94412	898
metab_100001593	glutarylcarnitine (C5-DC)		1	Amino Acid	Lysine Metabolism	0.00100925	0.0244156	0.967037	0.990112	898	0.00115989	0.0234726	0.9606	0.995332	898	-0.00441039	0.0239119	0.853708	0.985288	898
metab_100009394	hexadecadienoate (16:2n6)		1	Lipid	Long Chain Polyunsaturated Fatty Acid (n3 and n6)	0.00111486	0.0248836	0.964274	0.990112	898	-0.00993777	0.0240445	0.679482	0.915319	898	-0.0212303	0.0243525	0.383562	0.868831	898
metab_100001510	phenol sulfate		1	Amino Acid	Tyrosine Metabolism	0.00094081	0.0241588	0.968945	0.990112	898	0.000377858	0.0231968	0.987007	0.995332	898	-0.000979745	0.0233447	0.966533	0.995898	898
metab_100001274	N-acetylthreonine		1	Amino Acid	Glycine, Serine and Threonine Metabolism	-0.000851246	0.0242865	0.972048	0.992045	898	0.00109416	0.0233498	0.962636	0.995332	898	0.00332712	0.0239683	0.889629	0.985288	898
metab_999925371	X - 25371		4	NA	NA	0.0008283	0.0244885	0.973025	0.992045	898	0.0134842	0.0235885	0.567707	0.859244	898	0.00546168	0.0240137	0.820135	0.980831	898
metab_212	5-methylthioadenosine (MTA)		1	Amino Acid	Polyamine Metabolism	0.000691919	0.024746	0.9777	0.99263	898	0.00756197	0.0237986	0.75075	0.939229	898	0.0103382	0.0240399	0.66727	0.94412	898
metab_888	caprate (10:0)		1	Lipid	Medium Chain Fatty Acid	0.000695925	0.024698	0.977527	0.99263	898	-0.00580182	0.0237844	0.807338	0.957024	898	-0.00581713	0.0238107	0.80705	0.979028	898
metab_241	phenylpyruvate		1	Amino Acid	Phenylalanine Metabolism	-0.000661759	0.0246715	0.978607	0.99263	898	0.00746266	0.0237048	0.752975	0.939229	898	0.00626245	0.0238042	0.79255	0.973255	898
metab_999912112	X - 12112		4	NA	NA	-0.000679846	0.0240811	0.977484	0.99263	898	-0.0023741	0.0232153	0.91857	0.989556	898	0.00367538	0.0234639	0.875565	0.985288	898
metab_999924243	X - 24243		4	NA	NA	0.000779833	0.0246564	0.974776	0.99263	898	0.0158992	0.0237912	0.504127	0.838798	898	0.0133601	0.0238967	0.576253	0.934657	898
metab_100001149	3-methylcrotonylglycine		1	Amino Acid	Leucine, Isoleucine and Valine Metabolism	0.000217803	0.0242998	0.992851	0.996558	898	-0.00621846	0.023344	0.790005	0.952546	898	-0.0116808	0.0233139	0.616481	0.942608	898
metab_100009042	5-hydroxyindole sulfate		1	Amino Acid	Tryptophan Metabolism	-0.000217098	0.0241725	0.992836	0.996558	898	-0.00728993	0.0232648	0.754091	0.939229	898	-0.0120263	0.0234873	0.608756	0.942608	898
metab_100001073	androsterone sulfate		1	Lipid	Androgenic Steroids	0.000205199	0.0249656	0.993444	0.996558	898	0.00310709	0.0239621	0.896859	0.985352	898	0.00499542	0.0239326	0.834708	0.984818	898
metab_100009329	ascorbic acid 2-sulfate		1	Cofactors and Vitamins	Ascorbate and Aldarate Metabolism	-0.000252025	0.0242368	0.991706	0.996558	898	0.000420959	0.0232735	0.985573	0.995332	898	-0.00241052	0.0236017	0.918674	0.985288	898
metab_100003260	carboxyethyl-GABA		1	Amino Acid	Glutamate Metabolism	-0.000202616	0.0240534	0.993281	0.996558	898	0.00501269	0.0231223	0.828421	0.970409	898	0.00841974	0.0232614	0.717467	0.962144	898
metab_2054	ethylmalonate		1	Amino Acid	Leucine, Isoleucine and Valine Metabolism	-0.000320265	0.0240575	0.989381	0.996558	898	0.0127829	0.0232036	0.581841	0.862487	898	0.00667045	0.0235799	0.77733	0.967756	898
metab_100005403	etiocholanolone glucuronide		1	Lipid	Androgenic Steroids	0.000458606	0.0254224	0.985611	0.996558	898	-0.000748485	0.0244139	0.975549	0.995332	898	0.00314477	0.0244409	0.897649	0.985288	898
metab_1082	N-acetylleucine		1	Amino Acid	Leucine, Isoleucine and Valine Metabolism	0.000349689	0.0257602	0.989172	0.996558	898	-0.00137801	0.0247875	0.955679	0.993898	898	0.00173733	0.0248411	0.944259	0.991938	898
metab_100009054	palmitoleoyl-oleoyl-glycerol (16:1/18:1) [2]*		2	Lipid	Diacylglycerol	0.000199603	0.0246494	0.993541	0.996558	898	0.00986335	0.0237005	0.677389	0.915319	898	0.0157857	0.0239473	0.50995	0.90532	898
metab_100001658	taurolithocholate 3-sulfate		1	Lipid	Secondary Bile Acid Metabolism	0.00037645	0.0239904	0.987484	0.996558	898	-0.00725294	0.0230943	0.753552	0.939229	898	0.0038611	0.0234622	0.869323	0.985288	898
metab_999921258	X - 21258		4	NA	NA	-0.000398204	0.0242502	0.986902	0.996558	898	0.004044	0.023374	0.862681	0.982996	898	0.00729674	0.0234025	0.755272	0.967756	898
metab_100002253	cinnamoylglycine		1	Xenobiotics	Food Component/Plant	-0.000159799	0.0249868	0.994899	0.996911	898	-0.00338623	0.0239935	0.887799	0.982996	898	-0.0109698	0.023944	0.646961	0.94412	898
metab_100001509	2-methylbutyrylcarnitine (C5)		1	Amino Acid	Leucine, Isoleucine and Valine Metabolism	-9.01277e-05	0.0253824	0.997168	0.998009	898	0.002122	0.0243736	0.930642	0.989556	898	-0.0018528	0.0246719	0.940154	0.991681	898
metab_100005373	fructosyllysine		1	Amino Acid	Lysine Metabolism	-6.14569e-05	0.0246177	0.998009	0.998009	898	-0.00325829	0.0236484	0.890445	0.982996	898	0.00407331	0.0245952	0.868499	0.985288	898

## Sheet: Sup.Table_2
Supplementary Table 2: Association of metabolites with MRI markers							Model 1					Model 2					Sensitivity analysis: excluding participants with >= 1 year of difference between blood collection and MRI
MRI marker	CHEM_ID	MRI marker:CEM_ID	BIOCHEMICAL_NAME	Updates to BIOCHEMICAL_NAME	SUPER_PATHWAY	SUB_PATHWAY	Beta_all	Se_all	p_all	FDR_all	n_all	Beta_all	Se_all	p_all	FDR_all	n_all	Beta_subset	Se_subset	p_subset	FDR_subset	n_subset
Tota_brain_volume(ml)	metab_100001397	Tota_brain_volume(ml):metab_100001397	1,3,7-trimethylurate		Xenobiotics	Xanthine Metabolism	-0.0552814	0.0111896	9.26101e-07	0.0027533	925	-0.057121	0.0113546	5.89e-07	0.00175152	925	-0.0651377	0.0129807	6.66933e-07	0.000660931	688
Tota_brain_volume(ml)	metab_849	Tota_brain_volume(ml):metab_849	caffeine		Xenobiotics	Xanthine Metabolism	-0.0493	0.0110961	9.9525e-06	0.00912986	925	-0.0528904	0.0113628	3.73e-06	0.00554129	925	-0.0528767	0.0129115	4.72247e-05	0.0120441	688
Tota_brain_volume(ml)	metab_100009271	Tota_brain_volume(ml):metab_100009271	(S)-3-hydroxybutyrylcarnitine		Lipid	Fatty Acid Metabolism (Acyl Carnitine, Hydroxy)	-0.0504831	0.0114824	1.22837e-05	0.00912986	925	-0.0436129	0.0119007	0.00026195	0.0711635	925	-0.0500192	0.013076	0.000142634	0.0162326	688
Tota_brain_volume(ml)	metab_100001925	Tota_brain_volume(ml):metab_100001925	cyclo(leu-pro)		Peptide	Dipeptide	-0.0501185	0.011349	1.1244e-05	0.00912986	925	-0.0484879	0.0115346	2.89e-05	0.0214482	925	-0.0419051	0.0132539	0.00163798	0.0737834	688
Tota_brain_volume(ml)	metab_100006292	Tota_brain_volume(ml):metab_100006292	sphingomyelin (d18:1/20:1, d18:2/20:0)*		Lipid	Sphingomyelins	0.050555	0.0117597	1.89904e-05	0.010714	925	0.0433047	0.0119634	0.000311176	0.0711635	925	0.0418813	0.0136732	0.00227759	0.087975	688
Tota_brain_volume(ml)	metab_999926107	Tota_brain_volume(ml):metab_999926107	X - 26107		NA	NA	-0.0503177	0.0117852	2.16226e-05	0.010714	925	-0.0486751	0.0118852	4.59e-05	0.0252761	925	-0.0512459	0.0134757	0.000155883	0.0162326	688
Tota_brain_volume(ml)	metab_100000437	Tota_brain_volume(ml):metab_100000437	theophylline		Xenobiotics	Xanthine Metabolism	-0.0459954	0.0110155	3.2562e-05	0.0138295	925	-0.0485592	0.01112	1.41e-05	0.0139301	925	-0.0548445	0.0127656	1.98997e-05	0.00986029	688
Tota_brain_volume(ml)	metab_100015789	Tota_brain_volume(ml):metab_100015789	sphingomyelin (d18:2/24:2)*		Lipid	Sphingomyelins	0.0494881	0.0119925	4.01634e-05	0.0149257	925	0.0419631	0.0122173	0.000620024	0.096938	925	0.045778	0.0140116	0.00114088	0.0538389	688
Tota_brain_volume(ml)	metab_100000269	Tota_brain_volume(ml):metab_100000269	glycerophosphorylcholine (GPC)		Lipid	Phospholipid Metabolism	0.0455831	0.0113043	5.97991e-05	0.0197536	925	0.0400258	0.0113693	0.000452142	0.0876945	925	0.0405782	0.0129727	0.00183524	0.079075	688
Tota_brain_volume(ml)	metab_100020262	Tota_brain_volume(ml):metab_100020262	glutamine conjugate of C6H10O2 (2)*		Partially Characterized Molecules	Partially Characterized Molecules	-0.0442278	0.0112183	8.67785e-05	0.0234539	925	-0.0398769	0.0113108	0.000443738	0.0876945	925	-0.0485834	0.0128178	0.0001638	0.0162326	688
Tota_brain_volume(ml)	metab_999911787	Tota_brain_volume(ml):metab_999911787	X - 11787		NA	NA	0.0437338	0.0110711	8.40424e-05	0.0234539	925	0.0439379	0.0110347	7.39e-05	0.0313733	925	0.0322005	0.0128139	0.0122029	0.180918	688
Tota_brain_volume(ml)	metab_100019801	Tota_brain_volume(ml):metab_100019801	3-hydroxyoleoylcarnitine		Lipid	Fatty Acid Metabolism (Acyl Carnitine, Hydroxy)	-0.0445102	0.0114479	0.000108329	0.024774	925	-0.0428325	0.0114702	0.000199999	0.0701926	925	-0.0440724	0.0131183	0.000824062	0.0429814	688
Tota_brain_volume(ml)	metab_100020414	Tota_brain_volume(ml):metab_100020414	6-bromotryptophan		Amino Acid	Tryptophan Metabolism	0.0428951	0.0110116	0.000105133	0.024774	925	0.0359476	0.0111687	0.00133377	0.152511	925	0.0262925	0.0127392	0.0394048	0.260335	688
Tota_brain_volume(ml)	metab_100020421	Tota_brain_volume(ml):metab_100020421	1-carboxyethyltyrosine	N-lactoyltyrosine	Amino Acid	Tyrosine Metabolism	-0.0453046	0.0117679	0.000126387	0.0250499	925	-0.0351808	0.0124477	0.0048126	0.255498	925	-0.0421176	0.0135459	0.00195376	0.0806741	688
Tota_brain_volume(ml)	metab_100000453	Tota_brain_volume(ml):metab_100000453	paraxanthine		Xenobiotics	Xanthine Metabolism	-0.0428541	0.0111001	0.000120981	0.0250499	925	-0.0454687	0.0111705	5.1e-05	0.0252761	925	-0.0479334	0.0129418	0.000229629	0.0189635	688
Tota_brain_volume(ml)	metab_100015788	Tota_brain_volume(ml):metab_100015788	sphingomyelin (d18:2/18:1)*		Lipid	Sphingomyelins	0.0447456	0.0116813	0.000136568	0.025376	925	0.0384992	0.0118332	0.00118206	0.152511	925	0.0379564	0.0135428	0.00521182	0.135919	688
Tota_brain_volume(ml)	metab_100020261	Tota_brain_volume(ml):metab_100020261	glutamine conjugate of C6H10O2 (1)*		Partially Characterized Molecules	Partially Characterized Molecules	-0.0423066	0.0111927	0.000167049	0.0270177	925	-0.0374639	0.0112679	0.000920156	0.124347	925	-0.0478613	0.0128112	0.000202722	0.0182634	688
Tota_brain_volume(ml)	metab_100020825	Tota_brain_volume(ml):metab_100020825	3-hydroxyhexanoylcarnitine (1)		Lipid	Fatty Acid Metabolism (Acyl Carnitine, Hydroxy)	-0.0431689	0.0113936	0.000161202	0.0270177	925	-0.0405989	0.0115701	0.000471951	0.0876945	925	-0.0441424	0.0130095	0.000731112	0.0426195	688
Tota_brain_volume(ml)	metab_100001106	Tota_brain_volume(ml):metab_100001106	1,3-dimethylurate		Xenobiotics	Xanthine Metabolism	-0.0411886	0.0111252	0.0002264	0.0336544	925	-0.0414768	0.0111534	0.00021249	0.0701926	925	-0.0517119	0.0129245	6.99663e-05	0.0138673	688
Tota_brain_volume(ml)	metab_100002769	Tota_brain_volume(ml):metab_100002769	argininate*		Amino Acid	Urea cycle; Arginine and Proline Metabolism	0.0408939	0.0112129	0.000280194	0.0396675	925	0.040733	0.0112289	0.000302122	0.0711635	925	0.0491175	0.0129356	0.000159473	0.0162326	688
Tota_brain_volume(ml)	metab_100001145	Tota_brain_volume(ml):metab_100001145	3-hydroxysebacate		Lipid	Fatty Acid, Monohydroxy	-0.0419008	0.0115468	0.000300496	0.0406079	925	-0.0345773	0.0118583	0.00363415	0.240162	925	-0.0382355	0.013176	0.0038287	0.120228	688
Tota_brain_volume(ml)	metab_999926106	Tota_brain_volume(ml):metab_999926106	X - 26106		NA	NA	-0.0407796	0.0114688	0.000396222	0.051216	925	-0.0400332	0.0114859	0.000514894	0.0900458	925	-0.0457966	0.013095	0.000500619	0.0354367	688
Tota_brain_volume(ml)	metab_535	Tota_brain_volume(ml):metab_535	uridine		Nucleotide	Pyrimidine Metabolism, Uracil containing	0.0387741	0.0109801	0.000434086	0.0537724	925	0.0349294	0.0110492	0.00162302	0.170078	925	0.0419969	0.0126385	0.000938381	0.0464968	688
Tota_brain_volume(ml)	metab_100006295	Tota_brain_volume(ml):metab_100006295	sphingomyelin (d18:1/22:1, d18:2/22:0, d16:1/24:1)*		Lipid	Sphingomyelins	0.0395379	0.0114076	0.000552874	0.0565392	925	0.0336637	0.0115131	0.00354213	0.240162	925	0.0379219	0.0131321	0.00400354	0.120228	688
Tota_brain_volume(ml)	metab_1254	Tota_brain_volume(ml):metab_1254	glycerol		Lipid	Glycerolipid Metabolism	-0.0413839	0.0119925	0.000584398	0.0565392	925	-0.0415813	0.0120841	0.000606044	0.096938	925	-0.0384887	0.0138989	0.00577233	0.139831	688
Tota_brain_volume(ml)	metab_100002106	Tota_brain_volume(ml):metab_100002106	sphingomyelin (d18:1/18:1, d18:2/18:0)		Lipid	Sphingomyelins	0.0412632	0.0117835	0.000484441	0.0565392	925	0.0346494	0.0119553	0.00384298	0.243089	925	0.035062	0.0136928	0.010663	0.180918	688
Tota_brain_volume(ml)	metab_100001399	Tota_brain_volume(ml):metab_100001399	1,7-dimethylurate		Xenobiotics	Xanthine Metabolism	-0.0387576	0.0112393	0.000589544	0.0565392	925	-0.0413894	0.0113479	0.000280074	0.0711635	925	-0.0533403	0.0130466	4.8614e-05	0.0120441	688
Tota_brain_volume(ml)	metab_100001395	Tota_brain_volume(ml):metab_100001395	1-linoleoyl-GPC (18:2)		Lipid	Lysophospholipid	0.0401842	0.0115685	0.000537577	0.0565392	925	0.0343939	0.011621	0.00316013	0.234877	925	0.035289	0.0132005	0.00769048	0.169362	688
Tota_brain_volume(ml)	metab_100020259	Tota_brain_volume(ml):metab_100020259	glutamine conjugate of C7H12O2*		Partially Characterized Molecules	Partially Characterized Molecules	-0.0389513	0.0112295	0.000547377	0.0565392	925	-0.0354136	0.011278	0.00174369	0.1728	925	-0.0458485	0.0128034	0.000366669	0.0279515	688
Tota_brain_volume(ml)	metab_100015792	Tota_brain_volume(ml):metab_100015792	sphingomyelin (d18:1/25:0, d19:0/24:1, d20:1/23:0, d19:1/24:0)*		Lipid	Sphingomyelins	0.0386801	0.0111867	0.00056987	0.0565392	925	0.0322221	0.011307	0.0044744	0.255498	925	0.0340375	0.0129575	0.00881146	0.180918	688
Tota_brain_volume(ml)	metab_100002953	Tota_brain_volume(ml):metab_100002953	16-hydroxypalmitate		Lipid	Fatty Acid, Monohydroxy	-0.0383959	0.0112863	0.000697893	0.0626883	925	-0.0377319	0.0113309	0.00090341	0.124347	925	-0.0442713	0.012947	0.000664955	0.0411856	688
Tota_brain_volume(ml)	metab_100021372	Tota_brain_volume(ml):metab_100021372	2-hydroxy-4-(methylthio)butanoic acid		Amino Acid	Methionine, Cysteine, SAM and Taurine Metabolism	-0.0386831	0.0114228	0.000738006	0.0626883	925	-0.0334798	0.0115329	0.0037857	0.243089	925	-0.030595	0.013306	0.0217874	0.226551	688
Tota_brain_volume(ml)	metab_100001446	Tota_brain_volume(ml):metab_100001446	5-methyluridine (ribothymidine)		Nucleotide	Pyrimidine Metabolism, Uracil containing	0.0377321	0.011116	0.000717272	0.0626883	925	0.035731	0.0110902	0.00131895	0.152511	925	0.0306221	0.0127924	0.0169454	0.204408	688
Tota_brain_volume(ml)	metab_999911849	Tota_brain_volume(ml):metab_999911849	X - 11849		NA	NA	0.0365978	0.0109984	0.000910906	0.0713319	925	0.0333542	0.0110371	0.0025816	0.2128	925	0.042725	0.0126815	0.000796727	0.0429814	688
Tota_brain_volume(ml)	metab_100001551	Tota_brain_volume(ml):metab_100001551	1-arachidonoyl-GPC (20:4n6)*		Lipid	Lysophospholipid	0.0373834	0.0112173	0.000894574	0.0713319	925	0.0347024	0.0111957	0.00199743	0.185574	925	0.0292199	0.0128897	0.0237087	0.226551	688
Tota_brain_volume(ml)	metab_999921470	Tota_brain_volume(ml):metab_999921470	X - 21470		NA	NA	-0.039052	0.0117368	0.000911743	0.0713319	925	-0.0339125	0.0118032	0.00415858	0.255498	925	-0.0267517	0.0136251	0.0500042	0.291596	688
Tota_brain_volume(ml)	metab_999912680	Tota_brain_volume(ml):metab_999912680	X - 12680		NA	NA	0.0364723	0.0110678	0.00102061	0.0778016	925	0.0381255	0.0111451	0.000652122	0.096938	925	0.0288672	0.0127346	0.0237129	0.226551	688
Tota_brain_volume(ml)	metab_100006367	Tota_brain_volume(ml):metab_100006367	3-hydroxyhexanoate		Lipid	Fatty Acid, Monohydroxy	-0.0366201	0.0111731	0.00108653	0.0807564	925	-0.0348511	0.0112227	0.00195906	0.185574	925	-0.0358154	0.0128585	0.00549584	0.139651	688
Tota_brain_volume(ml)	metab_872	Tota_brain_volume(ml):metab_872	thymidine		Nucleotide	Pyrimidine Metabolism, Thymine containing	0.0359075	0.0110039	0.0011424	0.0828376	925	0.0335944	0.0110494	0.00243046	0.206688	925	0.0326792	0.0127311	0.0104742	0.180918	688
Tota_brain_volume(ml)	metab_100001454	Tota_brain_volume(ml):metab_100001454	3-hydroxydodecanedioate*		Lipid	Fatty Acid, Dicarboxylate	-0.0371044	0.0113971	0.00117295	0.0830282	925	-0.0312091	0.0116193	0.007364	0.292867	925	-0.0330269	0.0130055	0.0113237	0.180918	688
Tota_brain_volume(ml)	metab_100006290	Tota_brain_volume(ml):metab_100006290	sphingomyelin (d18:1/20:0, d16:1/22:0)*		Lipid	Sphingomyelins	0.0355084	0.0111365	0.00147876	0.0980477	925	0.0311881	0.0111631	0.00531812	0.26597	925	0.0282911	0.0128797	0.0283878	0.23841	688
Tota_brain_volume(ml)	metab_100008956	Tota_brain_volume(ml):metab_100008956	sphingomyelin (d18:2/23:0, d18:1/23:1, d17:1/24:1)*		Lipid	Sphingomyelins	0.0374831	0.0121316	0.00206382	0.106631	925	0.0307479	0.0122847	0.012491	0.3467	925	0.0358596	0.0139631	0.0104357	0.180918	688
Tota_brain_volume(ml)	metab_100005985	Tota_brain_volume(ml):metab_100005985	sphingomyelin (d18:2/14:0, d18:1/14:1)*		Lipid	Sphingomyelins	0.0403283	0.0129619	0.00192027	0.106631	925	0.0311725	0.0132001	0.0184097	0.364881	925	0.0339283	0.0151076	0.0250379	0.226551	688
Tota_brain_volume(ml)	metab_100001405	Tota_brain_volume(ml):metab_100001405	1-methylxanthine		Xenobiotics	Xanthine Metabolism	-0.0343867	0.0111492	0.00210191	0.106631	925	-0.0351394	0.0111384	0.00165902	0.170078	925	-0.0490967	0.0129101	0.00015581	0.0162326	688
Tota_brain_volume(ml)	metab_100015793	Tota_brain_volume(ml):metab_100015793	sphingomyelin (d17:2/16:0, d18:2/15:0)*		Lipid	Sphingomyelins	0.0394502	0.0127587	0.00204799	0.106631	925	0.0305498	0.0130213	0.0191829	0.368615	925	0.0369309	0.0148038	0.0128428	0.180918	688
Tota_brain_volume(ml)	metab_100009025	Tota_brain_volume(ml):metab_100009025	sphingomyelin (d18:1/21:0, d17:1/22:0, d16:1/23:0)*		Lipid	Sphingomyelins	0.0363729	0.0116985	0.00193381	0.106631	925	0.0311205	0.0117846	0.00841371	0.321028	925	0.0335529	0.0134948	0.0131444	0.180918	688
Tota_brain_volume(ml)	metab_100015625	Tota_brain_volume(ml):metab_100015625	glycosyl-N-behenoyl-sphingadienine (d18:2/22:0)*		Lipid	Hexosylceramides (HCER)	0.0367708	0.0118069	0.00190074	0.106631	925	0.0257835	0.0122025	0.0348764	0.433406	925	0.0390536	0.0135976	0.00420442	0.122546	688
Tota_brain_volume(ml)	metab_100015791	Tota_brain_volume(ml):metab_100015791	sphingomyelin (d18:2/23:1)*		Lipid	Sphingomyelins	0.03772	0.012238	0.00211612	0.106631	925	0.0305328	0.0124315	0.0142326	0.352612	925	0.0359264	0.0141936	0.0115922	0.180918	688
Tota_brain_volume(ml)	metab_999923655	Tota_brain_volume(ml):metab_999923655	X - 23655		NA	NA	-0.0345496	0.0111549	0.00201252	0.106631	925	-0.0269128	0.0114863	0.0193421	0.368615	925	-0.0360881	0.0128708	0.00519308	0.135919	688
Tota_brain_volume(ml)	metab_999924241	Tota_brain_volume(ml):metab_999924241	X - 24241		NA	NA	0.0340528	0.0109825	0.00199004	0.106631	925	0.0303362	0.0109887	0.00588445	0.273927	925	0.028845	0.0126992	0.0234335	0.226551	688
Tota_brain_volume(ml)	metab_999917335	Tota_brain_volume(ml):metab_999917335	X - 17335		NA	NA	-0.0349715	0.0112495	0.00193684	0.106631	925	-0.0344962	0.0113316	0.0023999	0.206688	925	-0.0376076	0.0129372	0.00376843	0.120228	688
Tota_brain_volume(ml)	metab_100008920	Tota_brain_volume(ml):metab_100008920	sphingomyelin (d18:1/17:0, d17:1/18:0, d19:1/16:0)		Lipid	Sphingomyelins	0.0354085	0.0114553	0.00205495	0.106631	925	0.0302948	0.0115355	0.00877932	0.323069	925	0.0300225	0.0132632	0.0239128	0.226551	688
Tota_brain_volume(ml)	metab_536	Tota_brain_volume(ml):metab_536	2'-deoxyuridine		Nucleotide	Pyrimidine Metabolism, Uracil containing	0.0348167	0.0110802	0.0017303	0.106631	925	0.0302141	0.0111603	0.00691099	0.285287	925	0.0379592	0.0127608	0.00303671	0.107478	688
Tota_brain_volume(ml)	metab_100015790	Tota_brain_volume(ml):metab_100015790	sphingomyelin (d18:2/21:0, d16:2/23:0)*		Lipid	Sphingomyelins	0.0370923	0.0122337	0.00249783	0.107887	925	0.0305804	0.0123728	0.013634	0.348099	925	0.0350378	0.0141233	0.0133477	0.181199	688
Tota_brain_volume(ml)	metab_999912101	Tota_brain_volume(ml):metab_999912101	X - 12101		NA	NA	-0.033662	0.0110504	0.00238367	0.107887	925	-0.0293717	0.0111625	0.00865042	0.323069	925	-0.0367286	0.012686	0.00391042	0.120228	688
Tota_brain_volume(ml)	metab_100015967	Tota_brain_volume(ml):metab_100015967	carotene diol (2)		Cofactors and Vitamins	Vitamin A Metabolism	0.0361666	0.0117807	0.0022037	0.107887	925	0.0335274	0.0118464	0.00475475	0.255498	925	0.0337154	0.0135526	0.0130936	0.180918	688
Tota_brain_volume(ml)	metab_100008903	Tota_brain_volume(ml):metab_100008903	1,2-dilinoleoyl-GPC (18:2/18:2)		Lipid	Phosphatidylcholine (PC)	0.0364458	0.0119153	0.00228732	0.107887	925	0.0290869	0.0120563	0.016037	0.355806	925	0.0374291	0.0136431	0.00623975	0.147228	688
Tota_brain_volume(ml)	metab_100001271	Tota_brain_volume(ml):metab_100001271	1-stearoyl-GPC (18:0)		Lipid	Lysophospholipid	0.034278	0.0113063	0.00249967	0.107887	925	0.0276355	0.0113991	0.0155293	0.354601	925	0.0297248	0.0129594	0.022112	0.226551	688
Tota_brain_volume(ml)	metab_1538	Tota_brain_volume(ml):metab_1538	stearoyl sphingomyelin (d18:1/18:0)		Lipid	Sphingomyelins	0.0344743	0.011373	0.00250393	0.107887	925	0.0298402	0.0114367	0.00922573	0.326814	925	0.0258571	0.0132175	0.0508404	0.294637	688
Tota_brain_volume(ml)	metab_100001620	Tota_brain_volume(ml):metab_100001620	glycerophosphoethanolamine		Lipid	Phospholipid Metabolism	0.0341977	0.0111798	0.00228607	0.107887	925	0.0307158	0.0111701	0.00608113	0.273927	925	0.0300327	0.0128873	0.0200759	0.221057	688
Tota_brain_volume(ml)	metab_100001300	Tota_brain_volume(ml):metab_100001300	alpha-hydroxyisovalerate		Amino Acid	Leucine, Isoleucine and Valine Metabolism	-0.034584	0.0114592	0.00261453	0.111043	925	-0.0276329	0.0115815	0.0172395	0.360999	925	-0.0115971	0.0133339	0.384745	0.722896	688
Tota_brain_volume(ml)	metab_100006294	Tota_brain_volume(ml):metab_100006294	behenoyl sphingomyelin (d18:1/22:0)*		Lipid	Sphingomyelins	0.0335757	0.0111974	0.00278611	0.113536	925	0.0289001	0.011257	0.0104085	0.329661	925	0.0316651	0.0128936	0.0143025	0.188984	688
Tota_brain_volume(ml)	metab_355	Tota_brain_volume(ml):metab_355	histidine		Amino Acid	Histidine Metabolism	0.0333331	0.0111172	0.00278781	0.113536	925	0.0316951	0.0110843	0.00434095	0.255498	925	0.0344954	0.0127397	0.00694502	0.160059	688
Tota_brain_volume(ml)	metab_100000882	Tota_brain_volume(ml):metab_100000882	3-hydroxymyristate		Lipid	Fatty Acid, Monohydroxy	-0.0339207	0.0113086	0.00277673	0.113536	925	-0.0325328	0.0114364	0.00454582	0.255498	925	-0.0344532	0.012957	0.00802032	0.172786	688
Tota_brain_volume(ml)	metab_100020419	Tota_brain_volume(ml):metab_100020419	1-carboxyethylphenylalanine	N-lactoylphenylalanine	Amino Acid	Phenylalanine Metabolism	-0.035557	0.0118917	0.00286363	0.115048	925	-0.0249894	0.012477	0.0454911	0.468049	925	-0.0306726	0.013669	0.0251561	0.226551	688
Tota_brain_volume(ml)	metab_100006293	Tota_brain_volume(ml):metab_100006293	sphingomyelin (d18:1/20:2, d18:2/20:1, d16:1/22:2)*		Lipid	Sphingomyelins	0.035554	0.0119234	0.00294075	0.116396	925	0.0283711	0.0120782	0.0190397	0.368615	925	0.0267289	0.0139782	0.0562713	0.294934	688
Tota_brain_volume(ml)	metab_100001108	Tota_brain_volume(ml):metab_100001108	3-methylxanthine		Xenobiotics	Xanthine Metabolism	-0.0326961	0.0110799	0.00324866	0.123824	925	-0.0323733	0.0110851	0.00358188	0.240162	925	-0.0365576	0.0127806	0.00436087	0.123475	688
Tota_brain_volume(ml)	metab_100004329	Tota_brain_volume(ml):metab_100004329	sphingomyelin (d18:2/16:0, d18:1/16:1)*		Lipid	Sphingomyelins	0.0336695	0.0115391	0.0036105	0.130454	925	0.0273782	0.0116812	0.0193041	0.368615	925	0.0284917	0.0133495	0.0331757	0.247518	688
Tota_brain_volume(ml)	metab_240	Tota_brain_volume(ml):metab_240	3-(4-hydroxyphenyl)lactate		Amino Acid	Tyrosine Metabolism	-0.0347905	0.0119654	0.00372978	0.130454	925	-0.0335285	0.0120543	0.00552345	0.2692	925	-0.0181973	0.0139538	0.192637	0.522669	688
Tota_brain_volume(ml)	metab_100006314	Tota_brain_volume(ml):metab_100006314	sphingomyelin (d17:1/16:0, d18:1/15:0, d16:1/17:0)*		Lipid	Sphingomyelins	0.0339064	0.0116428	0.00367553	0.130454	925	0.0280929	0.0117464	0.016977	0.360999	925	0.0307795	0.0134236	0.0221553	0.226551	688
Tota_brain_volume(ml)	metab_100021990	Tota_brain_volume(ml):metab_100021990	3-hydroxyoctanoylcarnitine (1)		Lipid	Fatty Acid Metabolism (Acyl Carnitine, Hydroxy)	-0.0333507	0.0114245	0.00359474	0.130454	925	-0.0340229	0.0114864	0.0031359	0.234877	925	-0.0398293	0.0130402	0.00234359	0.087975	688
Tota_brain_volume(ml)	metab_100002875	Tota_brain_volume(ml):metab_100002875	1-(1-enyl-palmitoyl)-GPC (P-16:0)*		Lipid	Lysoplasmalogen	0.0331852	0.011377	0.00362198	0.130454	925	0.0254121	0.0115543	0.028104	0.398692	925	0.0274286	0.0130632	0.0361231	0.247518	688
Tota_brain_volume(ml)	metab_100003000	Tota_brain_volume(ml):metab_100003000	1-(1-enyl-palmitoyl)-GPE (P-16:0)*		Lipid	Lysoplasmalogen	0.0324003	0.0111158	0.00364577	0.130454	925	0.0269839	0.0111662	0.0158634	0.354601	925	0.0228026	0.0128495	0.076411	0.336548	688
Tota_brain_volume(ml)	metab_100008955	Tota_brain_volume(ml):metab_100008955	tricosanoyl sphingomyelin (d18:1/23:0)*		Lipid	Sphingomyelins	0.0338381	0.0116948	0.0039007	0.134846	925	0.0283338	0.0117861	0.0164162	0.358862	925	0.0354899	0.0134572	0.00854904	0.180257	688
Tota_brain_volume(ml)	metab_100015787	Tota_brain_volume(ml):metab_100015787	sphingomyelin (d18:1/19:0, d19:1/18:0)*		Lipid	Sphingomyelins	0.0336128	0.0116651	0.00405045	0.136841	925	0.0284939	0.0117399	0.015414	0.354601	925	0.0285624	0.0135487	0.0353839	0.247518	688
Tota_brain_volume(ml)	metab_498	Tota_brain_volume(ml):metab_498	retinol (Vitamin A)		Cofactors and Vitamins	Vitamin A Metabolism	0.0320133	0.0111044	0.00403199	0.136841	925	0.0314006	0.0110752	0.00468121	0.255498	925	0.0181214	0.0127994	0.157292	0.481101	688
Tota_brain_volume(ml)	metab_100001400	Tota_brain_volume(ml):metab_100001400	1-methylurate		Xenobiotics	Xanthine Metabolism	-0.0324203	0.0113152	0.00426249	0.142386	925	-0.0317575	0.0113321	0.00517995	0.265517	925	-0.0452873	0.0131217	0.000592319	0.0391326	688
Tota_brain_volume(ml)	metab_100008957	Tota_brain_volume(ml):metab_100008957	sphingomyelin (d18:2/24:1, d18:1/24:2)*		Lipid	Sphingomyelins	0.0325878	0.0115474	0.00487417	0.152384	925	0.0268983	0.0116889	0.0216067	0.37616	925	0.0300216	0.0133526	0.0248711	0.226551	688
Tota_brain_volume(ml)	metab_100005350	Tota_brain_volume(ml):metab_100005350	1-linolenoyl-GPC (18:3)*		Lipid	Lysophospholipid	0.0318235	0.0112652	0.00483146	0.152384	925	0.0280234	0.0113	0.0133201	0.348099	925	0.0283604	0.0128842	0.0280582	0.23841	688
Tota_brain_volume(ml)	metab_100009014	Tota_brain_volume(ml):metab_100009014	1-(1-enyl-palmitoyl)-2-arachidonoyl-GPC (P-16:0/20:4)*		Lipid	Plasmalogen	0.0311696	0.01107	0.00497183	0.152384	925	0.0283799	0.0110959	0.0106984	0.334804	925	0.0271143	0.0127809	0.0342426	0.247518	688
Tota_brain_volume(ml)	metab_100001167	Tota_brain_volume(ml):metab_100001167	pro-hydroxy-pro		Amino Acid	Urea cycle; Arginine and Proline Metabolism	0.0312986	0.0110989	0.00490605	0.152384	925	0.0287756	0.0111224	0.0098312	0.328972	925	0.0267623	0.0129071	0.0385055	0.256572	688
Tota_brain_volume(ml)	metab_100020211	Tota_brain_volume(ml):metab_100020211	3-hydroxybutyroylglycine**		Lipid	Fatty Acid Metabolism (Acyl Glycine)	-0.0311524	0.0111301	0.00523478	0.15563	925	-0.0296671	0.0110967	0.00764125	0.298914	925	-0.0290479	0.0128845	0.0244822	0.226551	688
Tota_brain_volume(ml)	metab_565	Tota_brain_volume(ml):metab_565	tryptophan		Amino Acid	Tryptophan Metabolism	0.031081	0.0111366	0.00536526	0.15793	925	0.0290401	0.0111334	0.00924697	0.326814	925	0.0243979	0.0127945	0.056954	0.294934	688
Tota_brain_volume(ml)	metab_100001614	Tota_brain_volume(ml):metab_100001614	hexadecanedioate (C16-DC)		Lipid	Fatty Acid, Dicarboxylate	-0.0316418	0.0114052	0.00564368	0.160402	925	-0.0289473	0.0114395	0.0115594	0.34027	925	-0.0334168	0.012976	0.010226	0.180918	688
Tota_brain_volume(ml)	metab_100009009	Tota_brain_volume(ml):metab_100009009	1-(1-enyl-palmitoyl)-2-linoleoyl-GPC (P-16:0/18:2)*		Lipid	Plasmalogen	0.0331726	0.0119633	0.00566909	0.160402	925	0.0261038	0.0120806	0.0309713	0.411179	925	0.0345081	0.0137612	0.0123857	0.180918	688
Tota_brain_volume(ml)	metab_100000997	Tota_brain_volume(ml):metab_100000997	3-hydroxydecanoate		Lipid	Fatty Acid, Monohydroxy	-0.0315762	0.0113733	0.00560936	0.160402	925	-0.0282401	0.0115581	0.0147421	0.354601	925	-0.027921	0.0130412	0.0326305	0.247429	688
Tota_brain_volume(ml)	metab_100020276	Tota_brain_volume(ml):metab_100020276	sphingomyelin (d17:1/14:0, d16:1/15:0)*		Lipid	Sphingomyelins	0.0347759	0.0125672	0.0057678	0.160402	925	0.0264402	0.0127708	0.0386997	0.45418	925	0.0345581	0.0145132	0.0175325	0.204408	688
Tota_brain_volume(ml)	metab_100015681	Tota_brain_volume(ml):metab_100015681	palmitoleoyl-arachidonoyl-glycerol (16:1/20:4) [2]*		Lipid	Diacylglycerol	0.0312641	0.0112762	0.00567383	0.160402	925	0.0305657	0.0112724	0.00682356	0.285287	925	0.0237616	0.0131734	0.071711	0.325157	688
Tota_brain_volume(ml)	metab_100015966	Tota_brain_volume(ml):metab_100015966	carotene diol (1)		Cofactors and Vitamins	Vitamin A Metabolism	0.0317485	0.0115456	0.00607969	0.16736	925	0.0288311	0.0115677	0.0128665	0.348099	925	0.0279915	0.0132668	0.0352316	0.247518	688
Tota_brain_volume(ml)	metab_100006296	Tota_brain_volume(ml):metab_100006296	sphingomyelin (d18:1/22:2, d18:2/22:1, d16:1/24:2)*		Lipid	Sphingomyelins	0.0327967	0.0119868	0.00633783	0.171294	925	0.0258414	0.0121408	0.0335668	0.421072	925	0.0295582	0.0139455	0.0344045	0.247518	688
Tota_brain_volume(ml)	metab_100009139	Tota_brain_volume(ml):metab_100009139	1-myristoyl-2-arachidonoyl-GPC (14:0/20:4)*		Lipid	Phosphatidylcholine (PC)	0.0311842	0.0114411	0.00653991	0.174507	925	0.0297219	0.0114106	0.00934382	0.326814	925	0.0278422	0.0132782	0.0363757	0.247518	688
Tota_brain_volume(ml)	metab_999911847	Tota_brain_volume(ml):metab_999911847	X - 11847		NA	NA	0.0299659	0.0110696	0.00691484	0.181928	925	0.0279109	0.0111082	0.0121557	0.340932	925	0.0361032	0.0127639	0.00481373	0.132511	688
Tota_brain_volume(ml)	metab_100000840	Tota_brain_volume(ml):metab_100000840	tartronate (hydroxymalonate)		Xenobiotics	Food Component/Plant	0.0312747	0.0116338	0.00731241	0.183466	925	0.0263822	0.0117348	0.0248018	0.380082	925	0.0257946	0.0132768	0.0524485	0.294934	688
Tota_brain_volume(ml)	metab_999917653	Tota_brain_volume(ml):metab_999917653	X - 17653		NA	NA	0.0299481	0.0111691	0.00746436	0.183466	925	0.0311579	0.0111644	0.00536771	0.26597	925	0.0203945	0.012855	0.113088	0.405662	688
Tota_brain_volume(ml)	metab_100006051	Tota_brain_volume(ml):metab_100006051	myristoleoylcarnitine (C14:1)*		Lipid	Fatty Acid Metabolism (Acyl Carnitine, Monounsaturated)	-0.0300702	0.0111983	0.00737848	0.183466	925	-0.032718	0.011221	0.00363514	0.240162	925	-0.0311663	0.0128812	0.0158017	0.20337	688
Tota_brain_volume(ml)	metab_100000841	Tota_brain_volume(ml):metab_100000841	oxalate (ethanedioate)		Cofactors and Vitamins	Ascorbate and Aldarate Metabolism	0.0311383	0.0115509	0.0071517	0.183466	925	0.0265674	0.0115872	0.0220861	0.37616	925	0.0237249	0.0132501	0.0738098	0.330975	688
Tota_brain_volume(ml)	metab_100009030	Tota_brain_volume(ml):metab_100009030	lactosyl-N-palmitoyl-sphingosine (d18:1/16:0)		Lipid	Lactosylceramides (LCER)	0.0306838	0.011422	0.0073539	0.183466	925	0.0248262	0.0115256	0.0315031	0.413979	925	0.0329099	0.0131246	0.0123904	0.180918	688
Tota_brain_volume(ml)	metab_999925520	Tota_brain_volume(ml):metab_999925520	X - 25520		NA	NA	0.0296471	0.0111085	0.00774502	0.188737	925	0.0313488	0.0111381	0.00499	0.260268	925	0.0342009	0.01271	0.00730152	0.16445	688
Tota_brain_volume(ml)	metab_999924811	Tota_brain_volume(ml):metab_999924811	X - 24811		NA	NA	-0.029578	0.0111372	0.00804978	0.190811	925	-0.0265046	0.0114415	0.0207507	0.37616	925	-0.0288636	0.0128822	0.0253756	0.226551	688
Tota_brain_volume(ml)	metab_512	Tota_brain_volume(ml):metab_512	taurine		Amino Acid	Methionine, Cysteine, SAM and Taurine Metabolism	0.0296709	0.0111577	0.00796823	0.190811	925	0.0219986	0.0113235	0.0523556	0.497487	925	0.0242424	0.0128455	0.059554	0.301909	688
Tota_brain_volume(ml)	metab_1087	Tota_brain_volume(ml):metab_1087	erucate (22:1n9)		Lipid	Long Chain Monounsaturated Fatty Acid	-0.0294854	0.0111475	0.00830805	0.191472	925	-0.0254908	0.0112441	0.0236226	0.37616	925	-0.0330146	0.0128895	0.0106409	0.180918	688
Tota_brain_volume(ml)	metab_231	Tota_brain_volume(ml):metab_231	arginine		Amino Acid	Urea cycle; Arginine and Proline Metabolism	0.0293328	0.0111184	0.00847521	0.193822	925	0.0255603	0.0111504	0.022115	0.37616	925	0.0271212	0.0128054	0.0345407	0.247518	688
Tota_brain_volume(ml)	metab_100000773	Tota_brain_volume(ml):metab_100000773	3-hydroxyoctanoate		Lipid	Fatty Acid, Monohydroxy	-0.0299949	0.0113897	0.00859257	0.195006	925	-0.0258849	0.0116293	0.0262694	0.384257	925	-0.0293487	0.0130511	0.0248472	0.226551	688
Tota_brain_volume(ml)	metab_100021991	Tota_brain_volume(ml):metab_100021991	3-hydroxyoctanoylcarnitine (2)		Lipid	Fatty Acid Metabolism (Acyl Carnitine, Hydroxy)	-0.0300923	0.0114417	0.0086804	0.195506	925	-0.0302862	0.0114702	0.00842253	0.321028	925	-0.0323728	0.0130932	0.0136609	0.182945	688
Tota_brain_volume(ml)	metab_999913684	Tota_brain_volume(ml):metab_999913684	X - 13684		NA	NA	-0.0306291	0.0116905	0.00893801	0.198749	925	-0.0302537	0.0117328	0.0100777	0.329584	925	-0.0274508	0.0136117	0.0441181	0.273256	688
Tota_brain_volume(ml)	metab_1648	Tota_brain_volume(ml):metab_1648	taurocholate		Lipid	Primary Bile Acid Metabolism	-0.0290281	0.0110827	0.00895808	0.198749	925	-0.0267758	0.0111762	0.0167858	0.360999	925	-0.0165559	0.0128043	0.196451	0.522669	688
Tota_brain_volume(ml)	metab_100015624	Tota_brain_volume(ml):metab_100015624	N-behenoyl-sphingadienine (d18:2/22:0)*		Lipid	Ceramides	0.0287356	0.0110952	0.00975221	0.200375	925	0.023522	0.011159	0.0353134	0.433829	925	0.0289376	0.0128212	0.0243239	0.226551	688
Tota_brain_volume(ml)	metab_100020425	Tota_brain_volume(ml):metab_100020425	1-carboxyethylleucine	N-lactoylleucine	Amino Acid	Leucine, Isoleucine and Valine Metabolism	-0.0306555	0.011899	0.0101413	0.200375	925	-0.0211211	0.0122763	0.0856872	0.593818	925	-0.0281408	0.0135769	0.0385764	0.256572	688
Tota_brain_volume(ml)	metab_999925828	Tota_brain_volume(ml):metab_999925828	X - 25828		NA	NA	0.0315682	0.0121356	0.00943683	0.200375	925	0.0263598	0.0122233	0.0313045	0.413636	925	0.0315263	0.0138011	0.0226593	0.226551	688
Tota_brain_volume(ml)	metab_100001335	Tota_brain_volume(ml):metab_100001335	eicosenoate (20:1)		Lipid	Long Chain Monounsaturated Fatty Acid	-0.0286281	0.0110968	0.0100384	0.200375	925	-0.026585	0.0111552	0.0173682	0.360999	925	-0.0324812	0.0128224	0.0115268	0.180918	688
Tota_brain_volume(ml)	metab_1052	Tota_brain_volume(ml):metab_1052	glycerate		Carbohydrate	Glycolysis, Gluconeogenesis, and Pyruvate Metabolism	0.0292846	0.0113825	0.0102446	0.200375	925	0.0247722	0.0114091	0.0301701	0.40658	925	0.0237217	0.0130538	0.0696222	0.323611	688
Tota_brain_volume(ml)	metab_100000007	Tota_brain_volume(ml):metab_100000007	carnitine		Lipid	Carnitine Metabolism	0.028667	0.0110361	0.00953917	0.200375	925	0.0267989	0.0110751	0.0157266	0.354601	925	0.027596	0.0127274	0.0304857	0.240186	688
Tota_brain_volume(ml)	metab_100004326	Tota_brain_volume(ml):metab_100004326	3-acetylphenol sulfate		Xenobiotics	Chemical	-0.0287593	0.0110799	0.00959254	0.200375	925	-0.0243037	0.0113118	0.0319352	0.416418	925	-0.0330045	0.012764	0.00992312	0.180918	688
Tota_brain_volume(ml)	metab_100001086	Tota_brain_volume(ml):metab_100001086	N-(2-furoyl)glycine		Xenobiotics	Food Component/Plant	-0.0294413	0.0113088	0.00937952	0.200375	925	-0.0227024	0.0115597	0.0498427	0.490268	925	-0.0255463	0.0131989	0.0533434	0.294934	688
Tota_brain_volume(ml)	metab_100020975	Tota_brain_volume(ml):metab_100020975	3-hydroxy-2-methylpyridine sulfate		Xenobiotics	Chemical	-0.0284569	0.0110794	0.0103722	0.201547	925	-0.0204643	0.0115563	0.0769233	0.578671	925	-0.0274722	0.0128153	0.0324105	0.247429	688
Tota_brain_volume(ml)	metab_100020241	Tota_brain_volume(ml):metab_100020241	gamma-glutamylcitrulline*		Peptide	Gamma-glutamyl Amino Acid	0.0286324	0.0111713	0.0105342	0.203364	925	0.0219548	0.011289	0.0521069	0.497487	925	0.0197499	0.0129046	0.126368	0.430729	688
Tota_brain_volume(ml)	metab_452	Tota_brain_volume(ml):metab_452	palmitoleate (16:1n7)		Lipid	Long Chain Monounsaturated Fatty Acid	-0.0299634	0.0117728	0.0110862	0.210617	925	-0.0306293	0.0118308	0.00978114	0.328972	925	-0.0347012	0.0136198	0.0110572	0.180918	688
Tota_brain_volume(ml)	metab_999912844	Tota_brain_volume(ml):metab_999912844	X - 12844		NA	NA	0.0281639	0.0110998	0.0113349	0.210617	925	0.0277708	0.0110484	0.0121242	0.340932	925	0.0158334	0.0128213	0.217283	0.555517	688
Tota_brain_volume(ml)	metab_100009131	Tota_brain_volume(ml):metab_100009131	1-linoleoyl-2-arachidonoyl-GPC (18:2/20:4n6)*		Lipid	Phosphatidylcholine (PC)	0.0290095	0.0114327	0.0113317	0.210617	925	0.0250824	0.0114379	0.0285662	0.398692	925	0.0261144	0.0131191	0.046928	0.281853	688
Tota_brain_volume(ml)	metab_100010927	Tota_brain_volume(ml):metab_100010927	linoleoyl-linolenoyl-glycerol (18:2/18:3) [2]*		Lipid	Diacylglycerol	0.0281809	0.0111021	0.0113024	0.210617	925	0.0269095	0.0111228	0.0157458	0.354601	925	0.0150678	0.0128513	0.241419	0.581493	688
Tota_brain_volume(ml)	metab_100000961	Tota_brain_volume(ml):metab_100000961	homoarginine		Amino Acid	Urea cycle; Arginine and Proline Metabolism	0.0283841	0.0113051	0.0122191	0.222867	925	0.0251749	0.0112875	0.0259684	0.384257	925	0.0300791	0.0129517	0.0205052	0.221217	688
Tota_brain_volume(ml)	metab_189	Tota_brain_volume(ml):metab_189	N6,N6,N6-trimethyllysine		Amino Acid	Lysine Metabolism	0.028118	0.0112337	0.0124874	0.226373	925	0.0207469	0.0114285	0.0697966	0.560825	925	0.0226965	0.0128765	0.0784108	0.340812	688
Tota_brain_volume(ml)	metab_999926108	Tota_brain_volume(ml):metab_999926108	X - 26108		NA	NA	-0.0289214	0.0115906	0.0127616	0.227187	925	-0.0255375	0.0117661	0.0302327	0.40658	925	-0.0310748	0.0133079	0.01983	0.220804	688
Tota_brain_volume(ml)	metab_100010922	Tota_brain_volume(ml):metab_100010922	linoleoyl-arachidonoyl-glycerol (18:2/20:4) [1]*		Lipid	Diacylglycerol	0.0281185	0.0112683	0.0127574	0.227187	925	0.0297041	0.0113144	0.00880208	0.323069	925	0.0193172	0.0129766	0.137051	0.446221	688
Tota_brain_volume(ml)	metab_100001263	Tota_brain_volume(ml):metab_100001263	1-palmitoyl-GPC (16:0)		Lipid	Lysophospholipid	0.0278587	0.0112036	0.0130746	0.231373	925	0.0225132	0.0112492	0.0456556	0.468049	925	0.0228153	0.0128295	0.075793	0.336548	688
Tota_brain_volume(ml)	metab_100021141	Tota_brain_volume(ml):metab_100021141	3-hydroxydecanoylcarnitine		Lipid	Fatty Acid Metabolism (Acyl Carnitine, Hydroxy)	-0.028395	0.0114537	0.0133493	0.234837	925	-0.0297395	0.0114976	0.00984815	0.328972	925	-0.0337014	0.0130813	0.0101955	0.180918	688
Tota_brain_volume(ml)	metab_999918888	Tota_brain_volume(ml):metab_999918888	X - 18888		NA	NA	-0.0283209	0.0114761	0.0137752	0.236726	925	-0.0225938	0.0116558	0.0528818	0.499104	925	-0.0252162	0.0131576	0.0557241	0.294934	688
Tota_brain_volume(ml)	metab_100000580	Tota_brain_volume(ml):metab_100000580	1,5-anhydroglucitol (1,5-AG)		Carbohydrate	Glycolysis, Gluconeogenesis, and Pyruvate Metabolism	0.0275799	0.0112066	0.0140362	0.238562	925	0.017741	0.0115437	0.124676	0.644399	925	0.0169951	0.0128585	0.18671	0.517701	688
Tota_brain_volume(ml)	metab_999911315	Tota_brain_volume(ml):metab_999911315	X - 11315		NA	NA	0.0274492	0.0111542	0.0140425	0.238562	925	0.0215423	0.0112461	0.0557388	0.516681	925	0.0307441	0.0128027	0.0166006	0.204408	688
Tota_brain_volume(ml)	metab_999924475	Tota_brain_volume(ml):metab_999924475	X - 24475		NA	NA	0.0278995	0.0113626	0.0142584	0.240853	925	0.025938	0.0114221	0.0233887	0.37616	925	0.0315079	0.013166	0.0169755	0.204408	688
Tota_brain_volume(ml)	metab_407	Tota_brain_volume(ml):metab_407	lysine		Amino Acid	Lysine Metabolism	0.0270414	0.0110241	0.0143551	0.241117	925	0.0248848	0.0109937	0.0238373	0.37616	925	0.0244788	0.0127335	0.0549734	0.294934	688
Tota_brain_volume(ml)	metab_100003001	Tota_brain_volume(ml):metab_100003001	1-(1-enyl-stearoyl)-GPE (P-18:0)*		Lipid	Lysoplasmalogen	0.0276856	0.0113658	0.0150457	0.248504	925	0.0231253	0.0113913	0.0426381	0.468049	925	0.0206157	0.0130711	0.115214	0.40889	688
Tota_brain_volume(ml)	metab_100010941	Tota_brain_volume(ml):metab_100010941	linoleoyl-linoleoyl-glycerol (18:2/18:2) [1]*		Lipid	Diacylglycerol	0.027167	0.0112069	0.0155374	0.250512	925	0.0282562	0.0112375	0.0120937	0.340932	925	0.0185952	0.0129052	0.150071	0.46475	688
Tota_brain_volume(ml)	metab_100015609	Tota_brain_volume(ml):metab_100015609	N-palmitoyl-sphingadienine (d18:2/16:0)*		Lipid	Ceramides	0.0275884	0.0113732	0.0154691	0.250512	925	0.021989	0.0114876	0.0559162	0.516681	925	0.0255968	0.0131813	0.0525606	0.294934	688
Tota_brain_volume(ml)	metab_100015838	Tota_brain_volume(ml):metab_100015838	eicosenoylcarnitine (C20:1)*		Lipid	Fatty Acid Metabolism (Acyl Carnitine, Monounsaturated)	-0.0276442	0.0114392	0.0158591	0.250793	925	-0.0314181	0.0114192	0.00605323	0.273927	925	-0.0247761	0.0131708	0.0603794	0.303736	688
Tota_brain_volume(ml)	metab_100006298	Tota_brain_volume(ml):metab_100006298	lignoceroyl sphingomyelin (d18:1/24:0)		Lipid	Sphingomyelins	0.0274454	0.0113536	0.0158284	0.250793	925	0.0232556	0.0113933	0.0415238	0.465765	925	0.0288986	0.0130505	0.0271341	0.237964	688
Tota_brain_volume(ml)	metab_999921829	Tota_brain_volume(ml):metab_999921829	X - 21829		NA	NA	-0.0279551	0.0116194	0.0163296	0.255516	925	-0.0241837	0.0116897	0.0388469	0.45418	925	-0.0318469	0.0133649	0.0174514	0.204408	688
Tota_brain_volume(ml)	metab_999911444	Tota_brain_volume(ml):metab_999911444	X - 11444		NA	NA	0.027689	0.0115061	0.0163044	0.255516	925	0.0277557	0.0114775	0.0157902	0.354601	925	0.014528	0.0133099	0.27543	0.614846	688
Tota_brain_volume(ml)	metab_999911381	Tota_brain_volume(ml):metab_999911381	X - 11381		NA	NA	0.0264373	0.0110334	0.016769	0.259657	925	0.0223622	0.0110596	0.0434725	0.468049	925	0.0235218	0.0127649	0.0658091	0.316534	688
Tota_brain_volume(ml)	metab_100015745	Tota_brain_volume(ml):metab_100015745	glycosyl ceramide (d18:2/24:1, d18:1/24:2)*		Lipid	Hexosylceramides (HCER)	0.028314	0.0119413	0.017941	0.265367	925	0.0185652	0.0122619	0.13036	0.644399	925	0.0297274	0.0137769	0.0312947	0.244197	688
Tota_brain_volume(ml)	metab_1023	Tota_brain_volume(ml):metab_1023	sarcosine		Amino Acid	Glycine, Serine and Threonine Metabolism	0.0260541	0.011055	0.0186441	0.270385	925	0.0231827	0.0110593	0.0363391	0.440964	925	0.0271588	0.0127464	0.0334711	0.247518	688
Tota_brain_volume(ml)	metab_999922162	Tota_brain_volume(ml):metab_999922162	X - 22162		NA	NA	0.0261676	0.011121	0.0188331	0.271728	925	0.0246321	0.0110831	0.0264961	0.384257	925	0.0215237	0.0128626	0.0947163	0.376402	688
Tota_brain_volume(ml)	metab_100001112	Tota_brain_volume(ml):metab_100001112	3-hydroxylaurate		Lipid	Fatty Acid, Monohydroxy	-0.0266067	0.011349	0.0192698	0.274111	925	-0.0255562	0.0114772	0.0262123	0.384257	925	-0.0265285	0.0129999	0.0416677	0.270136	688
Tota_brain_volume(ml)	metab_999917654	Tota_brain_volume(ml):metab_999917654	X - 17654		NA	NA	0.0261436	0.0112404	0.0202426	0.281794	925	0.0276432	0.011229	0.0140101	0.350017	925	0.0202105	0.0129368	0.118695	0.41551	688
Tota_brain_volume(ml)	metab_100020427	Tota_brain_volume(ml):metab_100020427	1-carboxyethylisoleucine	N-lactoylisoleucine	Amino Acid	Leucine, Isoleucine and Valine Metabolism	-0.0283274	0.0121963	0.0204179	0.281794	925	-0.0139616	0.0130106	0.283512	0.761805	925	-0.030566	0.0140334	0.0297414	0.238933	688
Tota_brain_volume(ml)	metab_100021093	Tota_brain_volume(ml):metab_100021093	taurochenodeoxycholic acid 3-sulfate		Lipid	Secondary Bile Acid Metabolism	-0.0257393	0.0110608	0.0201784	0.281794	925	-0.0253876	0.0114157	0.0263995	0.384257	925	-0.0177952	0.012761	0.163622	0.491362	688
Tota_brain_volume(ml)	metab_267	Tota_brain_volume(ml):metab_267	choline phosphate		Lipid	Phospholipid Metabolism	-0.0263418	0.0113173	0.0201511	0.281794	925	-0.0284842	0.0113067	0.0119313	0.340932	925	-0.0213435	0.0130348	0.102005	0.394871	688
Tota_brain_volume(ml)	metab_100009272	Tota_brain_volume(ml):metab_100009272	glycosyl-N-palmitoyl-sphingosine (d18:1/16:0)		Lipid	Hexosylceramides (HCER)	0.0265464	0.0114421	0.0205556	0.281794	925	0.0202845	0.0115885	0.0803872	0.578671	925	0.0253162	0.0131245	0.0541543	0.294934	688
Tota_brain_volume(ml)	metab_100006098	Tota_brain_volume(ml):metab_100006098	3-hydroxypyridine sulfate		Xenobiotics	Chemical	-0.0258603	0.0111947	0.0211067	0.285229	925	-0.0177491	0.0114846	0.122581	0.644399	925	-0.0322453	0.0129272	0.0128539	0.180918	688
Tota_brain_volume(ml)	metab_100001149	Tota_brain_volume(ml):metab_100001149	3-methylcrotonylglycine		Amino Acid	Leucine, Isoleucine and Valine Metabolism	-0.025719	0.0111549	0.0213534	0.287256	925	-0.0269324	0.0111213	0.0156435	0.354601	925	-0.0176216	0.0129046	0.172538	0.508884	688
Tota_brain_volume(ml)	metab_999918887	Tota_brain_volume(ml):metab_999918887	X - 18887		NA	NA	0.0259793	0.0112887	0.0215949	0.289123	925	0.0234299	0.0113066	0.0385251	0.45418	925	0.0102914	0.0132368	0.437145	0.747139	688
Tota_brain_volume(ml)	metab_100001055	Tota_brain_volume(ml):metab_100001055	isobutyrylcarnitine (C4)		Amino Acid	Leucine, Isoleucine and Valine Metabolism	0.0253546	0.0110639	0.0221521	0.29401	925	0.0255443	0.0111039	0.0216468	0.37616	925	0.0251066	0.0127532	0.0493982	0.291391	688
Tota_brain_volume(ml)	metab_533	Tota_brain_volume(ml):metab_533	urea		Amino Acid	Urea cycle; Arginine and Proline Metabolism	0.0255275	0.0111894	0.0227527	0.297991	925	0.0260669	0.0111824	0.0199687	0.374646	925	0.0264258	0.0128512	0.0401356	0.263407	688
Tota_brain_volume(ml)	metab_999911372	Tota_brain_volume(ml):metab_999911372	X - 11372		NA	NA	0.0256171	0.0112711	0.0232682	0.298174	925	0.0224648	0.0112643	0.0464137	0.473731	925	0.0313058	0.0129726	0.0160748	0.204233	688
Tota_brain_volume(ml)	metab_563	Tota_brain_volume(ml):metab_563	glutamine		Amino Acid	Glutamate Metabolism	0.025204	0.0110868	0.0232368	0.298174	925	0.0222337	0.0110958	0.0453886	0.468049	925	0.0223366	0.01277	0.0807169	0.346279	688
Tota_brain_volume(ml)	metab_100000295	Tota_brain_volume(ml):metab_100000295	tartarate		Xenobiotics	Food Component/Plant	0.0254431	0.0111905	0.0232186	0.298174	925	0.0225821	0.011212	0.0442932	0.468049	925	0.0102606	0.0129214	0.427428	0.740526	688
Tota_brain_volume(ml)	metab_100009343	Tota_brain_volume(ml):metab_100009343	1-linoleoyl-2-linolenoyl-GPC (18:2/18:3)*		Lipid	Phosphatidylcholine (PC)	0.0270468	0.0119362	0.023687	0.299666	925	0.0224	0.0119985	0.0622385	0.538963	925	0.0279806	0.0137595	0.0423842	0.270954	688
Tota_brain_volume(ml)	metab_999925810	Tota_brain_volume(ml):metab_999925810	X - 25810		NA	NA	-0.0253025	0.0111632	0.0236468	0.299666	925	-0.0239887	0.0112521	0.0332796	0.421072	925	-0.0216294	0.0128541	0.0928963	0.374726	688
Tota_brain_volume(ml)	metab_1629	Tota_brain_volume(ml):metab_1629	taurochenodeoxycholate		Lipid	Primary Bile Acid Metabolism	-0.0249976	0.0110544	0.0239718	0.300224	925	-0.0218098	0.0112321	0.0524776	0.497487	925	-0.0164174	0.0127602	0.198666	0.522887	688
Tota_brain_volume(ml)	metab_254	Tota_brain_volume(ml):metab_254	3-hydroxybutyrate (BHBA)		Lipid	Ketone Bodies	-0.0250884	0.0110853	0.0238553	0.300224	925	-0.0212871	0.0111966	0.0575917	0.524881	925	-0.0236732	0.0127738	0.0642772	0.314918	688
Tota_brain_volume(ml)	metab_100004328	Tota_brain_volume(ml):metab_100004328	sphingomyelin (d18:1/14:0, d16:1/16:0)*		Lipid	Sphingomyelins	0.0259844	0.0115014	0.0241018	0.300224	925	0.0203778	0.0115593	0.0782548	0.578671	925	0.0212785	0.0132986	0.11005	0.402434	688
Tota_brain_volume(ml)	metab_100001993	Tota_brain_volume(ml):metab_100001993	pregnenediol disulfate (C21H34O8S2)*		Lipid	Pregnenolone Steroids	-0.0298682	0.0133296	0.0252813	0.308875	925	-0.0267893	0.0133289	0.0447411	0.468049	925	-0.0185596	0.0153914	0.228298	0.564199	688
Tota_brain_volume(ml)	metab_100001398	Tota_brain_volume(ml):metab_100001398	3,7-dimethylurate		Xenobiotics	Xanthine Metabolism	-0.0247763	0.0110859	0.0256617	0.308875	925	-0.026747	0.0110579	0.0157671	0.354601	925	-0.0217955	0.0128953	0.0914497	0.372207	688
Tota_brain_volume(ml)	metab_100001232	Tota_brain_volume(ml):metab_100001232	5-dodecenoate (12:1n7)		Lipid	Medium Chain Fatty Acid	-0.0262487	0.0119538	0.028352	0.309185	925	-0.0303191	0.0119817	0.0115598	0.34027	925	-0.0307633	0.013823	0.026373	0.233354	688
Tota_brain_volume(ml)	metab_100001151	Tota_brain_volume(ml):metab_100001151	butyrylglycine		Lipid	Fatty Acid Metabolism (also BCAA Metabolism)	-0.0244813	0.0111403	0.0282305	0.309185	925	-0.0259377	0.0111331	0.0200366	0.374646	925	-0.033405	0.0128637	0.00961126	0.180918	688
Tota_brain_volume(ml)	metab_391	Tota_brain_volume(ml):metab_391	citrulline		Amino Acid	Urea cycle; Arginine and Proline Metabolism	0.0243529	0.0110932	0.0283913	0.309185	925	0.0196918	0.0111475	0.0776515	0.578671	925	0.023229	0.0127961	0.069916	0.323611	688
Tota_brain_volume(ml)	metab_100001266	Tota_brain_volume(ml):metab_100001266	N-acetylarginine		Amino Acid	Urea cycle; Arginine and Proline Metabolism	0.0244403	0.0110951	0.0278559	0.309185	925	0.0233137	0.0110697	0.0354715	0.433947	925	0.0189418	0.0128152	0.139849	0.446221	688
Tota_brain_volume(ml)	metab_100003434	Tota_brain_volume(ml):metab_100003434	imidazole propionate		Amino Acid	Histidine Metabolism	-0.0260856	0.0117152	0.0262136	0.309185	925	-0.0241907	0.0117589	0.0399502	0.458553	925	-0.0397452	0.0135535	0.00347561	0.11877	688
Tota_brain_volume(ml)	metab_100002784	Tota_brain_volume(ml):metab_100002784	2-oxoarginine*		Amino Acid	Urea cycle; Arginine and Proline Metabolism	0.0249648	0.011353	0.0281292	0.309185	925	0.0262952	0.0113425	0.0206553	0.37616	925	0.0325412	0.0130372	0.012795	0.180918	688
Tota_brain_volume(ml)	metab_999925267	Tota_brain_volume(ml):metab_999925267	X - 25267		NA	NA	0.02453	0.0110034	0.026034	0.309185	925	0.0210954	0.0110467	0.0564925	0.518371	925	0.0244692	0.0127042	0.0545119	0.294934	688
Tota_brain_volume(ml)	metab_100015735	Tota_brain_volume(ml):metab_100015735	ceramide (d18:1/14:0, d16:1/16:0)*		Lipid	Ceramides	0.0251163	0.0112529	0.0258565	0.309185	925	0.0206386	0.0113048	0.068231	0.559492	925	0.0258216	0.013052	0.0482897	0.286557	688
Tota_brain_volume(ml)	metab_100001992	Tota_brain_volume(ml):metab_100001992	androstenediol (3beta,17beta) disulfate (1)		Lipid	Androgenic Steroids	-0.0273616	0.0123737	0.0272631	0.309185	925	-0.0215767	0.0124908	0.0844339	0.589253	925	-0.030152	0.0143561	0.0360707	0.247518	688
Tota_brain_volume(ml)	metab_999916397	Tota_brain_volume(ml):metab_999916397	X - 16397		NA	NA	-0.0243565	0.0110542	0.0278163	0.309185	925	-0.0283118	0.0111416	0.0112164	0.340268	925	-0.0192539	0.012785	0.132537	0.440751	688
Tota_brain_volume(ml)	metab_999910458	Tota_brain_volume(ml):metab_999910458	X - 10458		NA	NA	0.024534	0.0110844	0.0271164	0.309185	925	0.0250214	0.0110601	0.0239133	0.37616	925	0.00999597	0.0128879	0.438251	0.747139	688
Tota_brain_volume(ml)	metab_100009246	Tota_brain_volume(ml):metab_100009246	2-methylserine		Amino Acid	Glycine, Serine and Threonine Metabolism	0.0242353	0.0110644	0.0287465	0.310775	925	0.0214511	0.0112087	0.0559608	0.516681	925	0.0276121	0.0127388	0.0305383	0.240186	688
Tota_brain_volume(ml)	metab_100001541	Tota_brain_volume(ml):metab_100001541	2-hydroxy-3-methylvalerate		Amino Acid	Leucine, Isoleucine and Valine Metabolism	-0.0261382	0.0119621	0.0291353	0.312705	925	-0.0188425	0.0121079	0.120004	0.641728	925	-0.00488535	0.0139254	0.72583	0.896826	688
Tota_brain_volume(ml)	metab_100001198	Tota_brain_volume(ml):metab_100001198	myristoleate (14:1n5)		Lipid	Long Chain Monounsaturated Fatty Acid	-0.0264014	0.0121076	0.0294688	0.312896	925	-0.0294966	0.0121508	0.015395	0.354601	925	-0.0315985	0.0140163	0.0244867	0.226551	688
Tota_brain_volume(ml)	metab_100016069	Tota_brain_volume(ml):metab_100016069	5-dodecenoylcarnitine (C12:1)		Lipid	Fatty Acid Metabolism (Acyl Carnitine, Monounsaturated)	-0.0247282	0.0113611	0.0297671	0.314938	925	-0.025736	0.0113409	0.0234839	0.37616	925	-0.0260696	0.013069	0.0464671	0.280786	688
Tota_brain_volume(ml)	metab_999924307	Tota_brain_volume(ml):metab_999924307	X - 24307		NA	NA	0.0240682	0.011138	0.0309599	0.324098	925	0.0186904	0.0112379	0.0966257	0.603986	925	0.0191702	0.0129188	0.1383	0.446221	688
Tota_brain_volume(ml)	metab_100000445	Tota_brain_volume(ml):metab_100000445	theobromine		Xenobiotics	Xanthine Metabolism	-0.023767	0.0110389	0.0315765	0.328241	925	-0.0274105	0.01105	0.013297	0.348099	925	-0.0170068	0.0128227	0.185184	0.517701	688
Tota_brain_volume(ml)	metab_999925936	Tota_brain_volume(ml):metab_999925936	X - 25936		NA	NA	0.0237461	0.0110507	0.0319083	0.330534	925	0.0193515	0.0111043	0.0817236	0.581963	925	0.0217919	0.0127839	0.088719	0.367868	688
Tota_brain_volume(ml)	metab_100001948	Tota_brain_volume(ml):metab_100001948	succinylcarnitine (C4-DC)		Energy	TCA Cycle	0.0244263	0.0113924	0.0322876	0.333303	925	0.0231604	0.011458	0.0435394	0.468049	925	0.0227336	0.013124	0.0836891	0.354427	688
Tota_brain_volume(ml)	metab_100020377	Tota_brain_volume(ml):metab_100020377	ethyl beta-glucopyranoside		Xenobiotics	Food Component/Plant	-0.0237522	0.0111337	0.0331589	0.334058	925	-0.0253366	0.0111635	0.0234663	0.37616	925	-0.0245084	0.0128008	0.0559633	0.294934	688
Tota_brain_volume(ml)	metab_799	Tota_brain_volume(ml):metab_799	betaine		Amino Acid	Glycine, Serine and Threonine Metabolism	0.0241534	0.0113275	0.0332481	0.334058	925	0.0215038	0.0113279	0.0579728	0.524881	925	0.0222349	0.0130283	0.0883409	0.367868	688
Tota_brain_volume(ml)	metab_100001270	Tota_brain_volume(ml):metab_100001270	myristoylcarnitine (C14)		Lipid	Fatty Acid Metabolism (Acyl Carnitine, Long Chain Saturated)	-0.0244327	0.01141	0.032509	0.334058	925	-0.0271173	0.0114028	0.0176067	0.360999	925	-0.0299313	0.0131295	0.0229335	0.226551	688
Tota_brain_volume(ml)	metab_1140	Tota_brain_volume(ml):metab_1140	gamma-glutamylglutamine		Peptide	Gamma-glutamyl Amino Acid	0.023734	0.0111416	0.0334191	0.334058	925	0.018729	0.0112035	0.0949255	0.602312	925	0.0185609	0.0128201	0.148135	0.460194	688
Tota_brain_volume(ml)	metab_999917612	Tota_brain_volume(ml):metab_999917612	X - 17612		NA	NA	-0.0241344	0.0113259	0.0333621	0.334058	925	-0.0173202	0.0114676	0.131299	0.644399	925	-0.0324334	0.0129917	0.0127787	0.180918	688
Tota_brain_volume(ml)	metab_999913553	Tota_brain_volume(ml):metab_999913553	X - 13553		NA	NA	-0.024223	0.0113462	0.0330342	0.334058	925	-0.0245405	0.0114001	0.0316089	0.413979	925	-0.0237716	0.0131638	0.0713861	0.325157	688
Tota_brain_volume(ml)	metab_100001662	Tota_brain_volume(ml):metab_100001662	deoxycarnitine		Lipid	Carnitine Metabolism	0.0245094	0.0114723	0.0329103	0.334058	925	0.0199865	0.0115427	0.083697	0.588254	925	0.0214978	0.0132218	0.104427	0.395261	688
Tota_brain_volume(ml)	metab_100001393	Tota_brain_volume(ml):metab_100001393	isovalerylcarnitine (C5)		Amino Acid	Leucine, Isoleucine and Valine Metabolism	0.0241846	0.0113019	0.0326275	0.334058	925	0.0240911	0.0112839	0.0330284	0.421072	925	0.0229898	0.0130231	0.0779607	0.340812	688
Tota_brain_volume(ml)	metab_310	Tota_brain_volume(ml):metab_310	cystathionine		Amino Acid	Methionine, Cysteine, SAM and Taurine Metabolism	0.0240731	0.0113644	0.0344183	0.338826	925	0.0266918	0.0113898	0.0193192	0.368615	925	0.0338114	0.0130353	0.0096955	0.180918	688
Tota_brain_volume(ml)	metab_100002107	Tota_brain_volume(ml):metab_100002107	palmitoyl sphingomyelin (d18:1/16:0)		Lipid	Sphingomyelins	0.0243548	0.0116292	0.0365089	0.35173	925	0.0186812	0.0117266	0.111494	0.62542	925	0.0211847	0.0133604	0.113287	0.405662	688
Tota_brain_volume(ml)	metab_100009038	Tota_brain_volume(ml):metab_100009038	myristoyl dihydrosphingomyelin (d18:0/14:0)*		Lipid	Dihydrosphingomyelins	0.0241345	0.011527	0.0365572	0.35173	925	0.0165452	0.0116715	0.156659	0.654138	925	0.0175119	0.0133721	0.190779	0.522094	688
Tota_brain_volume(ml)	metab_100009406	Tota_brain_volume(ml):metab_100009406	palmitoleoylcarnitine (C16:1)*		Lipid	Fatty Acid Metabolism (Acyl Carnitine, Monounsaturated)	-0.0237134	0.0113435	0.0368492	0.352259	925	-0.0273551	0.011352	0.0161629	0.355943	925	-0.0241503	0.0130845	0.0653659	0.315988	688
Tota_brain_volume(ml)	metab_566	Tota_brain_volume(ml):metab_566	valine		Amino Acid	Leucine, Isoleucine and Valine Metabolism	0.0235464	0.0112864	0.0372304	0.35363	925	0.0246336	0.0112426	0.0286983	0.398692	925	0.0252315	0.0129343	0.0514975	0.294934	688
Tota_brain_volume(ml)	metab_999916935	Tota_brain_volume(ml):metab_999916935	X - 16935		NA	NA	0.0236492	0.011365	0.0377216	0.356479	925	0.028433	0.0115263	0.0138162	0.348099	925	0.0267558	0.013131	0.0419746	0.270136	688
Tota_brain_volume(ml)	metab_100008921	Tota_brain_volume(ml):metab_100008921	1-palmitoyl-2-stearoyl-GPC (16:0/18:0)		Lipid	Phosphatidylcholine (PC)	0.023331	0.0112402	0.0382026	0.358285	925	0.0186008	0.0112934	0.099893	0.60562	925	0.0214418	0.0129421	0.0980297	0.383982	688
Tota_brain_volume(ml)	metab_519	Tota_brain_volume(ml):metab_519	myristate (14:0)		Lipid	Long Chain Saturated Fatty Acid	-0.023679	0.0114454	0.038838	0.36196	925	-0.0251445	0.0115171	0.0292742	0.402926	925	-0.0288289	0.0132089	0.0294108	0.238902	688
Tota_brain_volume(ml)	metab_999922509	Tota_brain_volume(ml):metab_999922509	X - 22509		NA	NA	0.0230394	0.0111829	0.0396576	0.36253	925	0.024851	0.0112181	0.0269892	0.387627	925	0.0243829	0.0129279	0.0597116	0.301909	688
Tota_brain_volume(ml)	metab_100005834	Tota_brain_volume(ml):metab_100005834	9-hydroxystearate		Lipid	Fatty Acid, Monohydroxy	-0.0247578	0.0120201	0.0397086	0.36253	925	-0.027336	0.0120275	0.0232719	0.37616	925	-0.0356798	0.0139764	0.0109011	0.180918	688
Tota_brain_volume(ml)	metab_100001655	Tota_brain_volume(ml):metab_100001655	1-palmitoyl-GPI (16:0)		Lipid	Lysophospholipid	0.0236508	0.0114542	0.0392212	0.36253	925	0.0191801	0.0114593	0.094523	0.602312	925	0.0170769	0.013231	0.197253	0.522669	688
Tota_brain_volume(ml)	metab_338	Tota_brain_volume(ml):metab_338	gluconate		Xenobiotics	Food Component/Plant	0.0229809	0.0111545	0.0396579	0.36253	925	0.0252885	0.0111566	0.0236436	0.37616	925	0.0115516	0.0129416	0.372388	0.710798	688
Tota_brain_volume(ml)	metab_100000626	Tota_brain_volume(ml):metab_100000626	sphingosine 1-phosphate		Lipid	Sphingosines	0.022734	0.01104	0.0397527	0.36253	925	0.019117	0.0110947	0.0852161	0.591933	925	0.0218228	0.0127185	0.0866484	0.36385	688
Tota_brain_volume(ml)	metab_100010923	Tota_brain_volume(ml):metab_100010923	linoleoyl-arachidonoyl-glycerol (18:2/20:4) [2]*		Lipid	Diacylglycerol	0.0231246	0.0112603	0.0402927	0.364017	925	0.0241458	0.0112844	0.0326399	0.421072	925	0.0172819	0.0129975	0.184084	0.517701	688
Tota_brain_volume(ml)	metab_999911308	Tota_brain_volume(ml):metab_999911308	X - 11308		NA	NA	0.023302	0.0113831	0.0409354	0.367677	925	0.0254877	0.011419	0.0258551	0.384257	925	0.0242665	0.013116	0.0647247	0.314918	688
Tota_brain_volume(ml)	metab_100001403	Tota_brain_volume(ml):metab_100001403	5-acetylamino-6-amino-3-methyluracil		Xenobiotics	Xanthine Metabolism	-0.0227263	0.0111179	0.0412277	0.369187	925	-0.0227924	0.0111398	0.0410398	0.462164	925	-0.0336657	0.0128681	0.00908801	0.180918	688
Tota_brain_volume(ml)	metab_100009345	Tota_brain_volume(ml):metab_100009345	1-palmitoleoyl-2-linolenoyl-GPC (16:1/18:3)*		Lipid	Phosphatidylcholine (PC)	0.0244175	0.0119942	0.04206	0.372155	925	0.0200947	0.0120335	0.0952853	0.602312	925	0.0228316	0.0140143	0.10374	0.395261	688
Tota_brain_volume(ml)	metab_999916576	Tota_brain_volume(ml):metab_999916576	X - 16576		NA	NA	0.0234105	0.0115222	0.0424645	0.37462	925	0.0185232	0.0115878	0.110278	0.623914	925	0.0140941	0.0132327	0.287209	0.624177	688
Tota_brain_volume(ml)	metab_100006126	Tota_brain_volume(ml):metab_100006126	4-vinylguaiacol sulfate		Xenobiotics	Food Component/Plant	-0.0229317	0.011323	0.0431321	0.376046	925	-0.0166553	0.012296	0.175906	0.676621	925	-0.0277075	0.0131071	0.0348844	0.247518	688
Tota_brain_volume(ml)	metab_100010901	Tota_brain_volume(ml):metab_100010901	gamma-glutamyl-alpha-lysine		Peptide	Gamma-glutamyl Amino Acid	0.0222433	0.011028	0.0439868	0.382376	925	0.0207294	0.0109875	0.0595282	0.5272	925	0.0187178	0.0127404	0.142248	0.447515	688
Tota_brain_volume(ml)	metab_100008999	Tota_brain_volume(ml):metab_100008999	1-(1-enyl-stearoyl)-2-arachidonoyl-GPE (P-18:0/20:4)*		Lipid	Plasmalogen	0.0223667	0.0111001	0.0441969	0.383082	925	0.0225398	0.0110909	0.0424163	0.468049	925	0.0198583	0.0128266	0.122037	0.422863	688
Tota_brain_volume(ml)	metab_999907765	Tota_brain_volume(ml):metab_999907765	X - 07765		NA	NA	0.0227384	0.0113274	0.0450011	0.386672	925	0.0213856	0.0112786	0.0582612	0.524881	925	0.0161544	0.013146	0.219557	0.555517	688
Tota_brain_volume(ml)	metab_100004208	Tota_brain_volume(ml):metab_100004208	guaiacol sulfate		Xenobiotics	Benzoate Metabolism	-0.0227233	0.0113477	0.0455284	0.388954	925	-0.017854	0.0114223	0.118382	0.639509	925	-0.0225785	0.0131499	0.0864318	0.36385	688
Tota_brain_volume(ml)	metab_1094	Tota_brain_volume(ml):metab_1094	thyroxine		Amino Acid	Tyrosine Metabolism	0.0222707	0.0111199	0.0454954	0.388954	925	0.0222794	0.0110819	0.0446811	0.468049	925	0.0112946	0.0128695	0.380458	0.722286	688
Tota_brain_volume(ml)	metab_100000656	Tota_brain_volume(ml):metab_100000656	1-stearoyl-GPI (18:0)		Lipid	Lysophospholipid	0.0225952	0.0113324	0.0464617	0.39198	925	0.0175444	0.0113507	0.122535	0.644399	925	0.0159598	0.0131179	0.224161	0.558151	688
Tota_brain_volume(ml)	metab_100021666	Tota_brain_volume(ml):metab_100021666	branched-chain, straight-chain, or cyclopropyl 10:1 fatty acid (1)*		Partially Characterized Molecules	Partially Characterized Molecules	-0.0227388	0.0114338	0.0470276	0.39198	925	-0.0223485	0.0114256	0.0507708	0.493618	925	-0.0314745	0.0131756	0.0171721	0.204408	688
Tota_brain_volume(ml)	metab_100015797	Tota_brain_volume(ml):metab_100015797	heneicosapentaenoate (21:5n3)		Lipid	Long Chain Polyunsaturated Fatty Acid (n3 and n6)	-0.0223449	0.0112446	0.0472012	0.39198	925	-0.0233079	0.0112903	0.039262	0.454186	925	-0.0283132	0.0129689	0.0293648	0.238902	688
Tota_brain_volume(ml)	metab_100015755	Tota_brain_volume(ml):metab_100015755	ceramide (d18:1/20:0, d16:1/22:0, d20:1/18:0)*		Lipid	Ceramides	0.0219543	0.0110784	0.0478089	0.39198	925	0.0193101	0.0110804	0.0817194	0.581963	925	0.024529	0.0128427	0.0565582	0.294934	688
Tota_brain_volume(ml)	metab_234	Tota_brain_volume(ml):metab_234	aspartate		Amino Acid	Alanine and Aspartate Metabolism	0.0227308	0.0114388	0.0472016	0.39198	925	0.0236881	0.0114068	0.0381128	0.453238	925	0.0254176	0.0131475	0.053618	0.294934	688
Tota_brain_volume(ml)	metab_999916580	Tota_brain_volume(ml):metab_999916580	X - 16580		NA	NA	-0.0220806	0.0111514	0.0479922	0.39198	925	-0.0195467	0.011241	0.0823951	0.58324	925	-0.022551	0.0128358	0.0793869	0.343548	688
Tota_brain_volume(ml)	metab_100020502	Tota_brain_volume(ml):metab_100020502	sulfate of piperine metabolite C18H21NO3 (1)*		Xenobiotics	Food Component/Plant	-0.022444	0.0113581	0.0484511	0.393774	925	-0.0218437	0.0113522	0.0546454	0.510883	925	-0.0149931	0.0130869	0.25234	0.59118	688
Tota_brain_volume(ml)	metab_1053	Tota_brain_volume(ml):metab_1053	3-ureidopropionate		Nucleotide	Pyrimidine Metabolism, Uracil containing	-0.0233523	0.0118272	0.0486284	0.39393	925	-0.0217697	0.0118791	0.0671884	0.557964	925	0.00780889	0.0135343	0.56415	0.802113	688
Tota_brain_volume(ml)	metab_100001977	Tota_brain_volume(ml):metab_100001977	beta-cryptoxanthin		Cofactors and Vitamins	Vitamin A Metabolism	0.0230498	0.0116923	0.048981	0.395708	925	0.016276	0.011901	0.171771	0.676621	925	0.0323914	0.0135289	0.0169241	0.204408	688
Tota_brain_volume(ml)	metab_100015882	Tota_brain_volume(ml):metab_100015882	glycosyl ceramide (d18:1/20:0, d16:1/22:0)*		Lipid	Hexosylceramides (HCER)	0.0229197	0.0116389	0.0492265	0.396613	925	0.0132246	0.0119257	0.26776	0.758626	925	0.0246282	0.0134291	0.0670996	0.319691	688
Tota_brain_volume(ml)	metab_999923644	Tota_brain_volume(ml):metab_999923644	X - 23644		NA	NA	0.0219974	0.0112044	0.0499149	0.398916	925	0.0207419	0.0111554	0.0632982	0.540763	925	0.026062	0.0128327	0.0426527	0.270954	688
Tota_brain_volume(ml)	metab_100009002	Tota_brain_volume(ml):metab_100009002	1-(1-enyl-palmitoyl)-2-arachidonoyl-GPE (P-16:0/20:4)*		Lipid	Plasmalogen	0.0216282	0.0110279	0.0501542	0.399307	925	0.0199523	0.0110134	0.070374	0.561445	925	0.017271	0.0127396	0.175647	0.510457	688
Tota_brain_volume(ml)	metab_999918886	Tota_brain_volume(ml):metab_999918886	X - 18886		NA	NA	-0.0236061	0.0120747	0.0508849	0.399905	925	-0.0211987	0.0120759	0.0795178	0.578671	925	-0.0303312	0.0139388	0.0298968	0.238933	688
Tota_brain_volume(ml)	metab_100020819	Tota_brain_volume(ml):metab_100020819	glycoursodeoxycholic acid sulfate (1)		Lipid	Secondary Bile Acid Metabolism	-0.0224037	0.0115059	0.0518209	0.399905	925	-0.0231131	0.0116275	0.0471337	0.475011	925	-0.0155995	0.0132023	0.237789	0.57757	688
Tota_brain_volume(ml)	metab_501	Tota_brain_volume(ml):metab_501	salicylate		Xenobiotics	Drug - Topical Agents	0.0226824	0.0115931	0.0507034	0.399905	925	0.0216157	0.0116551	0.0639749	0.543421	925	0.015511	0.0133146	0.244441	0.583714	688
Tota_brain_volume(ml)	metab_100001392	Tota_brain_volume(ml):metab_100001392	laurylcarnitine (C12)		Lipid	Fatty Acid Metabolism (Acyl Carnitine, Medium Chain)	-0.0222129	0.0113579	0.0508013	0.399905	925	-0.0254283	0.011398	0.0259285	0.384257	925	-0.0279068	0.0130404	0.0327076	0.247429	688
Tota_brain_volume(ml)	metab_100009162	Tota_brain_volume(ml):metab_100009162	1-(1-enyl-palmitoyl)-2-palmitoyl-GPC (P-16:0/16:0)*		Lipid	Plasmalogen	0.0221665	0.0113907	0.0519579	0.399905	925	0.0168512	0.0114724	0.142221	0.648761	925	0.0169772	0.0131228	0.196202	0.522669	688
Tota_brain_volume(ml)	metab_100020254	Tota_brain_volume(ml):metab_100020254	glycine conjugate of C10H14O2 (1)*		Partially Characterized Molecules	Partially Characterized Molecules	-0.0217475	0.0111721	0.0518899	0.399905	925	-0.020333	0.0111862	0.0694425	0.559492	925	-0.0355438	0.0128388	0.00578512	0.139831	688
Tota_brain_volume(ml)	metab_100015623	Tota_brain_volume(ml):metab_100015623	lactosyl-N-behenoyl-sphingosine (d18:1/22:0)*		Lipid	Lactosylceramides (LCER)	0.0227028	0.0117367	0.053378	0.404829	925	0.017701	0.0117581	0.132563	0.644399	925	0.0306041	0.0134921	0.0236233	0.226551	688
Tota_brain_volume(ml)	metab_272	Tota_brain_volume(ml):metab_272	corticosterone		Lipid	Corticosteroids	-0.0214887	0.0111176	0.0535612	0.405185	925	-0.0230173	0.0111971	0.0401021	0.458553	925	-0.0218151	0.0128404	0.0897856	0.37074	688
Tota_brain_volume(ml)	metab_100001511	Tota_brain_volume(ml):metab_100001511	1-palmitoleoyl-GPC (16:1)*		Lipid	Lysophospholipid	0.0214235	0.0111635	0.0552859	0.412977	925	0.0174392	0.0111795	0.119125	0.640432	925	0.0187251	0.012898	0.147021	0.459212	688
Tota_brain_volume(ml)	metab_100002196	Tota_brain_volume(ml):metab_100002196	13-HODE + 9-HODE		Lipid	Fatty Acid, Monohydroxy	-0.0214818	0.0112083	0.0556004	0.412994	925	-0.0199968	0.0112597	0.0760758	0.576973	925	-0.02455	0.0129973	0.0593368	0.301909	688
Tota_brain_volume(ml)	metab_100002367	Tota_brain_volume(ml):metab_100002367	2R,3R-dihydroxybutyrate		Lipid	Fatty Acid, Dihydroxy	0.0214023	0.0111717	0.0557049	0.412994	925	0.0223112	0.0111436	0.0455653	0.468049	925	0.0207812	0.0128692	0.106816	0.399412	688
Tota_brain_volume(ml)	metab_1090	Tota_brain_volume(ml):metab_1090	bilirubin (Z,Z)		Cofactors and Vitamins	Hemoglobin and Porphyrin Metabolism	0.0214075	0.0111645	0.0554891	0.412994	925	0.0150785	0.0112441	0.18025	0.676621	925	0.0245159	0.0128322	0.0564893	0.294934	688
Tota_brain_volume(ml)	metab_100001073	Tota_brain_volume(ml):metab_100001073	androsterone sulfate		Lipid	Androgenic Steroids	0.0217731	0.0114523	0.0575884	0.419895	925	0.0229827	0.0114114	0.044303	0.468049	925	0.0123686	0.0131812	0.348395	0.689141	688
Tota_brain_volume(ml)	metab_100000096	Tota_brain_volume(ml):metab_100000096	4-guanidinobutanoate		Amino Acid	Guanidino and Acetamido Metabolism	-0.0235006	0.0123676	0.0577228	0.419895	925	-0.0214175	0.0123606	0.083485	0.588154	925	-0.0253219	0.0142372	0.0757552	0.336548	688
Tota_brain_volume(ml)	metab_100021105	Tota_brain_volume(ml):metab_100021105	eicosenedioate (C20:1-DC)*		Lipid	Fatty Acid, Dicarboxylate	0.0213137	0.0112186	0.0577655	0.419895	925	0.0171925	0.0112343	0.126277	0.644399	925	0.0167751	0.0128989	0.193868	0.522669	688
Tota_brain_volume(ml)	metab_100000616	Tota_brain_volume(ml):metab_100000616	1-stearoyl-2-arachidonoyl-GPI (18:0/20:4)		Lipid	Phosphatidylinositol (PI)	0.021156	0.0111213	0.0574453	0.419895	925	0.0182076	0.0111218	0.101954	0.609828	925	0.0181155	0.0128473	0.158977	0.484759	688
Tota_brain_volume(ml)	metab_100001182	Tota_brain_volume(ml):metab_100001182	docosadienoate (22:2n6)		Lipid	Long Chain Polyunsaturated Fatty Acid (n3 and n6)	-0.0210364	0.0111039	0.0584714	0.420845	925	-0.0182332	0.0111451	0.10219	0.609828	925	-0.0269024	0.0128361	0.0364658	0.247518	688
Tota_brain_volume(ml)	metab_100001570	Tota_brain_volume(ml):metab_100001570	1-linoleoyl-GPE (18:2)*		Lipid	Lysophospholipid	0.0213626	0.0112883	0.0587456	0.420845	925	0.0188217	0.0112923	0.0959044	0.602799	925	0.0215803	0.0128891	0.09453	0.376402	688
Tota_brain_volume(ml)	metab_100001767	Tota_brain_volume(ml):metab_100001767	pyrraline		Xenobiotics	Food Component/Plant	0.0209761	0.0110563	0.058113	0.420845	925	0.0205284	0.0110313	0.0630773	0.540429	925	0.0214093	0.0127451	0.0934526	0.374945	688
Tota_brain_volume(ml)	metab_1221	Tota_brain_volume(ml):metab_1221	creatine		Amino Acid	Creatine Metabolism	0.0235771	0.0124726	0.0590315	0.420899	925	0.027355	0.0125025	0.0289269	0.399998	925	0.0316418	0.0143374	0.0276515	0.238284	688
Tota_brain_volume(ml)	metab_999915486	Tota_brain_volume(ml):metab_999915486	X - 15486		NA	NA	-0.0212799	0.0112576	0.0590362	0.420899	925	-0.0200237	0.0112858	0.0763578	0.577638	925	-0.0395011	0.0129618	0.0023969	0.087975	688
Tota_brain_volume(ml)	metab_100005996	Tota_brain_volume(ml):metab_100005996	octadecenedioylcarnitine (C18:1-DC)*		Lipid	Fatty Acid Metabolism (Acyl Carnitine, Dicarboxylate)	-0.0215725	0.0114339	0.059514	0.423219	925	-0.0211011	0.0114264	0.0651158	0.546862	925	-0.0200218	0.0130861	0.12648	0.430729	688
Tota_brain_volume(ml)	metab_999921339	Tota_brain_volume(ml):metab_999921339	X - 21339		NA	NA	0.0213435	0.0113355	0.0600313	0.42343	925	0.0207075	0.0113744	0.0690061	0.559492	925	0.0220227	0.0130929	0.0930199	0.374726	688
Tota_brain_volume(ml)	metab_100020423	Tota_brain_volume(ml):metab_100020423	1-carboxyethylvaline	N-lactoylvaline	Amino Acid	Leucine, Isoleucine and Valine Metabolism	-0.0218431	0.0116035	0.0600902	0.42343	925	-0.0106789	0.0121328	0.379002	0.833703	925	-0.0231656	0.013355	0.0832639	0.354427	688
Tota_brain_volume(ml)	metab_100015620	Tota_brain_volume(ml):metab_100015620	lactosyl-N-nervonoyl-sphingosine (d18:1/24:1)*		Lipid	Lactosylceramides (LCER)	0.0220203	0.0117256	0.0607028	0.425601	925	0.0167396	0.0118606	0.15848	0.654667	925	0.0283241	0.0134709	0.0358667	0.247518	688
Tota_brain_volume(ml)	metab_100001262	Tota_brain_volume(ml):metab_100001262	gamma-glutamyl-epsilon-lysine		Peptide	Gamma-glutamyl Amino Acid	0.0207468	0.0110534	0.060841	0.425601	925	0.018182	0.0110485	0.100181	0.60562	925	0.0230812	0.0127281	0.0702083	0.323611	688
Tota_brain_volume(ml)	metab_999924812	Tota_brain_volume(ml):metab_999924812	X - 24812		NA	NA	-0.0209798	0.0111897	0.0611219	0.426428	925	-0.0186724	0.0137553	0.174968	0.676621	925	-0.0172948	0.0129433	0.181932	0.517701	688
Tota_brain_volume(ml)	metab_100008980	Tota_brain_volume(ml):metab_100008980	1-stearoyl-2-linoleoyl-GPC (18:0/18:2)*		Lipid	Phosphatidylcholine (PC)	0.0212199	0.0114411	0.0639586	0.432156	925	0.0163652	0.0115003	0.155071	0.654081	925	0.0213725	0.0131475	0.104499	0.395261	688
Tota_brain_volume(ml)	metab_100001293	Tota_brain_volume(ml):metab_100001293	N-acetylhistidine		Amino Acid	Histidine Metabolism	-0.0207206	0.0111638	0.0637657	0.432156	925	-0.0168905	0.011175	0.131023	0.644399	925	-0.0249385	0.0128201	0.0521546	0.294934	688
Tota_brain_volume(ml)	metab_100003641	Tota_brain_volume(ml):metab_100003641	valylglycine		Peptide	Dipeptide	0.0212264	0.0114415	0.0638859	0.432156	925	0.0185374	0.011456	0.10598	0.618498	925	0.016346	0.0133003	0.219499	0.555517	688
Tota_brain_volume(ml)	metab_999912456	Tota_brain_volume(ml):metab_999912456	X - 12456		NA	NA	-0.0217059	0.0117326	0.0646269	0.433159	925	-0.0221441	0.0117311	0.0593929	0.5272	925	-0.0188381	0.0135805	0.165851	0.493569	688
Tota_brain_volume(ml)	metab_100020631	Tota_brain_volume(ml):metab_100020631	4-methylhexanoylglutamine		Lipid	Fatty Acid Metabolism (Acyl Glutamine)	-0.0208877	0.0113157	0.0652268	0.434096	925	-0.0193275	0.0113632	0.0893072	0.600702	925	-0.0260634	0.0129173	0.0440133	0.273256	688
Tota_brain_volume(ml)	metab_100001064	Tota_brain_volume(ml):metab_100001064	glycolithocholate		Lipid	Secondary Bile Acid Metabolism	-0.020323	0.0110417	0.066008	0.435126	925	-0.0178731	0.0110493	0.106102	0.618498	925	-0.00338343	0.0127737	0.791185	0.91841	688
Tota_brain_volume(ml)	metab_100008985	Tota_brain_volume(ml):metab_100008985	1-palmitoyl-2-dihomo-linolenoyl-GPC (16:0/20:3n3 or 6)*		Lipid	Phosphatidylcholine (PC)	0.0204806	0.0111369	0.0662388	0.435681	925	0.0168432	0.0111547	0.131399	0.644399	925	0.0185295	0.0128798	0.150709	0.465273	688
Tota_brain_volume(ml)	metab_999912847	Tota_brain_volume(ml):metab_999912847	X - 12847		NA	NA	-0.0206618	0.0113025	0.0678616	0.439032	925	-0.0193087	0.011473	0.0927248	0.602312	925	-0.0192309	0.0129742	0.138738	0.446221	688
Tota_brain_volume(ml)	metab_100002927	Tota_brain_volume(ml):metab_100002927	S-methylcysteine sulfoxide		Amino Acid	Methionine, Cysteine, SAM and Taurine Metabolism	0.0204344	0.0112104	0.0686587	0.440869	925	0.0210384	0.0111859	0.0603192	0.530424	925	0.0103396	0.012902	0.423182	0.740526	688
Tota_brain_volume(ml)	metab_100001733	Tota_brain_volume(ml):metab_100001733	hexanoylglutamine		Lipid	Fatty Acid Metabolism (Acyl Glutamine)	-0.0203519	0.0112793	0.0715029	0.454227	925	-0.0160776	0.0112999	0.155136	0.654081	925	-0.0313475	0.0128936	0.0153044	0.199561	688
Tota_brain_volume(ml)	metab_194	Tota_brain_volume(ml):metab_194	N-formylmethionine		Amino Acid	Methionine, Cysteine, SAM and Taurine Metabolism	-0.0202687	0.0112464	0.0718364	0.454634	925	-0.0184406	0.0112749	0.102281	0.609828	925	-0.0303304	0.012927	0.0192473	0.219243	688
Tota_brain_volume(ml)	metab_444	Tota_brain_volume(ml):metab_444	ornithine		Amino Acid	Urea cycle; Arginine and Proline Metabolism	0.0198497	0.0110368	0.0724263	0.454833	925	0.0192947	0.0110057	0.0799129	0.578671	925	0.0201644	0.0127205	0.113389	0.405662	688
Tota_brain_volume(ml)	metab_100001778	Tota_brain_volume(ml):metab_100001778	1-linoleoyl-GPI (18:2)*		Lipid	Lysophospholipid	0.0200373	0.0111992	0.0739168	0.455223	925	0.0168969	0.0112176	0.132343	0.644399	925	0.0199212	0.0129415	0.124189	0.426845	688
Tota_brain_volume(ml)	metab_181	Tota_brain_volume(ml):metab_181	laurate (12:0)		Lipid	Medium Chain Fatty Acid	-0.0203992	0.0114523	0.0752048	0.457912	925	-0.023294	0.0115217	0.043495	0.468049	925	-0.0280785	0.0132031	0.0338067	0.247518	688
Tota_brain_volume(ml)	metab_100000774	Tota_brain_volume(ml):metab_100000774	phenyllactate (PLA)		Amino Acid	Phenylalanine Metabolism	-0.0212076	0.0119073	0.0752329	0.457912	925	-0.0196207	0.0119261	0.100277	0.60562	925	-0.00814916	0.0138322	0.555961	0.79776	688
Tota_brain_volume(ml)	metab_100001654	Tota_brain_volume(ml):metab_100001654	1-arachidonoyl-GPI (20:4)*		Lipid	Lysophospholipid	0.0197296	0.0110807	0.0753175	0.457912	925	0.0181705	0.0110479	0.100379	0.60562	925	0.0120362	0.0127956	0.347216	0.688183	688
Tota_brain_volume(ml)	metab_100008993	Tota_brain_volume(ml):metab_100008993	1-palmitoyl-2-arachidonoyl-GPI (16:0/20:4)*		Lipid	Phosphatidylinositol (PI)	0.0199296	0.0111871	0.075165	0.457912	925	0.018132	0.0111702	0.104883	0.615022	925	0.0181811	0.0130242	0.163185	0.491362	688
Tota_brain_volume(ml)	metab_100005986	Tota_brain_volume(ml):metab_100005986	sphingomyelin (d18:1/24:1, d18:2/24:0)*		Lipid	Sphingomyelins	0.0201545	0.0113278	0.0755372	0.458109	925	0.0153595	0.0114345	0.179526	0.676621	925	0.0173627	0.0130447	0.183632	0.517701	688
Tota_brain_volume(ml)	metab_100020851	Tota_brain_volume(ml):metab_100020851	3-ethylcatechol sulfate (1)		Xenobiotics	Food Component/Plant	-0.0197311	0.0111061	0.0759662	0.458109	925	-0.0155517	0.0118556	0.189931	0.691765	925	-0.0273805	0.012774	0.0324301	0.247429	688
Tota_brain_volume(ml)	metab_100020542	Tota_brain_volume(ml):metab_100020542	11beta-hydroxyetiocholanolone glucuronide*		Lipid	Androgenic Steroids	0.019481	0.0111361	0.0805628	0.46178	925	0.0173934	0.0111264	0.118341	0.639509	925	0.0109969	0.0128349	0.39186	0.728106	688
Tota_brain_volume(ml)	metab_100004322	Tota_brain_volume(ml):metab_100004322	2-aminophenol sulfate		Xenobiotics	Food Component/Plant	0.0193397	0.0110855	0.08139	0.46178	925	0.0207669	0.0110683	0.0609426	0.532889	925	0.0164602	0.0127943	0.198696	0.522887	688
Tota_brain_volume(ml)	metab_100001413	Tota_brain_volume(ml):metab_100001413	N4-acetylcytidine		Nucleotide	Pyrimidine Metabolism, Cytidine containing	-0.0197948	0.0112485	0.0787791	0.46178	925	-0.0191722	0.0112503	0.0886939	0.598562	925	-0.0214636	0.013001	0.099215	0.387095	688
Tota_brain_volume(ml)	metab_561	Tota_brain_volume(ml):metab_561	glutamate		Amino Acid	Glutamate Metabolism	0.0206314	0.011747	0.0793677	0.46178	925	0.0244508	0.0117279	0.0373629	0.447902	925	0.0259979	0.0134693	0.0540015	0.294934	688
Tota_brain_volume(ml)	metab_999923780	Tota_brain_volume(ml):metab_999923780	X - 23780		NA	NA	0.0195276	0.0111176	0.0793427	0.46178	925	0.0189062	0.0111287	0.0896869	0.60092	925	0.0245963	0.0127667	0.0544461	0.294934	688
Tota_brain_volume(ml)	metab_100001810	Tota_brain_volume(ml):metab_100001810	dimethylarginine (SDMA + ADMA)		Amino Acid	Urea cycle; Arginine and Proline Metabolism	0.019427	0.0110635	0.0794311	0.46178	925	0.0166374	0.0110575	0.132766	0.644399	925	0.0180614	0.0127546	0.157213	0.481101	688
Tota_brain_volume(ml)	metab_297	Tota_brain_volume(ml):metab_297	sphingosine		Lipid	Sphingosines	0.0194675	0.0110512	0.0784739	0.46178	925	0.0170301	0.0110268	0.122834	0.644399	925	0.0108223	0.0128761	0.400927	0.731274	688
Tota_brain_volume(ml)	metab_999912707	Tota_brain_volume(ml):metab_999912707	X - 12707		NA	NA	-0.0195758	0.0111561	0.0796412	0.46178	925	-0.0182326	0.0112128	0.104286	0.61273	925	-0.0198283	0.012891	0.124479	0.426845	688
Tota_brain_volume(ml)	metab_100001272	Tota_brain_volume(ml):metab_100001272	1-oleoyl-GPC (18:1)		Lipid	Lysophospholipid	0.0199785	0.0113897	0.0797507	0.46178	925	0.0154628	0.0114049	0.175498	0.676621	925	0.0204986	0.0130081	0.115529	0.40889	688
Tota_brain_volume(ml)	metab_100003169	Tota_brain_volume(ml):metab_100003169	isoleucylglycine		Peptide	Dipeptide	0.0199352	0.0114007	0.0806957	0.46178	925	0.0163436	0.0114506	0.153833	0.65335	925	0.00949019	0.0131822	0.471817	0.76718	688
Tota_brain_volume(ml)	metab_100000406	Tota_brain_volume(ml):metab_100000406	ribitol		Carbohydrate	Pentose Metabolism	-0.0195704	0.0113194	0.0841605	0.463989	925	-0.0164174	0.0113756	0.149305	0.648984	925	-0.0153059	0.0131331	0.244245	0.583714	688
Tota_brain_volume(ml)	metab_999923782	Tota_brain_volume(ml):metab_999923782	X - 23782		NA	NA	-0.019561	0.0113142	0.0841653	0.463989	925	-0.019139	0.0113894	0.093219	0.602312	925	-0.0203778	0.0130723	0.119496	0.41551	688
Tota_brain_volume(ml)	metab_100019975	Tota_brain_volume(ml):metab_100019975	hexadecenedioate (C16:1-DC)*		Lipid	Fatty Acid, Dicarboxylate	-0.0193516	0.0112036	0.084457	0.463989	925	-0.01787	0.0111844	0.110445	0.623914	925	-0.0194576	0.01285	0.130435	0.435224	688
Tota_brain_volume(ml)	metab_100001162	Tota_brain_volume(ml):metab_100001162	propionylcarnitine (C3)		Lipid	Fatty Acid Metabolism (also BCAA Metabolism)	0.0194735	0.0112335	0.0833397	0.463989	925	0.0213306	0.0112463	0.0581872	0.524881	925	0.0234784	0.0129394	0.0700414	0.323611	688
Tota_brain_volume(ml)	metab_100001872	Tota_brain_volume(ml):metab_100001872	1-stearoyl-2-arachidonoyl-GPS (18:0/20:4)		Lipid	Phosphatidylserine (PS)	0.0189282	0.0110291	0.0864615	0.463989	925	0.0161353	0.0110237	0.143626	0.648761	925	0.0029998	0.0127744	0.814412	0.927185	688
Tota_brain_volume(ml)	metab_100000706	Tota_brain_volume(ml):metab_100000706	alpha-hydroxyisocaproate		Amino Acid	Leucine, Isoleucine and Valine Metabolism	-0.0206496	0.0119932	0.0854463	0.463989	925	-0.0173093	0.0120377	0.1508	0.648984	925	-0.0124239	0.013819	0.368947	0.709903	688
Tota_brain_volume(ml)	metab_999924344	Tota_brain_volume(ml):metab_999924344	X - 24344		NA	NA	-0.019278	0.0112311	0.0864117	0.463989	925	-0.0157985	0.0124923	0.20632	0.709013	925	-0.0256884	0.0129496	0.0476879	0.284691	688
Tota_brain_volume(ml)	metab_100008994	Tota_brain_volume(ml):metab_100008994	1-stearoyl-2-linoleoyl-GPI (18:0/18:2)		Lipid	Phosphatidylinositol (PI)	0.0197354	0.0115219	0.0870743	0.466436	925	0.0150625	0.0115774	0.193578	0.693383	925	0.0309185	0.0132404	0.0198243	0.220804	688
Tota_brain_volume(ml)	metab_1547	Tota_brain_volume(ml):metab_1547	N-stearoyl-sphingosine (d18:1/18:0)*		Lipid	Ceramides	0.0192434	0.0112817	0.0883994	0.469306	925	0.0173009	0.0113417	0.127501	0.644399	925	0.0182635	0.0131531	0.165429	0.493569	688
Tota_brain_volume(ml)	metab_999913728	Tota_brain_volume(ml):metab_999913728	X - 13728		NA	NA	-0.0189567	0.0111017	0.0880583	0.469306	925	-0.0210581	0.0110976	0.0580731	0.524881	925	-0.0138847	0.0128528	0.280398	0.618875	688
Tota_brain_volume(ml)	metab_999912544	Tota_brain_volume(ml):metab_999912544	X - 12544		NA	NA	0.0190589	0.0111799	0.0885803	0.469428	925	0.0214855	0.0112216	0.0558496	0.516681	925	0.00831251	0.0129238	0.520316	0.787227	688
Tota_brain_volume(ml)	metab_100006108	Tota_brain_volume(ml):metab_100006108	phenylacetylcarnitine		Peptide	Acetylated Peptides	0.0190945	0.0112083	0.0887931	0.469719	925	0.0213046	0.0112762	0.0591635	0.5272	925	0.0267199	0.0128772	0.0383631	0.256572	688
Tota_brain_volume(ml)	metab_100001756	Tota_brain_volume(ml):metab_100001756	4-ethylphenylsulfate		Xenobiotics	Benzoate Metabolism	0.0189487	0.0111399	0.0892851	0.470303	925	0.0219599	0.0111957	0.0501317	0.490268	925	0.0184565	0.0128754	0.152181	0.46836	688
Tota_brain_volume(ml)	metab_100001022	Tota_brain_volume(ml):metab_100001022	threonate		Cofactors and Vitamins	Ascorbate and Aldarate Metabolism	0.0191791	0.0112967	0.0898909	0.470503	925	0.0165787	0.0112736	0.14175	0.648761	925	0.0122739	0.0129832	0.344805	0.684774	688
Tota_brain_volume(ml)	metab_100001987	Tota_brain_volume(ml):metab_100001987	5alpha-androstan-3beta,17beta-diol disulfate		Lipid	Androgenic Steroids	-0.0223017	0.0131766	0.0908846	0.471553	925	-0.017942	0.0132066	0.174622	0.676621	925	-0.0213719	0.0153944	0.165504	0.493569	688
Tota_brain_volume(ml)	metab_999911880	Tota_brain_volume(ml):metab_999911880	X - 11880		NA	NA	0.0190336	0.0112719	0.0916375	0.472983	925	0.0186481	0.0112605	0.0980545	0.60562	925	0.0237565	0.0130551	0.0692406	0.323611	688
Tota_brain_volume(ml)	metab_100021208	Tota_brain_volume(ml):metab_100021208	4-vinylcatechol sulfate		Xenobiotics	Benzoate Metabolism	-0.0188882	0.0112705	0.0940976	0.475837	925	-0.0141019	0.011826	0.233395	0.728105	925	-0.0259309	0.0129844	0.0462137	0.280786	688
Tota_brain_volume(ml)	metab_100001396	Tota_brain_volume(ml):metab_100001396	7-methylxanthine		Xenobiotics	Xanthine Metabolism	-0.0185919	0.0111169	0.0947859	0.476816	925	-0.0190591	0.011171	0.0883275	0.598562	925	-0.0173273	0.0128402	0.177639	0.511746	688
Tota_brain_volume(ml)	metab_100021104	Tota_brain_volume(ml):metab_100021104	pregnenetriol disulfate*		Lipid	Pregnenolone Steroids	-0.0210424	0.0126472	0.0964927	0.480382	925	-0.0182858	0.0126297	0.148007	0.648984	925	-0.0222381	0.0146039	0.128284	0.432413	688
Tota_brain_volume(ml)	metab_999925422	Tota_brain_volume(ml):metab_999925422	X - 25422		NA	NA	-0.0188494	0.0113392	0.0967874	0.480382	925	-0.0165127	0.0113332	0.145455	0.648984	925	-0.0196688	0.0131259	0.134474	0.444422	688
Tota_brain_volume(ml)	metab_999916087	Tota_brain_volume(ml):metab_999916087	X - 16087		NA	NA	-0.0189243	0.0114595	0.0989977	0.485874	925	-0.018214	0.0115201	0.114213	0.632945	925	-0.0216097	0.0133178	0.105134	0.396152	688
Tota_brain_volume(ml)	metab_100000015	Tota_brain_volume(ml):metab_100000015	xanthurenate		Amino Acid	Tryptophan Metabolism	0.0192675	0.0116903	0.0996632	0.486533	925	0.0189156	0.0117209	0.106911	0.618498	925	0.0262996	0.0135147	0.0520653	0.294934	688
Tota_brain_volume(ml)	metab_100015744	Tota_brain_volume(ml):metab_100015744	ceramide (d18:2/24:1, d18:1/24:2)*		Lipid	Ceramides	0.0183987	0.0111799	0.100169	0.486607	925	0.0140812	0.0112683	0.211757	0.712818	925	0.0193359	0.012958	0.13611	0.445164	688
Tota_brain_volume(ml)	metab_999923974	Tota_brain_volume(ml):metab_999923974	X - 23974		NA	NA	-0.0181854	0.0111117	0.102056	0.492811	925	-0.0176861	0.0110868	0.111006	0.623914	925	-0.010224	0.0128413	0.426204	0.740526	688
Tota_brain_volume(ml)	metab_100001278	Tota_brain_volume(ml):metab_100001278	10-heptadecenoate (17:1n7)		Lipid	Long Chain Monounsaturated Fatty Acid	-0.0189373	0.0115844	0.10245	0.493331	925	-0.0194589	0.0116204	0.0943679	0.602312	925	-0.0246844	0.0134112	0.0661175	0.316534	688
Tota_brain_volume(ml)	metab_100009069	Tota_brain_volume(ml):metab_100009069	1-(1-enyl-palmitoyl)-2-linoleoyl-GPE (P-16:0/18:2)*		Lipid	Plasmalogen	0.0181466	0.0111134	0.102842	0.493331	925	0.0153317	0.0110963	0.167406	0.668947	925	0.0205006	0.0128579	0.111311	0.405549	688
Tota_brain_volume(ml)	metab_100001081	Tota_brain_volume(ml):metab_100001081	2-pyrrolidinone		Amino Acid	Glutamate Metabolism	-0.0181344	0.0111455	0.104066	0.49347	925	-0.0164499	0.0111272	0.139658	0.648761	925	-0.00914435	0.0127916	0.474933	0.76718	688
Tota_brain_volume(ml)	metab_999921258	Tota_brain_volume(ml):metab_999921258	X - 21258		NA	NA	-0.0181979	0.0111641	0.103437	0.49347	925	-0.0165107	0.0111757	0.139921	0.648761	925	-0.0259123	0.0128362	0.0439114	0.273256	688
Tota_brain_volume(ml)	metab_460	Tota_brain_volume(ml):metab_460	phenylalanine		Amino Acid	Phenylalanine Metabolism	0.0180735	0.0111082	0.104072	0.49347	925	0.0166754	0.0110805	0.132689	0.644399	925	0.0202303	0.0128006	0.114477	0.408082	688
Tota_brain_volume(ml)	metab_356	Tota_brain_volume(ml):metab_356	cortisol		Lipid	Corticosteroids	-0.0180756	0.0111976	0.106817	0.495424	925	-0.0161515	0.0112461	0.151294	0.648984	925	-0.028335	0.0129299	0.0287584	0.238902	688
Tota_brain_volume(ml)	metab_100001757	Tota_brain_volume(ml):metab_100001757	thymol sulfate		Xenobiotics	Food Component/Plant	-0.0180988	0.0111513	0.104927	0.495424	925	-0.0172044	0.0111724	0.123933	0.644399	925	-0.00441796	0.0128705	0.731506	0.897485	688
Tota_brain_volume(ml)	metab_100000963	Tota_brain_volume(ml):metab_100000963	homocitrulline		Amino Acid	Urea cycle; Arginine and Proline Metabolism	-0.0181482	0.0112046	0.105636	0.495424	925	-0.0147989	0.0113298	0.191817	0.692076	925	-0.0166593	0.0128519	0.195327	0.522669	688
Tota_brain_volume(ml)	metab_999925172	Tota_brain_volume(ml):metab_999925172	X - 25172		NA	NA	0.0179934	0.0111118	0.105727	0.495424	925	0.0156999	0.0111093	0.157934	0.654667	925	0.0168599	0.0127651	0.18702	0.517701	688
Tota_brain_volume(ml)	metab_244	Tota_brain_volume(ml):metab_244	beta-alanine		Nucleotide	Pyrimidine Metabolism, Uracil containing	0.0180124	0.0111528	0.106642	0.495424	925	0.016003	0.0111286	0.150779	0.648984	925	0.0161578	0.0128803	0.210107	0.543646	688
Tota_brain_volume(ml)	metab_100002021	Tota_brain_volume(ml):metab_100002021	5alpha-androstan-3beta,17alpha-diol disulfate		Lipid	Androgenic Steroids	-0.0190451	0.0117714	0.106026	0.495424	925	-0.015978	0.0118158	0.176632	0.676621	925	-0.0245306	0.0136067	0.0718561	0.325157	688
Tota_brain_volume(ml)	metab_1256	Tota_brain_volume(ml):metab_1256	choline		Lipid	Phospholipid Metabolism	0.0181706	0.0113032	0.108274	0.497526	925	0.0162837	0.011265	0.148659	0.648984	925	0.0106796	0.0130592	0.413764	0.735197	688
Tota_brain_volume(ml)	metab_100020004	Tota_brain_volume(ml):metab_100020004	3-carboxy-4-methyl-5-pentyl-2-furanpropionate (3-CMPFP)**		Lipid	Fatty Acid, Dicarboxylate	0.0178497	0.0111558	0.109935	0.500133	925	0.0139128	0.0112599	0.216922	0.714977	925	0.0191405	0.0129453	0.139718	0.446221	688
Tota_brain_volume(ml)	metab_100001755	Tota_brain_volume(ml):metab_100001755	4-vinylphenol sulfate		Xenobiotics	Benzoate Metabolism	-0.0185067	0.0115552	0.109591	0.500133	925	-0.0146382	0.0118882	0.218522	0.717264	925	-0.0254347	0.013293	0.0561182	0.294934	688
Tota_brain_volume(ml)	metab_100001562	Tota_brain_volume(ml):metab_100001562	2-palmitoyl-GPC (16:0)*		Lipid	Lysophospholipid	0.0179319	0.0111982	0.109651	0.500133	925	0.0141173	0.0111976	0.207726	0.709035	925	0.00883533	0.0128632	0.492398	0.76718	688
Tota_brain_volume(ml)	metab_100020409	Tota_brain_volume(ml):metab_100020409	ascorbic acid 3-sulfate*		Cofactors and Vitamins	Ascorbate and Aldarate Metabolism	-0.0181065	0.0113588	0.111268	0.503498	925	-0.0151011	0.0113525	0.183784	0.684138	925	-0.0207645	0.0129718	0.109897	0.402434	688
Tota_brain_volume(ml)	metab_100002070	Tota_brain_volume(ml):metab_100002070	2-hydroxyglutarate		Lipid	Fatty Acid, Dicarboxylate	-0.0176741	0.0111067	0.111887	0.503999	925	-0.0161333	0.0111418	0.147965	0.648984	925	-0.00799843	0.0127775	0.531541	0.787611	688
Tota_brain_volume(ml)	metab_100006092	Tota_brain_volume(ml):metab_100006092	tyramine O-sulfate		Amino Acid	Tyrosine Metabolism	-0.0177292	0.0111909	0.113481	0.504739	925	-0.0132692	0.0113203	0.241441	0.737252	925	-0.0238955	0.0129204	0.0648267	0.314918	688
Tota_brain_volume(ml)	metab_100001988	Tota_brain_volume(ml):metab_100001988	5alpha-pregnan-3beta,20alpha-diol disulfate		Lipid	Progestin Steroids	-0.0182981	0.0115415	0.113215	0.504739	925	-0.0148811	0.011565	0.198514	0.701763	925	-0.0125943	0.0132975	0.343915	0.684376	688
Tota_brain_volume(ml)	metab_100010936	Tota_brain_volume(ml):metab_100010936	oleoyl-arachidonoyl-glycerol (18:1/20:4) [1]*		Lipid	Diacylglycerol	0.0180583	0.0114017	0.113579	0.504739	925	0.0195479	0.0113921	0.086518	0.596613	925	0.0138953	0.0131878	0.292419	0.629973	688
Tota_brain_volume(ml)	metab_100001083	Tota_brain_volume(ml):metab_100001083	indolepropionate		Amino Acid	Tryptophan Metabolism	0.0178398	0.0112945	0.114564	0.506596	925	0.0116831	0.0114415	0.30747	0.780631	925	0.0286329	0.0130188	0.0281892	0.23841	688
Tota_brain_volume(ml)	metab_100002029	Tota_brain_volume(ml):metab_100002029	androstenediol (3beta,17beta) monosulfate (2)		Lipid	Androgenic Steroids	-0.0178513	0.0113107	0.114849	0.506596	925	-0.0140685	0.0113399	0.215068	0.712818	925	-0.0241234	0.0129534	0.0629873	0.313671	688
Tota_brain_volume(ml)	metab_504	Tota_brain_volume(ml):metab_504	serotonin		Amino Acid	Tryptophan Metabolism	0.0174005	0.0110957	0.117174	0.513045	925	0.0145958	0.011144	0.190612	0.691765	925	0.00774903	0.0128782	0.547564	0.796822	688
Tota_brain_volume(ml)	metab_100006282	Tota_brain_volume(ml):metab_100006282	umbelliferone sulfate		Xenobiotics	Food Component/Plant	-0.0173605	0.0111578	0.120075	0.514578	925	-0.0167161	0.011239	0.137274	0.647803	925	-0.0171805	0.012899	0.183329	0.517701	688
Tota_brain_volume(ml)	metab_1105	Tota_brain_volume(ml):metab_1105	alpha-tocopherol		Cofactors and Vitamins	Tocopherol Metabolism	0.0173151	0.0111404	0.120466	0.514578	925	0.0129772	0.0111567	0.245066	0.74082	925	0.0131181	0.0128289	0.306888	0.638899	688
Tota_brain_volume(ml)	metab_1268	Tota_brain_volume(ml):metab_1268	gamma-glutamylleucine		Peptide	Gamma-glutamyl Amino Acid	0.0188242	0.0120778	0.119441	0.514578	925	0.0206035	0.0120552	0.0877732	0.598508	925	0.0145291	0.0138922	0.296003	0.633561	688
Tota_brain_volume(ml)	metab_213	Tota_brain_volume(ml):metab_213	N6-methyladenosine		Nucleotide	Purine Metabolism, Adenine containing	0.017297	0.0111093	0.119818	0.514578	925	0.0162868	0.0111167	0.143245	0.648761	925	0.012318	0.012887	0.339489	0.678294	688
Tota_brain_volume(ml)	metab_100015965	Tota_brain_volume(ml):metab_100015965	ethyl alpha-glucopyranoside		Xenobiotics	Food Component/Plant	-0.0177068	0.0114199	0.121361	0.516081	925	-0.0165134	0.0116319	0.156046	0.654081	925	-0.0206103	0.0131865	0.118521	0.41551	688
Tota_brain_volume(ml)	metab_100009130	Tota_brain_volume(ml):metab_100009130	1-oleoyl-2-docosahexaenoyl-GPC (18:1/22:6)*		Lipid	Phosphatidylcholine (PC)	0.0178825	0.011536	0.121453	0.516081	925	0.0129584	0.0115539	0.262347	0.754315	925	0.015016	0.0133006	0.259308	0.594191	688
Tota_brain_volume(ml)	metab_100001593	Tota_brain_volume(ml):metab_100001593	glutarylcarnitine (C5-DC)		Amino Acid	Lysine Metabolism	0.0173859	0.0112261	0.121799	0.516558	925	0.0136526	0.0112472	0.225113	0.725496	925	0.0112964	0.012959	0.383679	0.722896	688
Tota_brain_volume(ml)	metab_888	Tota_brain_volume(ml):metab_888	caprate (10:0)		Lipid	Medium Chain Fatty Acid	-0.0177555	0.0115031	0.123042	0.51746	925	-0.0174882	0.0114878	0.128277	0.644399	925	-0.0269694	0.0132361	0.0419787	0.270136	688
Tota_brain_volume(ml)	metab_100015836	Tota_brain_volume(ml):metab_100015836	ximenoylcarnitine (C26:1)*		Lipid	Fatty Acid Metabolism (Acyl Carnitine, Monounsaturated)	-0.0174159	0.0112838	0.123068	0.51746	925	-0.02443	0.0113832	0.0321262	0.41708	925	-0.0272504	0.012956	0.0358048	0.247518	688
Tota_brain_volume(ml)	metab_1128	Tota_brain_volume(ml):metab_1128	2-aminobutyrate		Amino Acid	Glutathione Metabolism	0.0170854	0.0110679	0.123007	0.51746	925	0.0188142	0.0110171	0.0880291	0.598562	925	0.0169103	0.0127649	0.185699	0.517701	688
Tota_brain_volume(ml)	metab_35	Tota_brain_volume(ml):metab_35	S-1-pyrroline-5-carboxylate		Amino Acid	Glutamate Metabolism	0.0172877	0.0111991	0.123013	0.51746	925	0.0173855	0.0111875	0.120529	0.642175	925	0.0234084	0.0128241	0.0683874	0.322724	688
Tota_brain_volume(ml)	metab_331	Tota_brain_volume(ml):metab_331	gamma-glutamylglutamate		Peptide	Gamma-glutamyl Amino Acid	0.0175011	0.0113675	0.12401	0.51927	925	0.0163831	0.0113776	0.150229	0.648984	925	0.013684	0.0132029	0.300365	0.63739	688
Tota_brain_volume(ml)	metab_100001104	Tota_brain_volume(ml):metab_100001104	N-acetyltyrosine		Amino Acid	Tyrosine Metabolism	-0.0172434	0.011214	0.124473	0.520478	925	-0.0192332	0.0112428	0.0874754	0.598508	925	-0.0234049	0.0130432	0.0731912	0.329693	688
Tota_brain_volume(ml)	metab_100001211	Tota_brain_volume(ml):metab_100001211	sebacate (C10-DC)		Lipid	Fatty Acid, Dicarboxylate	-0.0174198	0.0113606	0.125536	0.521117	925	-0.0124466	0.0114455	0.277119	0.758632	925	-0.0228107	0.0129291	0.0781314	0.340812	688
Tota_brain_volume(ml)	metab_564	Tota_brain_volume(ml):metab_564	threonine		Amino Acid	Glycine, Serine and Threonine Metabolism	0.0170272	0.0110984	0.125324	0.521117	925	0.0161252	0.0110825	0.146011	0.648984	925	0.020769	0.0127593	0.104041	0.395261	688
Tota_brain_volume(ml)	metab_800	Tota_brain_volume(ml):metab_800	cysteine		Amino Acid	Methionine, Cysteine, SAM and Taurine Metabolism	0.0168827	0.0110214	0.125915	0.521373	925	0.0140454	0.0110103	0.202403	0.707585	925	0.0232201	0.0127093	0.0681344	0.322724	688
Tota_brain_volume(ml)	metab_100020550	Tota_brain_volume(ml):metab_100020550	deoxycholic acid glucuronide		Lipid	Secondary Bile Acid Metabolism	0.0174377	0.0113993	0.12643	0.522131	925	0.0131368	0.011498	0.253537	0.748526	925	0.0171705	0.0131235	0.191186	0.522094	688
Tota_brain_volume(ml)	metab_100002018	Tota_brain_volume(ml):metab_100002018	5alpha-androstan-3alpha,17beta-diol monosulfate (1)		Lipid	Androgenic Steroids	0.0175622	0.0115199	0.127724	0.523301	925	0.0202607	0.0114826	0.0779901	0.578671	925	0.0121668	0.0132967	0.360504	0.704654	688
Tota_brain_volume(ml)	metab_100020215	Tota_brain_volume(ml):metab_100020215	N-methylhydroxyproline**		Amino Acid	Urea cycle; Arginine and Proline Metabolism	-0.0169067	0.011084	0.12752	0.523301	925	-0.0187284	0.0111525	0.0934358	0.602312	925	-0.0102674	0.0128552	0.424744	0.740526	688
Tota_brain_volume(ml)	metab_358	Tota_brain_volume(ml):metab_358	hypotaurine		Amino Acid	Methionine, Cysteine, SAM and Taurine Metabolism	0.0173243	0.0113518	0.127322	0.523301	925	0.014089	0.01137	0.215617	0.713094	925	0.00931026	0.0130888	0.477134	0.76718	688
Tota_brain_volume(ml)	metab_100001277	Tota_brain_volume(ml):metab_100001277	10-nonadecenoate (19:1n9)		Lipid	Long Chain Monounsaturated Fatty Acid	-0.0172162	0.0114168	0.131904	0.535662	925	-0.016679	0.0114317	0.144908	0.648984	925	-0.0238517	0.0132068	0.0713571	0.325157	688
Tota_brain_volume(ml)	metab_100006641	Tota_brain_volume(ml):metab_100006641	glycochenodeoxycholate 3-sulfate		Lipid	Primary Bile Acid Metabolism	-0.0171026	0.0113483	0.132139	0.535662	925	-0.0161313	0.0115536	0.162992	0.658156	925	-0.0139761	0.0130715	0.285358	0.621517	688
Tota_brain_volume(ml)	metab_100001469	Tota_brain_volume(ml):metab_100001469	N1-Methyl-4-pyridone-3-carboxamide		Cofactors and Vitamins	Nicotinate and Nicotinamide Metabolism	0.0168415	0.0111972	0.132903	0.536119	925	0.0134224	0.0112313	0.232366	0.728105	925	0.0150972	0.0129801	0.245194	0.584105	688
Tota_brain_volume(ml)	metab_999925271	Tota_brain_volume(ml):metab_999925271	X - 25271		NA	NA	0.0169048	0.0112354	0.132771	0.536119	925	0.0174694	0.0113168	0.123017	0.644399	925	0.0215033	0.0128749	0.0953446	0.37644	688
Tota_brain_volume(ml)	metab_999924518	Tota_brain_volume(ml):metab_999924518	X - 24518		NA	NA	-0.0176541	0.0117734	0.13409	0.540175	925	-0.0164731	0.0117444	0.161067	0.657942	925	-0.0271643	0.0134602	0.0439707	0.273256	688
Tota_brain_volume(ml)	metab_100020504	Tota_brain_volume(ml):metab_100020504	sulfate of piperine metabolite C18H21NO3 (3)*		Xenobiotics	Food Component/Plant	-0.0170321	0.0113848	0.134987	0.542318	925	-0.0169083	0.0113885	0.137975	0.648761	925	-0.0060966	0.013091	0.641573	0.851137	688
Tota_brain_volume(ml)	metab_100001452	Tota_brain_volume(ml):metab_100001452	isovalerylglycine		Amino Acid	Leucine, Isoleucine and Valine Metabolism	-0.0166288	0.0111136	0.134929	0.542318	925	-0.0144791	0.0111206	0.193245	0.693025	925	-0.0150324	0.0127893	0.24025	0.581493	688
Tota_brain_volume(ml)	metab_100001002	Tota_brain_volume(ml):metab_100001002	EDTA		Xenobiotics	Chemical	0.0165073	0.0110544	0.13571	0.544381	925	0.0145571	0.0110431	0.187765	0.690872	925	0.0145672	0.0127529	0.253743	0.591669	688
Tota_brain_volume(ml)	metab_999924422	Tota_brain_volume(ml):metab_999924422	X - 24422		NA	NA	-0.016684	0.0111943	0.13646	0.544479	925	-0.0122418	0.0112317	0.276032	0.758632	925	-0.0108273	0.0129181	0.402241	0.731274	688
Tota_brain_volume(ml)	metab_397	Tota_brain_volume(ml):metab_397	leucine		Amino Acid	Leucine, Isoleucine and Valine Metabolism	0.0172669	0.0116281	0.137906	0.544479	925	0.0201681	0.0116148	0.0828285	0.584915	925	0.0198711	0.0132631	0.134537	0.444422	688
Tota_brain_volume(ml)	metab_266	Tota_brain_volume(ml):metab_266	cholesterol		Lipid	Sterol	0.0170415	0.0114676	0.137607	0.544479	925	0.0113536	0.0115545	0.32606	0.799736	925	0.0134942	0.0131545	0.305341	0.638899	688
Tota_brain_volume(ml)	metab_340	Tota_brain_volume(ml):metab_340	glycine		Amino Acid	Glycine, Serine and Threonine Metabolism	0.0171725	0.0115795	0.138415	0.545042	925	0.0130576	0.0116031	0.260738	0.754198	925	0.0207793	0.0133243	0.119343	0.41551	688
Tota_brain_volume(ml)	metab_100020371	Tota_brain_volume(ml):metab_100020371	N,N-dimethylalanine		Amino Acid	Alanine and Aspartate Metabolism	0.0163037	0.0110392	0.140049	0.549294	925	0.011982	0.0111151	0.281323	0.760886	925	0.0129928	0.0127675	0.309207	0.63968	688
Tota_brain_volume(ml)	metab_100006614	Tota_brain_volume(ml):metab_100006614	adipoylcarnitine (C6-DC)		Lipid	Fatty Acid Metabolism (Acyl Carnitine, Dicarboxylate)	-0.0167807	0.0113911	0.141056	0.550856	925	-0.0168289	0.0114044	0.140386	0.648761	925	-0.0302719	0.013038	0.0205367	0.221217	688
Tota_brain_volume(ml)	metab_999919141	Tota_brain_volume(ml):metab_999919141	X - 19141		NA	NA	0.0164132	0.0111384	0.140939	0.550856	925	0.0140456	0.0111695	0.208898	0.709777	925	0.00637999	0.0128526	0.619774	0.837839	688
Tota_brain_volume(ml)	metab_100015723	Tota_brain_volume(ml):metab_100015723	hexadecasphingosine (d16:1)*		Lipid	Sphingosines	0.0163775	0.0111413	0.141909	0.552166	925	0.0115915	0.0111782	0.300022	0.774886	925	0.00382231	0.0130335	0.769407	0.912015	688
Tota_brain_volume(ml)	metab_100021457	Tota_brain_volume(ml):metab_100021457	(2-butoxyethoxy)acetic acid		Xenobiotics	Chemical	0.0161626	0.0110674	0.144528	0.555864	925	0.0133533	0.0110506	0.227215	0.725496	925	0.0178906	0.0127714	0.16172	0.490107	688
Tota_brain_volume(ml)	metab_100001502	Tota_brain_volume(ml):metab_100001502	gamma-glutamyl-2-aminobutyrate		Peptide	Gamma-glutamyl Amino Acid	0.0161759	0.0110656	0.144133	0.555864	925	0.0164604	0.0110451	0.136496	0.647803	925	0.0105109	0.0127823	0.411194	0.732902	688
Tota_brain_volume(ml)	metab_100020343	Tota_brain_volume(ml):metab_100020343	tetradecadienoate (14:2)*		Lipid	Long Chain Polyunsaturated Fatty Acid (n3 and n6)	-0.0164502	0.0113014	0.145846	0.559261	925	-0.0191536	0.0113771	0.0926197	0.602312	925	-0.0159257	0.0130073	0.221238	0.556464	688
Tota_brain_volume(ml)	metab_100015839	Tota_brain_volume(ml):metab_100015839	dihomo-linoleoylcarnitine (C20:2)*		Lipid	Fatty Acid Metabolism (Acyl Carnitine, Polyunsaturated)	-0.0167612	0.0115896	0.148455	0.560808	925	-0.0196805	0.011596	0.0900057	0.601319	925	-0.0247443	0.0133366	0.0639759	0.314918	688
Tota_brain_volume(ml)	metab_100001869	Tota_brain_volume(ml):metab_100001869	1-stearoyl-2-arachidonoyl-GPC (18:0/20:4)		Lipid	Phosphatidylcholine (PC)	0.0163067	0.0112709	0.148296	0.560808	925	0.0161435	0.0112454	0.151471	0.648984	925	0.0116156	0.0129739	0.37094	0.710798	688
Tota_brain_volume(ml)	metab_100008954	Tota_brain_volume(ml):metab_100008954	palmitoyl dihydrosphingomyelin (d18:0/16:0)*		Lipid	Dihydrosphingomyelins	0.0166203	0.011472	0.147742	0.560808	925	0.00990054	0.0115865	0.393059	0.835882	925	0.0121722	0.0132369	0.358124	0.701386	688
Tota_brain_volume(ml)	metab_100001989	Tota_brain_volume(ml):metab_100001989	glycocholenate sulfate*		Lipid	Secondary Bile Acid Metabolism	0.0164395	0.0113474	0.147752	0.560808	925	0.0131449	0.0114234	0.250159	0.746249	925	0.0209797	0.0130249	0.1077	0.399742	688
Tota_brain_volume(ml)	metab_100001461	Tota_brain_volume(ml):metab_100001461	1-stearoyl-GPE (18:0)		Lipid	Lysophospholipid	0.0164101	0.0113818	0.149703	0.562665	925	0.0133624	0.0113748	0.240408	0.736852	925	0.0107207	0.0130336	0.411056	0.732902	688
Tota_brain_volume(ml)	metab_100001540	Tota_brain_volume(ml):metab_100001540	glutamine_degradant*		Partially Characterized Molecules	Partially Characterized Molecules	0.0190507	0.0132408	0.150551	0.563931	925	0.0140415	0.013329	0.29241	0.772772	925	0.0096831	0.0150145	0.519199	0.786737	688
Tota_brain_volume(ml)	metab_999917690	Tota_brain_volume(ml):metab_999917690	X - 17690		NA	NA	-0.0160801	0.0112116	0.151845	0.564418	925	-0.0158355	0.0113123	0.161901	0.658156	925	-0.0104128	0.0128954	0.419671	0.740025	688
Tota_brain_volume(ml)	metab_999921353	Tota_brain_volume(ml):metab_999921353	X - 21353		NA	NA	-0.0159902	0.0111731	0.152732	0.565979	925	-0.0148799	0.0113478	0.190102	0.691765	925	-0.0132776	0.0128364	0.301332	0.638077	688
Tota_brain_volume(ml)	metab_999911470	Tota_brain_volume(ml):metab_999911470	X - 11470		NA	NA	0.0161434	0.0112839	0.152869	0.565979	925	0.0157852	0.011241	0.160584	0.657942	925	0.0131704	0.0129588	0.309835	0.63968	688
Tota_brain_volume(ml)	metab_100001571	Tota_brain_volume(ml):metab_100001571	1-arachidonoyl-GPE (20:4n6)*		Lipid	Lysophospholipid	0.0158978	0.0111027	0.152517	0.565979	925	0.0156314	0.011088	0.158953	0.654667	925	0.0107662	0.0128157	0.401157	0.731274	688
Tota_brain_volume(ml)	metab_100015751	Tota_brain_volume(ml):metab_100015751	glycosyl ceramide (d18:1/23:1, d17:1/24:1)*		Lipid	Hexosylceramides (HCER)	0.0170134	0.0119075	0.153403	0.566544	925	0.00781885	0.0121274	0.519268	0.882162	925	0.0276485	0.0137429	0.0446309	0.274715	688
Tota_brain_volume(ml)	metab_100002462	Tota_brain_volume(ml):metab_100002462	5-(galactosylhydroxy)-L-lysine		Amino Acid	Lysine Metabolism	0.0161744	0.0113506	0.154501	0.56848	925	0.0172436	0.0113385	0.128659	0.644399	925	0.0142622	0.0131378	0.278046	0.616428	688
Tota_brain_volume(ml)	metab_100001170	Tota_brain_volume(ml):metab_100001170	3-hydroxy-2-ethylpropionate		Amino Acid	Leucine, Isoleucine and Valine Metabolism	-0.0161242	0.0113405	0.155419	0.570757	925	-0.0143582	0.0113498	0.206171	0.709013	925	-0.0171594	0.0130606	0.189348	0.521234	688
Tota_brain_volume(ml)	metab_980	Tota_brain_volume(ml):metab_980	pentadecanoate (15:0)		Lipid	Long Chain Saturated Fatty Acid	-0.0162241	0.0114495	0.156819	0.572052	925	-0.0174719	0.0115507	0.130722	0.644399	925	-0.021567	0.0132197	0.103261	0.395261	688
Tota_brain_volume(ml)	metab_100002152	Tota_brain_volume(ml):metab_100002152	andro steroid monosulfate C19H28O6S (1)*		Lipid	Androgenic Steroids	-0.0167254	0.0118564	0.158684	0.576029	925	-0.0148876	0.0118235	0.208298	0.709494	925	-0.0142232	0.0136342	0.297226	0.634022	688
Tota_brain_volume(ml)	metab_100009394	Tota_brain_volume(ml):metab_100009394	hexadecadienoate (16:2n6)		Lipid	Long Chain Polyunsaturated Fatty Acid (n3 and n6)	-0.0161497	0.0114759	0.159685	0.57825	925	-0.0177926	0.0115957	0.125276	0.644399	925	-0.0214777	0.0132901	0.106542	0.399412	688
Tota_brain_volume(ml)	metab_100001743	Tota_brain_volume(ml):metab_100001743	tryptophan betaine		Amino Acid	Tryptophan Metabolism	0.0159315	0.0113611	0.161168	0.582076	925	0.0161585	0.0113884	0.156283	0.654081	925	0.0174314	0.0130304	0.181425	0.517701	688
Tota_brain_volume(ml)	metab_100004110	Tota_brain_volume(ml):metab_100004110	3-methylcatechol sulfate (2)		Xenobiotics	Benzoate Metabolism	-0.0157546	0.0112445	0.161524	0.582076	925	-0.00974984	0.0116704	0.403694	0.845243	925	-0.0197915	0.0130124	0.128731	0.432449	688
Tota_brain_volume(ml)	metab_100004601	Tota_brain_volume(ml):metab_100004601	1H-indole-7-acetic acid		Xenobiotics	Bacterial/Fungal	0.0155275	0.0111044	0.162354	0.583924	925	0.013395	0.0110702	0.22659	0.725496	925	0.0130788	0.0127627	0.305834	0.638899	688
Tota_brain_volume(ml)	metab_100002417	Tota_brain_volume(ml):metab_100002417	2,3-dihydroxyisovalerate		Xenobiotics	Food Component/Plant	-0.0155972	0.0111798	0.163316	0.585691	925	-0.0143252	0.0112199	0.20201	0.70739	925	-0.0091645	0.0128554	0.476159	0.76718	688
Tota_brain_volume(ml)	metab_932	Tota_brain_volume(ml):metab_932	caprylate (8:0)		Lipid	Medium Chain Fatty Acid	-0.0153369	0.0111173	0.168059	0.591574	925	-0.0149102	0.0110901	0.179134	0.676621	925	-0.0250704	0.0127697	0.0500216	0.291596	688
Tota_brain_volume(ml)	metab_1628	Tota_brain_volume(ml):metab_1628	glycochenodeoxycholate		Lipid	Primary Bile Acid Metabolism	-0.0154389	0.011146	0.166344	0.591574	925	-0.0132954	0.0112479	0.237503	0.732473	925	-0.00618907	0.0128462	0.630117	0.846132	688
Tota_brain_volume(ml)	metab_477	Tota_brain_volume(ml):metab_477	pristanate		Lipid	Fatty Acid, Branched	-0.0155722	0.0112878	0.168057	0.591574	925	-0.0162545	0.0112974	0.150554	0.648984	925	-0.021905	0.0129678	0.0916433	0.372207	688
Tota_brain_volume(ml)	metab_100020497	Tota_brain_volume(ml):metab_100020497	sulfate of piperine metabolite C16H19NO3 (3)*		Xenobiotics	Food Component/Plant	-0.015779	0.0114223	0.167486	0.591574	925	-0.0166709	0.0114346	0.145203	0.648984	925	-0.00820241	0.0131206	0.532078	0.787611	688
Tota_brain_volume(ml)	metab_100015752	Tota_brain_volume(ml):metab_100015752	glycosyl-N-(2-hydroxynervonoyl)-sphingosine (d18:1/24:1(2OH))*		Lipid	Hexosylceramides (HCER)	-0.0160357	0.0116395	0.168633	0.591574	925	-0.0165785	0.0116884	0.156425	0.654081	925	-0.0106842	0.0134275	0.426484	0.740526	688
Tota_brain_volume(ml)	metab_100015968	Tota_brain_volume(ml):metab_100015968	carotene diol (3)		Cofactors and Vitamins	Vitamin A Metabolism	0.0160752	0.0115974	0.166051	0.591574	925	0.0126647	0.0116392	0.276836	0.758632	925	0.0223283	0.0133531	0.0949552	0.376402	688
Tota_brain_volume(ml)	metab_100001951	Tota_brain_volume(ml):metab_100001951	bilirubin (E,Z or Z,E)*		Cofactors and Vitamins	Hemoglobin and Porphyrin Metabolism	0.0155095	0.0112515	0.168404	0.591574	925	0.00906072	0.0113405	0.424516	0.849064	925	0.0218464	0.0129093	0.0910459	0.372207	688
Tota_brain_volume(ml)	metab_100005372	Tota_brain_volume(ml):metab_100005372	1-(1-enyl-oleoyl)-GPE (P-18:1)*		Lipid	Lysoplasmalogen	0.0156097	0.0112773	0.166644	0.591574	925	0.0121683	0.0112618	0.280209	0.760886	925	0.00910014	0.0130908	0.487196	0.76718	688
Tota_brain_volume(ml)	metab_100000014	Tota_brain_volume(ml):metab_100000014	hippurate		Xenobiotics	Benzoate Metabolism	0.0154583	0.0112488	0.169708	0.592248	925	0.0133743	0.0112404	0.23442	0.728866	925	0.0145422	0.0130388	0.265115	0.60277	688
Tota_brain_volume(ml)	metab_100001274	Tota_brain_volume(ml):metab_100001274	N-acetylthreonine		Amino Acid	Glycine, Serine and Threonine Metabolism	0.0153554	0.0111743	0.169726	0.592248	925	0.0163245	0.0111504	0.143532	0.648761	925	0.00816155	0.0128766	0.526405	0.787611	688
Tota_brain_volume(ml)	metab_100021000	Tota_brain_volume(ml):metab_100021000	hydroxypalmitoyl sphingomyelin (d18:1/16:0(OH))**		Lipid	Sphingomyelins	0.0159375	0.0116078	0.170087	0.592813	925	0.00931909	0.0117063	0.426196	0.849064	925	0.0177439	0.0133823	0.185308	0.517701	688
Tota_brain_volume(ml)	metab_100006190	Tota_brain_volume(ml):metab_100006190	2-acetamidophenol sulfate		Xenobiotics	Food Component/Plant	0.0152925	0.0111806	0.171716	0.595605	925	0.0167685	0.0111629	0.133403	0.644668	925	0.0142053	0.0129211	0.271989	0.611203	688
Tota_brain_volume(ml)	metab_100015786	Tota_brain_volume(ml):metab_100015786	sphingomyelin (d18:0/20:0, d16:0/22:0)*		Lipid	Dihydrosphingomyelins	0.0151993	0.0112183	0.175795	0.602119	925	0.00992262	0.011249	0.377962	0.833703	925	0.0110224	0.0130475	0.398527	0.731274	688
Tota_brain_volume(ml)	metab_100002102	Tota_brain_volume(ml):metab_100002102	N-acetyl-beta-alanine		Nucleotide	Pyrimidine Metabolism, Uracil containing	-0.0153014	0.0113379	0.177483	0.606502	925	-0.0135299	0.011338	0.233052	0.728105	925	-0.0198538	0.0130181	0.127699	0.431911	688
Tota_brain_volume(ml)	metab_100015731	Tota_brain_volume(ml):metab_100015731	N-palmitoyl-heptadecasphingosine (d17:1/16:0)*		Lipid	Ceramides	0.0155521	0.0116001	0.180353	0.613012	925	0.0105709	0.0116994	0.36648	0.833703	925	0.0173915	0.0134259	0.195631	0.522669	688
Tota_brain_volume(ml)	metab_999912111	Tota_brain_volume(ml):metab_999912111	X - 12111		NA	NA	-0.0149047	0.0111189	0.180419	0.613012	925	-0.0179794	0.0113055	0.11211	0.627687	925	-0.0148446	0.0128331	0.247781	0.587443	688
Tota_brain_volume(ml)	metab_100000257	Tota_brain_volume(ml):metab_100000257	glucuronate		Carbohydrate	Aminosugar Metabolism	-0.0149057	0.0112017	0.18363	0.613889	925	-0.0112769	0.0112173	0.315013	0.789656	925	-0.0142288	0.0129005	0.270433	0.60909	688
Tota_brain_volume(ml)	metab_100002528	Tota_brain_volume(ml):metab_100002528	sulfate*		Xenobiotics	Chemical	0.0147589	0.0110721	0.182869	0.613889	925	0.0163011	0.0110414	0.140194	0.648761	925	0.00779969	0.0127928	0.542267	0.791761	688
Tota_brain_volume(ml)	metab_999925371	Tota_brain_volume(ml):metab_999925371	X - 25371		NA	NA	0.0150782	0.0113287	0.183529	0.613889	925	0.0136238	0.0114344	0.233778	0.728535	925	0.00903785	0.0131873	0.49336	0.76718	688
Tota_brain_volume(ml)	metab_100001279	Tota_brain_volume(ml):metab_100001279	hyocholate		Lipid	Secondary Bile Acid Metabolism	0.0150311	0.0112295	0.181055	0.613889	925	0.00969606	0.0113035	0.391232	0.835882	925	0.0172217	0.0129678	0.184612	0.517701	688
Tota_brain_volume(ml)	metab_999918899	Tota_brain_volume(ml):metab_999918899	X - 18899		NA	NA	0.0150981	0.0113041	0.181999	0.613889	925	0.0143356	0.0112863	0.204349	0.709013	925	0.0214505	0.0129458	0.0979907	0.383982	688
Tota_brain_volume(ml)	metab_999921471	Tota_brain_volume(ml):metab_999921471	X - 21471		NA	NA	-0.0164146	0.0123919	0.185626	0.614594	925	-0.01309	0.0124549	0.293545	0.774365	925	-0.0208584	0.0142904	0.14486	0.454291	688
Tota_brain_volume(ml)	metab_100000011	Tota_brain_volume(ml):metab_100000011	phenylacetate		Amino Acid	Phenylalanine Metabolism	0.0149823	0.0113163	0.185846	0.614594	925	0.0153972	0.011389	0.176734	0.676621	925	0.0146321	0.0130664	0.263181	0.600951	688
Tota_brain_volume(ml)	metab_1518	Tota_brain_volume(ml):metab_1518	N-palmitoyl-sphingosine (d18:1/16:0)		Lipid	Ceramides	0.014742	0.0111278	0.185569	0.614594	925	0.0115819	0.0111527	0.299323	0.774886	925	0.0150306	0.0128508	0.24256	0.582026	688
Tota_brain_volume(ml)	metab_480	Tota_brain_volume(ml):metab_480	proline		Amino Acid	Urea cycle; Arginine and Proline Metabolism	0.0150521	0.0113402	0.184734	0.614594	925	0.0183334	0.0113456	0.106463	0.618498	925	0.0191985	0.0130631	0.142111	0.447515	688
Tota_brain_volume(ml)	metab_1258	Tota_brain_volume(ml):metab_1258	anthranilate		Amino Acid	Tryptophan Metabolism	0.0148804	0.0112519	0.18634	0.615543	925	0.0108405	0.0115534	0.348342	0.821269	925	0.0097193	0.0129979	0.454863	0.76015	688
Tota_brain_volume(ml)	metab_100005418	Tota_brain_volume(ml):metab_100005418	17alpha-hydroxypregnanolone glucuronide		Lipid	Pregnenolone Steroids	-0.0184679	0.014052	0.189089	0.62186	925	-0.0170648	0.0141083	0.226763	0.725496	925	-0.0211326	0.0161538	0.191241	0.522094	688
Tota_brain_volume(ml)	metab_1231	Tota_brain_volume(ml):metab_1231	dihomo-linoleate (20:2n6)		Lipid	Long Chain Polyunsaturated Fatty Acid (n3 and n6)	-0.0146401	0.011162	0.189982	0.623288	925	-0.0130409	0.0112205	0.245445	0.74082	925	-0.022901	0.0129	0.0762999	0.336548	688
Tota_brain_volume(ml)	metab_100015632	Tota_brain_volume(ml):metab_100015632	N-stearoyl-sphingadienine (d18:2/18:0)*		Lipid	Ceramides	0.0150439	0.0114686	0.189936	0.623288	925	0.0112469	0.0115199	0.329173	0.802298	925	0.00917094	0.0133426	0.492101	0.76718	688
Tota_brain_volume(ml)	metab_100021538	Tota_brain_volume(ml):metab_100021538	dibutyl sulfosuccinate		Xenobiotics	Chemical	-0.0144981	0.011111	0.192274	0.626014	925	-0.0148636	0.0110523	0.179012	0.676621	925	-0.0223986	0.0127731	0.079953	0.344493	688
Tota_brain_volume(ml)	metab_1869	Tota_brain_volume(ml):metab_1869	2-hydroxyhippurate (salicylurate)		Xenobiotics	Benzoate Metabolism	0.015259	0.0116978	0.192411	0.626014	925	0.0148282	0.0117489	0.207239	0.709013	925	0.00808667	0.0134367	0.547484	0.796822	688
Tota_brain_volume(ml)	metab_182	Tota_brain_volume(ml):metab_182	quinolinate		Cofactors and Vitamins	Nicotinate and Nicotinamide Metabolism	0.0148248	0.011387	0.193277	0.626034	925	0.0119943	0.0115722	0.300259	0.774886	925	0.01716	0.0131919	0.193769	0.522669	688
Tota_brain_volume(ml)	metab_376	Tota_brain_volume(ml):metab_376	isoleucine		Amino Acid	Leucine, Isoleucine and Valine Metabolism	0.0153797	0.0118102	0.193161	0.626034	925	0.018373	0.0118194	0.120419	0.642175	925	0.0174233	0.0134545	0.195768	0.522669	688
Tota_brain_volume(ml)	metab_1026	Tota_brain_volume(ml):metab_1026	phosphoethanolamine		Lipid	Phospholipid Metabolism	0.0146428	0.0112364	0.192848	0.626034	925	0.0110802	0.0112099	0.323202	0.795151	925	0.0127879	0.0129092	0.32223	0.657058	688
Tota_brain_volume(ml)	metab_100021709	Tota_brain_volume(ml):metab_100021709	branched-chain, straight-chain, or cyclopropyl 12:1 fatty acid*		Partially Characterized Molecules	Partially Characterized Molecules	-0.0147589	0.0113616	0.194265	0.627089	925	-0.0166693	0.0115077	0.147812	0.648984	925	-0.0165048	0.0130582	0.206685	0.537597	688
Tota_brain_volume(ml)	metab_100019794	Tota_brain_volume(ml):metab_100019794	hydroxy-CMPF*		Lipid	Fatty Acid, Dicarboxylate	0.0144638	0.0111296	0.194074	0.627089	925	0.0113722	0.0111281	0.307084	0.780631	925	0.00698769	0.0129707	0.59025	0.820232	688
Tota_brain_volume(ml)	metab_100020536	Tota_brain_volume(ml):metab_100020536	4-ethylcatechol sulfate		Xenobiotics	Benzoate Metabolism	-0.014463	0.0111951	0.196715	0.63089	925	-0.00931242	0.0112973	0.409982	0.84863	925	-0.0219188	0.0129312	0.0905279	0.372207	688
Tota_brain_volume(ml)	metab_999917357	Tota_brain_volume(ml):metab_999917357	X - 17357		NA	NA	0.0145167	0.0112609	0.197678	0.632837	925	0.0166438	0.0112419	0.139084	0.648761	925	-0.00013922	0.0130395	0.991484	0.996512	688
Tota_brain_volume(ml)	metab_999921286	Tota_brain_volume(ml):metab_999921286	X - 21286		NA	NA	0.0143941	0.0112108	0.199482	0.633442	925	0.0136272	0.0114827	0.235632	0.728963	925	0.00999264	0.0129199	0.439538	0.747139	688
Tota_brain_volume(ml)	metab_923	Tota_brain_volume(ml):metab_923	dihydroorotate		Nucleotide	Pyrimidine Metabolism, Orotate containing	0.0144276	0.011234	0.199369	0.633442	925	0.0121267	0.0112413	0.280979	0.760886	925	0.00937535	0.0129804	0.470376	0.76718	688
Tota_brain_volume(ml)	metab_881	Tota_brain_volume(ml):metab_881	cytosine		Nucleotide	Pyrimidine Metabolism, Cytidine containing	-0.014131	0.0110585	0.201629	0.636227	925	-0.0100088	0.0111385	0.369115	0.833703	925	-0.0135205	0.0127187	0.288143	0.624834	688
Tota_brain_volume(ml)	metab_1114	Tota_brain_volume(ml):metab_1114	3-aminoisobutyrate		Nucleotide	Pyrimidine Metabolism, Thymine containing	0.014331	0.0112239	0.201987	0.636227	925	0.0125208	0.0111982	0.263816	0.754527	925	0.0187165	0.0129027	0.147355	0.459212	688
Tota_brain_volume(ml)	metab_100000657	Tota_brain_volume(ml):metab_100000657	1,2-dipalmitoyl-GPC (16:0/16:0)		Lipid	Phosphatidylcholine (PC)	0.0144234	0.0112926	0.201839	0.636227	925	0.0101284	0.0113422	0.372102	0.833703	925	0.0135837	0.0130285	0.297498	0.634022	688
Tota_brain_volume(ml)	metab_100001561	Tota_brain_volume(ml):metab_100001561	2-palmitoleoyl-GPC (16:1)*		Lipid	Lysophospholipid	0.0142648	0.0111975	0.203013	0.636227	925	0.0114011	0.0112176	0.309729	0.783681	925	0.0124986	0.0129997	0.336667	0.677232	688
Tota_brain_volume(ml)	metab_1137	Tota_brain_volume(ml):metab_1137	oleoyl ethanolamide		Lipid	Endocannabinoid	-0.0142689	0.0112364	0.204448	0.637171	925	-0.0153452	0.0112485	0.172844	0.676621	925	-0.010477	0.0130329	0.421744	0.740526	688
Tota_brain_volume(ml)	metab_825	Tota_brain_volume(ml):metab_825	uracil		Nucleotide	Pyrimidine Metabolism, Uracil containing	0.0138662	0.0111016	0.211971	0.642491	925	0.0122577	0.0110756	0.268707	0.758632	925	0.0205866	0.0127629	0.107209	0.399412	688
Tota_brain_volume(ml)	metab_1104	Tota_brain_volume(ml):metab_1104	methyl indole-3-acetate		Xenobiotics	Food Component/Plant	0.0140938	0.0113344	0.21402	0.642491	925	0.0166725	0.011485	0.146938	0.648984	925	0.0108582	0.0130133	0.404352	0.731274	688
Tota_brain_volume(ml)	metab_100006438	Tota_brain_volume(ml):metab_100006438	citraconate/glutaconate		Energy	TCA Cycle	-0.0141177	0.011277	0.210924	0.642491	925	-0.00889007	0.0113987	0.43564	0.849064	925	-0.0195493	0.0130841	0.135605	0.444983	688
Tota_brain_volume(ml)	metab_100002989	Tota_brain_volume(ml):metab_100002989	oleoyl-linoleoyl-glycerol (18:1/18:2) [1]		Lipid	Diacylglycerol	0.0140827	0.0112093	0.209309	0.642491	925	0.0131406	0.0112164	0.241684	0.737252	925	0.00605381	0.0129635	0.640656	0.85106	688
Tota_brain_volume(ml)	metab_999923636	Tota_brain_volume(ml):metab_999923636	X - 23636		NA	NA	0.013766	0.0110329	0.21245	0.642491	925	0.0130082	0.0110074	0.237607	0.732473	925	0.0135014	0.012724	0.28902	0.625368	688
Tota_brain_volume(ml)	metab_313	Tota_brain_volume(ml):metab_313	sphinganine		Lipid	Sphingolipid Synthesis	0.0137427	0.0110785	0.215114	0.644042	925	0.0103558	0.0110595	0.349331	0.821326	925	0.00522798	0.012908	0.685591	0.88004	688
Tota_brain_volume(ml)	metab_100008916	Tota_brain_volume(ml):metab_100008916	1-stearoyl-2-docosahexaenoyl-GPC (18:0/22:6)		Lipid	Phosphatidylcholine (PC)	0.0137649	0.0111763	0.218408	0.646095	925	0.0105734	0.011189	0.34492	0.819047	925	0.00757739	0.0128714	0.556259	0.79776	688
Tota_brain_volume(ml)	metab_100001253	Tota_brain_volume(ml):metab_100001253	N-acetylglutamine		Amino Acid	Glutamate Metabolism	-0.0137217	0.0111482	0.218696	0.646095	925	-0.0109174	0.011175	0.328854	0.802298	925	-0.0283309	0.0128282	0.0275435	0.238284	688
Tota_brain_volume(ml)	metab_999917354	Tota_brain_volume(ml):metab_999917354	X - 17354		NA	NA	0.0137386	0.0112041	0.220434	0.647608	925	0.0151488	0.0112137	0.177059	0.676621	925	0.0128729	0.0129282	0.319739	0.654929	688
Tota_brain_volume(ml)	metab_100004111	Tota_brain_volume(ml):metab_100004111	4-methylcatechol sulfate		Xenobiotics	Benzoate Metabolism	0.0136048	0.0111113	0.22111	0.648172	925	0.0135122	0.0110906	0.223409	0.722079	925	0.0197415	0.0127966	0.123365	0.425973	688
Tota_brain_volume(ml)	metab_100002679	Tota_brain_volume(ml):metab_100002679	gamma-carboxyglutamate		Amino Acid	Glutamate Metabolism	0.0135196	0.0110645	0.222063	0.649616	925	0.0127503	0.0110388	0.248378	0.745133	925	0.00757821	0.0127623	0.552845	0.79776	688
Tota_brain_volume(ml)	metab_100001334	Tota_brain_volume(ml):metab_100001334	N-acetylproline		Amino Acid	Urea cycle; Arginine and Proline Metabolism	-0.0140199	0.0115379	0.224637	0.650567	925	-0.0106971	0.0115709	0.355477	0.826942	925	-0.0217205	0.0132523	0.101675	0.394871	688
Tota_brain_volume(ml)	metab_339	Tota_brain_volume(ml):metab_339	glutarate (C5-DC)		Lipid	Fatty Acid, Dicarboxylate	-0.0135669	0.0111573	0.224311	0.650567	925	-0.0155137	0.0111089	0.162901	0.658156	925	-0.0188764	0.0128402	0.141996	0.447515	688
Tota_brain_volume(ml)	metab_1537	Tota_brain_volume(ml):metab_1537	1-palmitoyl-2-linoleoyl-GPC (16:0/18:2)		Lipid	Phosphatidylcholine (PC)	0.0138362	0.011347	0.223017	0.650567	925	0.0088789	0.0114049	0.436467	0.849064	925	0.0112216	0.0130607	0.390539	0.727728	688
Tota_brain_volume(ml)	metab_100021478	Tota_brain_volume(ml):metab_100021478	1-methyl-5-imidazolelactate		Amino Acid	Histidine Metabolism	-0.013831	0.0113849	0.224733	0.650567	925	-0.0126618	0.0114066	0.267275	0.758626	925	-0.00989339	0.0131741	0.452929	0.758197	688
Tota_brain_volume(ml)	metab_999917438	Tota_brain_volume(ml):metab_999917438	X - 17438		NA	NA	0.0136471	0.0112452	0.225216	0.651331	925	0.0146735	0.0112173	0.191164	0.691765	925	0.0165446	0.0128839	0.199533	0.523115	688
Tota_brain_volume(ml)	metab_100001314	Tota_brain_volume(ml):metab_100001314	gamma-glutamylthreonine		Peptide	Gamma-glutamyl Amino Acid	0.0134263	0.0110692	0.225463	0.65141	925	0.0122521	0.0110547	0.268019	0.758626	925	0.0143865	0.0127514	0.259621	0.594191	688
Tota_brain_volume(ml)	metab_100015831	Tota_brain_volume(ml):metab_100015831	linolenoylcarnitine (C18:3)*		Lipid	Fatty Acid Metabolism (Acyl Carnitine, Polyunsaturated)	-0.0137345	0.0113305	0.225762	0.651641	925	-0.0191259	0.0114073	0.0939581	0.602312	925	-0.0212871	0.0130643	0.103689	0.395261	688
Tota_brain_volume(ml)	metab_999921733	Tota_brain_volume(ml):metab_999921733	X - 21733		NA	NA	0.0138206	0.0114149	0.226302	0.651935	925	0.0104227	0.011882	0.380617	0.833703	925	0.00575062	0.0131838	0.662838	0.864306	688
Tota_brain_volume(ml)	metab_999912849	Tota_brain_volume(ml):metab_999912849	X - 12849		NA	NA	0.0134106	0.0110914	0.226937	0.653131	925	0.0124458	0.0111423	0.264295	0.754527	925	0.0246325	0.0127348	0.0534938	0.294934	688
Tota_brain_volume(ml)	metab_100009407	Tota_brain_volume(ml):metab_100009407	pimeloylcarnitine/3-methyladipoylcarnitine (C7-DC)		Lipid	Fatty Acid Metabolism (Acyl Carnitine, Dicarboxylate)	-0.0134964	0.011182	0.227754	0.654847	925	-0.0164043	0.0112186	0.14402	0.648761	925	-0.0219727	0.0128845	0.0885826	0.367868	688
Tota_brain_volume(ml)	metab_100020253	Tota_brain_volume(ml):metab_100020253	glycine conjugate of C10H12O2*		Partially Characterized Molecules	Partially Characterized Molecules	-0.0134132	0.0111424	0.228979	0.656467	925	-0.0115125	0.0111497	0.302096	0.776069	925	-0.0280814	0.012837	0.0290419	0.238902	688
Tota_brain_volume(ml)	metab_1668	Tota_brain_volume(ml):metab_1668	taurodeoxycholate		Lipid	Secondary Bile Acid Metabolism	-0.0133235	0.0110797	0.229471	0.65661	925	-0.00827945	0.0111966	0.459818	0.860856	925	-0.00224818	0.0127731	0.860339	0.951558	688
Tota_brain_volume(ml)	metab_821	Tota_brain_volume(ml):metab_821	pseudouridine		Nucleotide	Pyrimidine Metabolism, Uracil containing	0.0134941	0.011232	0.229904	0.657217	925	0.0134845	0.0112418	0.23065	0.727943	925	0.0074381	0.0129283	0.565254	0.802531	688
Tota_brain_volume(ml)	metab_999912462	Tota_brain_volume(ml):metab_999912462	X - 12462		NA	NA	0.0132636	0.0110552	0.230543	0.65841	925	0.0120703	0.0110225	0.273781	0.758632	925	0.0117601	0.0127675	0.357327	0.701386	688
Tota_brain_volume(ml)	metab_100020496	Tota_brain_volume(ml):metab_100020496	sulfate of piperine metabolite C16H19NO3 (2)*		Xenobiotics	Food Component/Plant	-0.0135035	0.0114126	0.237034	0.667913	925	-0.0139322	0.0114293	0.223164	0.722079	925	-0.00654153	0.0131202	0.618234	0.837839	688
Tota_brain_volume(ml)	metab_100001034	Tota_brain_volume(ml):metab_100001034	indoleacetate		Amino Acid	Tryptophan Metabolism	0.0132135	0.0111609	0.236757	0.667913	925	0.0144629	0.0111955	0.196735	0.699632	925	0.0115545	0.0128706	0.369637	0.709903	688
Tota_brain_volume(ml)	metab_999912830	Tota_brain_volume(ml):metab_999912830	X - 12830		NA	NA	-0.0132948	0.0112145	0.236127	0.667913	925	-0.0123565	0.0111961	0.270041	0.758632	925	-0.0180488	0.0129024	0.162309	0.490389	688
Tota_brain_volume(ml)	metab_100021198	Tota_brain_volume(ml):metab_100021198	picolinoylglycine		Lipid	Fatty Acid Metabolism (Acyl Glycine)	0.0142621	0.0120193	0.235693	0.667913	925	0.0162055	0.0120069	0.177453	0.676621	925	0.0146628	0.0139396	0.293226	0.630341	688
Tota_brain_volume(ml)	metab_917	Tota_brain_volume(ml):metab_917	asparagine		Amino Acid	Alanine and Aspartate Metabolism	0.013322	0.0112132	0.235118	0.667913	925	0.0120744	0.0111842	0.28061	0.760886	925	0.0175732	0.0128576	0.172154	0.508884	688
Tota_brain_volume(ml)	metab_100001567	Tota_brain_volume(ml):metab_100001567	1-palmitoyl-GPE (16:0)		Lipid	Lysophospholipid	0.0133434	0.0112844	0.237329	0.667913	925	0.0108243	0.0112811	0.337559	0.810632	925	0.00805383	0.0129461	0.534082	0.787611	688
Tota_brain_volume(ml)	metab_100003271	Tota_brain_volume(ml):metab_100003271	beta-citrylglutamate		Amino Acid	Glutamate Metabolism	0.0131341	0.0111399	0.238697	0.669478	925	0.0126988	0.0111124	0.25344	0.748526	925	0.00963682	0.0129396	0.456677	0.760617	688
Tota_brain_volume(ml)	metab_100009225	Tota_brain_volume(ml):metab_100009225	1-(1-enyl-stearoyl)-2-linoleoyl-GPE (P-18:0/18:2)*		Lipid	Plasmalogen	0.0133684	0.011372	0.240079	0.670336	925	0.0114616	0.011377	0.313993	0.789013	925	0.0178376	0.0131226	0.1745	0.510115	688
Tota_brain_volume(ml)	metab_100015737	Tota_brain_volume(ml):metab_100015737	ceramide (d18:1/17:0, d17:1/18:0)*		Lipid	Ceramides	0.0133405	0.0113768	0.241258	0.670336	925	0.0099766	0.0114231	0.382693	0.833703	925	0.0151733	0.0132419	0.25226	0.59118	688
Tota_brain_volume(ml)	metab_100022041	Tota_brain_volume(ml):metab_100022041	N,N-dimethyl-pro-pro		Peptide	Modified Peptides	0.0131711	0.0112228	0.240856	0.670336	925	0.0112656	0.011194	0.314491	0.789013	925	0.0115509	0.0129193	0.371594	0.710798	688
Tota_brain_volume(ml)	metab_1124	Tota_brain_volume(ml):metab_1124	citrate		Energy	TCA Cycle	0.0130022	0.0110752	0.240704	0.670336	925	0.0124301	0.0110954	0.262885	0.754315	925	0.00892003	0.0128166	0.486681	0.76718	688
Tota_brain_volume(ml)	metab_100001423	Tota_brain_volume(ml):metab_100001423	4-hydroxyhippurate		Xenobiotics	Benzoate Metabolism	0.012981	0.0110674	0.241138	0.670336	925	0.0131251	0.0111261	0.238441	0.733835	925	0.00654556	0.0127825	0.608767	0.833271	688
Tota_brain_volume(ml)	metab_100006370	Tota_brain_volume(ml):metab_100006370	3beta-hydroxy-5-cholestenoate		Lipid	Sterol	0.0132161	0.011366	0.245224	0.673801	925	0.01108	0.0116072	0.340045	0.813414	925	0.00844468	0.0130811	0.518781	0.786737	688
Tota_brain_volume(ml)	metab_999925265	Tota_brain_volume(ml):metab_999925265	X - 25265		NA	NA	-0.0127755	0.0110808	0.249234	0.67979	925	-0.0149041	0.0110256	0.176787	0.676621	925	-0.00422529	0.0128315	0.742038	0.903534	688
Tota_brain_volume(ml)	metab_100015640	Tota_brain_volume(ml):metab_100015640	N-palmitoylserine		Lipid	Endocannabinoid	0.0127683	0.0110592	0.248582	0.67979	925	0.00965773	0.0110726	0.38332	0.833703	925	0.00597793	0.0127574	0.639516	0.85106	688
Tota_brain_volume(ml)	metab_100001126	Tota_brain_volume(ml):metab_100001126	gamma-glutamylvaline		Peptide	Gamma-glutamyl Amino Acid	0.0131221	0.0113742	0.248935	0.67979	925	0.0145485	0.0113564	0.200493	0.704568	925	0.0116785	0.0130997	0.372972	0.710798	688
Tota_brain_volume(ml)	metab_424	Tota_brain_volume(ml):metab_424	palmitate (16:0)		Lipid	Long Chain Saturated Fatty Acid	-0.0128481	0.0112146	0.252237	0.683591	925	-0.0121269	0.0112735	0.282346	0.76172	925	-0.0208273	0.0129606	0.108525	0.399807	688
Tota_brain_volume(ml)	metab_100009028	Tota_brain_volume(ml):metab_100009028	N-palmitoyl-sphinganine (d18:0/16:0)		Lipid	Dihydroceramides	-0.0126051	0.0111018	0.256501	0.684307	925	-0.0159993	0.0111573	0.151924	0.649884	925	-0.0123359	0.0128884	0.338841	0.678294	688
Tota_brain_volume(ml)	metab_999924462	Tota_brain_volume(ml):metab_999924462	X - 24462		NA	NA	-0.0127369	0.0111641	0.254216	0.684307	925	-0.0122224	0.0111539	0.273459	0.758632	925	-0.0208161	0.0129451	0.108292	0.399807	688
Tota_brain_volume(ml)	metab_999924544	Tota_brain_volume(ml):metab_999924544	X - 24544		NA	NA	0.0140583	0.0124146	0.257761	0.684307	925	0.0167845	0.0123683	0.175098	0.676621	925	0.0174936	0.0142052	0.218562	0.555517	688
Tota_brain_volume(ml)	metab_100001417	Tota_brain_volume(ml):metab_100001417	phenylacetylglutamine		Peptide	Acetylated Peptides	0.0127381	0.0112724	0.25876	0.684307	925	0.0148253	0.0113032	0.189989	0.691765	925	0.00891892	0.0129255	0.490414	0.76718	688
Tota_brain_volume(ml)	metab_100002254	Tota_brain_volume(ml):metab_100002254	stearoyl ethanolamide		Lipid	Endocannabinoid	-0.0131674	0.0115359	0.25399	0.684307	925	-0.014803	0.0115214	0.199182	0.703286	925	-0.0129528	0.0133626	0.332725	0.672919	688
Tota_brain_volume(ml)	metab_1239	Tota_brain_volume(ml):metab_1239	2-hydroxystearate		Lipid	Fatty Acid, Monohydroxy	0.0126906	0.0111684	0.256131	0.684307	925	0.0141413	0.0111638	0.205583	0.709013	925	0.00462046	0.0129173	0.720681	0.892511	688
Tota_brain_volume(ml)	metab_100020205	Tota_brain_volume(ml):metab_100020205	hydroxyasparagine**		Amino Acid	Alanine and Aspartate Metabolism	0.0128738	0.0112646	0.2534	0.684307	925	0.0115952	0.0112463	0.302805	0.776069	925	0.0104919	0.0130384	0.421277	0.740526	688
Tota_brain_volume(ml)	metab_100001296	Tota_brain_volume(ml):metab_100001296	stachydrine		Xenobiotics	Food Component/Plant	-0.0125833	0.0111249	0.258313	0.684307	925	-0.0152651	0.0112397	0.174756	0.676621	925	-0.00320939	0.0128661	0.803092	0.922666	688
Tota_brain_volume(ml)	metab_100002749	Tota_brain_volume(ml):metab_100002749	S-methylcysteine		Amino Acid	Methionine, Cysteine, SAM and Taurine Metabolism	0.0127031	0.0111753	0.255954	0.684307	925	0.0113416	0.0111544	0.309526	0.783681	925	0.00140504	0.0128379	0.912881	0.964462	688
Tota_brain_volume(ml)	metab_100008915	Tota_brain_volume(ml):metab_100008915	1-palmitoyl-2-docosahexaenoyl-GPC (16:0/22:6)		Lipid	Phosphatidylcholine (PC)	0.0125581	0.0111484	0.260269	0.68529	925	0.00966844	0.0111396	0.38566	0.834524	925	0.00616655	0.0128621	0.631783	0.846553	688
Tota_brain_volume(ml)	metab_62	Tota_brain_volume(ml):metab_62	12,13-DiHOME		Lipid	Fatty Acid, Dihydroxy	0.0127764	0.0114364	0.264217	0.692085	925	0.0119626	0.0114386	0.295926	0.774886	925	0.0197058	0.013275	0.138159	0.446221	688
Tota_brain_volume(ml)	metab_100001287	Tota_brain_volume(ml):metab_100001287	epiandrosterone sulfate		Lipid	Androgenic Steroids	0.0133554	0.0120208	0.266851	0.696257	925	0.0163453	0.0120044	0.173659	0.676621	925	0.00179652	0.0138587	0.896896	0.956754	688
Tota_brain_volume(ml)	metab_100020361	Tota_brain_volume(ml):metab_100020361	3-amino-2-piperidone		Amino Acid	Urea cycle; Arginine and Proline Metabolism	0.0123559	0.0112077	0.270556	0.69941	925	0.0105923	0.0112028	0.344656	0.819047	925	0.00912258	0.0128937	0.479486	0.76718	688
Tota_brain_volume(ml)	metab_100001882	Tota_brain_volume(ml):metab_100001882	glycosyl-N-stearoyl-sphingosine (d18:1/18:0)		Lipid	Hexosylceramides (HCER)	0.0129832	0.0118289	0.272671	0.702472	925	0.00489406	0.0120249	0.684109	0.927698	925	0.0103556	0.0136324	0.447737	0.753322	688
Tota_brain_volume(ml)	metab_100001337	Tota_brain_volume(ml):metab_100001337	linolenate [alpha or gamma; (18:3n3 or 6)]		Lipid	Long Chain Polyunsaturated Fatty Acid (n3 and n6)	-0.0124254	0.0113597	0.274324	0.704288	925	-0.0129335	0.0114417	0.258615	0.754198	925	-0.0201044	0.0131587	0.127017	0.431075	688
Tota_brain_volume(ml)	metab_100021123	Tota_brain_volume(ml):metab_100021123	hydroxy-N6,N6,N6-trimethyllysine*		Amino Acid	Lysine Metabolism	0.012386	0.0113354	0.274818	0.704948	925	0.0115753	0.0113055	0.30617	0.780631	925	0.00453202	0.0130228	0.727943	0.896826	688
Tota_brain_volume(ml)	metab_100001148	Tota_brain_volume(ml):metab_100001148	5-hydroxyhexanoate		Lipid	Fatty Acid, Monohydroxy	-0.0122549	0.0112318	0.275522	0.706145	925	-0.0103708	0.0111993	0.354681	0.826942	925	-0.0147268	0.0129639	0.256361	0.592199	688
Tota_brain_volume(ml)	metab_503	Tota_brain_volume(ml):metab_503	serine		Amino Acid	Glycine, Serine and Threonine Metabolism	0.0121394	0.0112156	0.279373	0.710158	925	0.010482	0.0112009	0.349616	0.821326	925	0.0175974	0.0129298	0.173966	0.510115	688
Tota_brain_volume(ml)	metab_999923659	Tota_brain_volume(ml):metab_999923659	X - 23659		NA	NA	-0.0122715	0.0113338	0.279209	0.710158	925	-0.00900673	0.0114501	0.431715	0.849064	925	-0.0173201	0.0130945	0.186378	0.517701	688
Tota_brain_volume(ml)	metab_1021	Tota_brain_volume(ml):metab_1021	5-oxoproline		Amino Acid	Glutathione Metabolism	0.0119709	0.0110802	0.280256	0.710158	925	0.0087156	0.011113	0.433085	0.849064	925	0.00726188	0.012768	0.569711	0.807306	688
Tota_brain_volume(ml)	metab_100004542	Tota_brain_volume(ml):metab_100004542	2-aminoheptanoate		Lipid	Fatty Acid, Amino	0.0121669	0.0112658	0.280432	0.710158	925	0.0140281	0.0112654	0.213368	0.712818	925	0.0132667	0.012995	0.307662	0.638899	688
Tota_brain_volume(ml)	metab_100002122	Tota_brain_volume(ml):metab_100002122	3-hydroxyhippurate		Xenobiotics	Benzoate Metabolism	0.0118853	0.0110492	0.282359	0.712384	925	0.00965606	0.0110782	0.383643	0.833703	925	0.00334596	0.0127796	0.793539	0.918688	688
Tota_brain_volume(ml)	metab_100002129	Tota_brain_volume(ml):metab_100002129	pregnenolone sulfate		Lipid	Pregnenolone Steroids	-0.0132077	0.0122982	0.283128	0.712762	925	-0.00994816	0.0123804	0.421874	0.849064	925	-0.00565166	0.0141281	0.68926	0.88004	688
Tota_brain_volume(ml)	metab_100019968	Tota_brain_volume(ml):metab_100019968	lyxonate		Carbohydrate	Pentose Metabolism	0.0118967	0.0110778	0.283139	0.712762	925	0.0120264	0.011046	0.276548	0.758632	925	0.00404355	0.012743	0.751101	0.904722	688
Tota_brain_volume(ml)	metab_342	Tota_brain_volume(ml):metab_342	glycocholate		Lipid	Primary Bile Acid Metabolism	-0.0119585	0.0111848	0.285272	0.715389	925	-0.0112141	0.0113	0.321267	0.795151	925	-0.000916867	0.0129008	0.943363	0.980036	688
Tota_brain_volume(ml)	metab_235	Tota_brain_volume(ml):metab_235	2-hydroxyphenylacetate		Amino Acid	Phenylalanine Metabolism	0.0123241	0.0115388	0.285776	0.715615	925	0.0124494	0.0115197	0.280115	0.760886	925	0.0164673	0.013306	0.216296	0.555517	688
Tota_brain_volume(ml)	metab_999925790	Tota_brain_volume(ml):metab_999925790	X - 25790		NA	NA	-0.0125595	0.0117836	0.286772	0.716448	925	-0.0136562	0.0117792	0.246616	0.741345	925	-0.0139444	0.0134208	0.299168	0.636214	688
Tota_brain_volume(ml)	metab_100005864	Tota_brain_volume(ml):metab_100005864	methyl glucopyranoside (alpha + beta)		Xenobiotics	Food Component/Plant	-0.0120195	0.0113096	0.288163	0.716916	925	-0.0158849	0.0113667	0.162607	0.658156	925	-0.00823565	0.0130246	0.527393	0.787611	688
Tota_brain_volume(ml)	metab_100020217	Tota_brain_volume(ml):metab_100020217	N,N,N-trimethyl-alanylproline betaine (TMAP)		Amino Acid	Urea cycle; Arginine and Proline Metabolism	0.0120319	0.011346	0.289216	0.71713	925	0.00921261	0.0113345	0.416548	0.849064	925	0.0107607	0.0130531	0.410016	0.732902	688
Tota_brain_volume(ml)	metab_100020203	Tota_brain_volume(ml):metab_100020203	3-hydroxystachydrine*		Xenobiotics	Food Component/Plant	-0.0117498	0.011096	0.28991	0.717398	925	-0.0139539	0.0112422	0.214847	0.712818	925	-0.00565394	0.0128413	0.659864	0.863045	688
Tota_brain_volume(ml)	metab_100008930	Tota_brain_volume(ml):metab_100008930	oleate/vaccenate (18:1)		Lipid	Long Chain Monounsaturated Fatty Acid	-0.0118871	0.0112387	0.290474	0.717855	925	-0.0116408	0.0112865	0.302631	0.776069	925	-0.0171025	0.0129903	0.18843	0.520152	688
Tota_brain_volume(ml)	metab_999912851	Tota_brain_volume(ml):metab_999912851	X - 12851		NA	NA	-0.0116825	0.0111258	0.293981	0.72107	925	-0.00498013	0.0112413	0.657856	0.918641	925	-0.0238226	0.0127633	0.062402	0.312325	688
Tota_brain_volume(ml)	metab_100002500	Tota_brain_volume(ml):metab_100002500	formiminoglutamate		Amino Acid	Histidine Metabolism	0.0128752	0.0123133	0.296004	0.721327	925	0.0204978	0.0123987	0.0986304	0.60562	925	0.0191348	0.0141099	0.175511	0.510457	688
Tota_brain_volume(ml)	metab_209	Tota_brain_volume(ml):metab_209	adenosine 5'-monophosphate (AMP)		Nucleotide	Purine Metabolism, Adenine containing	0.0116061	0.0110961	0.295854	0.721327	925	0.0100467	0.0110658	0.364166	0.833703	925	0.00229317	0.0128937	0.858893	0.95102	688
Tota_brain_volume(ml)	metab_100000743	Tota_brain_volume(ml):metab_100000743	2-hydroxyoctanoate		Lipid	Fatty Acid, Monohydroxy	-0.0115897	0.0111245	0.297771	0.723262	925	-0.0121312	0.011122	0.275677	0.758632	925	-0.0111943	0.0128239	0.383014	0.722896	688
Tota_brain_volume(ml)	metab_100019972	Tota_brain_volume(ml):metab_100019972	dodecenedioate (C12:1-DC)*		Lipid	Fatty Acid, Dicarboxylate	-0.011693	0.0112309	0.298084	0.723431	925	-0.00900916	0.0112704	0.424287	0.849064	925	-0.0107254	0.012897	0.405913	0.731381	688
Tota_brain_volume(ml)	metab_100001468	Tota_brain_volume(ml):metab_100001468	N1-Methyl-2-pyridone-5-carboxamide		Cofactors and Vitamins	Nicotinate and Nicotinamide Metabolism	0.0116314	0.011186	0.2987	0.723607	925	0.00823468	0.0112069	0.46266	0.862031	925	0.009022	0.0130243	0.488732	0.76718	688
Tota_brain_volume(ml)	metab_100009219	Tota_brain_volume(ml):metab_100009219	1-oleoyl-2-arachidonoyl-GPE (18:1/20:4)*		Lipid	Phosphatidylethanolamine (PE)	0.0119209	0.0115261	0.301291	0.723683	925	0.0160685	0.0115699	0.165228	0.664711	925	0.00964594	0.0132817	0.467931	0.76718	688
Tota_brain_volume(ml)	metab_100001734	Tota_brain_volume(ml):metab_100001734	N6-acetyllysine		Amino Acid	Lysine Metabolism	0.0115307	0.0111316	0.300546	0.723683	925	0.0111341	0.0110962	0.315929	0.79024	925	0.00561496	0.0128473	0.66221	0.864306	688
Tota_brain_volume(ml)	metab_999924473	Tota_brain_volume(ml):metab_999924473	X - 24473		NA	NA	0.0114517	0.0111499	0.30466	0.724985	925	0.0118839	0.011159	0.287174	0.766399	925	0.0129691	0.0128314	0.312504	0.642514	688
Tota_brain_volume(ml)	metab_100021992	Tota_brain_volume(ml):metab_100021992	cis-3,4-methyleneheptanoylglycine		Lipid	Fatty Acid Metabolism (Acyl Glycine)	-0.0115734	0.0112879	0.305495	0.724985	925	-0.012147	0.0112573	0.280858	0.760886	925	-0.0207853	0.0130719	0.112283	0.405662	688
Tota_brain_volume(ml)	metab_100008928	Tota_brain_volume(ml):metab_100008928	2-hydroxybutyrate/2-hydroxyisobutyrate		Amino Acid	Glutathione Metabolism	-0.0116595	0.0113636	0.305145	0.724985	925	-0.00521685	0.0115181	0.65071	0.915552	925	-0.010347	0.0130127	0.426806	0.740526	688
Tota_brain_volume(ml)	metab_100001615	Tota_brain_volume(ml):metab_100001615	octadecanedioate (C18-DC)		Lipid	Fatty Acid, Dicarboxylate	-0.0116987	0.0114548	0.307385	0.725318	925	-0.00872609	0.0115143	0.44874	0.858094	925	-0.017543	0.0130588	0.179596	0.515882	688
Tota_brain_volume(ml)	metab_344	Tota_brain_volume(ml):metab_344	guanidinoacetate		Amino Acid	Creatine Metabolism	0.0120614	0.0118154	0.307605	0.725318	925	0.0051249	0.0119668	0.668563	0.921531	925	0.00976153	0.0136107	0.473498	0.76718	688
Tota_brain_volume(ml)	metab_1113	Tota_brain_volume(ml):metab_1113	4-acetamidobutanoate		Amino Acid	Polyamine Metabolism	-0.0113491	0.0111773	0.310194	0.728393	925	-0.00955473	0.0111574	0.392026	0.835882	925	-0.00955573	0.0128649	0.457873	0.760727	688
Tota_brain_volume(ml)	metab_100001868	Tota_brain_volume(ml):metab_100001868	4-allylphenol sulfate		Xenobiotics	Food Component/Plant	0.0113198	0.0111521	0.310353	0.728393	925	0.00983193	0.0111824	0.379509	0.833703	925	0.00897338	0.012864	0.485692	0.76718	688
Tota_brain_volume(ml)	metab_100004089	Tota_brain_volume(ml):metab_100004089	2-hydroxydecanoate		Lipid	Fatty Acid, Monohydroxy	0.0112569	0.0111721	0.313918	0.732533	925	0.0100945	0.0111675	0.366282	0.833703	925	0.0104953	0.0128802	0.415449	0.735197	688
Tota_brain_volume(ml)	metab_100003151	Tota_brain_volume(ml):metab_100003151	linoleoylcarnitine (C18:2)*		Lipid	Fatty Acid Metabolism (Acyl Carnitine, Polyunsaturated)	0.0113601	0.0113269	0.316159	0.734904	925	0.00613907	0.0113804	0.589713	0.901714	925	0.00521676	0.0130691	0.689895	0.88004	688
Tota_brain_volume(ml)	metab_100022013	Tota_brain_volume(ml):metab_100022013	tetrahydrocortisol glucuronide		Lipid	Corticosteroids	-0.0119691	0.0120084	0.319158	0.736067	925	-0.00998173	0.012043	0.407411	0.845243	925	-0.0206784	0.0138332	0.13542	0.444983	688
Tota_brain_volume(ml)	metab_999921736	Tota_brain_volume(ml):metab_999921736	X - 21736		NA	NA	-0.0112485	0.0113378	0.321401	0.736067	925	-0.00901529	0.0113471	0.427111	0.849064	925	-0.0155922	0.0131236	0.235207	0.575532	688
Tota_brain_volume(ml)	metab_806	Tota_brain_volume(ml):metab_806	dimethylglycine		Amino Acid	Glycine, Serine and Threonine Metabolism	0.0111771	0.0112706	0.3216	0.736067	925	0.0118072	0.0113073	0.296665	0.774886	925	0.00816432	0.0129703	0.529257	0.787611	688
Tota_brain_volume(ml)	metab_100001806	Tota_brain_volume(ml):metab_100001806	o-cresol sulfate		Xenobiotics	Benzoate Metabolism	-0.011148	0.0112232	0.320824	0.736067	925	-0.00384828	0.0130701	0.768493	0.947782	925	-0.0163851	0.0129611	0.206599	0.537597	688
Tota_brain_volume(ml)	metab_100004046	Tota_brain_volume(ml):metab_100004046	N-acetylcarnosine		Amino Acid	Histidine Metabolism	0.0138342	0.0138613	0.318521	0.736067	925	0.00899058	0.0138981	0.517863	0.882162	925	0.0127328	0.0160097	0.426707	0.740526	688
Tota_brain_volume(ml)	metab_999924556	Tota_brain_volume(ml):metab_999924556	X - 24556		NA	NA	0.0110648	0.0111412	0.320902	0.736067	925	0.00891177	0.0111917	0.426074	0.849064	925	0.00668212	0.0129113	0.604946	0.829187	688
Tota_brain_volume(ml)	metab_100004227	Tota_brain_volume(ml):metab_100004227	2-aminooctanoate		Lipid	Fatty Acid, Amino	0.0112857	0.0113466	0.320174	0.736067	925	0.00913124	0.0113408	0.420933	0.849064	925	0.014263	0.0130398	0.274426	0.614846	688
Tota_brain_volume(ml)	metab_100010930	Tota_brain_volume(ml):metab_100010930	palmitoleoyl-linoleoyl-glycerol (16:1/18:2) [1]*		Lipid	Diacylglycerol	0.011207	0.0112859	0.320967	0.736067	925	0.0111589	0.0112514	0.321569	0.795151	925	0.00502032	0.013276	0.705438	0.883804	688
Tota_brain_volume(ml)	metab_999912026	Tota_brain_volume(ml):metab_999912026	X - 12026		NA	NA	0.0113621	0.0114632	0.321859	0.736067	925	0.00579771	0.0118309	0.624218	0.910152	925	0.0031402	0.0132611	0.812885	0.927007	688
Tota_brain_volume(ml)	metab_100002126	Tota_brain_volume(ml):metab_100002126	16a-hydroxy DHEA 3-sulfate		Lipid	Androgenic Steroids	-0.0118723	0.0119518	0.320802	0.736067	925	-0.0101912	0.0119139	0.392553	0.835882	925	-0.00907691	0.0136894	0.507516	0.777354	688
Tota_brain_volume(ml)	metab_100001635	Tota_brain_volume(ml):metab_100001635	ectoine		Xenobiotics	Chemical	-0.0112787	0.0113599	0.321044	0.736067	925	-0.0122927	0.0113229	0.277922	0.760131	925	-0.00482803	0.0129883	0.710215	0.8842	688
Tota_brain_volume(ml)	metab_100000707	Tota_brain_volume(ml):metab_100000707	maleate		Lipid	Fatty Acid, Dicarboxylate	-0.0110925	0.0112466	0.324249	0.740394	925	-0.00469834	0.0114208	0.680887	0.925259	925	-0.0134286	0.0130136	0.302489	0.638899	688
Tota_brain_volume(ml)	metab_100004575	Tota_brain_volume(ml):metab_100004575	N2,N5-diacetylornithine		Amino Acid	Urea cycle; Arginine and Proline Metabolism	-0.0111672	0.0113291	0.324539	0.740486	925	-0.0105652	0.0113192	0.350867	0.822656	925	-0.0159754	0.0129779	0.21876	0.555517	688
Tota_brain_volume(ml)	metab_100001294	Tota_brain_volume(ml):metab_100001294	gamma-glutamylglycine		Peptide	Gamma-glutamyl Amino Acid	0.011276	0.0114676	0.325724	0.740906	925	0.00685896	0.011501	0.551071	0.88938	925	0.0110128	0.0132201	0.405115	0.731274	688
Tota_brain_volume(ml)	metab_999921607	Tota_brain_volume(ml):metab_999921607	X - 21607		NA	NA	0.0108499	0.0110928	0.328277	0.741993	925	0.00879926	0.0110945	0.427916	0.849064	925	0.00985745	0.0127896	0.44113	0.748561	688
Tota_brain_volume(ml)	metab_100000265	Tota_brain_volume(ml):metab_100000265	kynurenine		Amino Acid	Tryptophan Metabolism	0.0111405	0.0113734	0.327581	0.741993	925	0.00913703	0.0113837	0.422391	0.849064	925	0.00788985	0.0132177	0.550763	0.79776	688
Tota_brain_volume(ml)	metab_100001501	Tota_brain_volume(ml):metab_100001501	oleoylcarnitine (C18:1)		Lipid	Fatty Acid Metabolism (Acyl Carnitine, Monounsaturated)	-0.0108495	0.011157	0.331092	0.743811	925	-0.0148478	0.0111699	0.184094	0.684138	925	-0.0132096	0.0128609	0.304733	0.638899	688
Tota_brain_volume(ml)	metab_100019982	Tota_brain_volume(ml):metab_100019982	octadecadienedioate (C18:2-DC)*		Lipid	Fatty Acid, Dicarboxylate	0.0107926	0.0111598	0.333752	0.743811	925	0.0112763	0.0111645	0.31276	0.787996	925	0.00176224	0.0128136	0.890653	0.956754	688
Tota_brain_volume(ml)	metab_100020417	Tota_brain_volume(ml):metab_100020417	N6,N6-dimethyllysine		Amino Acid	Lysine Metabolism	0.010763	0.0111041	0.332659	0.743811	925	0.00871458	0.0110815	0.431832	0.849064	925	0.00782516	0.0127628	0.540001	0.791628	688
Tota_brain_volume(ml)	metab_999924970	Tota_brain_volume(ml):metab_999924970	X - 24970		NA	NA	-0.0106236	0.0110475	0.33649	0.746383	925	-0.010176	0.0110249	0.35625	0.827447	925	-0.0155425	0.0127335	0.222658	0.557206	688
Tota_brain_volume(ml)	metab_117	Tota_brain_volume(ml):metab_117	homovanillate (HVA)		Amino Acid	Tyrosine Metabolism	-0.010669	0.011116	0.337416	0.746383	925	-0.0119349	0.011159	0.285113	0.762418	925	-0.0106123	0.0128059	0.407562	0.732902	688
Tota_brain_volume(ml)	metab_999924494	Tota_brain_volume(ml):metab_999924494	X - 24494		NA	NA	-0.010719	0.0112002	0.338799	0.747219	925	-0.00733747	0.0111981	0.512477	0.882162	925	-0.029005	0.0128133	0.0239084	0.226551	688
Tota_brain_volume(ml)	metab_229	Tota_brain_volume(ml):metab_229	arachidonate (20:4n6)		Lipid	Long Chain Polyunsaturated Fatty Acid (n3 and n6)	0.010686	0.0111634	0.338701	0.747219	925	0.010762	0.0111624	0.335238	0.808324	925	-0.00252414	0.0129216	0.845183	0.941958	688
Tota_brain_volume(ml)	metab_999918922	Tota_brain_volume(ml):metab_999918922	X - 18922		NA	NA	-0.0106894	0.0111866	0.339548	0.748314	925	-0.00659	0.0112247	0.557283	0.891591	925	-0.00834468	0.012907	0.518157	0.786737	688
Tota_brain_volume(ml)	metab_1442	Tota_brain_volume(ml):metab_1442	beta-hydroxyisovalerate		Amino Acid	Leucine, Isoleucine and Valine Metabolism	0.010929	0.0114788	0.341294	0.748462	925	0.0144225	0.0114611	0.208576	0.709494	925	0.0107709	0.0132151	0.415332	0.735197	688
Tota_brain_volume(ml)	metab_999913844	Tota_brain_volume(ml):metab_999913844	X - 13844		NA	NA	-0.0107224	0.0112871	0.34238	0.749004	925	-0.00968649	0.0112741	0.390469	0.835882	925	-0.0240815	0.0129772	0.0639328	0.314918	688
Tota_brain_volume(ml)	metab_100009007	Tota_brain_volume(ml):metab_100009007	1-(1-enyl-palmitoyl)-2-oleoyl-GPC (P-16:0/18:1)*		Lipid	Plasmalogen	0.0113679	0.0119605	0.342132	0.749004	925	0.00592591	0.0120408	0.622732	0.910152	925	0.011802	0.0137399	0.390667	0.727728	688
Tota_brain_volume(ml)	metab_100020378	Tota_brain_volume(ml):metab_100020378	2-hydroxysebacate		Lipid	Fatty Acid, Dicarboxylate	-0.0107275	0.0113106	0.343149	0.749435	925	-0.00686449	0.0113629	0.545917	0.889379	925	-0.0167932	0.0130028	0.196965	0.522669	688
Tota_brain_volume(ml)	metab_1215	Tota_brain_volume(ml):metab_1215	N-acetylglucosaminylasparagine		Carbohydrate	Aminosugar Metabolism	-0.0107026	0.0113736	0.346951	0.75302	925	-0.0128563	0.0113945	0.259494	0.754198	925	-0.0144667	0.0130064	0.266411	0.60277	688
Tota_brain_volume(ml)	metab_100001409	Tota_brain_volume(ml):metab_100001409	N1-methylinosine		Nucleotide	Purine Metabolism, (Hypo)Xanthine/Inosine containing	-0.011078	0.0117589	0.346391	0.75302	925	-0.00918524	0.0117665	0.435226	0.849064	925	-0.0149783	0.0135283	0.268608	0.606356	688
Tota_brain_volume(ml)	metab_100005391	Tota_brain_volume(ml):metab_100005391	3-(3-hydroxyphenyl)propionate sulfate		Xenobiotics	Benzoate Metabolism	-0.0103752	0.0110455	0.347815	0.753683	925	-0.0130198	0.0110779	0.240188	0.736852	925	-0.00803645	0.0127719	0.529409	0.787611	688
Tota_brain_volume(ml)	metab_999916938	Tota_brain_volume(ml):metab_999916938	X - 16938		NA	NA	-0.0104138	0.0111007	0.348429	0.753916	925	-0.00979038	0.0110697	0.376699	0.833703	925	-0.000205985	0.0128141	0.987179	0.995213	688
Tota_brain_volume(ml)	metab_100009005	Tota_brain_volume(ml):metab_100009005	1-(1-enyl-palmitoyl)-2-oleoyl-GPE (P-16:0/18:1)*		Lipid	Plasmalogen	0.0103792	0.0111167	0.350724	0.757778	925	0.00995531	0.011085	0.369376	0.833703	925	0.00959265	0.0128733	0.456433	0.760617	688
Tota_brain_volume(ml)	metab_100005998	Tota_brain_volume(ml):metab_100005998	octadecanedioylcarnitine (C18-DC)*		Lipid	Fatty Acid Metabolism (Acyl Carnitine, Dicarboxylate)	-0.0106805	0.0114546	0.351363	0.758607	925	-0.0107012	0.0114382	0.349747	0.821326	925	-0.0118701	0.0131228	0.366028	0.709851	688
Tota_brain_volume(ml)	metab_100021502	Tota_brain_volume(ml):metab_100021502	(2 or 3)-decenoate (10:1n7 or n8)		Lipid	Medium Chain Fatty Acid	-0.0104328	0.0111959	0.351662	0.758702	925	-0.011843	0.0113178	0.295651	0.774886	925	-0.00905536	0.0128721	0.481993	0.76718	688
Tota_brain_volume(ml)	metab_100001415	Tota_brain_volume(ml):metab_100001415	N6-carbamoylthreonyladenosine		Nucleotide	Purine Metabolism, Adenine containing	-0.0106683	0.0115405	0.355506	0.76044	925	-0.0120522	0.0115348	0.296367	0.774886	925	-0.0110585	0.0132226	0.40326	0.731274	688
Tota_brain_volume(ml)	metab_999917325	Tota_brain_volume(ml):metab_999917325	X - 17325		NA	NA	0.0102485	0.0110733	0.354943	0.76044	925	0.00821412	0.0110504	0.457475	0.860163	925	0.0145651	0.0128192	0.256273	0.592199	688
Tota_brain_volume(ml)	metab_100002990	Tota_brain_volume(ml):metab_100002990	oleoyl-linoleoyl-glycerol (18:1/18:2) [2]		Lipid	Diacylglycerol	0.0102801	0.0111953	0.358728	0.763421	925	0.00917998	0.0112249	0.413672	0.849064	925	0.00502329	0.0129478	0.698165	0.88004	688
Tota_brain_volume(ml)	metab_100002154	Tota_brain_volume(ml):metab_100002154	ergothioneine		Xenobiotics	Food Component/Plant	0.0103044	0.011237	0.359384	0.763722	925	0.00837553	0.011262	0.457251	0.860163	925	0.0189842	0.0128684	0.140606	0.446604	688
Tota_brain_volume(ml)	metab_100000010	Tota_brain_volume(ml):metab_100000010	3-phenylpropionate (hydrocinnamate)		Xenobiotics	Benzoate Metabolism	0.0102686	0.011237	0.361048	0.76576	925	0.00757379	0.0112229	0.499943	0.881584	925	0.013684	0.0129671	0.291667	0.629722	688
Tota_brain_volume(ml)	metab_100006129	Tota_brain_volume(ml):metab_100006129	vanillactate		Amino Acid	Tyrosine Metabolism	-0.010262	0.011364	0.36675	0.770943	925	-0.00973896	0.0114154	0.393804	0.836638	925	-0.00690513	0.0131089	0.598538	0.824967	688
Tota_brain_volume(ml)	metab_999921441	Tota_brain_volume(ml):metab_999921441	X - 21441		NA	NA	-0.0103348	0.0114756	0.368046	0.772195	925	-0.00806769	0.0115427	0.484766	0.871998	925	-0.0131719	0.0132319	0.319864	0.654929	688
Tota_brain_volume(ml)	metab_100001577	Tota_brain_volume(ml):metab_100001577	N-acetylcitrulline		Amino Acid	Urea cycle; Arginine and Proline Metabolism	0.0102298	0.0113567	0.36795	0.772195	925	0.0106564	0.0113449	0.34782	0.820713	925	0.011218	0.0131063	0.39234	0.728106	688
Tota_brain_volume(ml)	metab_100000792	Tota_brain_volume(ml):metab_100000792	dehydroepiandrosterone sulfate (DHEA-S)		Lipid	Androgenic Steroids	0.0112503	0.012583	0.371513	0.773421	925	0.0148641	0.0125501	0.236572	0.731109	925	0.00595476	0.0144233	0.679841	0.876146	688
Tota_brain_volume(ml)	metab_100021530	Tota_brain_volume(ml):metab_100021530	S-carboxyethylcysteine		Amino Acid	Methionine, Cysteine, SAM and Taurine Metabolism	-0.010025	0.0112386	0.372617	0.773421	925	-0.00255498	0.0123232	0.835798	0.963859	925	-0.0158426	0.0129131	0.220301	0.555517	688
Tota_brain_volume(ml)	metab_999926119	Tota_brain_volume(ml):metab_999926119	X - 26119		NA	NA	-0.010116	0.0113658	0.373679	0.773421	925	-0.0083206	0.0113908	0.465293	0.862031	925	-0.0148142	0.0130821	0.257863	0.593861	688
Tota_brain_volume(ml)	metab_100008914	Tota_brain_volume(ml):metab_100008914	1-palmitoyl-2-arachidonoyl-GPC (16:0/20:4n6)		Lipid	Phosphatidylcholine (PC)	0.00998994	0.0111783	0.371722	0.773421	925	0.011101	0.0111702	0.320584	0.795151	925	0.00349736	0.0128969	0.786335	0.914623	688
Tota_brain_volume(ml)	metab_275	Tota_brain_volume(ml):metab_275	creatinine		Amino Acid	Creatine Metabolism	0.0105398	0.0118559	0.37424	0.773724	925	0.0073864	0.0118555	0.533417	0.888175	925	0.00845298	0.0135719	0.533604	0.787611	688
Tota_brain_volume(ml)	metab_999922771	Tota_brain_volume(ml):metab_999922771	X - 22771		NA	NA	0.00975614	0.0110473	0.377401	0.777017	925	0.00634711	0.0110482	0.565776	0.895372	925	0.0107361	0.0127391	0.399653	0.731274	688
Tota_brain_volume(ml)	metab_98	Tota_brain_volume(ml):metab_98	kynurenate		Amino Acid	Tryptophan Metabolism	0.0102185	0.0116199	0.379417	0.778472	925	0.0102261	0.0116812	0.381572	0.833703	925	0.0165382	0.0134677	0.219876	0.555517	688
Tota_brain_volume(ml)	metab_100009026	Tota_brain_volume(ml):metab_100009026	behenoyl dihydrosphingomyelin (d18:0/22:0)*		Lipid	Dihydrosphingomyelins	0.0097556	0.0111855	0.383346	0.779541	925	0.00457171	0.011216	0.683658	0.927666	925	0.0124995	0.012946	0.33463	0.675393	688
Tota_brain_volume(ml)	metab_100008977	Tota_brain_volume(ml):metab_100008977	1-stearoyl-2-arachidonoyl-GPE (18:0/20:4)		Lipid	Phosphatidylethanolamine (PE)	0.00988314	0.0113589	0.384485	0.780255	925	0.0126379	0.0114092	0.268285	0.758626	925	0.00629446	0.0131426	0.632139	0.846553	688
Tota_brain_volume(ml)	metab_100010917	Tota_brain_volume(ml):metab_100010917	palmitoyl-oleoyl-glycerol (16:0/18:1) [2]*		Lipid	Diacylglycerol	-0.00974119	0.011497	0.39706	0.780441	925	-0.00875224	0.0115361	0.448238	0.858094	925	-0.00495822	0.0134756	0.713031	0.886592	688
Tota_brain_volume(ml)	metab_100002094	Tota_brain_volume(ml):metab_100002094	gamma-CEHC		Cofactors and Vitamins	Tocopherol Metabolism	0.00969417	0.0111719	0.385771	0.780441	925	0.00574092	0.0112633	0.610383	0.908242	925	-0.00508533	0.0129251	0.694112	0.88004	688
Tota_brain_volume(ml)	metab_100001254	Tota_brain_volume(ml):metab_100001254	N-acetyltryptophan		Amino Acid	Tryptophan Metabolism	-0.0100704	0.0117762	0.392694	0.780441	925	-0.0101574	0.011831	0.39082	0.835882	925	-0.0185472	0.0137024	0.176322	0.510459	688
Tota_brain_volume(ml)	metab_1025	Tota_brain_volume(ml):metab_1025	pipecolate		Amino Acid	Lysine Metabolism	-0.00955365	0.0111833	0.393173	0.780441	925	-0.00887091	0.011214	0.429118	0.849064	925	-0.00996415	0.0128829	0.439531	0.747139	688
Tota_brain_volume(ml)	metab_100020492	Tota_brain_volume(ml):metab_100020492	glucuronide of piperine metabolite C17H21NO3 (4)*		Xenobiotics	Food Component/Plant	-0.00978835	0.0115931	0.398708	0.780441	925	-0.00963845	0.0116077	0.406559	0.845243	925	-0.00737529	0.0133365	0.580433	0.813669	688
Tota_brain_volume(ml)	metab_999912306	Tota_brain_volume(ml):metab_999912306	X - 12306		NA	NA	0.00941492	0.0111081	0.396898	0.780441	925	0.0101469	0.0111141	0.3615	0.833703	925	0.014683	0.0128011	0.251779	0.59118	688
Tota_brain_volume(ml)	metab_100015618	Tota_brain_volume(ml):metab_100015618	palmitoyl-docosahexaenoyl-glycerol (16:0/22:6) [1]*		Lipid	Diacylglycerol	-0.00965187	0.0112816	0.392476	0.780441	925	-0.00816257	0.0113117	0.470722	0.86303	925	-0.00254059	0.013072	0.845956	0.941958	688
Tota_brain_volume(ml)	metab_999924757	Tota_brain_volume(ml):metab_999924757	X - 24757		NA	NA	0.00934213	0.0110629	0.398634	0.780441	925	0.00695251	0.011058	0.529683	0.888175	925	0.0117067	0.0128163	0.361344	0.704906	688
Tota_brain_volume(ml)	metab_100021711	Tota_brain_volume(ml):metab_100021711	decadienedioic acid (C10:2-DC)**		Lipid	Fatty Acid, Dicarboxylate	-0.00946461	0.0111054	0.394297	0.780441	925	-0.00827402	0.0110796	0.455391	0.860163	925	-0.0129798	0.0127962	0.310778	0.640293	688
Tota_brain_volume(ml)	metab_100003397	Tota_brain_volume(ml):metab_100003397	trimethylamine N-oxide		Lipid	Phospholipid Metabolism	0.00938918	0.0111029	0.397966	0.780441	925	0.0121878	0.0111565	0.27493	0.758632	925	0.0105342	0.0128028	0.410907	0.732902	688
Tota_brain_volume(ml)	metab_100010937	Tota_brain_volume(ml):metab_100010937	oleoyl-arachidonoyl-glycerol (18:1/20:4) [2]*		Lipid	Diacylglycerol	0.00980789	0.0113567	0.388022	0.780441	925	0.0114824	0.0113514	0.312026	0.786814	925	0.0100844	0.0131394	0.443053	0.749259	688
Tota_brain_volume(ml)	metab_100009160	Tota_brain_volume(ml):metab_100009160	1-(1-enyl-palmitoyl)-2-palmitoleoyl-GPC (P-16:0/16:1)*		Lipid	Plasmalogen	0.0101379	0.0118509	0.392527	0.780441	925	0.00446364	0.0119852	0.709661	0.934334	925	0.00821192	0.0136992	0.549075	0.79776	688
Tota_brain_volume(ml)	metab_1242	Tota_brain_volume(ml):metab_1242	N1-methyladenosine		Nucleotide	Purine Metabolism, Adenine containing	0.0093358	0.0110946	0.4003	0.780441	925	0.00746378	0.0110797	0.500709	0.881584	925	0.00951238	0.0128344	0.458851	0.760727	688
Tota_brain_volume(ml)	metab_100004112	Tota_brain_volume(ml):metab_100004112	3-methylcatechol sulfate (1)		Xenobiotics	Benzoate Metabolism	-0.00954939	0.0112049	0.394296	0.780441	925	-0.00392974	0.011524	0.733178	0.942712	925	-0.0155682	0.0129441	0.229504	0.565766	688
Tota_brain_volume(ml)	metab_999918913	Tota_brain_volume(ml):metab_999918913	X - 18913		NA	NA	0.00955587	0.0114314	0.403413	0.783886	925	0.0100683	0.0115282	0.382695	0.833703	925	-0.0017502	0.0131469	0.894132	0.956754	688
Tota_brain_volume(ml)	metab_100001657	Tota_brain_volume(ml):metab_100001657	glycolithocholate sulfate*		Lipid	Secondary Bile Acid Metabolism	0.00931987	0.0111572	0.403754	0.784036	925	0.0144141	0.0111861	0.197874	0.700398	925	0.0146438	0.0128626	0.255323	0.592199	688
Tota_brain_volume(ml)	metab_100000936	Tota_brain_volume(ml):metab_100000936	3-methyl-2-oxobutyrate		Amino Acid	Leucine, Isoleucine and Valine Metabolism	0.00934121	0.0112514	0.406626	0.784676	925	0.0118118	0.0112126	0.292421	0.772772	925	0.00808573	0.0129345	0.532094	0.787611	688
Tota_brain_volume(ml)	metab_999913695	Tota_brain_volume(ml):metab_999913695	X - 13695		NA	NA	-0.00927258	0.011171	0.406722	0.784676	925	-0.00475522	0.0113006	0.674005	0.922568	925	-0.00611866	0.0129503	0.636741	0.849412	688
Tota_brain_volume(ml)	metab_100006430	Tota_brain_volume(ml):metab_100006430	arabitol/xylitol		Carbohydrate	Pentose Metabolism	-0.00932708	0.0112637	0.40785	0.785323	925	-0.00628007	0.0112716	0.577556	0.898794	925	-0.00482128	0.0129612	0.710025	0.8842	688
Tota_brain_volume(ml)	metab_1342	Tota_brain_volume(ml):metab_1342	3-methoxytyrosine		Amino Acid	Tyrosine Metabolism	0.00924612	0.0111816	0.408504	0.785564	925	0.00595845	0.0112343	0.595979	0.902955	925	0.0075046	0.0129549	0.562588	0.802113	688
Tota_brain_volume(ml)	metab_999912100	Tota_brain_volume(ml):metab_999912100	X - 12100		NA	NA	0.00923989	0.0112094	0.409984	0.786375	925	0.0083809	0.011217	0.455159	0.860163	925	0.0112115	0.0129544	0.387089	0.725152	688
Tota_brain_volume(ml)	metab_100009078	Tota_brain_volume(ml):metab_100009078	1-oleoyl-2-linoleoyl-GPE (18:1/18:2)*		Lipid	Phosphatidylethanolamine (PE)	0.00909337	0.0110914	0.412511	0.788171	925	0.0109286	0.0111224	0.326076	0.799736	925	0.0173032	0.0127939	0.176677	0.510459	688
Tota_brain_volume(ml)	metab_100001295	Tota_brain_volume(ml):metab_100001295	gamma-glutamyltryptophan		Peptide	Gamma-glutamyl Amino Acid	-0.00926931	0.0113671	0.415027	0.790438	925	-0.0110326	0.0113947	0.333191	0.806985	925	-0.0140233	0.0130982	0.284713	0.621517	688
Tota_brain_volume(ml)	metab_100015835	Tota_brain_volume(ml):metab_100015835	cerotoylcarnitine (C26)*		Lipid	Fatty Acid Metabolism (Acyl Carnitine, Long Chain Saturated)	0.00928134	0.0113766	0.414809	0.790438	925	0.00202362	0.0114696	0.859993	0.967481	925	-0.000963241	0.0130757	0.941297	0.980036	688
Tota_brain_volume(ml)	metab_100001256	Tota_brain_volume(ml):metab_100001256	N-acetylphenylalanine		Amino Acid	Phenylalanine Metabolism	-0.0095683	0.0117462	0.41552	0.790871	925	-0.008239	0.0117777	0.484392	0.871998	925	-0.0214994	0.0136617	0.116022	0.409175	688
Tota_brain_volume(ml)	metab_100006435	Tota_brain_volume(ml):metab_100006435	N-acetylglucosamine/N-acetylgalactosamine		Carbohydrate	Aminosugar Metabolism	-0.00909935	0.0112146	0.417354	0.792326	925	-0.00924014	0.0112512	0.411715	0.849064	925	-0.0106709	0.0129755	0.411145	0.732902	688
Tota_brain_volume(ml)	metab_273	Tota_brain_volume(ml):metab_273	cortisone		Lipid	Corticosteroids	-0.00899427	0.0111105	0.418421	0.792326	925	-0.0107994	0.0110776	0.329876	0.803211	925	-0.00643092	0.012797	0.615454	0.836572	688
Tota_brain_volume(ml)	metab_999924243	Tota_brain_volume(ml):metab_999924243	X - 24243		NA	NA	0.00920889	0.0113951	0.419218	0.792326	925	0.00774369	0.0114051	0.497332	0.880915	925	0.0140473	0.0130904	0.283607	0.621517	688
Tota_brain_volume(ml)	metab_100001731	Tota_brain_volume(ml):metab_100001731	indoleacetylglutamine		Amino Acid	Tryptophan Metabolism	-0.00940398	0.0115921	0.417436	0.792326	925	-0.00579755	0.011652	0.618916	0.909958	925	-0.0144889	0.0133158	0.276938	0.615348	688
Tota_brain_volume(ml)	metab_999911478	Tota_brain_volume(ml):metab_999911478	X - 11478		NA	NA	-0.00893912	0.0111039	0.421004	0.793184	925	-0.00907972	0.0110794	0.41271	0.849064	925	-0.0188935	0.0127885	0.140035	0.446221	688
Tota_brain_volume(ml)	metab_1528	Tota_brain_volume(ml):metab_1528	1-palmitoyl-2-linoleoyl-GPI (16:0/18:2)		Lipid	Phosphatidylinositol (PI)	0.00907357	0.0113608	0.424687	0.795084	925	0.00705904	0.0113471	0.534032	0.888175	925	0.0165364	0.0132014	0.210775	0.543953	688
Tota_brain_volume(ml)	metab_144	Tota_brain_volume(ml):metab_144	4-hydroxyphenylacetate		Amino Acid	Phenylalanine Metabolism	-0.00897377	0.0112299	0.42444	0.795084	925	-0.00532087	0.0112771	0.63716	0.910772	925	-0.0245443	0.0128965	0.0574391	0.294934	688
Tota_brain_volume(ml)	metab_100022007	Tota_brain_volume(ml):metab_100022007	bilirubin degradation product, C17H18N2O4 (3)**		Partially Characterized Molecules	Partially Characterized Molecules	0.00890652	0.0112454	0.428556	0.796941	925	0.00235601	0.0113181	0.835148	0.963513	925	0.0153222	0.0129351	0.236609	0.577288	688
Tota_brain_volume(ml)	metab_999924337	Tota_brain_volume(ml):metab_999924337	X - 24337		NA	NA	-0.00918538	0.0116197	0.429439	0.796955	925	-0.00738092	0.0116497	0.52652	0.887383	925	-0.0148633	0.0133588	0.266264	0.60277	688
Tota_brain_volume(ml)	metab_100000263	Tota_brain_volume(ml):metab_100000263	imidazole lactate		Amino Acid	Histidine Metabolism	-0.00884454	0.0112134	0.430463	0.797264	925	-0.00763923	0.0111718	0.494277	0.878879	925	-0.00788604	0.0129254	0.541987	0.791761	688
Tota_brain_volume(ml)	metab_252	Tota_brain_volume(ml):metab_252	succinate		Energy	TCA Cycle	0.00883341	0.0111972	0.430376	0.797264	925	0.00637934	0.0111842	0.568554	0.895372	925	0.00482104	0.0128907	0.708526	0.8842	688
Tota_brain_volume(ml)	metab_100002284	Tota_brain_volume(ml):metab_100002284	2S,3R-dihydroxybutyrate		Lipid	Fatty Acid, Dihydroxy	0.00985411	0.0125628	0.433013	0.79938	925	0.0109246	0.0125089	0.382705	0.833703	925	0.00885359	0.0145293	0.542488	0.791761	688
Tota_brain_volume(ml)	metab_1022	Tota_brain_volume(ml):metab_1022	picolinate		Amino Acid	Tryptophan Metabolism	0.00894395	0.0114885	0.436465	0.799514	925	0.00907638	0.0114875	0.429672	0.849064	925	0.0195938	0.0132376	0.139294	0.446221	688
Tota_brain_volume(ml)	metab_100002356	Tota_brain_volume(ml):metab_100002356	(16 or 17)-methylstearate (a19:0 or i19:0)		Lipid	Fatty Acid, Branched	-0.00890665	0.0114336	0.436189	0.799514	925	-0.00811779	0.0114202	0.477373	0.866441	925	-0.0153133	0.0132592	0.248531	0.587814	688
Tota_brain_volume(ml)	metab_100001313	Tota_brain_volume(ml):metab_100001313	gamma-glutamylmethionine		Peptide	Gamma-glutamyl Amino Acid	0.00878506	0.0112508	0.435099	0.799514	925	0.00747106	0.0112411	0.506463	0.882162	925	0.0125674	0.0129649	0.332718	0.672919	688
Tota_brain_volume(ml)	metab_100006378	Tota_brain_volume(ml):metab_100006378	N-acetylkynurenine (2)		Amino Acid	Tryptophan Metabolism	0.00919309	0.0118337	0.437443	0.800327	925	0.00879506	0.0118535	0.45829	0.860163	925	0.00212557	0.0137791	0.87745	0.956754	688
Tota_brain_volume(ml)	metab_100006376	Tota_brain_volume(ml):metab_100006376	3-methoxycatechol sulfate (2)		Xenobiotics	Benzoate Metabolism	0.00871726	0.0112355	0.438026	0.800399	925	0.0124384	0.0112327	0.268441	0.758626	925	0.00262749	0.0129819	0.839667	0.938598	688
Tota_brain_volume(ml)	metab_100020208	Tota_brain_volume(ml):metab_100020208	perfluorooctanoate (PFOA)		Xenobiotics	Chemical	-0.00870993	0.011242	0.438677	0.801044	925	-0.00967113	0.0112285	0.389301	0.835882	925	-0.014197	0.0130077	0.275471	0.614846	688
Tota_brain_volume(ml)	metab_100001092	Tota_brain_volume(ml):metab_100001092	trigonelline (N'-methylnicotinate)		Cofactors and Vitamins	Nicotinate and Nicotinamide Metabolism	-0.00854255	0.0111232	0.442687	0.803484	925	-0.00643751	0.0111523	0.563924	0.895372	925	-0.0202975	0.0128043	0.113383	0.405662	688
Tota_brain_volume(ml)	metab_999911843	Tota_brain_volume(ml):metab_999911843	X - 11843		NA	NA	0.00853409	0.0111278	0.443327	0.804042	925	0.00690858	0.0112302	0.538589	0.888517	925	0.00679173	0.0128305	0.596742	0.823637	688
Tota_brain_volume(ml)	metab_100008984	Tota_brain_volume(ml):metab_100008984	1-palmitoyl-2-palmitoleoyl-GPC (16:0/16:1)*		Lipid	Phosphatidylcholine (PC)	-0.00862322	0.0114076	0.449894	0.805603	925	-0.00837156	0.0114701	0.465665	0.862031	925	-0.00677465	0.0133883	0.613012	0.836572	688
Tota_brain_volume(ml)	metab_100002167	Tota_brain_volume(ml):metab_100002167	12-HETE		Lipid	Eicosanoid	-0.0083774	0.0111232	0.451556	0.805603	925	-0.0098666	0.0110731	0.373144	0.833703	925	-0.0195731	0.0129227	0.130331	0.435224	688
Tota_brain_volume(ml)	metab_111	Tota_brain_volume(ml):metab_111	3-hydroxyisobutyrate		Amino Acid	Leucine, Isoleucine and Valine Metabolism	-0.00839338	0.011182	0.453077	0.805603	925	-0.00622267	0.0111825	0.578029	0.898794	925	-0.00289471	0.0128919	0.822407	0.933568	688
Tota_brain_volume(ml)	metab_999912407	Tota_brain_volume(ml):metab_999912407	X - 12407		NA	NA	0.00830822	0.0110832	0.453673	0.805603	925	0.0103077	0.0110904	0.352914	0.826151	925	0.0161114	0.0127997	0.208559	0.541052	688
Tota_brain_volume(ml)	metab_891	Tota_brain_volume(ml):metab_891	margarate (17:0)		Lipid	Long Chain Saturated Fatty Acid	-0.00843761	0.0112561	0.453686	0.805603	925	-0.00800544	0.0113658	0.4814	0.870032	925	-0.0136068	0.013007	0.29588	0.633561	688
Tota_brain_volume(ml)	metab_100001229	Tota_brain_volume(ml):metab_100001229	stearidonate (18:4n3)		Lipid	Long Chain Polyunsaturated Fatty Acid (n3 and n6)	-0.00878597	0.0115639	0.447585	0.805603	925	-0.00828495	0.0115833	0.47464	0.866441	925	-0.0124494	0.0134086	0.353495	0.697836	688
Tota_brain_volume(ml)	metab_100001040	Tota_brain_volume(ml):metab_100001040	1-linoleoylglycerol (18:2)		Lipid	Monoacylglycerol	0.00839187	0.0111001	0.449832	0.805603	925	0.00850655	0.0110939	0.443412	0.853246	925	0.00169113	0.0128455	0.895299	0.956754	688
Tota_brain_volume(ml)	metab_100015727	Tota_brain_volume(ml):metab_100015727	ceramide (d16:1/24:1, d18:1/22:1)*		Lipid	Ceramides	0.00836526	0.0111613	0.453755	0.805603	925	0.0057662	0.0111662	0.605702	0.90393	925	0.0108988	0.0129414	0.399992	0.731274	688
Tota_brain_volume(ml)	metab_100006005	Tota_brain_volume(ml):metab_100006005	5alpha-androstan-3alpha,17beta-diol monosulfate (2)		Lipid	Androgenic Steroids	-0.0138938	0.0182485	0.446633	0.805603	925	-0.0149201	0.0182437	0.413671	0.849064	925	0.00637347	0.0212209	0.76401	0.909062	688
Tota_brain_volume(ml)	metab_999912221	Tota_brain_volume(ml):metab_999912221	X - 12221		NA	NA	-0.00842341	0.0112273	0.453288	0.805603	925	-0.00478683	0.0112908	0.671697	0.921534	925	-0.00154158	0.0130308	0.905863	0.959115	688
Tota_brain_volume(ml)	metab_100019831	Tota_brain_volume(ml):metab_100019831	3-hydroxyphenylacetoylglutamine		Peptide	Acetylated Peptides	-0.00831639	0.0111748	0.45694	0.809102	925	-0.00682174	0.0111749	0.541715	0.88917	925	-0.00587002	0.0127987	0.646639	0.851777	688
Tota_brain_volume(ml)	metab_999921442	Tota_brain_volume(ml):metab_999921442	X - 21442		NA	NA	0.00829134	0.0111909	0.458942	0.810122	925	0.00754757	0.0111933	0.500297	0.881584	925	-0.000556013	0.012942	0.965744	0.98647	688
Tota_brain_volume(ml)	metab_100002761	Tota_brain_volume(ml):metab_100002761	androsterone glucuronide		Lipid	Androgenic Steroids	0.00968394	0.0131418	0.461384	0.810623	925	0.0116835	0.0131462	0.37438	0.833703	925	9.23412e-05	0.0149835	0.995085	0.997816	688
Tota_brain_volume(ml)	metab_100000708	Tota_brain_volume(ml):metab_100000708	isovalerate (i5:0)		Amino Acid	Leucine, Isoleucine and Valine Metabolism	0.00831266	0.0112642	0.460719	0.810623	925	0.00844267	0.0112428	0.452883	0.860163	925	0.0152354	0.0129924	0.241351	0.581493	688
Tota_brain_volume(ml)	metab_100002027	Tota_brain_volume(ml):metab_100002027	androstenediol (3alpha, 17alpha) monosulfate (3)		Lipid	Androgenic Steroids	0.00952556	0.0129504	0.462197	0.811165	925	0.0112917	0.0129113	0.382045	0.833703	925	-7.87574e-05	0.0149637	0.995802	0.997816	688
Tota_brain_volume(ml)	metab_100020351	Tota_brain_volume(ml):metab_100020351	N-carbamoylvaline		Amino Acid	Leucine, Isoleucine and Valine Metabolism	-0.00851298	0.0115954	0.463032	0.811543	925	-0.0061669	0.011586	0.594668	0.901714	925	-0.0105119	0.0134239	0.433854	0.746028	688
Tota_brain_volume(ml)	metab_537	Tota_brain_volume(ml):metab_537	trans-urocanate		Amino Acid	Histidine Metabolism	-0.00811955	0.0111213	0.465522	0.814116	925	-0.00980337	0.0111888	0.381167	0.833703	925	-0.0244211	0.0128284	0.0573745	0.294934	688
Tota_brain_volume(ml)	metab_409	Tota_brain_volume(ml):metab_409	malate		Energy	TCA Cycle	-0.00811642	0.011174	0.467798	0.815696	925	-0.00680257	0.0112196	0.54446	0.88917	925	-0.0111755	0.0128583	0.385084	0.722896	688
Tota_brain_volume(ml)	metab_1526	Tota_brain_volume(ml):metab_1526	1-palmitoyl-2-oleoyl-GPE (16:0/18:1)		Lipid	Phosphatidylethanolamine (PE)	-0.00815289	0.0112704	0.469626	0.815976	925	-0.00486582	0.011378	0.669007	0.921531	925	-0.000970153	0.0131462	0.941194	0.980036	688
Tota_brain_volume(ml)	metab_55	Tota_brain_volume(ml):metab_55	1-methylnicotinamide		Cofactors and Vitamins	Nicotinate and Nicotinamide Metabolism	0.00802597	0.0110635	0.468362	0.815976	925	0.00483846	0.0110729	0.662242	0.920337	925	-0.00456349	0.0127762	0.721063	0.892511	688
Tota_brain_volume(ml)	metab_100001569	Tota_brain_volume(ml):metab_100001569	1-oleoyl-GPE (18:1)		Lipid	Lysophospholipid	0.00811184	0.0112136	0.469623	0.815976	925	0.00878216	0.0111834	0.43249	0.849064	925	0.013729	0.0128328	0.285073	0.621517	688
Tota_brain_volume(ml)	metab_100002945	Tota_brain_volume(ml):metab_100002945	(14 or 15)-methylpalmitate (a17:0 or i17:0)		Lipid	Fatty Acid, Branched	-0.00826697	0.0115497	0.474312	0.821196	925	-0.00898461	0.011551	0.436875	0.849064	925	-0.015256	0.0133492	0.253506	0.591669	688
Tota_brain_volume(ml)	metab_100021728	Tota_brain_volume(ml):metab_100021728	cis-3,4-methyleneheptanoylcarnitine		Lipid	Fatty Acid Metabolism (Acyl Carnitine, Medium Chain)	0.00803673	0.011269	0.475923	0.821292	925	0.00942231	0.011278	0.403677	0.845243	925	-0.00454229	0.0129996	0.726884	0.896826	688
Tota_brain_volume(ml)	metab_1002	Tota_brain_volume(ml):metab_1002	allantoin		Nucleotide	Purine Metabolism, (Hypo)Xanthine/Inosine containing	0.00795105	0.0111828	0.477261	0.821292	925	0.00622414	0.0111497	0.576823	0.898794	925	0.0043265	0.0128417	0.736289	0.900184	688
Tota_brain_volume(ml)	metab_100000551	Tota_brain_volume(ml):metab_100000551	4-methyl-2-oxopentanoate		Amino Acid	Leucine, Isoleucine and Valine Metabolism	0.0082513	0.0116389	0.478542	0.822849	925	0.0125891	0.0116494	0.280133	0.760886	925	0.00349372	0.0133234	0.793227	0.918688	688
Tota_brain_volume(ml)	metab_999922834	Tota_brain_volume(ml):metab_999922834	X - 22834		NA	NA	-0.00789209	0.0111412	0.478897	0.822983	925	-0.00497779	0.0111228	0.654599	0.916555	925	-0.00192361	0.0128456	0.881008	0.956754	688
Tota_brain_volume(ml)	metab_1111	Tota_brain_volume(ml):metab_1111	vanillylmandelate (VMA)		Amino Acid	Tyrosine Metabolism	0.00805688	0.0113992	0.479874	0.823719	925	0.003475	0.0115457	0.763501	0.947782	925	-0.00106073	0.0132176	0.936061	0.978519	688
Tota_brain_volume(ml)	metab_100020219	Tota_brain_volume(ml):metab_100020219	3-formylindole		Xenobiotics	Food Component/Plant	0.00808301	0.0114808	0.481581	0.826162	925	0.00690951	0.0114385	0.545955	0.889379	925	0.00785246	0.0132012	0.552156	0.79776	688
Tota_brain_volume(ml)	metab_1162	Tota_brain_volume(ml):metab_1162	N-acetylneuraminate		Carbohydrate	Aminosugar Metabolism	0.00779963	0.0111539	0.484557	0.829843	925	0.00737737	0.0111684	0.509062	0.882162	925	0.0017638	0.0128653	0.890994	0.956754	688
Tota_brain_volume(ml)	metab_100010895	Tota_brain_volume(ml):metab_100010895	2'-O-methylcytidine		Nucleotide	Pyrimidine Metabolism, Cytidine containing	0.00772893	0.0111227	0.487308	0.832625	925	0.00716931	0.0111069	0.518776	0.882162	925	0.00854268	0.0127807	0.504102	0.773945	688
Tota_brain_volume(ml)	metab_100010940	Tota_brain_volume(ml):metab_100010940	diacylglycerol (16:1/18:2 [2], 16:0/18:3 [1])*		Lipid	Diacylglycerol	0.00787332	0.011354	0.488208	0.832727	925	0.00847462	0.0113775	0.45655	0.860163	925	0.00238455	0.0132577	0.857315	0.950588	688
Tota_brain_volume(ml)	metab_999924949	Tota_brain_volume(ml):metab_999924949	X - 24949		NA	NA	-0.00763078	0.0111512	0.493958	0.837351	925	-0.00259354	0.0112141	0.817153	0.959768	925	-0.0098874	0.0128545	0.442053	0.748845	688
Tota_brain_volume(ml)	metab_100002466	Tota_brain_volume(ml):metab_100002466	cysteinylglycine disulfide*		Amino Acid	Glutathione Metabolism	0.00757044	0.0111133	0.495913	0.837351	925	0.00481425	0.011105	0.66474	0.920909	925	0.00264745	0.0128226	0.836487	0.938598	688
Tota_brain_volume(ml)	metab_999926111	Tota_brain_volume(ml):metab_999926111	X - 26111		NA	NA	-0.00753758	0.0110896	0.496868	0.837408	925	-0.00897006	0.0110968	0.419103	0.849064	925	0.00861858	0.0128109	0.501332	0.77146	688
Tota_brain_volume(ml)	metab_100020893	Tota_brain_volume(ml):metab_100020893	2,3-dihydroxy-5-methylthio-4-pentenoate (DMTPA)*		Amino Acid	Methionine, Cysteine, SAM and Taurine Metabolism	-0.00801534	0.0118387	0.498546	0.837672	925	-0.00594677	0.011868	0.616438	0.909901	925	-0.0139779	0.0136348	0.305649	0.638899	688
Tota_brain_volume(ml)	metab_100005383	Tota_brain_volume(ml):metab_100005383	N-methylpipecolate		Xenobiotics	Bacterial/Fungal	0.00751194	0.0111004	0.498749	0.837672	925	0.00726381	0.0110768	0.512141	0.882162	925	0.00195772	0.0127994	0.878479	0.956754	688
Tota_brain_volume(ml)	metab_999911852	Tota_brain_volume(ml):metab_999911852	X - 11852		NA	NA	-0.00751331	0.011153	0.500699	0.838635	925	-0.00585617	0.0111406	0.599251	0.90393	925	-0.0115622	0.0128656	0.369137	0.709903	688
Tota_brain_volume(ml)	metab_100001594	Tota_brain_volume(ml):metab_100001594	beta-hydroxyisovaleroylcarnitine		Amino Acid	Leucine, Isoleucine and Valine Metabolism	0.00749738	0.0111198	0.500331	0.838635	925	0.00651982	0.0111119	0.557524	0.891591	925	0.00391921	0.0128304	0.760107	0.909062	688
Tota_brain_volume(ml)	metab_100003119	Tota_brain_volume(ml):metab_100003119	N-oleoyltaurine		Lipid	Endocannabinoid	-0.00747462	0.0111124	0.501346	0.838865	925	-0.00671592	0.0110903	0.544955	0.889215	925	-0.0082394	0.0128454	0.52146	0.787611	688
Tota_brain_volume(ml)	metab_1110	Tota_brain_volume(ml):metab_1110	N-acetylalanine		Amino Acid	Alanine and Aspartate Metabolism	0.00745377	0.011157	0.504252	0.839941	925	0.00668441	0.011139	0.548597	0.889379	925	0.001798	0.0128822	0.88904	0.956754	688
Tota_brain_volume(ml)	metab_100022006	Tota_brain_volume(ml):metab_100022006	bilirubin degradation product, C17H18N2O4 (2)**		Partially Characterized Molecules	Partially Characterized Molecules	0.00750674	0.0112377	0.504304	0.839941	925	0.000582333	0.0113357	0.959041	0.992587	925	0.0147395	0.0129407	0.255105	0.592199	688
Tota_brain_volume(ml)	metab_100021363	Tota_brain_volume(ml):metab_100021363	vanillic acid glycine		Xenobiotics	Food Component/Plant	0.00738733	0.0110467	0.503832	0.839941	925	0.0087545	0.0111179	0.431237	0.849064	925	0.0116032	0.0127597	0.363482	0.707345	688
Tota_brain_volume(ml)	metab_999923587	Tota_brain_volume(ml):metab_999923587	X - 23587		NA	NA	-0.00750565	0.0112485	0.504776	0.840097	925	0.00224465	0.0114965	0.845243	0.966802	925	-0.00693793	0.0129526	0.592382	0.820232	688
Tota_brain_volume(ml)	metab_100000282	Tota_brain_volume(ml):metab_100000282	N-acetylglutamate		Amino Acid	Glutamate Metabolism	-0.00748838	0.0112414	0.505487	0.840285	925	-0.00398475	0.0112311	0.722825	0.942193	925	-0.0157866	0.0130148	0.225563	0.560232	688
Tota_brain_volume(ml)	metab_999917367	Tota_brain_volume(ml):metab_999917367	X - 17367		NA	NA	0.00740005	0.0111234	0.506046	0.840285	925	0.00468651	0.0111149	0.673386	0.922532	925	0.00950616	0.012893	0.461185	0.762996	688
Tota_brain_volume(ml)	metab_100021467	Tota_brain_volume(ml):metab_100021467	pentose acid*		Partially Characterized Molecules	Partially Characterized Molecules	-0.00735456	0.0111513	0.509726	0.841585	925	-0.00431187	0.0111549	0.699183	0.931827	925	-0.010788	0.0128002	0.399636	0.731274	688
Tota_brain_volume(ml)	metab_572	Tota_brain_volume(ml):metab_572	glucose		Carbohydrate	Glycolysis, Gluconeogenesis, and Pyruvate Metabolism	0.00743335	0.0112808	0.510103	0.841585	925	0.0150507	0.0114252	0.188062	0.691112	925	0.00388309	0.0129592	0.764543	0.909062	688
Tota_brain_volume(ml)	metab_100020823	Tota_brain_volume(ml):metab_100020823	lithocholate sulfate (1)		Lipid	Secondary Bile Acid Metabolism	-0.00735256	0.0111738	0.510691	0.841622	925	-0.00160814	0.0112987	0.886852	0.973278	925	-0.00545629	0.0128746	0.671843	0.870322	688
Tota_brain_volume(ml)	metab_100009054	Tota_brain_volume(ml):metab_100009054	palmitoleoyl-oleoyl-glycerol (16:1/18:1) [2]*		Lipid	Diacylglycerol	-0.00748836	0.0113917	0.511118	0.841858	925	-0.00682599	0.0114188	0.550132	0.88938	925	-0.00427717	0.0133458	0.748697	0.904722	688
Tota_brain_volume(ml)	metab_922	Tota_brain_volume(ml):metab_922	N-stearoyl-sphinganine (d18:0/18:0)*		Lipid	Dihydroceramides	-0.00755089	0.0115499	0.513427	0.84193	925	-0.00943917	0.0116238	0.416973	0.849064	925	-0.0160079	0.0135278	0.23709	0.577288	688
Tota_brain_volume(ml)	metab_100019981	Tota_brain_volume(ml):metab_100019981	heptenedioate (C7:1-DC)*		Lipid	Fatty Acid, Dicarboxylate	-0.00738727	0.0112524	0.511663	0.84193	925	-0.00967334	0.0112471	0.389975	0.835882	925	-0.0157186	0.0130246	0.227915	0.564199	688
Tota_brain_volume(ml)	metab_1004	Tota_brain_volume(ml):metab_1004	xanthine		Nucleotide	Purine Metabolism, (Hypo)Xanthine/Inosine containing	0.00721891	0.0110688	0.514446	0.843135	925	0.0014748	0.0111548	0.894847	0.976008	925	0.016371	0.0127313	0.198919	0.522887	688
Tota_brain_volume(ml)	metab_100000036	Tota_brain_volume(ml):metab_100000036	3-methyl-2-oxovalerate		Amino Acid	Leucine, Isoleucine and Valine Metabolism	0.00763556	0.0118025	0.51783	0.844714	925	0.0126954	0.0118316	0.283553	0.761805	925	0.00381485	0.0134263	0.776396	0.912667	688
Tota_brain_volume(ml)	metab_100008976	Tota_brain_volume(ml):metab_100008976	1-stearoyl-2-linoleoyl-GPE (18:0/18:2)*		Lipid	Phosphatidylethanolamine (PE)	0.00717462	0.0110748	0.517254	0.844714	925	0.0087765	0.0111254	0.430392	0.849064	925	0.0143097	0.0128411	0.265514	0.60277	688
Tota_brain_volume(ml)	metab_100022127	Tota_brain_volume(ml):metab_100022127	tetrahydrocortisone glucuronide (5)		Lipid	Corticosteroids	0.0076913	0.0119403	0.519642	0.845903	925	0.00785433	0.0119411	0.510862	0.882162	925	0.00379219	0.0138007	0.783566	0.913938	688
Tota_brain_volume(ml)	metab_100000442	Tota_brain_volume(ml):metab_100000442	quinate		Xenobiotics	Food Component/Plant	-0.00712092	0.0110987	0.521295	0.845903	925	-0.00201255	0.0111894	0.857301	0.967481	925	-0.0165746	0.0128273	0.196749	0.522669	688
Tota_brain_volume(ml)	metab_100010850	Tota_brain_volume(ml):metab_100010850	4-hydroxyphenylacetylglutamine		Peptide	Acetylated Peptides	-0.00743687	0.0115927	0.52135	0.845903	925	-0.00337294	0.0116373	0.772007	0.947782	925	-0.0314614	0.0132994	0.0182788	0.210631	688
Tota_brain_volume(ml)	metab_100021162	Tota_brain_volume(ml):metab_100021162	palmitoyl-sphingosine-phosphoethanolamine (d18:1/16:0)		Lipid	Ceramide PEs	0.0076916	0.0119718	0.520726	0.845903	925	0.00458495	0.01199	0.702255	0.933194	925	0.000537509	0.0137088	0.968735	0.987489	688
Tota_brain_volume(ml)	metab_100009055	Tota_brain_volume(ml):metab_100009055	palmitoyl-linoleoyl-glycerol (16:0/18:2) [2]*		Lipid	Diacylglycerol	0.00726895	0.0113142	0.520733	0.845903	925	0.00750914	0.0113396	0.508007	0.882162	925	0.00517726	0.0130988	0.692784	0.88004	688
Tota_brain_volume(ml)	metab_100001510	Tota_brain_volume(ml):metab_100001510	phenol sulfate		Amino Acid	Tyrosine Metabolism	0.00708227	0.0111195	0.524332	0.847098	925	0.00814384	0.0111422	0.465027	0.862031	925	0.00546021	0.0128289	0.67052	0.870322	688
Tota_brain_volume(ml)	metab_100001426	Tota_brain_volume(ml):metab_100001426	3-(3-amino-3-carboxypropyl)uridine*		Nucleotide	Pyrimidine Metabolism, Uracil containing	-0.00731397	0.0116079	0.528795	0.847098	925	-0.00698139	0.0116339	0.548595	0.889379	925	-0.0142555	0.013321	0.28493	0.621517	688
Tota_brain_volume(ml)	metab_100020479	Tota_brain_volume(ml):metab_100020479	indoleacetoylcarnitine*		Amino Acid	Tryptophan Metabolism	0.00715719	0.0113008	0.526671	0.847098	925	0.00854446	0.0113009	0.449795	0.858857	925	0.00908789	0.013065	0.486923	0.76718	688
Tota_brain_volume(ml)	metab_100001404	Tota_brain_volume(ml):metab_100001404	indolebutyrate		Amino Acid	Tryptophan Metabolism	0.00705818	0.0111401	0.52651	0.847098	925	0.00842371	0.0111947	0.451961	0.860163	925	0.00640746	0.0128933	0.619377	0.837839	688
Tota_brain_volume(ml)	metab_100003415	Tota_brain_volume(ml):metab_100003415	N6-methyllysine		Amino Acid	Lysine Metabolism	0.00693584	0.0110783	0.531422	0.847141	925	0.00660312	0.0110643	0.550793	0.88938	925	0.00602258	0.012744	0.636663	0.849412	688
Tota_brain_volume(ml)	metab_100015840	Tota_brain_volume(ml):metab_100015840	dihomo-linolenoylcarnitine (C20:3n3 or 6)*		Lipid	Fatty Acid Metabolism (Acyl Carnitine, Polyunsaturated)	-0.00724818	0.0115664	0.531041	0.847141	925	-0.0125184	0.0116512	0.282916	0.761805	925	-0.011205	0.0133545	0.401739	0.731274	688
Tota_brain_volume(ml)	metab_999916964	Tota_brain_volume(ml):metab_999916964	X - 16964		NA	NA	0.00688402	0.0110317	0.532768	0.848377	925	0.00389745	0.0110066	0.723346	0.942193	925	0.00750094	0.0127345	0.55604	0.79776	688
Tota_brain_volume(ml)	metab_100021784	Tota_brain_volume(ml):metab_100021784	4-chlorobenzoic acid		Xenobiotics	Chemical	0.0068925	0.0110809	0.534086	0.849162	925	0.00749705	0.0110651	0.498234	0.881584	925	0.00500123	0.0128197	0.69657	0.88004	688
Tota_brain_volume(ml)	metab_100001604	Tota_brain_volume(ml):metab_100001604	hydroquinone sulfate		Xenobiotics	Drug - Topical Agents	0.00681875	0.0110669	0.537956	0.851856	925	0.0109742	0.0110711	0.32183	0.795151	925	-0.00465953	0.0127587	0.715073	0.888017	688
Tota_brain_volume(ml)	metab_100022005	Tota_brain_volume(ml):metab_100022005	bilirubin degradation product, C17H18N2O4 (1)**		Partially Characterized Molecules	Partially Characterized Molecules	0.00687887	0.0112465	0.540925	0.854336	925	0.000242696	0.011336	0.982924	0.995505	925	0.0164691	0.0129565	0.204124	0.533739	688
Tota_brain_volume(ml)	metab_466	Tota_brain_volume(ml):metab_466	phytanate		Xenobiotics	Food Component/Plant	0.00683053	0.0112118	0.542524	0.854392	925	0.00611996	0.0111658	0.583758	0.900071	925	-0.00197155	0.0129281	0.878836	0.956754	688
Tota_brain_volume(ml)	metab_100002514	Tota_brain_volume(ml):metab_100002514	hydantoin-5-propionate		Amino Acid	Histidine Metabolism	0.00687938	0.0113471	0.544487	0.856486	925	0.0100708	0.0114587	0.379699	0.833703	925	0.00323078	0.0130558	0.804627	0.922666	688
Tota_brain_volume(ml)	metab_100001257	Tota_brain_volume(ml):metab_100001257	N-acetylasparagine		Amino Acid	Alanine and Aspartate Metabolism	-0.00664797	0.0111001	0.549379	0.856856	925	-0.00354524	0.011136	0.750287	0.947206	925	-0.00934965	0.0127655	0.464165	0.765371	688
Tota_brain_volume(ml)	metab_100000491	Tota_brain_volume(ml):metab_100000491	gamma-glutamylphenylalanine		Peptide	Gamma-glutamyl Amino Acid	0.00696207	0.0115583	0.547095	0.856856	925	0.00580804	0.0115647	0.615634	0.909682	925	0.00208073	0.013355	0.876236	0.956754	688
Tota_brain_volume(ml)	metab_999926097	Tota_brain_volume(ml):metab_999926097	X - 26097		NA	NA	0.00664602	0.011105	0.549674	0.856856	925	0.00474075	0.0111354	0.670401	0.921534	925	0.0122222	0.0127685	0.338798	0.678294	688
Tota_brain_volume(ml)	metab_999925957	Tota_brain_volume(ml):metab_999925957	X - 25957		NA	NA	0.0066394	0.0110838	0.549307	0.856856	925	0.00597958	0.0110492	0.588519	0.901714	925	0.00107442	0.0127528	0.932883	0.976979	688
Tota_brain_volume(ml)	metab_100001606	Tota_brain_volume(ml):metab_100001606	cholesterol sulfate		Lipid	Sterol	-0.00695093	0.0117095	0.552916	0.857944	925	-0.00452065	0.0117629	0.700836	0.933089	925	-0.00269311	0.0133424	0.840098	0.938598	688
Tota_brain_volume(ml)	metab_100001456	Tota_brain_volume(ml):metab_100001456	7-methylguanine		Nucleotide	Purine Metabolism, Guanine containing	-0.00664165	0.0112449	0.554908	0.858262	925	-0.00702421	0.0112499	0.532534	0.888175	925	-0.00884211	0.0130472	0.498191	0.770215	688
Tota_brain_volume(ml)	metab_100001251	Tota_brain_volume(ml):metab_100001251	decanoylcarnitine (C10)		Lipid	Fatty Acid Metabolism (Acyl Carnitine, Medium Chain)	-0.00665075	0.011266	0.55511	0.858262	925	-0.00882737	0.0113026	0.435002	0.849064	925	-0.017179	0.0129146	0.183898	0.517701	688
Tota_brain_volume(ml)	metab_100004083	Tota_brain_volume(ml):metab_100004083	glycohyocholate		Lipid	Secondary Bile Acid Metabolism	-0.00659333	0.0112	0.556215	0.858262	925	-0.00553256	0.0114131	0.627968	0.91052	925	0.00225254	0.0130109	0.862603	0.952998	688
Tota_brain_volume(ml)	metab_100006260	Tota_brain_volume(ml):metab_100006260	6-hydroxyindole sulfate		Xenobiotics	Chemical	0.0066065	0.0112388	0.556792	0.858262	925	0.00828092	0.0113053	0.464064	0.862031	925	0.00517286	0.0129428	0.689523	0.88004	688
Tota_brain_volume(ml)	metab_999922776	Tota_brain_volume(ml):metab_999922776	X - 22776		NA	NA	-0.0064897	0.0110499	0.55714	0.858262	925	-0.00710032	0.0110038	0.518923	0.882162	925	-0.00757448	0.0127673	0.553195	0.79776	688
Tota_brain_volume(ml)	metab_100006171	Tota_brain_volume(ml):metab_100006171	eugenol sulfate		Xenobiotics	Food Component/Plant	0.00658143	0.0112264	0.557855	0.858884	925	0.00559652	0.011253	0.619073	0.909958	925	0.00896465	0.0129751	0.489857	0.76718	688
Tota_brain_volume(ml)	metab_100006115	Tota_brain_volume(ml):metab_100006115	arabonate/xylonate		Carbohydrate	Pentose Metabolism	0.00644968	0.0111508	0.563133	0.864323	925	0.00993833	0.0111345	0.372324	0.833703	925	0.0036411	0.0128675	0.777286	0.912667	688
Tota_brain_volume(ml)	metab_823	Tota_brain_volume(ml):metab_823	pyruvate		Carbohydrate	Glycolysis, Gluconeogenesis, and Pyruvate Metabolism	0.00646211	0.011166	0.562912	0.864323	925	0.0072152	0.0111139	0.516371	0.882162	925	0.00185548	0.0127963	0.884753	0.956754	688
Tota_brain_volume(ml)	metab_999918901	Tota_brain_volume(ml):metab_999918901	X - 18901		NA	NA	-0.00646633	0.0112585	0.565872	0.864473	925	-0.0092616	0.0113045	0.412839	0.849064	925	0.00413483	0.0129711	0.749997	0.904722	688
Tota_brain_volume(ml)	metab_100002253	Tota_brain_volume(ml):metab_100002253	cinnamoylglycine		Xenobiotics	Food Component/Plant	-0.00664097	0.0115612	0.565826	0.864473	925	-0.00829307	0.0115294	0.472143	0.863803	925	-0.0101794	0.0134353	0.448918	0.753354	688
Tota_brain_volume(ml)	metab_100004635	Tota_brain_volume(ml):metab_100004635	methionine sulfone		Amino Acid	Methionine, Cysteine, SAM and Taurine Metabolism	0.00663308	0.0115066	0.564447	0.864473	925	0.00902188	0.0115082	0.433271	0.849064	925	0.00565422	0.0133051	0.670996	0.870322	688
Tota_brain_volume(ml)	metab_100002014	Tota_brain_volume(ml):metab_100002014	5alpha-pregnan-3beta,20alpha-diol monosulfate (2)		Lipid	Progestin Steroids	0.00644529	0.0114434	0.573414	0.867104	925	0.0092913	0.0114062	0.415526	0.849064	925	0.011392	0.0131094	0.385155	0.722896	688
Tota_brain_volume(ml)	metab_100010925	Tota_brain_volume(ml):metab_100010925	palmitoyl-arachidonoyl-glycerol (16:0/20:4) [2]*		Lipid	Diacylglycerol	-0.00649101	0.0115133	0.573039	0.867104	925	-0.00293899	0.0115464	0.799138	0.956545	925	-0.00421625	0.0133932	0.753007	0.905254	688
Tota_brain_volume(ml)	metab_439	Tota_brain_volume(ml):metab_439	stearate (18:0)		Lipid	Long Chain Saturated Fatty Acid	-0.00627856	0.0111547	0.573666	0.867104	925	-0.00465499	0.0112031	0.677867	0.924039	925	-0.0154174	0.0128881	0.232017	0.570542	688
Tota_brain_volume(ml)	metab_100000672	Tota_brain_volume(ml):metab_100000672	1-myristoyl-2-palmitoyl-GPC (14:0/16:0)		Lipid	Phosphatidylcholine (PC)	0.00637473	0.0113057	0.572993	0.867104	925	0.00467732	0.011296	0.678922	0.924643	925	0.00811201	0.0131088	0.53624	0.788448	688
Tota_brain_volume(ml)	metab_999926109	Tota_brain_volume(ml):metab_999926109	X - 26109		NA	NA	-0.00648358	0.0115452	0.574537	0.867104	925	-0.00988747	0.0115675	0.392908	0.835882	925	-0.0145493	0.0134382	0.279331	0.617896	688
Tota_brain_volume(ml)	metab_100021100	Tota_brain_volume(ml):metab_100021100	tetradecadienedioate (C14:2-DC)*		Lipid	Fatty Acid, Dicarboxylate	-0.00622031	0.0111472	0.576969	0.867619	925	-0.00604222	0.0111024	0.586419	0.901474	925	-0.0124761	0.0128171	0.330703	0.671571	688
Tota_brain_volume(ml)	metab_100008919	Tota_brain_volume(ml):metab_100008919	1-(1-enyl-stearoyl)-2-oleoyl-GPE (P-18:0/18:1)		Lipid	Plasmalogen	0.00623864	0.011166	0.57649	0.867619	925	0.00724818	0.0111546	0.51599	0.882162	925	0.0080639	0.012906	0.5323	0.787611	688
Tota_brain_volume(ml)	metab_100020515	Tota_brain_volume(ml):metab_100020515	2-naphthol sulfate		Xenobiotics	Chemical	-0.00624881	0.0112251	0.577882	0.868137	925	0.00159628	0.0136888	0.907194	0.978603	925	-0.0117026	0.0128836	0.364022	0.707345	688
Tota_brain_volume(ml)	metab_278	Tota_brain_volume(ml):metab_278	cysteinylglycine		Amino Acid	Glutathione Metabolism	0.0062175	0.0111846	0.578417	0.868288	925	0.00554627	0.0111556	0.619188	0.909958	925	-0.000400119	0.0129569	0.975374	0.989843	688
Tota_brain_volume(ml)	metab_1084	Tota_brain_volume(ml):metab_1084	N-acetylvaline		Amino Acid	Leucine, Isoleucine and Valine Metabolism	-0.00632971	0.0114436	0.580316	0.869596	925	-0.00457991	0.0114227	0.688552	0.927698	925	-0.0157427	0.0132192	0.234109	0.574263	688
Tota_brain_volume(ml)	metab_999912822	Tota_brain_volume(ml):metab_999912822	X - 12822		NA	NA	0.00622821	0.0112899	0.581313	0.869782	925	0.00392311	0.0112919	0.728351	0.942507	925	-0.00171141	0.0130673	0.895838	0.956754	688
Tota_brain_volume(ml)	metab_100001054	Tota_brain_volume(ml):metab_100001054	butyrylcarnitine (C4)		Lipid	Fatty Acid Metabolism (also BCAA Metabolism)	-0.00614805	0.0111708	0.582202	0.869793	925	-0.00595442	0.0111459	0.593316	0.901714	925	-0.0176226	0.0129565	0.174237	0.510115	688
Tota_brain_volume(ml)	metab_212	Tota_brain_volume(ml):metab_212	5-methylthioadenosine (MTA)		Amino Acid	Polyamine Metabolism	-0.00624109	0.0113608	0.582896	0.869955	925	-0.00340649	0.0113833	0.764814	0.947782	925	-0.0104	0.0132126	0.431483	0.744947	688
Tota_brain_volume(ml)	metab_100010916	Tota_brain_volume(ml):metab_100010916	palmitoyl-oleoyl-glycerol (16:0/18:1) [1]*		Lipid	Diacylglycerol	-0.00634921	0.0115734	0.583411	0.870287	925	-0.0052287	0.0116139	0.652666	0.915785	925	0.000940681	0.0136088	0.944912	0.980036	688
Tota_brain_volume(ml)	metab_50	Tota_brain_volume(ml):metab_50	spermidine		Amino Acid	Polyamine Metabolism	-0.00613666	0.0113451	0.588702	0.874231	925	-0.0125579	0.0114442	0.272797	0.758632	925	-0.00687479	0.0129512	0.595713	0.823364	688
Tota_brain_volume(ml)	metab_100021839	Tota_brain_volume(ml):metab_100021839	2-methoxyhydroquinone sulfate (1)		Xenobiotics	Benzoate Metabolism	0.00605373	0.0111714	0.588021	0.874231	925	0.00972112	0.0112009	0.385683	0.834524	925	0.00492915	0.012903	0.702568	0.881323	688
Tota_brain_volume(ml)	metab_197	Tota_brain_volume(ml):metab_197	S-adenosylhomocysteine (SAH)		Amino Acid	Methionine, Cysteine, SAM and Taurine Metabolism	-0.00652571	0.0121006	0.58982	0.874406	925	-0.00351427	0.0121603	0.772651	0.947782	925	-0.0111673	0.0137812	0.418032	0.738449	688
Tota_brain_volume(ml)	metab_999915461	Tota_brain_volume(ml):metab_999915461	X - 15461		NA	NA	-0.00599374	0.0112746	0.595121	0.876447	925	-0.00374575	0.0112505	0.739255	0.945683	925	-0.00905156	0.0130822	0.489238	0.76718	688
Tota_brain_volume(ml)	metab_100001739	Tota_brain_volume(ml):metab_100001739	dihomo-linolenate (20:3n3 or n6)		Lipid	Long Chain Polyunsaturated Fatty Acid (n3 and n6)	0.00596029	0.0112122	0.595138	0.876447	925	0.00558858	0.011206	0.618102	0.909958	925	-0.00583192	0.0129935	0.653695	0.858029	688
Tota_brain_volume(ml)	metab_999912740	Tota_brain_volume(ml):metab_999912740	X - 12740		NA	NA	0.0058441	0.0110581	0.597286	0.876989	925	0.00516029	0.0110233	0.639808	0.911417	925	-0.00684548	0.0127525	0.591584	0.820232	688
Tota_brain_volume(ml)	metab_100006379	Tota_brain_volume(ml):metab_100006379	C-glycosyltryptophan		Amino Acid	Tryptophan Metabolism	0.00598266	0.011387	0.599436	0.877449	925	0.00657289	0.0113649	0.563172	0.895372	925	-0.000251315	0.0131087	0.98471	0.993735	688
Tota_brain_volume(ml)	metab_100002113	Tota_brain_volume(ml):metab_100002113	cysteine sulfinic acid		Amino Acid	Methionine, Cysteine, SAM and Taurine Metabolism	0.0058106	0.0110656	0.599637	0.877449	925	0.0059385	0.0113457	0.600815	0.90393	925	0.00588078	0.0127692	0.645273	0.851486	688
Tota_brain_volume(ml)	metab_893	Tota_brain_volume(ml):metab_893	arachidate (20:0)		Lipid	Long Chain Saturated Fatty Acid	-0.00588707	0.0111959	0.599139	0.877449	925	-0.00488282	0.0112255	0.663682	0.920663	925	-0.0102423	0.0129458	0.429122	0.742164	688
Tota_brain_volume(ml)	metab_100000861	Tota_brain_volume(ml):metab_100000861	2,3-dihydroxypyridine		Xenobiotics	Food Component/Plant	-0.00586866	0.0111878	0.600018	0.877449	925	-0.00190454	0.0113532	0.866815	0.967481	925	-0.00892039	0.0130077	0.493088	0.76718	688
Tota_brain_volume(ml)	metab_100001612	Tota_brain_volume(ml):metab_100001612	N-acetyl-aspartyl-glutamate (NAAG)		Amino Acid	Glutamate Metabolism	-0.00587157	0.0113322	0.604492	0.881074	925	-0.00547358	0.0113028	0.628314	0.91052	925	-0.00851861	0.0129902	0.512192	0.783307	688
Tota_brain_volume(ml)	metab_100001425	Tota_brain_volume(ml):metab_100001425	5,6-dihydrouridine		Nucleotide	Pyrimidine Metabolism, Uracil containing	0.00579905	0.0112281	0.605647	0.881381	925	0.00785258	0.0112273	0.484469	0.871998	925	0.00133869	0.0129633	0.91778	0.967251	688
Tota_brain_volume(ml)	metab_100010942	Tota_brain_volume(ml):metab_100010942	linoleoyl-linoleoyl-glycerol (18:2/18:2) [2]*		Lipid	Diacylglycerol	0.00569575	0.0111441	0.609404	0.883785	925	0.00564853	0.0111999	0.614145	0.908396	925	-0.00511668	0.0128611	0.690873	0.88004	688
Tota_brain_volume(ml)	metab_999911795	Tota_brain_volume(ml):metab_999911795	X - 11795		NA	NA	0.00559404	0.0111731	0.616723	0.884179	925	0.00734267	0.0111742	0.511278	0.882162	925	0.00973564	0.0128598	0.449276	0.753354	688
Tota_brain_volume(ml)	metab_100009329	Tota_brain_volume(ml):metab_100009329	ascorbic acid 2-sulfate		Cofactors and Vitamins	Ascorbate and Aldarate Metabolism	0.00557901	0.0111328	0.616398	0.884179	925	0.00573366	0.0110778	0.604878	0.90393	925	-0.0032723	0.0128218	0.798636	0.921056	688
Tota_brain_volume(ml)	metab_100010950	Tota_brain_volume(ml):metab_100010950	stearoyl-arachidonoyl-glycerol (18:0/20:4) [2]*		Lipid	Diacylglycerol	0.00569693	0.011314	0.614712	0.884179	925	0.00706943	0.0113249	0.532629	0.888175	925	0.00767129	0.0130704	0.557452	0.798316	688
Tota_brain_volume(ml)	metab_999913431	Tota_brain_volume(ml):metab_999913431	X - 13431		NA	NA	0.00568006	0.0112022	0.612243	0.884179	925	0.0017093	0.0112429	0.879194	0.972069	925	-0.00121148	0.0130106	0.92584	0.970907	688
Tota_brain_volume(ml)	metab_100002185	Tota_brain_volume(ml):metab_100002185	indole-3-carboxylate		Amino Acid	Tryptophan Metabolism	-0.00559257	0.0112308	0.618626	0.884179	925	-0.00830924	0.0113483	0.464234	0.862031	925	-0.0151101	0.0128965	0.241751	0.581493	688
Tota_brain_volume(ml)	metab_100006191	Tota_brain_volume(ml):metab_100006191	p-cresol glucuronide*		Amino Acid	Tyrosine Metabolism	0.00568197	0.0113279	0.616075	0.884179	925	0.00720459	0.0113178	0.524566	0.885859	925	0.000568817	0.0130322	0.965199	0.98647	688
Tota_brain_volume(ml)	metab_100019978	Tota_brain_volume(ml):metab_100019978	octadecenedioate (C18:1-DC)		Lipid	Fatty Acid, Dicarboxylate	-0.00556846	0.0112484	0.620688	0.884858	925	-0.00423897	0.0112616	0.7067	0.933523	925	-0.00903212	0.0129333	0.485191	0.76718	688
Tota_brain_volume(ml)	metab_100008952	Tota_brain_volume(ml):metab_100008952	1-palmitoleoylglycerol (16:1)*		Lipid	Monoacylglycerol	-0.00562244	0.0113886	0.621644	0.885128	925	-0.00513484	0.0114075	0.652724	0.915785	925	-0.0032847	0.01327	0.804574	0.922666	688
Tota_brain_volume(ml)	metab_100004634	Tota_brain_volume(ml):metab_100004634	3-methoxytyramine sulfate		Amino Acid	Tyrosine Metabolism	-0.00552975	0.0112109	0.621955	0.885147	925	-0.00373497	0.0112614	0.740222	0.945929	925	-0.0150474	0.0129975	0.247387	0.587443	688
Tota_brain_volume(ml)	metab_100001181	Tota_brain_volume(ml):metab_100001181	docosapentaenoate (n3 DPA; 22:5n3)		Lipid	Long Chain Polyunsaturated Fatty Acid (n3 and n6)	-0.00558313	0.0113727	0.623598	0.885394	925	-0.00591851	0.0114118	0.604143	0.90393	925	-0.0134846	0.0131815	0.306672	0.638899	688
Tota_brain_volume(ml)	metab_100002049	Tota_brain_volume(ml):metab_100002049	4-hydroxycoumarin		Xenobiotics	Drug - Cardiovascular	0.00518064	0.0111666	0.642799	0.885561	925	0.00011341	0.0112673	0.991971	0.997676	925	0.0146464	0.0129452	0.258279	0.593861	688
Tota_brain_volume(ml)	metab_100001466	Tota_brain_volume(ml):metab_100001466	3-methylcytidine		Nucleotide	Pyrimidine Metabolism, Cytidine containing	-0.00552781	0.0114224	0.62854	0.885561	925	-0.00632972	0.0114963	0.582051	0.900071	925	-0.00742573	0.0130953	0.570866	0.807306	688
Tota_brain_volume(ml)	metab_100001609	Tota_brain_volume(ml):metab_100001609	7-alpha-hydroxy-3-oxo-4-cholestenoate (7-Hoca)		Lipid	Sterol	-0.00524589	0.0111781	0.638968	0.885561	925	-0.007104	0.011164	0.524722	0.885859	925	-0.00309981	0.0128931	0.810074	0.925386	688
Tota_brain_volume(ml)	metab_100021103	Tota_brain_volume(ml):metab_100021103	pregnenetriol sulfate*		Lipid	Pregnenolone Steroids	0.00627324	0.013173	0.634032	0.885561	925	0.00748017	0.0131324	0.569092	0.895372	925	0.00682575	0.015083	0.651019	0.85565	688
Tota_brain_volume(ml)	metab_100002873	Tota_brain_volume(ml):metab_100002873	1-lignoceroyl-GPC (24:0)		Lipid	Lysophospholipid	0.00569416	0.012084	0.637598	0.885561	925	0.00112054	0.0120718	0.926064	0.981529	925	0.000642922	0.0139234	0.963184	0.986069	688
Tota_brain_volume(ml)	metab_100002026	Tota_brain_volume(ml):metab_100002026	androstenediol (3alpha, 17alpha) monosulfate (2)		Lipid	Androgenic Steroids	0.00602378	0.0123834	0.626772	0.885561	925	0.00706633	0.0123838	0.568404	0.895372	925	0.00990392	0.0141966	0.48565	0.76718	688
Tota_brain_volume(ml)	metab_100010918	Tota_brain_volume(ml):metab_100010918	oleoyl-oleoyl-glycerol (18:1/18:1) [1]*		Lipid	Diacylglycerol	0.00551113	0.0112413	0.624068	0.885561	925	0.00435693	0.0112745	0.699262	0.931827	925	0.00508176	0.0130789	0.697734	0.88004	688
Tota_brain_volume(ml)	metab_100001740	Tota_brain_volume(ml):metab_100001740	mannitol/sorbitol		Carbohydrate	Fructose, Mannose and Galactose Metabolism	-0.00520638	0.0111124	0.639525	0.885561	925	-0.00039939	0.0112101	0.971587	0.992587	925	0.0061823	0.0127723	0.628513	0.846132	688
Tota_brain_volume(ml)	metab_100001579	Tota_brain_volume(ml):metab_100001579	2-hydroxypalmitate		Lipid	Fatty Acid, Monohydroxy	0.00524424	0.0111376	0.637852	0.885561	925	0.00318231	0.0111141	0.77469	0.947782	925	0.00237916	0.0128638	0.853324	0.949095	688
Tota_brain_volume(ml)	metab_100001777	Tota_brain_volume(ml):metab_100001777	1-oleoyl-GPI (18:1)		Lipid	Lysophospholipid	0.0052051	0.0111498	0.640731	0.885561	925	0.00407774	0.0111597	0.714898	0.936975	925	0.00871743	0.0128249	0.496908	0.769431	688
Tota_brain_volume(ml)	metab_100015641	Tota_brain_volume(ml):metab_100015641	N-oleoylserine		Lipid	Endocannabinoid	-0.00526492	0.0111602	0.637212	0.885561	925	-0.00855479	0.0111903	0.44478	0.854772	925	-0.00185742	0.0128856	0.885427	0.956754	688
Tota_brain_volume(ml)	metab_432	Tota_brain_volume(ml):metab_432	nicotinamide		Cofactors and Vitamins	Nicotinate and Nicotinamide Metabolism	0.00532474	0.0111688	0.633654	0.885561	925	0.00243461	0.0111362	0.826995	0.961523	925	-0.0064463	0.0128466	0.615977	0.836572	688
Tota_brain_volume(ml)	metab_100001956	Tota_brain_volume(ml):metab_100001956	N-methylproline		Amino Acid	Urea cycle; Arginine and Proline Metabolism	-0.00526999	0.011102	0.635123	0.885561	925	-0.00990106	0.0112583	0.379392	0.833703	925	-0.00299023	0.0128348	0.815848	0.927185	688
Tota_brain_volume(ml)	metab_100003901	Tota_brain_volume(ml):metab_100003901	2-stearoyl-GPE (18:0)*		Lipid	Lysophospholipid	0.00539434	0.011281	0.632637	0.885561	925	0.00452339	0.0112396	0.687447	0.927698	925	-0.000545538	0.0130086	0.966562	0.98647	688
[truncated: 2,215 more rows]

## Sheet: Sup.Table_3
Supplementary Table 3: Metabolic signature of cognition and MRI traits based on elastic net regularization models
[truncated: 172 more rows]

## Sheet: Sup.Table_4
Supplementary Table 4: Replication of metabolite associations with cognition (in ADRC and RSI-4 cohorts) and signature of incident AD in RSI-4 (cox-proportional hazard analysis)
[truncated: 993 more rows]

[truncated: 10 more sheets: Sup.Table_5, Sup.Table_6, Sup.Table_7, Sub.Table_8, Sup.Table_9, Sup.Table_10, Sup.Table_11, Sup.Table_12, Sup.Table_13, Sup.Table_14]
