# Supplementary material for: The blood metabolome of brain health in midlife and influences of genes, microbiome and exposome
Source: Nat Aging. 2026 Jun 24;6(7):1452–67. doi: 10.1038/s43587-026-01149-4 (PMC13375541; doi:10.1038/s43587-026-01149-4)
Supplement: Supplementary file 5 — Statistical Source Data. [file 43587_2026_1149_MOESM5_ESM.xlsx]

## Sheet: Figure1a_cognition
Metabolite	Beta	Se	p	lower	upper	FDR	CHEMICAL_NAME_new	color	CHEMICAL_NAME
metab_100000269	0.026871	0.0248114	0.279097	-0.0218246	0.0755666	0.696045	glycerophosphorylcholine (GPC)	black	glycerophosphorylcholine (GPC)
metab_100000437	0.0339216	0.0240613	0.158947	-0.0133017	0.0811449	0.635874	theophylline	black	theophylline
metab_100000453	0.0217032	0.0242672	0.371381	-0.0259244	0.0693307	0.786962	paraxanthine	black	paraxanthine
metab_100001106	0.0272751	0.0243139	0.262253	-0.020444	0.0749942	0.694901	1,3-dimethylurate	black	1,3-dimethylurate
metab_100001145	-0.0311455	0.0252434	0.217599	-0.0806889	0.0183979	0.673878	3-hydroxysebacate	black	3-hydroxysebacate
metab_100001397	0.0293083	0.0244974	0.231865	-0.018771	0.0773875	0.692103	1,3,7-trimethylurate	black	1,3,7-trimethylurate
metab_100001806	-0.107406	0.0241818	1.00499e-05	-0.154866	-0.0599461	0.00331983	o-cresol sulfate	red	o-cresol sulfate
metab_100001925	0.0390552	0.0250337	0.119091	-0.0100767	0.0881871	0.614796	cyclo(leu-pro)	black	cyclo(leu-pro)
metab_100002154	0.122099	0.0240455	4.64768e-07	0.0749071	0.169292	0.000460585	ergothioneine	red	ergothioneine
metab_100002769	0.0220067	0.0246202	0.371643	-0.0263135	0.0703269	0.786962	argininate	black	argininate
metab_100004110	-0.087322	0.0243464	0.000353169	-0.135105	-0.039539	0.0291659	3-methylcatechol sulfate	red	3-methylcatechol sulfate
metab_100004326	-0.0980679	0.0238876	4.40673e-05	-0.14495	-0.0511855	0.00727845	3-acetylphenol sulfate	red	3-acetylphenol sulfate
metab_100006126	-0.11354	0.0244244	3.84604e-06	-0.161476	-0.0656037	0.00190571	4-vinylguaiacol sulfate	red	4-vinylguaiacol sulfate
metab_100006292	0.0354341	0.0255933	0.16655	-0.0147961	0.0856642	0.635874	sphingomyelin (d18:1/20:1, d18:2/20:0)	black	sphingomyelin (d18:1/20:1, d18:2/20:0)
metab_100009271	-0.025876	0.0252002	0.304785	-0.0753346	0.0235826	0.709017	(S)-3-hydroxybutyrylcarnitine	black	(S)-3-hydroxybutyrylcarnitine
metab_100015788	0.0288386	0.0252636	0.253966	-0.0207445	0.0784217	0.693636	sphingomyelin (d18:2/18:1)	black	sphingomyelin (d18:2/18:1)
metab_100015789	-0.0199085	0.0261615	0.446868	-0.0712537	0.0314368	0.838991	sphingomyelin (d18:2/24:2)	black	sphingomyelin (d18:2/24:2)
metab_100019801	0.0194124	0.0248415	0.434745	-0.0293421	0.0681669	0.830119	3-hydroxyoleoylcarnitine	black	3-hydroxyoleoylcarnitine
metab_100020261	-0.033152	0.0245309	0.176897	-0.081297	0.014993	0.635874	glutamine conjugate of C6H10O2 (1)	black	glutamine conjugate of C6H10O2 (1)
metab_100020262	-0.0304627	0.0246442	0.216748	-0.0788301	0.0179048	0.673655	glutamine conjugate of C6H10O2 (2)	black	glutamine conjugate of C6H10O2 (2)
metab_100020414	0.0209992	0.0240575	0.382967	-0.0262168	0.0682151	0.792318	6-bromotryptophan	black	6-bromotryptophan
metab_100020421	-0.0273164	0.0260808	0.295211	-0.0785033	0.0238706	0.702051	N-lactoyltyrosine	black	N-lactoyltyrosine
metab_100020515	-0.0937448	0.0241521	0.000111493	-0.141146	-0.0463432	0.011049	2-naphthol sulfate	red	2-naphthol sulfate
metab_100020825	-0.0260362	0.0248984	0.295984	-0.0749024	0.02283	0.702051	3-hydroxyhexanoylcarnitine (1)	black	3-hydroxyhexanoylcarnitine (1)
metab_100020975	-0.0974919	0.0239823	5.22372e-05	-0.14456	-0.0504236	0.00739529	3-hydroxy-2-methylpyridine sulfate	red	3-hydroxy-2-methylpyridine sulfate
metab_100021208	-0.0907632	0.0244323	0.000215941	-0.138715	-0.0428117	0.0194544	4-vinylcatechol sulfate	red	4-vinylcatechol sulfate
metab_197	-0.0655956	0.0261686	0.012365	-0.116955	-0.0142363	0.249185	S-adenosylhomocysteine (SAH)	black	S-adenosylhomocysteine (SAH)
metab_535	0.0931262	0.0238276	9.99707e-05	0.0463615	0.139891	0.0110079	uridine	red	uridine
metab_536	0.0834871	0.0240696	0.000548261	0.0362475	0.130727	0.038809	2'-deoxyuridine	red	2'-deoxyuridine
metab_849	0.0392132	0.0242795	0.106648	-0.00843843	0.0868649	0.592651	caffeine	black	caffeine
metab_999911787	0.0192156	0.0242141	0.427656	-0.0283076	0.0667387	0.824528	X - 11787	black	X - 11787
metab_999911847	0.0954727	0.0239113	7.06746e-05	0.0485437	0.142402	0.00875481	X - 11847	red	X - 11847
metab_999911849	0.103913	0.0237943	1.40653e-05	0.0572134	0.150612	0.00348468	X - 11849	red	X - 11849
metab_999924418	-0.0855231	0.0241024	0.000407919	-0.132827	-0.0382191	0.031096	X - 24418	red	X - 24418
metab_999925420	-0.104166	0.0251336	3.73e-05	-0.153494	-0.0548383	0.00727845	X - 25420	red	X - 25420
metab_999926107	0.0288632	0.0256415	0.260618	-0.0214614	0.0791879	0.693636	X - 26107	black	X - 26107

## Sheet: Figure1b_TBV
Metabolite	endo_pheno	Beta	Se	p	n	lower	upper	FDR	CHEMICAL_NAME_new	color	CHEMICAL_NAME
metab_100000269	Total_par_ml	0.0455831	0.0113043	5.97991e-05	925	0.0233979	0.0677683	0.0197536	glycerophosphorylcholine (GPC)	red	glycerophosphorylcholine (GPC)
metab_100000437	Total_par_ml	-0.0459954	0.0110155	3.2562e-05	925	-0.0676139	-0.0243769	0.0138295	theophylline	red	theophylline
metab_100000453	Total_par_ml	-0.0428541	0.0111001	0.000120981	925	-0.0646385	-0.0210697	0.0250499	paraxanthine	red	paraxanthine
metab_100001106	Total_par_ml	-0.0411886	0.0111252	0.0002264	925	-0.0630223	-0.0193549	0.0336544	1,3-dimethylurate	red	1,3-dimethylurate
metab_100001145	Total_par_ml	-0.0419008	0.0115468	0.000300496	925	-0.064562	-0.0192395	0.0406079	3-hydroxysebacate	red	3-hydroxysebacate
metab_100001397	Total_par_ml	-0.0552814	0.0111896	9.26101e-07	925	-0.0772416	-0.0333213	0.0027533	1,3,7-trimethylurate	red	1,3,7-trimethylurate
metab_100001806	Total_par_ml	-0.011148	0.0112232	0.320824	925	-0.033174	0.010878	0.736067	o-cresol sulfate	black	o-cresol sulfate
metab_100001925	Total_par_ml	-0.0501185	0.011349	1.1244e-05	925	-0.0723914	-0.0278456	0.00912986	cyclo(leu-pro)	red	cyclo(leu-pro)
metab_100002154	Total_par_ml	0.0103044	0.011237	0.359384	925	-0.0117489	0.0323576	0.763722	ergothioneine	black	ergothioneine
metab_100002769	Total_par_ml	0.0408939	0.0112129	0.000280194	925	0.0188881	0.0628997	0.0396675	argininate	red	argininate
metab_100004110	Total_par_ml	-0.0157546	0.0112445	0.161524	925	-0.0378226	0.00631334	0.582076	3-methylcatechol sulfate	black	3-methylcatechol sulfate
metab_100004326	Total_par_ml	-0.0287593	0.0110799	0.00959254	925	-0.0505042	-0.00701444	0.200375	3-acetylphenol sulfate	black	3-acetylphenol sulfate
metab_100006126	Total_par_ml	-0.0229317	0.011323	0.0431321	925	-0.0451537	-0.000709776	0.376046	4-vinylguaiacol sulfate	black	4-vinylguaiacol sulfate
metab_100006292	Total_par_ml	0.050555	0.0117597	1.89904e-05	925	0.027476	0.073634	0.010714	sphingomyelin (d18:1/20:1, d18:2/20:0)	red	sphingomyelin (d18:1/20:1, d18:2/20:0)
metab_100009271	Total_par_ml	-0.0504831	0.0114824	1.22837e-05	925	-0.0730179	-0.0279483	0.00912986	(S)-3-hydroxybutyrylcarnitine	red	(S)-3-hydroxybutyrylcarnitine
metab_100015788	Total_par_ml	0.0447456	0.0116813	0.000136568	925	0.0218203	0.0676708	0.025376	sphingomyelin (d18:2/18:1)	red	sphingomyelin (d18:2/18:1)
metab_100015789	Total_par_ml	0.0494881	0.0119925	4.01634e-05	925	0.0259523	0.0730239	0.0149257	sphingomyelin (d18:2/24:2)	red	sphingomyelin (d18:2/24:2)
metab_100019801	Total_par_ml	-0.0445102	0.0114479	0.000108329	925	-0.0669774	-0.0220431	0.024774	3-hydroxyoleoylcarnitine	red	3-hydroxyoleoylcarnitine
metab_100020261	Total_par_ml	-0.0423066	0.0111927	0.000167049	925	-0.0642728	-0.0203405	0.0270177	glutamine conjugate of C6H10O2 (1)	red	glutamine conjugate of C6H10O2 (1)
metab_100020262	Total_par_ml	-0.0442278	0.0112183	8.67785e-05	925	-0.0662443	-0.0222113	0.0234539	glutamine conjugate of C6H10O2 (2)	red	glutamine conjugate of C6H10O2 (2)
metab_100020414	Total_par_ml	0.0428951	0.0110116	0.000105133	925	0.0212842	0.0645059	0.024774	6-bromotryptophan	red	6-bromotryptophan
metab_100020421	Total_par_ml	-0.0453046	0.0117679	0.000126387	925	-0.0683998	-0.0222095	0.0250499	N-lactoyltyrosine	red	N-lactoyltyrosine
metab_100020515	Total_par_ml	-0.00624881	0.0112251	0.577882	925	-0.0282787	0.0157811	0.868137	2-naphthol sulfate	black	2-naphthol sulfate
metab_100020825	Total_par_ml	-0.0431689	0.0113936	0.000161202	925	-0.0655295	-0.0208083	0.0270177	3-hydroxyhexanoylcarnitine (1)	red	3-hydroxyhexanoylcarnitine (1)
metab_100020975	Total_par_ml	-0.0284569	0.0110794	0.0103722	925	-0.0502008	-0.00671309	0.201547	3-hydroxy-2-methylpyridine sulfate	black	3-hydroxy-2-methylpyridine sulfate
metab_100021208	Total_par_ml	-0.0188882	0.0112705	0.0940976	925	-0.0410071	0.00323066	0.475837	4-vinylcatechol sulfate	black	4-vinylcatechol sulfate
metab_197	Total_par_ml	-0.00652571	0.0121006	0.58982	925	-0.0302738	0.0172224	0.874406	S-adenosylhomocysteine (SAH)	black	S-adenosylhomocysteine (SAH)
metab_535	Total_par_ml	0.0387741	0.0109801	0.000434086	925	0.0172251	0.0603231	0.0537724	uridine	black	uridine
metab_536	Total_par_ml	0.0348167	0.0110802	0.0017303	925	0.0130713	0.0565621	0.106631	2'-deoxyuridine	black	2'-deoxyuridine
metab_849	Total_par_ml	-0.0493	0.0110961	9.9525e-06	925	-0.0710766	-0.0275234	0.00912986	caffeine	red	caffeine
metab_999911787	Total_par_ml	0.0437338	0.0110711	8.40424e-05	925	0.0220062	0.0654613	0.0234539	X - 11787	red	X - 11787
metab_999911847	Total_par_ml	0.0299659	0.0110696	0.00691484	925	0.00824114	0.0516906	0.181928	X - 11847	black	X - 11847
metab_999911849	Total_par_ml	0.0365978	0.0109984	0.000910906	925	0.0150129	0.0581826	0.0713319	X - 11849	black	X - 11849
metab_999924418	Total_par_ml	-0.00248167	0.0111885	0.824514	925	-0.0244396	0.0194763	0.959379	X - 24418	black	X - 24418
metab_999925420	Total_par_ml	0.000454838	0.0116855	0.96896	925	-0.0224785	0.0233882	0.998365	X - 25420	black	X - 25420
metab_999926107	Total_par_ml	-0.0503177	0.0117852	2.16226e-05	925	-0.0734467	-0.0271886	0.010714	X - 26107	red	X - 26107

## Sheet: Figure1c_HCV
Metabolite	endo_pheno	Beta	Se	p	n	lower	upper	FDR	CHEMICAL_NAME_new	color	CHEMICAL_NAME
metab_100000269	total_Hippocampus	0.0103897	0.0271191	0.701735	829	-0.0428411	0.0636205	0.913423	glycerophosphorylcholine (GPC)	black	glycerophosphorylcholine (GPC)
metab_100000437	total_Hippocampus	-0.0663992	0.025698	0.00994269	829	-0.116841	-0.0159577	0.200375	theophylline	black	theophylline
metab_100000453	total_Hippocampus	-0.0667509	0.0258405	0.00996073	829	-0.117472	-0.0160298	0.200375	paraxanthine	black	paraxanthine
metab_100001106	total_Hippocampus	-0.0438627	0.0261506	0.0938618	829	-0.0951926	0.00746712	0.475837	1,3-dimethylurate	black	1,3-dimethylurate
metab_100001145	total_Hippocampus	-0.0226389	0.0268799	0.399908	829	-0.0754002	0.0301224	0.780441	3-hydroxysebacate	black	3-hydroxysebacate
metab_100001397	total_Hippocampus	-0.063968	0.026171	0.0147251	829	-0.115338	-0.0125982	0.245942	1,3,7-trimethylurate	black	1,3,7-trimethylurate
metab_100001806	total_Hippocampus	0.000603548	0.0260593	0.981528	829	-0.0505471	0.0517542	0.999302	o-cresol sulfate	black	o-cresol sulfate
metab_100001925	total_Hippocampus	-0.0813067	0.0261563	0.00194519	829	-0.132648	-0.0299657	0.106631	cyclo(leu-pro)	black	cyclo(leu-pro)
metab_100002154	total_Hippocampus	0.0450775	0.026255	0.0863724	829	-0.00645727	0.0966122	0.463989	ergothioneine	black	ergothioneine
metab_100002769	total_Hippocampus	0.0674048	0.0265154	0.0112015	829	0.0153588	0.119451	0.210617	argininate	black	argininate
metab_100004110	total_Hippocampus	-0.00677279	0.0265148	0.798452	829	-0.0588175	0.0452719	0.95104	3-methylcatechol sulfate	black	3-methylcatechol sulfate
metab_100004326	total_Hippocampus	-0.0694133	0.026064	0.00789199	829	-0.120573	-0.0182534	0.190755	3-acetylphenol sulfate	black	3-acetylphenol sulfate
metab_100006126	total_Hippocampus	-0.0361383	0.0265016	0.173058	829	-0.0881571	0.0158804	0.596868	4-vinylguaiacol sulfate	black	4-vinylguaiacol sulfate
metab_100006292	total_Hippocampus	0.0539515	0.0286575	0.0601034	829	-0.00229901	0.110202	0.42343	sphingomyelin (d18:1/20:1, d18:2/20:0)	black	sphingomyelin (d18:1/20:1, d18:2/20:0)
metab_100009271	total_Hippocampus	-0.0621416	0.0273659	0.0234192	829	-0.115857	-0.00842624	0.298821	(S)-3-hydroxybutyrylcarnitine	black	(S)-3-hydroxybutyrylcarnitine
metab_100015788	total_Hippocampus	0.0524637	0.0289328	0.070151	829	-0.00432719	0.109255	0.446593	sphingomyelin (d18:2/18:1)	black	sphingomyelin (d18:2/18:1)
metab_100015789	total_Hippocampus	0.0537884	0.0291871	0.0657057	829	-0.00350154	0.111078	0.434096	sphingomyelin (d18:2/24:2)	black	sphingomyelin (d18:2/24:2)
metab_100019801	total_Hippocampus	-0.0252163	0.0266192	0.343766	829	-0.0774659	0.0270333	0.749828	3-hydroxyoleoylcarnitine	black	3-hydroxyoleoylcarnitine
metab_100020261	total_Hippocampus	-0.0459364	0.0261148	0.0789461	829	-0.097196	0.00532308	0.46178	glutamine conjugate of C6H10O2 (1)	black	glutamine conjugate of C6H10O2 (1)
metab_100020262	total_Hippocampus	-0.0589027	0.0260729	0.0241351	829	-0.11008	-0.00772536	0.300224	glutamine conjugate of C6H10O2 (2)	black	glutamine conjugate of C6H10O2 (2)
metab_100020414	total_Hippocampus	0.0158906	0.0254321	0.53226	829	-0.0340289	0.0658102	0.848021	6-bromotryptophan	black	6-bromotryptophan
metab_100020421	total_Hippocampus	-0.0806315	0.0271524	0.00306865	829	-0.133928	-0.0273354	0.118482	N-lactoyltyrosine	black	N-lactoyltyrosine
metab_100020515	total_Hippocampus	0.00281799	0.0258857	0.913338	829	-0.0479919	0.0536279	0.984803	2-naphthol sulfate	black	2-naphthol sulfate
metab_100020825	total_Hippocampus	-0.0729977	0.0265934	0.00618394	829	-0.125197	-0.0207988	0.168668	3-hydroxyhexanoylcarnitine (1)	black	3-hydroxyhexanoylcarnitine (1)
metab_100020975	total_Hippocampus	-0.0299716	0.0261722	0.252472	829	-0.0813439	0.0214006	0.683606	3-hydroxy-2-methylpyridine sulfate	black	3-hydroxy-2-methylpyridine sulfate
metab_100021208	total_Hippocampus	-0.0146423	0.0265745	0.581791	829	-0.0668041	0.0375196	0.869793	4-vinylcatechol sulfate	black	4-vinylcatechol sulfate
metab_197	total_Hippocampus	-0.0122336	0.0279194	0.661375	829	-0.0670353	0.0425682	0.894503	S-adenosylhomocysteine (SAH)	black	S-adenosylhomocysteine (SAH)
metab_535	total_Hippocampus	0.0505789	0.025463	0.0473242	829	0.000598727	0.100559	0.39198	uridine	black	uridine
metab_536	total_Hippocampus	0.0426781	0.0256874	0.0970065	829	-0.00774256	0.0930987	0.480667	2'-deoxyuridine	black	2'-deoxyuridine
metab_849	total_Hippocampus	-0.0800709	0.0257072	0.00190503	829	-0.13053	-0.0296114	0.106631	caffeine	black	caffeine
metab_999911787	total_Hippocampus	0.0672039	0.0260761	0.0101329	829	0.0160204	0.118387	0.200375	X - 11787	black	X - 11787
metab_999911847	total_Hippocampus	0.0666859	0.0251687	0.00821452	829	0.0172834	0.116088	0.191076	X - 11847	black	X - 11847
metab_999911849	total_Hippocampus	0.0758182	0.0249594	0.00245959	829	0.0268266	0.12481	0.107887	X - 11849	black	X - 11849
metab_999924418	total_Hippocampus	0.0269622	0.0255789	0.292156	829	-0.0232454	0.0771698	0.720215	X - 24418	black	X - 24418
metab_999925420	total_Hippocampus	0.027884	0.0273155	0.307644	829	-0.0257324	0.0815003	0.725318	X - 25420	black	X - 25420
metab_999926107	total_Hippocampus	-0.0562797	0.0274157	0.0404055	829	-0.110093	-0.00246665	0.364017	X - 26107	black	X - 26107

## Sheet: Figure1d_WML
Metabolite	endo_pheno	Beta	Se	p	n	lower	upper	FDR	CHEMICAL_NAME_new	color	CHEMICAL_NAME
metab_100000269	Total_wml	-0.00324896	0.0308839	0.916241	925	-0.0638602	0.0573623	0.984803	glycerophosphorylcholine (GPC)	black	glycerophosphorylcholine (GPC)
metab_100000437	Total_wml	-0.00499375	0.0301136	0.868327	925	-0.0640932	0.0541057	0.97008	theophylline	black	theophylline
metab_100000453	Total_wml	-0.00437197	0.0303038	0.885318	925	-0.0638448	0.0551008	0.975349	paraxanthine	black	paraxanthine
metab_100001106	Total_wml	-0.00813857	0.030352	0.788652	925	-0.067706	0.0514289	0.946388	1,3-dimethylurate	black	1,3-dimethylurate
metab_100001145	Total_wml	0.0550595	0.0314421	0.0802554	925	-0.00664715	0.116766	0.46178	3-hydroxysebacate	black	3-hydroxysebacate
metab_100001397	Total_wml	-0.0176925	0.0306982	0.564529	925	-0.0779394	0.0425543	0.864473	1,3,7-trimethylurate	black	1,3,7-trimethylurate
metab_100001806	Total_wml	0.0980809	0.030238	0.00122279	925	0.0387372	0.157425	0.084543	o-cresol sulfate	black	o-cresol sulfate
metab_100001925	Total_wml	-0.00325217	0.0310597	0.916631	925	-0.0642085	0.0577042	0.984803	cyclo(leu-pro)	black	cyclo(leu-pro)
metab_100002154	Total_wml	-0.0536594	0.0303944	0.0778231	925	-0.11331	0.00599125	0.46178	ergothioneine	black	ergothioneine
metab_100002769	Total_wml	0.0270468	0.0305728	0.376567	925	-0.0329539	0.0870474	0.775838	argininate	black	argininate
metab_100004110	Total_wml	0.0804289	0.0303691	0.00822663	925	0.020828	0.14003	0.191076	3-methylcatechol sulfate	black	3-methylcatechol sulfate
metab_100004326	Total_wml	0.0918538	0.0299634	0.00223643	925	0.033049	0.150659	0.107887	3-acetylphenol sulfate	black	3-acetylphenol sulfate
metab_100006126	Total_wml	0.0477805	0.0306928	0.119878	925	-0.0124557	0.108017	0.514578	4-vinylguaiacol sulfate	black	4-vinylguaiacol sulfate
metab_100006292	Total_wml	-0.0134214	0.0321635	0.676565	925	-0.0765438	0.049701	0.897913	sphingomyelin (d18:1/20:1, d18:2/20:0)	black	sphingomyelin (d18:1/20:1, d18:2/20:0)
metab_100009271	Total_wml	0.0248746	0.0314115	0.428627	925	-0.0367722	0.0865214	0.796941	(S)-3-hydroxybutyrylcarnitine	black	(S)-3-hydroxybutyrylcarnitine
metab_100015788	Total_wml	0.00851198	0.0318859	0.789567	925	-0.0540658	0.0710897	0.946388	sphingomyelin (d18:2/18:1)	black	sphingomyelin (d18:2/18:1)
metab_100015789	Total_wml	0.00342107	0.0327775	0.916897	925	-0.0609065	0.0677487	0.984803	sphingomyelin (d18:2/24:2)	black	sphingomyelin (d18:2/24:2)
metab_100019801	Total_wml	0.0142956	0.0312539	0.647489	925	-0.0470418	0.0756331	0.886682	3-hydroxyoleoylcarnitine	black	3-hydroxyoleoylcarnitine
metab_100020261	Total_wml	0.0381179	0.0305209	0.212016	925	-0.021781	0.0980168	0.642491	glutamine conjugate of C6H10O2 (1)	black	glutamine conjugate of C6H10O2 (1)
metab_100020262	Total_wml	0.0447933	0.0306018	0.143605	925	-0.0152642	0.104851	0.555864	glutamine conjugate of C6H10O2 (2)	black	glutamine conjugate of C6H10O2 (2)
metab_100020414	Total_wml	0.0262503	0.0300545	0.382662	925	-0.0327333	0.0852339	0.779404	6-bromotryptophan	black	6-bromotryptophan
metab_100020421	Total_wml	0.0593475	0.0320663	0.0645226	925	-0.00358417	0.122279	0.433159	N-lactoyltyrosine	black	N-lactoyltyrosine
metab_100020515	Total_wml	0.0555866	0.0303496	0.0673431	925	-0.00397599	0.115149	0.439032	2-naphthol sulfate	black	2-naphthol sulfate
metab_100020825	Total_wml	0.0469467	0.0310579	0.130983	925	-0.014006	0.107899	0.534173	3-hydroxyhexanoylcarnitine (1)	black	3-hydroxyhexanoylcarnitine (1)
metab_100020975	Total_wml	0.0754522	0.0300096	0.0120978	925	0.0165569	0.134348	0.222018	3-hydroxy-2-methylpyridine sulfate	black	3-hydroxy-2-methylpyridine sulfate
metab_100021208	Total_wml	0.061343	0.0305021	0.0446065	925	0.00148093	0.121205	0.385509	4-vinylcatechol sulfate	black	4-vinylcatechol sulfate
metab_197	Total_wml	0.122668	0.0325251	0.000172666	925	0.0588358	0.1865	0.0270177	S-adenosylhomocysteine (SAH)	red	S-adenosylhomocysteine (SAH)
metab_535	Total_wml	-0.0108816	0.0299354	0.716313	925	-0.0696313	0.0478681	0.918174	uridine	black	uridine
metab_536	Total_wml	-0.0184657	0.0301621	0.540547	925	-0.0776603	0.0407289	0.854336	2'-deoxyuridine	black	2'-deoxyuridine
metab_849	Total_wml	-0.029589	0.030356	0.329949	925	-0.0891641	0.0299862	0.742871	caffeine	black	caffeine
metab_999911787	Total_wml	0.0258951	0.0302243	0.391798	925	-0.0334216	0.0852118	0.780441	X - 11787	black	X - 11787
metab_999911847	Total_wml	0.0145096	0.0300944	0.629823	925	-0.0445521	0.0735714	0.885561	X - 11847	black	X - 11847
metab_999911849	Total_wml	0.0140389	0.0299612	0.63949	925	-0.0447616	0.0728393	0.885561	X - 11849	black	X - 11849
metab_999924418	Total_wml	-0.0132034	0.0302982	0.663098	925	-0.0726651	0.0462584	0.894503	X - 24418	black	X - 24418
metab_999925420	Total_wml	0.0670113	0.0315692	0.0340475	925	0.00505523	0.128967	0.337411	X - 25420	black	X - 25420
metab_999926107	Total_wml	0.0287761	0.0322179	0.371999	925	-0.0344532	0.0920055	0.773421	X - 26107	black	X - 26107
