# Supplementary material for: The blood metabolome of brain health in midlife and influences of genes, microbiome and exposome
Source: Nat Aging. 2026 Jun 24;6(7):1452–67. doi: 10.1038/s43587-026-01149-4 (PMC13375541; doi:10.1038/s43587-026-01149-4)
Supplement: Supplementary file 6 — Statistical Source Data. [file 43587_2026_1149_MOESM6_ESM.xlsx]

## Sheet: Figure2
Metabolite	CHEMICAL_NAME	SUPER_PATHWAY	Beta_cognition	FDR_cognition	Beta_incAD	FDR_incAD	labelled_metabolites
metab_100002196	13-HODE + 9-HODE	Lipid	-0.0643735	0.204194	0.0371685	0.826561
metab_100005418	17alpha-hydroxypregnanolone glucuronide	Lipid	-0.0828517	0.192735	0.0458842	0.824589
metab_1128	2-aminobutyrate	Amino Acid	0.0523512	0.372027	-0.141129	0.305499
metab_100008928	2-hydroxybutyrate/2-hydroxyisobutyrate	Amino Acid	0.0522649	0.396696	-0.140957	0.330421
metab_100020378	2-hydroxysebacate	Lipid	-0.0691679	0.172445	0.0720765	0.625921
metab_100020515	2-naphthol sulfate	Xenobiotics	-0.0937448	0.011049	-0.0402326	0.821329	2-naphthol sulfate
metab_536	2'-deoxyuridine	Nucleotide	0.0834871	0.038809	-0.0173745	0.92379	2'-deoxyuridine
metab_100004326	3-acetylphenol sulfate	Xenobiotics	-0.0980679	0.00727845	0.00189597	0.988882	3-acetylphenol sulfate
metab_100020004	3-carboxy-4-methyl-5-pentyl-2-furanpropionate (3-CMPFP)**	Lipid	0.0661254	0.192735	-0.119436	0.350857
metab_100001178	3-carboxy-4-methyl-5-propyl-2-furanpropanoate (CMPF)	Lipid	0.0476756	0.464689	-0.0818676	0.563885
metab_100020975	3-hydroxy-2-methylpyridine sulfate	Xenobiotics	-0.0974919	0.00739529	0.105431	0.4318	3-hydroxy-2-methylpyridine sulfate
metab_100006098	3-hydroxypyridine sulfate	Xenobiotics	-0.0626671	0.235799	0.0290234	0.875108
metab_100004110	3-methylcatechol sulfate	Xenobiotics	-0.087322	0.0291659	0.0782402	0.598636	3-methylcatechol sulfate
metab_100000711	4-acetylphenol sulfate	Xenobiotics	-0.0544858	0.33872	0.0372734	0.824589
metab_100020536	4-ethylcatechol sulfate	Xenobiotics	-0.0593642	0.276689	0.0362634	0.825523
metab_100000096	4-guanidinobutanoate	Amino Acid	-0.054691	0.448241	0.0744265	0.598973
metab_100006082	4-hydroxychlorothalonil	Xenobiotics	0.054911	0.33872	-0.134805	0.330421
metab_100002049	4-hydroxycoumarin	Xenobiotics	0.0481178	0.464689	-0.0228684	0.88485
metab_100002544	4-hydroxyglutamate	Amino Acid	-0.0629394	0.301915	0.0383067	0.831149
metab_144	4-hydroxyphenylacetate	Amino Acid	-0.0783312	0.0804941	0.0441894	0.77609
metab_100010850	4-hydroxyphenylacetylglutamine	Peptide	-0.0662732	0.204194	0.0635494	0.69497
metab_100021208	4-vinylcatechol sulfate	Xenobiotics	-0.0907632	0.0194544	0.0184055	0.917306	4-vinylcatechol sulfate
metab_100006126	4-vinylguaiacol sulfate	Xenobiotics	-0.11354	0.00190571	0.076282	0.598973	4-vinylguaiacol sulfate
metab_100001148	5-hydroxyhexanoate	Lipid	-0.0560809	0.301915	0.0701588	0.624953
metab_100001446	5-methyluridine (ribothymidine)	Nucleotide	0.0610271	0.249185	-0.0344175	0.827707
metab_100006005	5alpha-androstan-3alpha,17beta-diol monosulfate (2)	Lipid	0.0776643	0.464689	0.0128712	0.973359
metab_100001988	5alpha-pregnan-3beta,20alpha-diol disulfate	Lipid	-0.0536402	0.384335	0.0858803	0.56809
metab_209	adenosine 5'-monophosphate (AMP)	Nucleotide	-0.0658708	0.192735	0.0380687	0.81904
metab_796	alpha-ketobutyrate	Amino Acid	0.0490071	0.464689	-0.152628	0.254261
metab_100001977	beta-cryptoxanthin	Cofactors and Vitamins	0.0671254	0.204194	-0.199325	0.098756	beta-cryptoxanthin
metab_100001951	bilirubin (E,Z or Z,E)*	Cofactors and Vitamins	0.0657487	0.204194	-0.106407	0.4318
metab_1090	bilirubin (Z,Z)	Cofactors and Vitamins	0.0588671	0.281623	-0.15908	0.240107
metab_100022005	bilirubin degradation product, C17H18N2O4 (1)**	Partially Characterized Molecules	0.0489729	0.464689	-0.100982	0.433292
metab_250	biliverdin	Cofactors and Vitamins	0.0481745	0.464689	-0.0384081	0.824589
metab_100006438	citraconate/glutaconate	Energy	-0.0484524	0.464689	0.0858256	0.563885
metab_100002113	cysteine sulfinic acid	Amino Acid	-0.0604504	0.249185	-0.0017979	0.989064
metab_100002951	eicosanedioate (C20-DC)	Lipid	0.0495799	0.448241	0.0200821	0.903867
metab_100021105	eicosenedioate (C20:1-DC)*	Lipid	0.0508618	0.418061	-0.0298807	0.867769
metab_100002154	ergothioneine	Xenobiotics	0.122099	0.000460585	-0.144229	0.305499	ergothioneine
metab_100020377	ethyl beta-glucopyranoside	Xenobiotics	0.0538922	0.34731	-0.0393667	0.824589
metab_100001502	gamma-glutamyl-2-aminobutyrate	Peptide	0.0499139	0.419371	-0.0993677	0.486567
metab_100020492	glucuronide of piperine metabolite C17H21NO3 (4)*	Xenobiotics	0.0561243	0.33872	-0.0154915	0.934456
metab_1052	glycerate	Carbohydrate	0.0518193	0.418061	-0.161565	0.149009
metab_100009264	glycochenodeoxycholate glucuronide (1)	Lipid	-0.0651733	0.249185	0.151241	0.292681
metab_342	glycocholate	Lipid	-0.0478556	0.464689	0.0232275	0.88485
metab_100015882	glycosyl ceramide (d18:1/20:0, d16:1/22:0)*	Lipid	0.0616506	0.26926	0.0661086	0.695017
metab_100004208	guaiacol sulfate	Xenobiotics	-0.0752429	0.120804	-0.0276681	0.877903
metab_100003434	imidazole propionate	Amino Acid	-0.0683497	0.195253	0.199748	0.098756	imidazole propionate
metab_100001404	indolebutyrate	Amino Acid	-0.0521667	0.384335	0.0978689	0.467995
metab_100001086	N-(2-furoyl)glycine	Xenobiotics	-0.0692646	0.172445	0.0824178	0.56809
metab_100004046	N-acetylcarnosine	Amino Acid	0.0888113	0.143856	-0.109499	0.532567
metab_100001293	N-acetylhistidine	Amino Acid	-0.0643354	0.204194	0.00951421	0.967989
metab_100006369	N-carbamoylalanine	Amino Acid	-0.0495951	0.448241	0.0246133	0.88485
metab_100001806	o-cresol sulfate	Xenobiotics	-0.107406	0.00331983	-0.0181429	0.919707	o-cresol sulfate
metab_100001416	orotidine	Nucleotide	-0.0643696	0.235799	0.0691991	0.605299
metab_100000841	oxalate (ethanedioate)	Cofactors and Vitamins	0.0537728	0.396696	-0.156318	0.149009
metab_100006191	p-cresol glucuronide*	Amino Acid	-0.0586861	0.286161	0.125245	0.350857
metab_1024	pantothenate	Cofactors and Vitamins	0.0585424	0.281592	-0.100874	0.505425
metab_100001267	piperine	Xenobiotics	0.0735033	0.129802	-0.069763	0.624953
metab_823	pyruvate	Carbohydrate	0.0567023	0.292709	0.0511711	0.745855
metab_197	S-adenosylhomocysteine (SAH)	Amino Acid	-0.0655956	0.249185	0.0469532	0.807769
metab_100021530	S-carboxyethylcysteine	Amino Acid	-0.0653468	0.204194	0.156269	0.141955
metab_100020276	sphingomyelin (d17:1/14:0, d16:1/15:0)*	Lipid	0.0626534	0.293925	-0.0581987	0.741285
metab_100015793	sphingomyelin (d17:2/16:0, d18:2/15:0)*	Lipid	0.0783795	0.158533	-0.123655	0.428978
metab_100015792	sphingomyelin (d18:1/25:0, d19:0/24:1, d20:1/23:0, d19:1/24:0)*	Lipid	0.0580138	0.289207	-0.135935	0.305499
metab_100020496	sulfate of piperine metabolite C16H19NO3 (2)*	Xenobiotics	0.0606709	0.26926	-0.0790872	0.56809
metab_100020497	sulfate of piperine metabolite C16H19NO3 (3)*	Xenobiotics	0.0581377	0.292709	-0.0903775	0.532567
metab_100020502	sulfate of piperine metabolite C18H21NO3 (1)*	Xenobiotics	0.0645334	0.211701	-0.0781466	0.579175
metab_100020504	sulfate of piperine metabolite C18H21NO3 (3)*	Xenobiotics	0.0581108	0.292709	-0.0905321	0.532567
metab_100000295	tartarate	Xenobiotics	0.0481188	0.464689	0.0491566	0.752767
metab_100000840	tartronate (hydroxymalonate)	Xenobiotics	0.0503928	0.464689	-0.149206	0.240107
metab_100006092	tyramine O-sulfate	Amino Acid	-0.0790279	0.0760884	0.0593277	0.699099
metab_825	uracil	Nucleotide	0.050475	0.418061	0.0241189	0.88485
metab_535	uridine	Nucleotide	0.0931262	0.0110079	-0.0901707	0.519684
metab_100021363	vanillic acid glycine	Xenobiotics	-0.0660073	0.191344	0.122323	0.361154
