# Supplementary material for: The blood metabolome of brain health in midlife and influences of genes, microbiome and exposome
Source: Nat Aging. 2026 Jun 24;6(7):1452–67. doi: 10.1038/s43587-026-01149-4 (PMC13375541; doi:10.1038/s43587-026-01149-4)
Supplement: Supplementary file 7 — Statistical Source Data. [file 43587_2026_1149_MOESM7_ESM.xlsx]

## Sheet: Figure3a
Metabolites	CHEMICAL_NAME	EV_Genetics	EV_Microbiota	EV_Lifestyle	EV_Clinical	EV_Medication
metab_536	2'-deoxyuridine	1.229	0	0	0	0.693103
metab_999924418	X - 24418	0.934	0	0	0	0.554962
metab_100001806	o-cresol sulfate		1.34574	20.9588	0	0
metab_100002154	ergothioneine		3.8667	4.66894	0	3.62072
metab_100004110	3-methylcatechol sulfate		3.53025	4.80514	0	0
metab_100004326	3-acetylphenol sulfate		0	1.48674	0	0
metab_100006126	4-vinylguaiacol sulfate		4.30992	11.3098	0	1.7298
metab_100020515	2-naphthol sulfate		0	28.6147	0	0
metab_100020975	3-hydroxy-2-methylpyridine sulfate		5.43485	3.66872	0	1.74962
metab_100021208	4-vinylcatechol sulfate		5.19197	7.75581	0	0
metab_535	uridine		0	0.972139	0	0
metab_999911847	X - 11847		0	0	0	0
metab_999911849	X - 11849		0	0	0	0
metab_999925420	X - 25420		0	0	0	3.0598

## Sheet: Figure3b
Metabolites	CHEMICAL_NAME	EV_Genetics	EV_Microbiota	EV_Lifestyle	EV_Clinical	EV_Medication
metab_100020261	glutamine conjugate of C6H10O2 (1)	2.92278	0	0	0	0
metab_100001145	3-hydroxysebacate	2.89703	0	0	5.89389	9.33265
metab_100020262	glutamine conjugate of C6H10O2 (2)	1.47087	0.722049	0.346362	1.14504	2.4572
metab_100000269	glycerophosphorylcholine (GPC)	0	0	2.34876	1.2983	0.417522
metab_100015788	sphingomyelin (d18:2/18:1)	0	0	3.22716	1.28506	3.06374
metab_100015789	sphingomyelin (d18:2/24:2)	0	1.66663	3.88575	6.44248	9.6092
metab_100020421	N-lactoyltyrosine	0	1.40981	5.39519	16.2167	17.6553
metab_849	caffeine	0	0	5.03391	0.749257	0
metab_100000437	theophylline		0	1.28182	0	0
metab_100000453	paraxanthine		0	0	0	0
metab_100001106	1,3-dimethylurate		5.06386	0	0	0
metab_100001397	1,3,7-trimethylurate		0	4.18692	1.27474	0
metab_100001925	cyclo(leu-pro)		0	8.84239	0.5883	0.553061
metab_100002769	argininate		0	0	0	0.198281
metab_100006292	sphingomyelin (d18:1/20:1, d18:2/20:0)		0	3.42076	0	2.56019
metab_100009271	(S)-3-hydroxybutyrylcarnitine		0	0.180045	9.09663	12.1025
metab_100019801	3-hydroxyoleoylcarnitine		0	0	0	0.542393
metab_100020414	6-bromotryptophan		0	0	0	1.21137
metab_100020825	3-hydroxyhexanoylcarnitine (1)		0	0	2.76035	4.93223
metab_197	S-adenosylhomocysteine (SAH)		0	0	3.02986	1.75147
metab_999911787	X - 11787		0	0	0	0
metab_999926107	X - 26107		0	0	2.30274	4.32079
