# Supplementary material for: The blood metabolome of brain health in midlife and influences of genes, microbiome and exposome
Source: Nat Aging. 2026 Jun 24;6(7):1452–67. doi: 10.1038/s43587-026-01149-4 (PMC13375541; doi:10.1038/s43587-026-01149-4)
Supplement: Supplementary file 8 — Statistical Source Data. [file 43587_2026_1149_MOESM8_ESM.xlsx]

## Sheet: Figure4a
Features	explained_variance_score	Metabolites	Percent_variance_explained	color
1_Microbiota	0.304011	metab_100000010	30.4011	grey
1_Microbiota	0.195511	metab_100000011	19.5511	grey
1_Microbiota	0.161327	metab_100000014	16.1327	grey
1_Microbiota	0.0657448	metab_999912411	6.57448	grey
1_Microbiota	0.0322813	metab_999912456	3.22813	grey
1_Microbiota	0.139051	metab_999912544	13.9051	grey
1_Microbiota	0.0039643	metab_999912707	0.39643	grey
1_Microbiota	0.133108	metab_100002488	13.3108	grey
1_Microbiota	0.0366441	metab_100002544	3.66441	grey
1_Microbiota	0.139114	metab_100020536	13.9114	grey
1_Microbiota	0.0062671	metab_100020542	0.62671	grey
1_Microbiota	0.045314	metab_100020550	4.5314	grey
1_Microbiota	0.00210508	metab_100015966	0.210508	grey
1_Microbiota	0.0302828	metab_100015967	3.02828	grey
1_Microbiota	0.00831466	metab_100015968	0.831466	grey
1_Microbiota	0.0980558	metab_1104	9.80558	grey
1_Microbiota	0.0424809	metab_100002014	4.24809	grey
1_Microbiota	0.170255	metab_100002021	17.0255	grey
1_Microbiota	0.0348069	metab_100001624	3.48069	grey
1_Microbiota	0.0216405	metab_100001657	2.16405	grey
1_Microbiota	0.0524238	metab_100001658	5.24238	grey
1_Microbiota	0.0860403	metab_999924243	8.60403	grey
1_Microbiota	0.0862835	metab_999924307	8.62835	grey
1_Microbiota	0.016147	metab_100006296	1.6147	grey
1_Microbiota	0.00131021	metab_100015625	0.131021	grey
1_Microbiota	0.00575151	metab_100021839	0.575151	grey
1_Microbiota	0.139359	metab_999921286	13.9359	grey
1_Microbiota	0.0312382	metab_999921310	3.12382	grey
1_Microbiota	0.0353025	metab_100004110	3.53025	red
1_Microbiota	0.0636608	metab_100004111	6.36608	grey
1_Microbiota	0.0673305	metab_100004112	6.73305	grey
1_Microbiota	0.00337394	metab_100004182	0.337394	grey
1_Microbiota	0.0177296	metab_999917325	1.77296	grey
1_Microbiota	0.0800062	metab_999917354	8.00062	grey
1_Microbiota	0.022678	metab_999917367	2.2678	grey
1_Microbiota	0.034057	metab_999917612	3.4057	grey
1_Microbiota	0.00918168	metab_100004601	0.918168	grey
1_Microbiota	0.0153563	metab_100001731	1.53563	grey
1_Microbiota	0.0455759	metab_100001756	4.55759	grey
1_Microbiota	0.0273305	metab_999924344	2.73305	grey
1_Microbiota	0.00546102	metab_999924475	0.546102	grey
1_Microbiota	0.0554794	metab_100006438	5.54794	grey
1_Microbiota	0.109798	metab_100001510	10.9798	grey
1_Microbiota	0.0155556	metab_100001541	1.55556	grey
1_Microbiota	0.215884	metab_999921442	21.5884	grey
1_Microbiota	0.0090598	metab_999921467	0.90598	grey
1_Microbiota	0.133543	metab_999921733	13.3543	grey
1_Microbiota	0.0192793	metab_100004208	1.92793	grey
1_Microbiota	0.150886	metab_100004295	15.0886	grey
1_Microbiota	0.0372825	metab_100004318	3.72825	grey
1_Microbiota	0.109252	metab_999918901	10.9252	grey
1_Microbiota	0.00101256	metab_100009042	0.101256	grey
1_Microbiota	0.161248	metab_100009045	16.1248	grey
1_Microbiota	0.0139398	metab_100009069	1.39398	grey
1_Microbiota	0.00115864	metab_100005402	0.115864	grey
1_Microbiota	0.013226	metab_100005403	1.3226	grey
1_Microbiota	0.0491348	metab_100005418	4.91348	grey
1_Microbiota	0.00478926	metab_100005864	0.478926	grey
1_Microbiota	0.122145	metab_999912816	12.2145	grey
1_Microbiota	0.0799332	metab_999912851	7.99332	grey
1_Microbiota	0.0183483	metab_100002761	1.83483	grey
1_Microbiota	0.117769	metab_100002911	11.7769	grey
1_Microbiota	0.00165743	metab_100020425	0.165743	grey
1_Microbiota	0.0617422	metab_100020427	6.17422	grey
1_Microbiota	0.0417788	metab_100020479	4.17788	grey
1_Microbiota	0.0506474	metab_999911315	5.06474	grey
1_Microbiota	0.0217819	metab_100015793	2.17819	grey
1_Microbiota	0.112172	metab_100001034	11.2172	grey
1_Microbiota	0.157794	metab_100001083	15.7794	grey
1_Microbiota	0.00426275	metab_100009009	0.426275	grey
1_Microbiota	0.00468566	metab_100019794	0.468566	grey
1_Microbiota	0.0517522	metab_999926119	5.17522	grey
1_Microbiota	0.0105192	metab_100002027	1.05192	grey
1_Microbiota	0.056632	metab_100002049	5.6632	grey
1_Microbiota	0.0156728	metab_999925520	1.56728	grey
1_Microbiota	0.0631073	metab_100001605	6.31073	grey
1_Microbiota	0.0504245	metab_999923655	5.04245	grey
1_Microbiota	0.178921	metab_100001417	17.8921	grey
1_Microbiota	0.00969742	metab_100001423	0.969742	grey
1_Microbiota	0.318729	metab_100001315	31.8729	grey
1_Microbiota	0.0159577	metab_100009264	1.59577	grey
1_Microbiota	0.102427	metab_100006108	10.2427	grey
1_Microbiota	0.0430992	metab_100006126	4.30992	red
1_Microbiota	0.0649624	metab_100006190	6.49624	grey
1_Microbiota	0.223914	metab_100006191	22.3914	grey
1_Microbiota	0.0385299	metab_100006260	3.85299	grey
1_Microbiota	0.0574277	metab_302	5.74277	grey
1_Microbiota	0.0168585	metab_339	1.68585	grey
1_Microbiota	0.132204	metab_1135	13.2204	grey
1_Microbiota	0.101761	metab_100001148	10.1761	grey
1_Microbiota	0.132861	metab_999915728	13.2861	grey
1_Microbiota	0.00368163	metab_999916576	0.368163	grey
1_Microbiota	0.0102196	metab_999916935	1.02196	grey
1_Microbiota	0.112988	metab_100003434	11.2988	grey
1_Microbiota	0.0120728	metab_100003470	1.20728	grey
1_Microbiota	0.138869	metab_100020819	13.8869	grey
1_Microbiota	0.0266679	metab_100020823	2.66679	grey
1_Microbiota	0.0682584	metab_100020851	6.82584	grey
1_Microbiota	0.0543485	metab_100020975	5.43485	red
1_Microbiota	0.00363537	metab_100000861	0.363537	grey
1_Microbiota	0.217284	metab_999912216	21.7284	grey
1_Microbiota	0.093238	metab_999912283	9.3238	grey
1_Microbiota	0.0346069	metab_999912306	3.46069	grey
1_Microbiota	0.00722049	metab_100020262	0.722049	red
1_Microbiota	0.0262537	metab_100020276	2.62537	grey
1_Microbiota	0.0512457	metab_100001977	5.12457	grey
1_Microbiota	0.24813	metab_100002253	24.813	grey
1_Microbiota	0.0277038	metab_1258	2.77038	grey
1_Microbiota	0.0710846	metab_100001092	7.10846	grey
1_Microbiota	0.0506386	metab_100001106	5.06386	red
1_Microbiota	0.01825	metab_999913844	1.825	grey
1_Microbiota	0.0122352	metab_100021162	1.22352	grey
1_Microbiota	0.0519197	metab_100021208	5.19197	red
1_Microbiota	0.0251165	metab_100000711	2.51165	grey
1_Microbiota	0.306746	metab_999911843	30.6746	grey
1_Microbiota	0.347114	metab_999911850	34.7114	grey
1_Microbiota	0.0134574	metab_100001806	1.34574	red
1_Microbiota	0.0326424	metab_100020371	3.26424	grey
1_Microbiota	0.00990402	metab_100020377	0.990402	grey
1_Microbiota	0.0568596	metab_100020419	5.68596	grey
1_Microbiota	0.0140981	metab_100020421	1.40981	red
1_Microbiota	0.038667	metab_100002154	3.8667	red
1_Microbiota	0.103492	metab_100002185	10.3492	grey
1_Microbiota	0.0113049	metab_999924546	1.13049	grey
1_Microbiota	0.025164	metab_999924757	2.5164	grey
1_Microbiota	0.0754747	metab_999924811	7.54747	grey
1_Microbiota	0.00925886	metab_999924812	0.925886	grey
1_Microbiota	0.0341606	metab_100006642	3.41606	grey
1_Microbiota	0.0166663	metab_100015789	1.66663	red
1_Microbiota	0.0035564	metab_100015791	0.35564	grey
1_Microbiota	0.102179	metab_999921821	10.2179	grey
1_Microbiota	0.0641833	metab_999922509	6.41833	grey
1_Microbiota	0.0179779	metab_999922834	1.79779	grey
1_Microbiota	0.0764133	metab_999923587	7.64133	grey
1_Microbiota	0.0355811	metab_100001400	3.55811	grey
1_Microbiota	0.0514403	metab_100001403	5.14403	grey
1_Microbiota	0.0327143	metab_100001404	3.27143	grey
1_Microbiota	0.0417961	metab_100001405	4.17961	grey
1_Microbiota	0.0318985	metab_100010925	3.18985	grey
1_Microbiota	0.136633	metab_100001279	13.6633	grey
1_Microbiota	0.0193419	metab_100001287	1.93419	grey
1_Microbiota	0.0884717	metab_100000442	8.84717	grey
1_Microbiota	0.0272598	metab_100000467	2.72598	grey
1_Microbiota	0.0175857	metab_100006005	1.75857	grey
1_Microbiota	0.0231085	metab_100006082	2.31085	grey
1_Microbiota	0.0867719	metab_100006092	8.67719	grey
1_Microbiota	0.0947452	metab_100006098	9.47452	grey
1_Microbiota	0.0063627	metab_100006105	0.63627	grey
2_Medication	0.0116514	metab_100021991	1.16514	grey
2_Medication	0.0185778	metab_100022005	1.85778	grey
2_Medication	0.0139752	metab_100022006	1.39752	grey
2_Medication	0.00950825	metab_100022007	0.950825	grey
2_Medication	0.011823	metab_100022013	1.1823	grey
2_Medication	0.0015011	metab_100022127	0.15011	grey
2_Medication	0.0161811	metab_999907765	1.61811	grey
2_Medication	0.0126826	metab_999910458	1.26826	grey
2_Medication	0.0161096	metab_100000882	1.61096	grey
2_Medication	0.0457128	metab_100000963	4.57128	grey
2_Medication	0.0454239	metab_100000997	4.54239	grey
2_Medication	0.00644342	metab_100000998	0.644342	grey
2_Medication	0.0275326	metab_100001006	2.75326	grey
2_Medication	0.0963188	metab_100015882	9.63188	grey
2_Medication	0.0322966	metab_100015962	3.22966	grey
2_Medication	0.00874722	metab_100015966	0.874722	grey
2_Medication	0.0312729	metab_100015967	3.12729	grey
2_Medication	0.0356501	metab_100015968	3.56501	grey
2_Medication	0.0111299	metab_100015971	1.11299	grey
2_Medication	0.00742868	metab_100016038	0.742868	grey
2_Medication	0.0403847	metab_100008977	4.03847	grey
2_Medication	0.0313226	metab_100008980	3.13226	grey
2_Medication	0.000249709	metab_100008984	0.0249709	grey
2_Medication	0.0244048	metab_100008990	2.44048	grey
2_Medication	0.057327	metab_100008991	5.7327	grey
2_Medication	0.0979118	metab_100008992	9.79118	grey
2_Medication	0.0131248	metab_100008993	1.31248	grey
2_Medication	0.0825226	metab_100008994	8.25226	grey
2_Medication	0.00906149	metab_1104	0.906149	grey
2_Medication	0.0117772	metab_1111	1.17772	grey
2_Medication	0.0358991	metab_1134	3.58991	grey
2_Medication	0.00453737	metab_999925810	0.453737	grey
2_Medication	0.0600302	metab_999925828	6.00302	grey
2_Medication	0.0279053	metab_999926106	2.79053	grey
2_Medication	0.0432079	metab_999926107	4.32079	red
2_Medication	0.0312624	metab_999926108	3.12624	grey
2_Medication	0.00693745	metab_999926109	0.693745	grey
2_Medication	0.0365072	metab_144	3.65072	grey
2_Medication	0.00220541	metab_158	0.220541	grey
2_Medication	0.0193968	metab_182	1.93968	grey
2_Medication	0.0149929	metab_189	1.49929	grey
2_Medication	0.0140137	metab_194	1.40137	grey
2_Medication	0.0175147	metab_197	1.75147	red
2_Medication	0.0361852	metab_100001992	3.61852	grey
2_Medication	0.0372671	metab_100001993	3.72671	grey
2_Medication	0.0589622	metab_100001994	5.89622	grey
2_Medication	0.00130163	metab_100002014	0.130163	grey
2_Medication	0.0343316	metab_100002021	3.43316	grey
2_Medication	0.0359301	metab_100002024	3.59301	grey
2_Medication	0.0218643	metab_100000015	2.18643	grey
2_Medication	0.0264595	metab_100000036	2.64595	grey
2_Medication	0.00711013	metab_100000039	0.711013	grey
2_Medication	0.00388278	metab_999912798	0.388278	grey
2_Medication	0.00867819	metab_100001198	0.867819	grey
2_Medication	0.0825127	metab_100001208	8.25127	grey
2_Medication	0.0194106	metab_100001211	1.94106	grey
2_Medication	0.00285873	metab_100001232	0.285873	grey
2_Medication	0.020552	metab_100001254	2.0552	grey
2_Medication	0.0490401	metab_100001256	4.90401	grey
2_Medication	0.0902221	metab_100002500	9.02221	grey
2_Medication	0.0211079	metab_100002514	2.11079	grey
2_Medication	0.104224	metab_100002544	10.4224	grey
2_Medication	0.0113753	metab_100002613	1.13753	grey
2_Medication	0.0415472	metab_100020541	4.15472	grey
2_Medication	0.0228379	metab_344	2.28379	grey
2_Medication	0.0101008	metab_376	1.01008	grey
2_Medication	0.0526798	metab_381	5.26798	grey
2_Medication	0.00990489	metab_397	0.990489	grey
2_Medication	0.00109782	metab_100021707	0.109782	grey
2_Medication	0.0137748	metab_100021728	1.37748	grey
2_Medication	0.0122216	metab_100021760	1.22216	grey
2_Medication	0.014302	metab_100021990	1.4302	grey
2_Medication	0.0608932	metab_100001454	6.08932	grey
2_Medication	0.0038175	metab_100001461	0.38175	grey
2_Medication	0.0142446	metab_100001468	1.42446	grey
2_Medication	0.0203846	metab_100001469	2.03846	grey
2_Medication	0.0184744	metab_100001485	1.84744	grey
2_Medication	0.00419438	metab_799	0.419438	grey
2_Medication	0.0190932	metab_803	1.90932	grey
2_Medication	0.000666078	metab_999919141	0.0666078	grey
2_Medication	0.00692954	metab_999921339	0.692954	grey
2_Medication	0.0160379	metab_999921353	1.60379	grey
2_Medication	0.0438688	metab_999921364	4.38688	grey
2_Medication	0.0639231	metab_100004046	6.39231	grey
2_Medication	0.0176986	metab_999917335	1.76986	grey
2_Medication	0.0316564	metab_999917357	3.16564	grey
2_Medication	0.0515467	metab_100009160	5.15467	grey
2_Medication	0.0453934	metab_100009162	4.53934	grey
2_Medication	0.0397219	metab_100009181	3.97219	grey
2_Medication	0.0750013	metab_100009219	7.50013	grey
2_Medication	0.000879109	metab_100009225	0.0879109	grey
2_Medication	0.0212028	metab_100004541	2.12028	grey
2_Medication	0.00200249	metab_100004542	0.200249	grey
2_Medication	0.0128448	metab_100004635	1.28448	grey
2_Medication	0.0462786	metab_100005373	4.62786	grey
2_Medication	0.0138545	metab_100001635	1.38545	grey
2_Medication	0.0514873	metab_100001655	5.14873	grey
2_Medication	0.00482948	metab_100001662	0.482948	grey
2_Medication	0.0214735	metab_100001668	2.14735	grey
2_Medication	0.00288743	metab_100001730	0.288743	grey
2_Medication	0.0205851	metab_999923787	2.05851	grey
2_Medication	0.00594141	metab_999924241	0.594141	grey
2_Medication	0.0422649	metab_999924328	4.22649	grey
2_Medication	0.0436202	metab_999924334	4.36202	grey
2_Medication	0.0265578	metab_999924337	2.65578	grey
2_Medication	0.00235885	metab_100006290	0.235885	grey
2_Medication	0.0256019	metab_100006292	2.56019	red
2_Medication	0.0393851	metab_100006293	3.93851	grey
2_Medication	0.0148463	metab_100006294	1.48463	grey
2_Medication	0.0195471	metab_100006295	1.95471	grey
2_Medication	0.0605362	metab_100006296	6.05362	grey
2_Medication	0.0379795	metab_100006298	3.79795	grey
2_Medication	0.0364137	metab_100006314	3.64137	grey
2_Medication	0.0127766	metab_100006367	1.27766	grey
2_Medication	0.00866777	metab_100015609	0.866777	grey
2_Medication	0.0140156	metab_100015618	1.40156	grey
2_Medication	0.1198	metab_100015620	11.98	grey
2_Medication	0.0967902	metab_100015623	9.67902	grey
2_Medication	0.151331	metab_100015625	15.1331	grey
2_Medication	0.0432452	metab_100001509	4.32452	grey
2_Medication	0.0315465	metab_100001510	3.15465	grey
2_Medication	0.0311362	metab_100001540	3.11362	grey
2_Medication	0.0506672	metab_100001541	5.06672	grey
2_Medication	0.00130059	metab_100001561	0.130059	grey
2_Medication	0.00326233	metab_100001562	0.326233	grey
2_Medication	0.000718278	metab_100021324	0.0718278	grey
2_Medication	0.010786	metab_100021331	1.0786	grey
2_Medication	0.0429775	metab_100021372	4.29775	grey
2_Medication	0.0246179	metab_999921441	2.46179	grey
2_Medication	0.150448	metab_999921467	15.0448	grey
2_Medication	0.0267359	metab_999921470	2.67359	grey
2_Medication	0.165144	metab_999921471	16.5144	grey
2_Medication	0.00334471	metab_999921607	0.334471	grey
2_Medication	0.00149771	metab_999921796	0.149771	grey
2_Medication	0.00693103	metab_536	0.693103	red
2_Medication	0.00843903	metab_537	0.843903	grey
2_Medication	0.0339395	metab_561	3.39395	grey
2_Medication	0.0437108	metab_572	4.37108	grey
2_Medication	0.0186975	metab_796	1.86975	grey
2_Medication	0.0135864	metab_100004328	1.35864	grey
2_Medication	0.0293134	metab_100004329	2.93134	grey
2_Medication	0.0224756	metab_100004499	2.24756	grey
2_Medication	0.0117148	metab_999917685	1.17148	grey
2_Medication	0.0327867	metab_999918886	3.27867	grey
2_Medication	0.0401227	metab_999918887	4.01227	grey
2_Medication	0.0560839	metab_999918888	5.60839	grey
2_Medication	0.0644052	metab_100009030	6.44052	grey
2_Medication	0.0382552	metab_100009038	3.82552	grey
2_Medication	0.0166212	metab_100009045	1.66212	grey
2_Medication	0.0189479	metab_100009054	1.89479	grey
2_Medication	9.62627e-05	metab_100009055	0.00962627	grey
2_Medication	0.0543953	metab_100009066	5.43953	grey
2_Medication	0.0231609	metab_100005384	2.31609	grey
2_Medication	0.023588	metab_100005403	2.3588	grey
2_Medication	0.0559861	metab_100005418	5.59861	grey
2_Medication	0.0164287	metab_100005834	1.64287	grey
2_Medication	0.0886526	metab_100005850	8.86526	grey
2_Medication	0.0149015	metab_100005864	1.49015	grey
2_Medication	0.0165358	metab_100001731	1.65358	grey
2_Medication	0.00387437	metab_100001734	0.387437	grey
2_Medication	0.0390148	metab_100001740	3.90148	grey
2_Medication	0.00554962	metab_999924418	0.554962	red
2_Medication	0.0179853	metab_999924494	1.79853	grey
2_Medication	0.0293856	metab_999924518	2.93856	grey
2_Medication	0.0342485	metab_999924544	3.42485	grey
2_Medication	0.0271882	metab_100006378	2.71882	grey
2_Medication	0.00468229	metab_100010927	0.468229	grey
2_Medication	0.00634669	metab_100010930	0.634669	grey
2_Medication	0.0429982	metab_100010936	4.29982	grey
2_Medication	0.0311144	metab_100010937	3.11144	grey
2_Medication	0.0262259	metab_100010940	2.62259	grey
2_Medication	0.022179	metab_100010941	2.2179	grey
2_Medication	0.000650686	metab_100010942	0.0650686	grey
2_Medication	0.0305704	metab_100010949	3.05704	grey
2_Medication	0.0146602	metab_100010950	1.46602	grey
2_Medication	0.00915532	metab_100010955	0.915532	grey
2_Medication	0.0252171	metab_999911315	2.52171	grey
2_Medication	0.0337019	metab_999911444	3.37019	grey
2_Medication	0.0631989	metab_100015793	6.31989	grey
2_Medication	0.00299684	metab_100015797	0.299684	grey
2_Medication	0.0224175	metab_100015833	2.24175	grey
2_Medication	0.00068299	metab_100015835	0.068299	grey
2_Medication	0.0246745	metab_100015837	2.46745	grey
2_Medication	0.00621388	metab_100001054	0.621388	grey
2_Medication	0.0195525	metab_100001073	1.95525	grey
2_Medication	0.00785627	metab_1052	0.785627	grey
2_Medication	0.0341433	metab_1053	3.41433	grey
2_Medication	0.103332	metab_1082	10.3332	grey
2_Medication	0.00639796	metab_1083	0.639796	grey
2_Medication	0.0536623	metab_1084	5.36623	grey
2_Medication	0.00537917	metab_1094	0.537917	grey
2_Medication	0.0633528	metab_100009007	6.33528	grey
2_Medication	0.081653	metab_100009009	8.1653	grey
2_Medication	0.0151077	metab_100009025	1.51077	grey
2_Medication	0.0405866	metab_100019794	4.05866	grey
2_Medication	0.00542393	metab_100019801	0.542393	red
2_Medication	0.0113523	metab_100019972	1.13523	grey
2_Medication	0.0136056	metab_999926119	1.36056	grey
2_Medication	0.0269732	metab_100002026	2.69732	grey
2_Medication	0.0347017	metab_100002027	3.47017	grey
2_Medication	0.0384376	metab_100002028	3.84376	grey
2_Medication	0.00733941	metab_100002029	0.733941	grey
2_Medication	0.0475195	metab_100002067	4.75195	grey
2_Medication	0.00645847	metab_100002070	0.645847	grey
2_Medication	0.0029143	metab_100002102	0.29143	grey
2_Medication	0.0128242	metab_100002106	1.28242	grey
2_Medication	0.0412559	metab_1537	4.12559	grey
2_Medication	0.0108043	metab_1538	1.08043	grey
2_Medication	0.403991	metab_1869	40.3991	grey
2_Medication	0.0345188	metab_999912844	3.45188	grey
2_Medication	0.00331581	metab_999912851	0.331581	grey
2_Medication	0.00182466	metab_999913431	0.182466	grey
2_Medication	0.0074847	metab_100001263	0.74847	grey
2_Medication	0.0234981	metab_100001271	2.34981	grey
2_Medication	0.0547696	metab_100002761	5.47696	grey
2_Medication	0.00198281	metab_100002769	0.198281	red
2_Medication	0.0136683	metab_100002784	1.36683	grey
2_Medication	0.0684093	metab_100002873	6.84093	grey
2_Medication	0.0378232	metab_100002875	3.78232	grey
2_Medication	0.135133	metab_100020423	13.5133	grey
2_Medication	0.117149	metab_100020425	11.7149	grey
2_Medication	0.185233	metab_100020427	18.5233	grey
2_Medication	0.00221529	metab_100020478	0.221529	grey
2_Medication	0.00656635	metab_100020492	0.656635	grey
2_Medication	0.0135788	metab_302	1.35788	grey
2_Medication	0.0411915	metab_310	4.11915	grey
2_Medication	0.0125342	metab_331	1.25342	grey
2_Medication	0.0119494	metab_340	1.19494	grey
2_Medication	0.0234551	metab_999923659	2.34551	grey
2_Medication	0.0188053	metab_999923665	1.88053	grey
2_Medication	0.0134421	metab_999923680	1.34421	grey
2_Medication	0.0110282	metab_100001409	1.10282	grey
2_Medication	0.000844555	metab_100001412	0.0844555	grey
2_Medication	0.0203364	metab_100001413	2.03364	grey
2_Medication	0.00765383	metab_100001415	0.765383	grey
2_Medication	0.0244115	metab_100001416	2.44115	grey
2_Medication	0.00877013	metab_100001417	0.877013	grey
2_Medication	0.00199916	metab_100001423	0.199916	grey
2_Medication	0.0133687	metab_100001426	1.33687	grey
2_Medication	0.00419002	metab_100001446	0.419002	grey
2_Medication	0.00519262	metab_100001320	0.519262	grey
2_Medication	0.0831533	metab_100001334	8.31533	grey
2_Medication	0.0571301	metab_100001359	5.71301	grey
2_Medication	0.0149742	metab_100009264	1.49742	grey
2_Medication	0.121025	metab_100009271	12.1025	red
2_Medication	0.0856344	metab_100009272	8.56344	grey
2_Medication	0.0665107	metab_100009343	6.65107	grey
2_Medication	0.0537261	metab_100009345	5.37261	grey
2_Medication	0.00562921	metab_100009394	0.562921	grey
2_Medication	0.017298	metab_100006126	1.7298	red
2_Medication	0.0190831	metab_100006129	1.90831	grey
2_Medication	0.0151293	metab_100006191	1.51293	grey
2_Medication	0.0120209	metab_100006260	1.20209	grey
2_Medication	0.0078897	metab_100000054	0.78897	grey
2_Medication	0.0109288	metab_100000096	1.09288	grey
2_Medication	0.0149252	metab_100000265	1.49252	grey
2_Medication	0.00417522	metab_100000269	0.417522	red
2_Medication	0.0129528	metab_100000282	1.29528	grey
2_Medication	0.0142111	metab_100000406	1.42111	grey
2_Medication	0.030598	metab_999925420	3.0598	red
2_Medication	0.0119057	metab_999925422	1.19057	grey
2_Medication	0.0033806	metab_999925790	0.33806	grey
2_Medication	0.0103661	metab_100001606	1.03661	grey
2_Medication	0.0250976	metab_100008920	2.50976	grey
2_Medication	0.0269945	metab_100008921	2.69945	grey
2_Medication	0.0423075	metab_100008928	4.23075	grey
2_Medication	0.014743	metab_100008952	1.4743	grey
2_Medication	0.0620965	metab_100008954	6.20965	grey
2_Medication	0.0425886	metab_100008955	4.25886	grey
2_Medication	0.0522385	metab_100008956	5.22385	grey
2_Medication	0.0461352	metab_100008957	4.61352	grey
2_Medication	0.0197361	metab_100015681	1.97361	grey
2_Medication	0.0313144	metab_100015684	3.13144	grey
2_Medication	0.0309211	metab_100015731	3.09211	grey
2_Medication	0.00398875	metab_100015744	0.398875	grey
2_Medication	0.14061	metab_100015745	14.061	grey
2_Medication	0.0612773	metab_100000773	6.12773	grey
2_Medication	0.0336216	metab_100000774	3.36216	grey
2_Medication	0.0607019	metab_100000792	6.07019	grey
2_Medication	0.00413306	metab_100000802	0.413306	grey
2_Medication	0.0407974	metab_100000840	4.07974	grey
2_Medication	0.0176339	metab_100000841	1.76339	grey
2_Medication	0.0333042	metab_100000846	3.33042	grey
2_Medication	0.0529724	metab_999912117	5.29724	grey
2_Medication	0.0142676	metab_922	1.42676	grey
2_Medication	0.00260247	metab_209	0.260247	grey
2_Medication	0.0358087	metab_212	3.58087	grey
2_Medication	0.0066528	metab_234	0.66528	grey
2_Medication	0.0230775	metab_235	2.30775	grey
2_Medication	0.0328579	metab_240	3.28579	grey
2_Medication	0.00723574	metab_100020259	0.723574	grey
2_Medication	0.024572	metab_100020262	2.4572	red
2_Medication	0.0669026	metab_100020276	6.69026	grey
2_Medication	0.0786621	metab_100001882	7.86621	grey
2_Medication	0.00553061	metab_100001925	0.553061	red
2_Medication	0.0224306	metab_100001948	2.24306	grey
2_Medication	0.00559635	metab_100001951	0.559635	grey
2_Medication	0.023225	metab_100001977	2.3225	grey
2_Medication	0.0705695	metab_100001987	7.05695	grey
2_Medication	0.0275999	metab_100001988	2.75999	grey
2_Medication	0.0260997	metab_100002227	2.60997	grey
2_Medication	0.0483519	metab_100002284	4.83519	grey
2_Medication	0.00904043	metab_100002367	0.904043	grey
2_Medication	0.141253	metab_100002458	14.1253	grey
2_Medication	0.00516699	metab_1221	0.516699	grey
2_Medication	0.00346042	metab_1231	0.346042	grey
2_Medication	0.0124983	metab_100001149	1.24983	grey
2_Medication	0.00197837	metab_100001162	0.197837	grey
2_Medication	0.0167897	metab_100001170	1.67897	grey
2_Medication	0.0414077	metab_100001178	4.14077	grey
2_Medication	0.0474119	metab_999915503	4.74119	grey
2_Medication	0.0180474	metab_999915728	1.80474	grey
2_Medication	0.0331038	metab_999916087	3.31038	grey
2_Medication	0.0654571	metab_999916576	6.54571	grey
2_Medication	0.033161	metab_999916935	3.3161	grey
2_Medication	0.00977802	metab_100003258	0.977802	grey
2_Medication	0.00486957	metab_100003271	0.486957	grey
2_Medication	0.040925	metab_100003434	4.0925	grey
2_Medication	0.013686	metab_100003470	1.3686	grey
2_Medication	0.0104858	metab_100003641	1.04858	grey
2_Medication	0.0134623	metab_100020819	1.34623	grey
2_Medication	0.0493223	metab_100020825	4.93223	red
2_Medication	0.0390487	metab_100020893	3.90487	grey
2_Medication	0.0174962	metab_100020975	1.74962	red
2_Medication	0.0885507	metab_100021000	8.85507	grey
2_Medication	0.0204969	metab_100000656	2.04969	grey
2_Medication	0.0317445	metab_100000657	3.17445	grey
2_Medication	0.00966867	metab_100000672	0.966867	grey
2_Medication	0.0296873	metab_100000706	2.96873	grey
2_Medication	0.10983	metab_100000707	10.983	grey
2_Medication	0.00185586	metab_999911850	0.185586	grey
2_Medication	0.000109553	metab_1001	0.0109553	grey
2_Medication	0.00112793	metab_1004	0.112793	grey
2_Medication	0.0181866	metab_1022	1.81866	grey
2_Medication	0.0872999	metab_1024	8.72999	grey
2_Medication	0.022902	metab_254	2.2902	grey
2_Medication	0.0697484	metab_266	6.97484	grey
2_Medication	0.00878663	metab_275	0.878663	grey
2_Medication	0.0131603	metab_100001777	1.31603	grey
2_Medication	0.0288092	metab_100001778	2.88092	grey
2_Medication	0.022472	metab_100001856	2.2472	grey
2_Medication	0.0152618	metab_100001869	1.52618	grey
2_Medication	0.0306347	metab_100020360	3.06347	grey
2_Medication	0.00918141	metab_100020371	0.918141	grey
2_Medication	0.00948347	metab_100020378	0.948347	grey
2_Medication	0.0121137	metab_100020414	1.21137	red
2_Medication	0.183029	metab_100020419	18.3029	grey
2_Medication	0.176553	metab_100020421	17.6553	red
2_Medication	0.0784955	metab_100002107	7.84955	grey
2_Medication	0.0262768	metab_100002126	2.62768	grey
2_Medication	0.00491565	metab_100002129	0.491565	grey
2_Medication	0.0236381	metab_100002152	2.36381	grey
2_Medication	0.0362072	metab_100002154	3.62072	red
2_Medication	0.0247862	metab_100002185	2.47862	grey
2_Medication	0.0148022	metab_1254	1.48022	grey
2_Medication	0.00832926	metab_1256	0.832926	grey
2_Medication	0.0217793	metab_1268	2.17793	grey
2_Medication	0.00935035	metab_1442	0.935035	grey
2_Medication	0.0283223	metab_1526	2.83223	grey
2_Medication	0.0552789	metab_1528	5.52789	grey
2_Medication	0.0310294	metab_100001086	3.10294	grey
2_Medication	0.0207912	metab_100001112	2.07912	grey
2_Medication	0.0615308	metab_100001121	6.15308	grey
2_Medication	0.0933265	metab_100001145	9.33265	red
2_Medication	0.0157465	metab_999913553	1.57465	grey
2_Medication	0.00550128	metab_999915245	0.550128	grey
2_Medication	0.018318	metab_999915461	1.8318	grey
2_Medication	0.0105852	metab_100002989	1.05852	grey
2_Medication	0.00949565	metab_100002990	0.949565	grey
2_Medication	0.00629841	metab_100003001	0.629841	grey
2_Medication	0.00205624	metab_100003151	0.205624	grey
2_Medication	0.0434284	metab_100003169	4.34284	grey
2_Medication	0.0240291	metab_50	2.40291	grey
2_Medication	0.000183395	metab_62	0.0183395	grey
2_Medication	0.0367086	metab_98	3.67086	grey
2_Medication	0.0122493	metab_111	1.22493	grey
2_Medication	0.137082	metab_112	13.7082	grey
2_Medication	0.0180035	metab_117	1.80035	grey
2_Medication	0.00403368	metab_480	0.403368	grey
2_Medication	0.383021	metab_501	38.3021	grey
2_Medication	0.0289946	metab_512	2.89946	grey
2_Medication	0.018287	metab_533	1.8287	grey
2_Medication	0.0507173	metab_100021103	5.07173	grey
2_Medication	0.038806	metab_100021104	3.8806	grey
2_Medication	0.0124584	metab_100021123	1.24584	grey
2_Medication	0.0103925	metab_100021141	1.03925	grey
2_Medication	0.0985053	metab_100021162	9.85053	grey
2_Medication	0.0558412	metab_100021198	5.58412	grey
2_Medication	0.0357441	metab_999921829	3.57441	grey
2_Medication	0.00301892	metab_999921842	0.301892	grey
2_Medication	0.0247309	metab_999923587	2.47309	grey
2_Medication	0.00088223	metab_100001393	0.088223	grey
2_Medication	0.00831165	metab_100001395	0.831165	grey
2_Medication	0.014603	metab_100009407	1.4603	grey
2_Medication	0.0470462	metab_100010850	4.70462	grey
2_Medication	0.0174908	metab_100010916	1.74908	grey
2_Medication	0.0115304	metab_100010917	1.15304	grey
2_Medication	0.00679519	metab_100010918	0.679519	grey
2_Medication	0.0310093	metab_100010922	3.10093	grey
2_Medication	0.020359	metab_100010923	2.0359	grey
2_Medication	0.0295138	metab_100010925	2.95138	grey
2_Medication	0.110227	metab_100001276	11.0227	grey
2_Medication	0.0483578	metab_100001287	4.83578	grey
2_Medication	0.00267495	metab_100001294	0.267495	grey
2_Medication	0.0183606	metab_100001295	1.83606	grey
2_Medication	0.0317539	metab_100001300	3.17539	grey
2_Medication	0.0111257	metab_100000463	1.11257	grey
2_Medication	0.0144818	metab_100000467	1.44818	grey
2_Medication	0.0218124	metab_100000491	2.18124	grey
2_Medication	0.0178883	metab_100000551	1.78883	grey
2_Medication	0.0735868	metab_100000580	7.35868	grey
2_Medication	0.0666436	metab_100005985	6.66436	grey
2_Medication	0.0384719	metab_100005986	3.84719	grey
2_Medication	0.071483	metab_100006005	7.1483	grey
2_Medication	0.013808	metab_100006092	1.3808	grey
2_Medication	0.035228	metab_999924546	3.5228	grey
2_Medication	0.00108768	metab_999924588	0.108768	grey
2_Medication	0.00164272	metab_999924812	0.164272	grey
2_Medication	0.00410624	metab_100001570	0.410624	grey
2_Medication	0.00706115	metab_100001571	0.706115	grey
2_Medication	0.0092267	metab_100001577	0.92267	grey
2_Medication	0.0769034	metab_100008903	7.69034	grey
2_Medication	0.0103325	metab_100008914	1.03325	grey
2_Medication	0.124956	metab_100015751	12.4956	grey
2_Medication	0.0119708	metab_100015787	1.19708	grey
2_Medication	0.0306374	metab_100015788	3.06374	red
2_Medication	0.096092	metab_100015789	9.6092	red
2_Medication	0.0233717	metab_100015790	2.33717	grey
2_Medication	0.0524994	metab_100015791	5.24994	grey
2_Medication	0.0203711	metab_100015792	2.03711	grey
4_Demographics	0.0148674	metab_100004326	1.48674	red
4_Demographics	0.0203956	metab_100004499	2.03956	grey
4_Demographics	0.0122597	metab_999921441	1.22597	grey
4_Demographics	0.00761795	metab_999921442	0.761795	grey
4_Demographics	0.0425146	metab_999921467	4.25146	grey
4_Demographics	0.0294975	metab_999921470	2.94975	grey
4_Demographics	0.0109719	metab_999921471	1.09719	grey
4_Demographics	0.0843763	metab_999921733	8.43763	grey
4_Demographics	0.0172552	metab_999921736	1.72552	grey
4_Demographics	0.0144039	metab_100001502	1.44039	grey
4_Demographics	0.0326179	metab_100001541	3.26179	grey
4_Demographics	0.0259528	metab_302	2.59528	grey
4_Demographics	0.0568138	metab_340	5.68138	grey
4_Demographics	0.102655	metab_100021331	10.2655	grey
4_Demographics	0.00636206	metab_100021467	0.636206	grey
4_Demographics	0.0151693	metab_100021478	1.51693	grey
4_Demographics	0.122721	metab_100021530	12.2721	grey
4_Demographics	0.019395	metab_100005403	1.9395	grey
4_Demographics	0.0379782	metab_100005418	3.79782	grey
4_Demographics	0.00738157	metab_100005834	0.738157	grey
4_Demographics	0.0163609	metab_100005864	1.63609	grey
4_Demographics	0.00849446	metab_100009030	0.849446	grey
4_Demographics	0.0216914	metab_100009045	2.16914	grey
4_Demographics	0.0319125	metab_100009054	3.19125	grey
4_Demographics	0.0250207	metab_100009055	2.50207	grey
4_Demographics	0.0154941	metab_999918886	1.54941	grey
4_Demographics	0.00488648	metab_999918887	0.488648	grey
4_Demographics	0.00903312	metab_999918899	0.903312	grey
4_Demographics	0.0111129	metab_999918901	1.11129	grey
4_Demographics	0.153088	metab_999924344	15.3088	grey
4_Demographics	0.0407008	metab_999924473	4.07008	grey
4_Demographics	0.00495968	metab_999924475	0.495968	grey
4_Demographics	0.0239141	metab_999924518	2.39141	grey
4_Demographics	0.00939542	metab_100001733	0.939542	grey
4_Demographics	0.0303099	metab_100001755	3.03099	grey
4_Demographics	0.0232506	metab_100010930	2.32506	grey
4_Demographics	0.0164822	metab_100010936	1.64822	grey
4_Demographics	0.0116109	metab_100010937	1.16109	grey
4_Demographics	0.0220825	metab_100010940	2.20825	grey
4_Demographics	0.0446975	metab_100006370	4.46975	grey
4_Demographics	0.0505697	metab_100006378	5.05697	grey
4_Demographics	0.0160455	metab_1052	1.60455	grey
4_Demographics	0.0276614	metab_1087	2.76614	grey
4_Demographics	0.00366435	metab_1094	0.366435	grey
4_Demographics	0.0570664	metab_100009007	5.70664	grey
4_Demographics	0.0678728	metab_100009009	6.78728	grey
4_Demographics	0.0135464	metab_100009014	1.35464	grey
4_Demographics	0.014539	metab_100009025	1.4539	grey
4_Demographics	0.00724428	metab_100009027	0.724428	grey
4_Demographics	0.0246161	metab_100015793	2.46161	grey
4_Demographics	0.00985266	metab_100015797	0.985266	grey
4_Demographics	0.0292463	metab_100001033	2.92463	grey
4_Demographics	0.0389606	metab_100001083	3.89606	grey
4_Demographics	0.0397828	metab_999911299	3.97828	grey
4_Demographics	0.0214239	metab_999911315	2.14239	grey
4_Demographics	0.0341121	metab_999911483	3.41121	grey
4_Demographics	0.00687997	metab_100002027	0.687997	grey
4_Demographics	0.0556861	metab_100002028	5.56861	grey
4_Demographics	0.0502376	metab_100002029	5.02376	grey
4_Demographics	0.0143308	metab_100002067	1.43308	grey
4_Demographics	0.0159627	metab_100002106	1.59627	grey
4_Demographics	0.00616854	metab_100019794	0.616854	grey
4_Demographics	0.0441594	metab_100019892	4.41594	grey
4_Demographics	0.00111619	metab_100001263	0.111619	grey
4_Demographics	0.0395214	metab_100001267	3.95214	grey
4_Demographics	0.00241183	metab_100001269	0.241183	grey
4_Demographics	0.0120715	metab_100001271	1.20715	grey
4_Demographics	0.0254075	metab_100001272	2.54075	grey
4_Demographics	0.00656309	metab_999912847	0.656309	grey
4_Demographics	0.00045171	metab_1538	0.045171	grey
4_Demographics	0.0209994	metab_1547	2.09994	grey
4_Demographics	0.00125655	metab_1629	0.125655	grey
4_Demographics	0.0178459	metab_2050	1.78459	grey
4_Demographics	0.0323027	metab_100020423	3.23027	grey
4_Demographics	0.0427832	metab_100020425	4.27832	grey
4_Demographics	0.0546214	metab_100020427	5.46214	grey
4_Demographics	0.00477819	metab_100020478	0.477819	grey
4_Demographics	0.0589792	metab_100020492	5.89792	grey
4_Demographics	0.0301848	metab_100020496	3.01848	grey
4_Demographics	0.021124	metab_100020497	2.1124	grey
4_Demographics	0.00137426	metab_100020502	0.137426	grey
4_Demographics	0.00972139	metab_535	0.972139	red
4_Demographics	0.0586038	metab_561	5.86038	grey
4_Demographics	0.0727256	metab_796	7.27256	grey
4_Demographics	0.0150116	metab_100002761	1.50116	grey
4_Demographics	0.0913919	metab_100002873	9.13919	grey
4_Demographics	0.0409246	metab_100002875	4.09246	grey
4_Demographics	0.0125447	metab_100008977	1.25447	grey
4_Demographics	0.00301658	metab_100008984	0.301658	grey
4_Demographics	0.00299416	metab_100008991	0.299416	grey
4_Demographics	0.0447285	metab_100008992	4.47285	grey
4_Demographics	0.00377667	metab_1124	0.377667	grey
4_Demographics	0.00761587	metab_1128	0.761587	grey
4_Demographics	0.0289077	metab_1134	2.89077	grey
4_Demographics	0.00107248	metab_100000998	0.107248	grey
4_Demographics	0.0625503	metab_100001006	6.25503	grey
4_Demographics	0.295601	metab_100015965	29.5601	grey
4_Demographics	0.0368114	metab_100015966	3.68114	grey
4_Demographics	0.0719915	metab_100015967	7.19915	grey
4_Demographics	0.0596478	metab_100015968	5.96478	grey
4_Demographics	0.0665267	metab_100015971	6.65267	grey
4_Demographics	0.00674979	metab_100022005	0.674979	grey
4_Demographics	0.00617245	metab_100022006	0.617245	grey
4_Demographics	0.00332809	metab_100022007	0.332809	grey
4_Demographics	0.0477977	metab_100022013	4.77977	grey
4_Demographics	0.0391481	metab_100022127	3.91481	grey
4_Demographics	0.0109964	metab_100001990	1.09964	grey
4_Demographics	0.151554	metab_100001992	15.1554	grey
4_Demographics	0.0430703	metab_100001993	4.30703	grey
4_Demographics	0.0288563	metab_100001994	2.88563	grey
4_Demographics	0.0196484	metab_100002021	1.96484	grey
4_Demographics	0.0536426	metab_100002024	5.36426	grey
4_Demographics	0.079029	metab_999925828	7.9029	grey
4_Demographics	0.0484247	metab_999926109	4.84247	grey
4_Demographics	0.0548391	metab_999926111	5.48391	grey
4_Demographics	0.0204199	metab_100020203	2.04199	grey
4_Demographics	0.00940753	metab_100020208	0.940753	grey
4_Demographics	0.00679541	metab_100020215	0.679541	grey
4_Demographics	0.0133519	metab_100001232	1.33519	grey
4_Demographics	0.0539172	metab_100001254	5.39172	grey
4_Demographics	0.0289247	metab_100001256	2.89247	grey
4_Demographics	0.0888018	metab_999912456	8.88018	grey
4_Demographics	0.0052308	metab_999912544	0.52308	grey
4_Demographics	0.00144737	metab_999912680	0.144737	grey
4_Demographics	0.00203296	metab_100000010	0.203296	grey
4_Demographics	0.0196146	metab_100000011	1.96146	grey
4_Demographics	0.0373649	metab_100000015	3.73649	grey
4_Demographics	0.00968067	metab_100000036	0.968067	grey
4_Demographics	0.286147	metab_100020515	28.6147	red
4_Demographics	0.0231493	metab_803	2.31493	grey
4_Demographics	0.0110026	metab_100002462	1.10026	grey
4_Demographics	0.000416051	metab_100002488	0.0416051	grey
4_Demographics	0.0627259	metab_100002500	6.27259	grey
4_Demographics	0.0433579	metab_100002514	4.33579	grey
4_Demographics	0.113631	metab_100002544	11.3631	grey
4_Demographics	0.0544851	metab_62	5.44851	grey
4_Demographics	0.0281086	metab_98	2.81086	grey
4_Demographics	0.00743722	metab_100003901	0.743722	grey
4_Demographics	0.0254215	metab_100004046	2.54215	grey
4_Demographics	0.0115719	metab_100004083	1.15719	grey
4_Demographics	0.0480514	metab_100004110	4.80514	red
4_Demographics	0.0197658	metab_100004112	1.97658	grey
4_Demographics	0.01574	metab_100004182	1.574	grey
4_Demographics	0.012611	metab_999919438	1.2611	grey
4_Demographics	0.0502409	metab_999921286	5.02409	grey
4_Demographics	0.000642802	metab_999921339	0.0642802	grey
4_Demographics	0.003691	metab_999921364	0.3691	grey
4_Demographics	0.00144342	metab_344	0.144342	grey
4_Demographics	0.0134674	metab_358	1.34674	grey
4_Demographics	0.00153585	metab_376	0.153585	grey
4_Demographics	0.0693174	metab_381	6.93174	grey
4_Demographics	0.01806	metab_100021666	1.806	grey
4_Demographics	0.0062196	metab_100021709	0.62196	grey
4_Demographics	0.0287446	metab_100021760	2.87446	grey
4_Demographics	0.00646049	metab_100001461	0.646049	grey
4_Demographics	0.0123848	metab_100001466	1.23848	grey
4_Demographics	0.00522833	metab_100004575	0.522833	grey
4_Demographics	0.00103898	metab_100004635	0.103898	grey
4_Demographics	0.0046579	metab_100005372	0.46579	grey
4_Demographics	0.00971477	metab_100005373	0.971477	grey
4_Demographics	0.00396408	metab_100009160	0.396408	grey
4_Demographics	0.00859133	metab_100009162	0.859133	grey
4_Demographics	0.0186193	metab_999917354	1.86193	grey
4_Demographics	0.00871058	metab_999923787	0.871058	grey
4_Demographics	0.0176165	metab_999924243	1.76165	grey
4_Demographics	0.0103277	metab_999924328	1.03277	grey
4_Demographics	0.00487606	metab_999924337	0.487606	grey
4_Demographics	0.0108565	metab_179	1.08565	grey
4_Demographics	0.031035	metab_181	3.1035	grey
4_Demographics	0.0399961	metab_182	3.99961	grey
4_Demographics	0.0261482	metab_100015618	2.61482	grey
4_Demographics	0.02955	metab_100015620	2.955	grey
4_Demographics	0.0330276	metab_100015623	3.30276	grey
4_Demographics	0.0422178	metab_100015625	4.22178	grey
4_Demographics	0.0179601	metab_100015632	1.79601	grey
4_Demographics	0.0330327	metab_100015638	3.30327	grey
4_Demographics	0.0342076	metab_100006292	3.42076	red
4_Demographics	0.0212182	metab_100006293	2.12182	grey
4_Demographics	0.00496338	metab_100006295	0.496338	grey
4_Demographics	0.00396453	metab_100006296	0.396453	grey
4_Demographics	0.0186811	metab_100006314	1.86811	grey
4_Demographics	0.00977914	metab_932	0.977914	grey
4_Demographics	0.0233158	metab_999911795	2.33158	grey
4_Demographics	0.000136297	metab_999911852	0.0136297	grey
4_Demographics	0.067827	metab_999912026	6.7827	grey
4_Demographics	0.0103425	metab_100000706	1.03425	grey
4_Demographics	0.000993348	metab_100000711	0.0993348	grey
4_Demographics	0.0029037	metab_100002107	0.29037	grey
4_Demographics	0.0306126	metab_100002113	3.06126	grey
4_Demographics	0.0112513	metab_100002129	1.12513	grey
4_Demographics	0.00433165	metab_100002152	0.433165	grey
4_Demographics	0.0466894	metab_100002154	4.66894	red
4_Demographics	0.00963138	metab_100002196	0.963138	grey
4_Demographics	0.209588	metab_100001806	20.9588	red
4_Demographics	0.0159124	metab_100001856	1.59124	grey
4_Demographics	0.0033628	metab_100001868	0.33628	grey
4_Demographics	0.0198777	metab_100020360	1.98777	grey
4_Demographics	0.0306873	metab_100020377	3.06873	grey
4_Demographics	0.0466735	metab_100020419	4.66735	grey
4_Demographics	0.0539519	metab_100020421	5.39519	red
4_Demographics	0.0440032	metab_999913684	4.40032	grey
4_Demographics	0.0108076	metab_999915245	1.08076	grey
4_Demographics	0.00870713	metab_100001102	0.870713	grey
4_Demographics	0.010864	metab_100001126	1.0864	grey
4_Demographics	0.0132809	metab_1254	1.32809	grey
4_Demographics	0.0467989	metab_1258	4.67989	grey
4_Demographics	0.00889174	metab_1526	0.889174	grey
4_Demographics	0.0264009	metab_100021103	2.64009	grey
4_Demographics	0.0299761	metab_100021104	2.99761	grey
4_Demographics	0.0340285	metab_100021162	3.40285	grey
4_Demographics	0.0386853	metab_100021198	3.86853	grey
4_Demographics	0.0775581	metab_100021208	7.75581	red
4_Demographics	0.00974587	metab_100002953	0.974587	grey
4_Demographics	0.0146824	metab_100002989	1.46824	grey
4_Demographics	0.0126072	metab_100002990	1.26072	grey
4_Demographics	0.0248468	metab_100003001	2.48468	grey
4_Demographics	0.00596431	metab_100003169	0.596431	grey
4_Demographics	0.00282424	metab_503	0.282424	grey
4_Demographics	0.0067339	metab_504	0.67339	grey
4_Demographics	0.00871961	metab_512	0.871961	grey
4_Demographics	0.00414218	metab_519	0.414218	grey
4_Demographics	0.0512519	metab_100001395	5.12519	grey
4_Demographics	0.0418692	metab_100001397	4.18692	red
4_Demographics	0.00696625	metab_100001399	0.696625	grey
4_Demographics	0.00981083	metab_100001404	0.981083	grey
4_Demographics	0.0495969	metab_999921829	4.95969	grey
4_Demographics	0.00282724	metab_999921842	0.282724	grey
4_Demographics	0.0183801	metab_999922509	1.83801	grey
4_Demographics	0.0128182	metab_100000437	1.28182	red
4_Demographics	0.0151468	metab_100000442	1.51468	grey
4_Demographics	0.0134539	metab_100000551	1.34539	grey
4_Demographics	0.00123727	metab_100005985	0.123727	grey
4_Demographics	0.0917989	metab_100006005	9.17989	grey
4_Demographics	0.00618604	metab_100006098	0.618604	grey
4_Demographics	0.0950477	metab_100010916	9.50477	grey
4_Demographics	0.0810516	metab_100010917	8.10516	grey
4_Demographics	0.0376718	metab_100010918	3.76718	grey
4_Demographics	0.00482636	metab_100010922	0.482636	grey
4_Demographics	0.0694209	metab_100010925	6.94209	grey
4_Demographics	0.0323971	metab_100001287	3.23971	grey
4_Demographics	0.05259	metab_100001294	5.259	grey
4_Demographics	0.0159029	metab_100001296	1.59029	grey
4_Demographics	0.0443975	metab_100001300	4.43975	grey
4_Demographics	0.005149	metab_100001567	0.5149	grey
4_Demographics	0.00914088	metab_100001590	0.914088	grey
4_Demographics	0.0100083	metab_250	1.00083	grey
4_Demographics	0.010601	metab_267	1.0601	grey
4_Demographics	0.0342248	metab_999924546	3.42248	grey
4_Demographics	0.00955045	metab_999924588	0.955045	grey
4_Demographics	0.0191028	metab_999924811	1.91028	grey
4_Demographics	0.295047	metab_999924812	29.5047	grey
4_Demographics	0.0123491	metab_100015751	1.23491	grey
4_Demographics	0.0143899	metab_100015787	1.43899	grey
4_Demographics	0.0322716	metab_100015788	3.22716	red
4_Demographics	0.0388575	metab_100015789	3.88575	red
4_Demographics	0.0322619	metab_100015790	3.22619	grey
4_Demographics	0.0203373	metab_100015791	2.03373	grey
4_Demographics	0.0181397	metab_100015792	1.81397	grey
4_Demographics	0.058776	metab_100008903	5.8776	grey
4_Demographics	0.00341885	metab_100008914	0.341885	grey
4_Demographics	0.00464606	metab_100001409	0.464606	grey
4_Demographics	0.000793602	metab_424	0.0793602	grey
4_Demographics	0.0116029	metab_452	1.16029	grey
4_Demographics	0.0279106	metab_999923639	2.79106	grey
4_Demographics	0.00576151	metab_999923655	0.576151	grey
4_Demographics	0.113098	metab_100006126	11.3098	red
4_Demographics	0.0237635	metab_100000054	2.37635	grey
4_Demographics	0.00596828	metab_100000096	0.596828	grey
4_Demographics	0.0234876	metab_100000269	2.34876	red
4_Demographics	0.00107839	metab_100000295	0.107839	grey
4_Demographics	0.00145618	metab_100000406	0.145618	grey
4_Demographics	0.00382051	metab_100001337	0.382051	grey
4_Demographics	0.00783104	metab_100001359	0.783104	grey
4_Demographics	0.00302628	metab_100009264	0.302628	grey
4_Demographics	0.00180045	metab_100009271	0.180045	red
4_Demographics	0.0507827	metab_100009343	5.07827	grey
4_Demographics	0.00819294	metab_100009394	0.819294	grey
4_Demographics	0.00288987	metab_234	0.288987	grey
4_Demographics	0.0134664	metab_240	1.34664	grey
4_Demographics	0.00418863	metab_100001606	0.418863	grey
4_Demographics	0.00610681	metab_100001611	0.610681	grey
4_Demographics	0.0308547	metab_999925371	3.08547	grey
4_Demographics	0.0208635	metab_999925419	2.08635	grey
4_Demographics	0.0130039	metab_100015681	1.30039	grey
4_Demographics	0.0391564	metab_100015684	3.91564	grey
4_Demographics	0.0206986	metab_100015731	2.06986	grey
4_Demographics	0.000368795	metab_100015737	0.0368795	grey
4_Demographics	0.0350639	metab_100015745	3.50639	grey
4_Demographics	0.0103835	metab_100008920	1.03835	grey
4_Demographics	0.010362	metab_100008921	1.0362	grey
4_Demographics	0.0577944	metab_100008928	5.77944	grey
4_Demographics	0.0145675	metab_100008952	1.45675	grey
4_Demographics	0.0221929	metab_100008956	2.21929	grey
4_Demographics	0.0503391	metab_849	5.03391	red
4_Demographics	0.0172527	metab_888	1.72527	grey
4_Demographics	0.000576772	metab_891	0.0576772	grey
4_Demographics	0.075124	metab_922	7.5124	grey
4_Demographics	0.0227951	metab_999912111	2.27951	grey
4_Demographics	0.0296529	metab_999912117	2.96529	grey
4_Demographics	0.0203913	metab_999912216	2.03913	grey
4_Demographics	0.0225291	metab_100000792	2.25291	grey
4_Demographics	0.0551459	metab_100000840	5.51459	grey
4_Demographics	0.028618	metab_100000841	2.8618	grey
4_Demographics	0.0160274	metab_100000861	1.60274	grey
4_Demographics	0.0180917	metab_100002253	1.80917	grey
4_Demographics	0.046751	metab_100002284	4.6751	grey
4_Demographics	0.101904	metab_100002417	10.1904	grey
4_Demographics	0.0113973	metab_100020241	1.13973	grey
4_Demographics	0.00346362	metab_100020262	0.346362	red
4_Demographics	0.0283035	metab_100020276	2.83035	grey
4_Demographics	0.00377664	metab_100020343	0.377664	grey
4_Demographics	0.000767325	metab_100001882	0.0767325	grey
4_Demographics	0.0884239	metab_100001925	8.84239	red
4_Demographics	0.0132112	metab_100001950	1.32112	grey
4_Demographics	0.00676285	metab_100001951	0.676285	grey
4_Demographics	0.0150219	metab_100001956	1.50219	grey
4_Demographics	0.0767967	metab_100001977	7.67967	grey
4_Demographics	0.139126	metab_100001987	13.9126	grey
4_Demographics	0.0729343	metab_999915503	7.29343	grey
4_Demographics	0.0236098	metab_999916576	2.36098	grey
4_Demographics	0.0189166	metab_100001167	1.89166	grey
4_Demographics	0.00759007	metab_100001178	0.759007	grey
4_Demographics	0.0150379	metab_100001181	1.50379	grey
4_Demographics	0.00637042	metab_100001182	0.637042	grey
4_Demographics	0.0117422	metab_1143	1.17422	grey
4_Demographics	0.0127241	metab_1221	1.27241	grey
4_Demographics	0.0224562	metab_100020819	2.24562	grey
4_Demographics	0.0854511	metab_100020851	8.54511	grey
4_Demographics	0.0366872	metab_100020975	3.66872	red
4_Demographics	0.0122116	metab_100021000	1.22116	grey
4_Demographics	0.0270338	metab_100021093	2.70338	grey
4_Demographics	0.00940684	metab_100003434	0.940684	grey
4_Demographics	0.00927967	metab_100003470	0.927967	grey
3_Clinical	0.0152247	metab_100001413	1.52247	grey
3_Clinical	0.00244826	metab_100001416	0.244826	grey
3_Clinical	0.00799371	metab_100001426	0.799371	grey
3_Clinical	0.00816902	metab_100001334	0.816902	grey
3_Clinical	0.020031	metab_100001359	2.0031	grey
3_Clinical	0.0909663	metab_100009271	9.09663	red
3_Clinical	0.0324337	metab_100009272	3.24337	grey
3_Clinical	0.0249861	metab_100009343	2.49861	grey
3_Clinical	0.00126677	metab_100009345	0.126677	grey
3_Clinical	0.012983	metab_100000269	1.2983	red
3_Clinical	0.00909623	metab_100000406	0.909623	grey
3_Clinical	0.00277545	metab_100001604	0.277545	grey
3_Clinical	0.00521847	metab_100008920	0.521847	grey
3_Clinical	0.0307247	metab_100008928	3.07247	grey
3_Clinical	0.0187123	metab_100008954	1.87123	grey
3_Clinical	0.00461275	metab_100008955	0.461275	grey
3_Clinical	0.0247228	metab_100008956	2.47228	grey
3_Clinical	0.0372048	metab_100008957	3.72048	grey
3_Clinical	0.0942884	metab_100015745	9.42884	grey
3_Clinical	0.0156959	metab_212	1.56959	grey
3_Clinical	0.0146606	metab_240	1.46606	grey
3_Clinical	0.0107808	metab_999912193	1.07808	grey
3_Clinical	0.0554885	metab_100000773	5.54885	grey
3_Clinical	0.0134608	metab_100000774	1.34608	grey
3_Clinical	0.00549022	metab_100000792	0.549022	grey
3_Clinical	0.0274537	metab_100000840	2.74537	grey
3_Clinical	0.00226	metab_100000841	0.226	grey
3_Clinical	0.0019505	metab_100000846	0.19505	grey
3_Clinical	0.00749257	metab_849	0.749257	red
3_Clinical	0.0114504	metab_100020262	1.14504	red
3_Clinical	0.037578	metab_100020276	3.7578	grey
3_Clinical	0.0264624	metab_100001882	2.64624	grey
3_Clinical	0.005883	metab_100001925	0.5883	red
3_Clinical	0.000800545	metab_100001948	0.0800545	grey
3_Clinical	0.00533537	metab_100001951	0.533537	grey
3_Clinical	0.0140402	metab_100001977	1.40402	grey
3_Clinical	0.019764	metab_100001987	1.9764	grey
3_Clinical	0.000579637	metab_100002458	0.0579637	grey
3_Clinical	0.029892	metab_999915503	2.9892	grey
3_Clinical	0.0245843	metab_999916087	2.45843	grey
3_Clinical	0.0270831	metab_999916576	2.70831	grey
3_Clinical	0.0276035	metab_100020825	2.76035	red
3_Clinical	0.0124442	metab_100020893	1.24442	grey
3_Clinical	0.0463304	metab_100021000	4.63304	grey
3_Clinical	0.0183533	metab_100000656	1.83533	grey
3_Clinical	0.0243234	metab_100000706	2.43234	grey
3_Clinical	0.0189974	metab_100000707	1.89974	grey
3_Clinical	0.0120962	metab_100001856	1.20962	grey
3_Clinical	0.00185898	metab_100020360	0.185898	grey
3_Clinical	0.16692	metab_100020419	16.692	grey
3_Clinical	0.162167	metab_100020421	16.2167	red
3_Clinical	0.036159	metab_100002107	3.6159	grey
3_Clinical	0.014119	metab_1268	1.4119	grey
3_Clinical	0.0589389	metab_100001145	5.89389	red
3_Clinical	0.0126035	metab_100003001	1.26035	grey
3_Clinical	0.0256714	metab_100003169	2.56714	grey
3_Clinical	0.00383134	metab_100021104	0.383134	grey
3_Clinical	0.033172	metab_100021162	3.3172	grey
3_Clinical	0.007988	metab_100021198	0.7988	grey
3_Clinical	0.0226411	metab_100001395	2.26411	grey
3_Clinical	0.0127474	metab_100001397	1.27474	red
3_Clinical	0.0018678	metab_100001399	0.18678	grey
3_Clinical	0.0337917	metab_999921829	3.37917	grey
3_Clinical	0.0264251	metab_999923587	2.64251	grey
3_Clinical	0.00593243	metab_480	0.593243	grey
3_Clinical	0.0240874	metab_512	2.40874	grey
3_Clinical	0.0135364	metab_100010850	1.35364	grey
3_Clinical	0.00725687	metab_100010917	0.725687	grey
3_Clinical	0.0257418	metab_100010925	2.57418	grey
3_Clinical	0.0578942	metab_100001276	5.78942	grey
3_Clinical	0.00219739	metab_100001293	0.219739	grey
3_Clinical	0.0166076	metab_100001300	1.66076	grey
3_Clinical	0.00290315	metab_100000551	0.290315	grey
3_Clinical	0.0636544	metab_100000580	6.36544	grey
3_Clinical	0.0282587	metab_100005985	2.82587	grey
3_Clinical	0.0195375	metab_100005986	1.95375	grey
3_Clinical	0.0121806	metab_100006005	1.21806	grey
3_Clinical	0.0168671	metab_999924949	1.68671	grey
3_Clinical	0.067015	metab_100008903	6.7015	grey
3_Clinical	0.0647469	metab_100015751	6.47469	grey
3_Clinical	0.0128506	metab_100015788	1.28506	red
3_Clinical	0.0644248	metab_100015789	6.44248	red
3_Clinical	0.0254368	metab_100015791	2.54368	grey
3_Clinical	0.000720263	metab_100015792	0.0720263	grey
3_Clinical	0.00936508	metab_266	0.936508	grey
3_Clinical	0.0133757	metab_100000882	1.33757	grey
3_Clinical	0.00690257	metab_100000963	0.690257	grey
3_Clinical	0.0399732	metab_100000997	3.99732	grey
3_Clinical	0.000906581	metab_100000998	0.0906581	grey
3_Clinical	0.0416534	metab_100015882	4.16534	grey
3_Clinical	0.00715563	metab_100015962	0.715563	grey
3_Clinical	0.00757136	metab_100015966	0.757136	grey
3_Clinical	0.0253531	metab_100015967	2.53531	grey
3_Clinical	0.00402584	metab_100015968	0.402584	grey
3_Clinical	0.000124877	metab_100022005	0.0124877	grey
3_Clinical	0.000385384	metab_100022006	0.0385384	grey
3_Clinical	0.0142598	metab_100008980	1.42598	grey
3_Clinical	0.0256688	metab_100008992	2.56688	grey
3_Clinical	0.0346903	metab_100008994	3.46903	grey
3_Clinical	0.0109836	metab_1134	1.09836	grey
3_Clinical	0.000750017	metab_999925810	0.0750017	grey
3_Clinical	0.0719996	metab_999925828	7.19996	grey
3_Clinical	0.0230274	metab_999926107	2.30274	red
3_Clinical	0.0342815	metab_999926108	3.42815	grey
3_Clinical	0.00637045	metab_100001992	0.637045	grey
3_Clinical	0.0124432	metab_100001994	1.24432	grey
3_Clinical	0.0101459	metab_100000010	1.01459	grey
3_Clinical	0.00582241	metab_100000036	0.582241	grey
3_Clinical	0.0218222	metab_803	2.18222	grey
3_Clinical	0.00581486	metab_806	0.581486	grey
3_Clinical	0.017808	metab_999912456	1.7808	grey
3_Clinical	0.0440733	metab_100002500	4.40733	grey
3_Clinical	0.0693548	metab_100002544	6.93548	grey
3_Clinical	0.0168066	metab_999919438	1.68066	grey
3_Clinical	0.00909687	metab_100021839	0.909687	grey
3_Clinical	0.00377822	metab_100001452	0.377822	grey
3_Clinical	0.0419006	metab_100001454	4.19006	grey
3_Clinical	0.00600144	metab_100001485	0.600144	grey
3_Clinical	0.0164891	metab_344	1.64891	grey
3_Clinical	0.0144878	metab_376	1.44878	grey
3_Clinical	0.0239179	metab_381	2.39179	grey
3_Clinical	0.0105013	metab_397	1.05013	grey
3_Clinical	0.031881	metab_100009160	3.1881	grey
3_Clinical	0.0108713	metab_100009162	1.08713	grey
3_Clinical	0.00987931	metab_100009181	0.987931	grey
3_Clinical	0.00669319	metab_100009219	0.669319	grey
3_Clinical	0.00699327	metab_999917335	0.699327	grey
3_Clinical	0.0105026	metab_100004541	1.05026	grey
3_Clinical	0.0151813	metab_100004575	1.51813	grey
3_Clinical	0.00333236	metab_100005350	0.333236	grey
3_Clinical	0.0316146	metab_100005373	3.16146	grey
3_Clinical	0.00734428	metab_999924241	0.734428	grey
3_Clinical	0.0481243	metab_999924334	4.81243	grey
3_Clinical	0.00996127	metab_100001655	0.996127	grey
3_Clinical	0.00690523	metab_100006295	0.690523	grey
3_Clinical	0.0251083	metab_100006296	2.51083	grey
3_Clinical	0.0069976	metab_100006298	0.69976	grey
3_Clinical	0.0159011	metab_100006314	1.59011	grey
3_Clinical	0.0119072	metab_100015609	1.19072	grey
3_Clinical	0.0116261	metab_100015618	1.16261	grey
3_Clinical	0.0677958	metab_100015620	6.77958	grey
3_Clinical	0.0129908	metab_100015623	1.29908	grey
3_Clinical	0.0848026	metab_100015625	8.48026	grey
3_Clinical	0.019653	metab_189	1.9653	grey
3_Clinical	0.0302986	metab_197	3.02986	red
3_Clinical	0.0433788	metab_999921467	4.33788	grey
3_Clinical	0.0745732	metab_999921471	7.45732	grey
3_Clinical	0.000755892	metab_100001509	0.0755892	grey
3_Clinical	0.019456	metab_100001541	1.9456	grey
3_Clinical	0.0025652	metab_100001562	0.25652	grey
3_Clinical	0.0083729	metab_100021331	0.83729	grey
3_Clinical	9.43397e-05	metab_100021372	0.00943397	grey
3_Clinical	0.00765928	metab_100021530	0.765928	grey
3_Clinical	0.0176695	metab_100004329	1.76695	grey
3_Clinical	0.0418336	metab_100009030	4.18336	grey
3_Clinical	0.000686331	metab_100009066	0.0686331	grey
3_Clinical	0.0143483	metab_999918886	1.43483	grey
3_Clinical	0.0424395	metab_999918888	4.24395	grey
3_Clinical	0.00679172	metab_999924475	0.679172	grey
3_Clinical	0.0151729	metab_100006370	1.51729	grey
3_Clinical	0.00424254	metab_100010936	0.424254	grey
3_Clinical	0.00235503	metab_100010937	0.235503	grey
3_Clinical	0.0198117	metab_100015793	1.98117	grey
3_Clinical	0.00704453	metab_100001083	0.704453	grey
3_Clinical	0.0303892	metab_1082	3.03892	grey
3_Clinical	0.0213746	metab_1084	2.13746	grey
3_Clinical	0.00229256	metab_1090	0.229256	grey
3_Clinical	0.043152	metab_100009007	4.3152	grey
3_Clinical	0.0593644	metab_100009009	5.93644	grey
3_Clinical	0.00102443	metab_62	0.102443	grey
3_Clinical	0.0293573	metab_112	2.93573	grey
3_Clinical	0.010051	metab_100002027	1.0051	grey
3_Clinical	0.0102888	metab_100002028	1.02888	grey
3_Clinical	0.00665785	metab_100002067	0.665785	grey
3_Clinical	0.00156719	metab_100002070	0.156719	grey
3_Clinical	0.00772568	metab_1537	0.772568	grey
3_Clinical	0.0293501	metab_1869	2.93501	grey
3_Clinical	0.00564721	metab_100001263	0.564721	grey
3_Clinical	0.0225826	metab_100001271	2.25826	grey
3_Clinical	0.00783912	metab_100001272	0.783912	grey
3_Clinical	0.0112716	metab_537	1.12716	grey
3_Clinical	0.0439408	metab_572	4.39408	grey
3_Clinical	0.00151574	metab_796	0.151574	grey
3_Clinical	0.02021	metab_100002873	2.021	grey
3_Clinical	0.0358554	metab_100002875	3.58554	grey
3_Clinical	0.128938	metab_100020423	12.8938	grey
3_Clinical	0.112333	metab_100020425	11.2333	grey
3_Clinical	0.184778	metab_100020427	18.4778	grey
5_Genetics				grey
5_Genetics				grey
5_Genetics				grey
5_Genetics				grey
5_Genetics				grey
5_Genetics				grey
5_Genetics				grey
5_Genetics				grey
5_Genetics	0.0283588	metab_100002796	2.83588	grey
5_Genetics				grey
5_Genetics				grey
5_Genetics				grey
5_Genetics				grey
5_Genetics				grey
5_Genetics	0.43609	metab_100001257	43.609	grey
5_Genetics	0.191724	metab_100001266	19.1724	grey
5_Genetics				grey
5_Genetics	0.0677891	metab_100001269	6.77891	grey
5_Genetics				grey
5_Genetics				grey
5_Genetics				grey
5_Genetics				grey
5_Genetics				grey
5_Genetics				grey
5_Genetics				grey
5_Genetics				grey
5_Genetics				grey
5_Genetics	0.0359494	metab_999913431	3.59494	grey
5_Genetics				grey
5_Genetics				grey
5_Genetics				grey
5_Genetics				grey
5_Genetics				grey
5_Genetics				grey
5_Genetics				grey
5_Genetics	0.0471797	metab_192	4.71797	grey
5_Genetics				grey
5_Genetics				grey
5_Genetics				grey
5_Genetics				grey
5_Genetics				grey
5_Genetics				grey
5_Genetics				grey
5_Genetics				grey
5_Genetics				grey
5_Genetics				grey
5_Genetics				grey
5_Genetics				grey
5_Genetics				grey
5_Genetics				grey
5_Genetics				grey
5_Genetics	0.0204215	metab_100002102	2.04215	grey
5_Genetics				grey
5_Genetics				grey
5_Genetics				grey
5_Genetics				grey
5_Genetics				grey
5_Genetics				grey
5_Genetics				grey
5_Genetics	0.028075	metab_100019975	2.8075	grey
5_Genetics	0.0516702	metab_100019978	5.16702	grey
5_Genetics				grey
5_Genetics	0.0456118	metab_100019982	4.56118	grey
5_Genetics				grey
5_Genetics				grey
5_Genetics				grey
5_Genetics				grey
5_Genetics				grey
5_Genetics				grey
5_Genetics				grey
5_Genetics				grey
5_Genetics				grey
5_Genetics				grey
5_Genetics				grey
5_Genetics				grey
5_Genetics				grey
5_Genetics				grey
5_Genetics				grey
5_Genetics	0.0401386	metab_1082	4.01386	grey
5_Genetics				grey
5_Genetics				grey
5_Genetics				grey
5_Genetics	0.00313195	metab_1090	0.313195	grey
5_Genetics	0.054091	metab_100001033	5.4091	grey
5_Genetics				grey
5_Genetics				grey
5_Genetics				grey
5_Genetics	0.248869	metab_100001054	24.8869	grey
5_Genetics				grey
5_Genetics	0.0777851	metab_100001073	7.77851	grey
5_Genetics				grey
5_Genetics	0.0271107	metab_100001083	2.71107	grey
5_Genetics				grey
5_Genetics				grey
5_Genetics				grey
5_Genetics				grey
5_Genetics				grey
5_Genetics				grey
5_Genetics				grey
5_Genetics	0.0147362	metab_100015837	1.47362	grey
5_Genetics				grey
5_Genetics				grey
5_Genetics				grey
5_Genetics	0.00208967	metab_999911315	0.208967	grey
5_Genetics				grey
5_Genetics	0.0133956	metab_999911444	1.33956	grey
5_Genetics				grey
5_Genetics				grey
5_Genetics				grey
5_Genetics	0.0120673	metab_999911632	1.20673	grey
5_Genetics				grey
5_Genetics				grey
5_Genetics				grey
5_Genetics				grey
5_Genetics				grey
5_Genetics	0.0557712	metab_100010949	5.57712	grey
5_Genetics				grey
5_Genetics	0.0155272	metab_799	1.55272	grey
5_Genetics	0.0252852	metab_806	2.52852	grey
5_Genetics				grey
5_Genetics				grey
5_Genetics				grey
5_Genetics				grey
5_Genetics				grey
5_Genetics				grey
5_Genetics				grey
5_Genetics				grey
5_Genetics				grey
5_Genetics	0.0682933	metab_100006378	6.82933	grey
5_Genetics				grey
5_Genetics				grey
5_Genetics				grey
5_Genetics	0.00934	metab_999924418	0.934	red
5_Genetics				grey
5_Genetics				grey
5_Genetics	0.296615	metab_999924462	29.6615	grey
5_Genetics				grey
5_Genetics				grey
5_Genetics				grey
5_Genetics	0.0706685	metab_999924518	7.06685	grey
5_Genetics	0.0573476	metab_999924544	5.73476	grey
5_Genetics	0.0565445	metab_100001733	5.65445	grey
5_Genetics	0.040819	metab_100001734	4.0819	grey
5_Genetics				grey
5_Genetics				grey
5_Genetics				grey
5_Genetics				grey
5_Genetics				grey
5_Genetics				grey
5_Genetics	0.310476	metab_100005383	31.0476	grey
5_Genetics				grey
5_Genetics				grey
5_Genetics				grey
5_Genetics	0.0714604	metab_100005403	7.14604	grey
5_Genetics				grey
5_Genetics				grey
5_Genetics	0.147427	metab_100005864	14.7427	grey
5_Genetics				grey
5_Genetics				grey
5_Genetics				grey
5_Genetics				grey
5_Genetics				grey
5_Genetics				grey
5_Genetics				grey
5_Genetics	0.0859965	metab_100009078	8.59965	grey
5_Genetics				grey
5_Genetics				grey
5_Genetics	0.0260805	metab_999917690	2.60805	grey
5_Genetics				grey
5_Genetics				grey
5_Genetics				grey
5_Genetics				grey
5_Genetics				grey
5_Genetics				grey
5_Genetics	0.0456909	metab_999918921	4.56909	grey
5_Genetics				grey
5_Genetics	0.0680502	metab_100004227	6.80502	grey
5_Genetics				grey
5_Genetics	0.267373	metab_100004299	26.7373	grey
5_Genetics	0.0185274	metab_100004318	1.85274	grey
5_Genetics				grey
5_Genetics				grey
5_Genetics	0.0145459	metab_999921441	1.45459	grey
5_Genetics				grey
5_Genetics	0.00245628	metab_999921467	0.245628	grey
5_Genetics	0.0172098	metab_999921471	1.72098	grey
5_Genetics	0.0181106	metab_999921607	1.81106	grey
5_Genetics				grey
5_Genetics				grey
5_Genetics				grey
5_Genetics	0.0562364	metab_100021331	5.62364	grey
5_Genetics				grey
5_Genetics	0.0823188	metab_100021372	8.23188	grey
5_Genetics				grey
5_Genetics				grey
5_Genetics				grey
5_Genetics				grey
5_Genetics				grey
5_Genetics				grey
5_Genetics				grey
5_Genetics				grey
5_Genetics				grey
5_Genetics				grey
5_Genetics				grey
5_Genetics	0.0189183	metab_100001551	1.89183	grey
5_Genetics				grey
5_Genetics				grey
5_Genetics				grey
5_Genetics				grey
5_Genetics				grey
5_Genetics				grey
5_Genetics				grey
5_Genetics				grey
5_Genetics				grey
5_Genetics	0.01229	metab_536	1.229	red
5_Genetics	0.048748	metab_537	4.8748	grey
5_Genetics				grey
5_Genetics				grey
5_Genetics				grey
5_Genetics				grey
5_Genetics				grey
5_Genetics				grey
5_Genetics				grey
5_Genetics				grey
5_Genetics				grey
5_Genetics				grey
5_Genetics				grey
5_Genetics				grey
5_Genetics				grey
5_Genetics				grey
5_Genetics				grey
5_Genetics				grey
5_Genetics				grey
5_Genetics				grey
5_Genetics				grey
5_Genetics				grey
5_Genetics				grey
5_Genetics				grey
5_Genetics	0.231031	metab_100004523	23.1031	grey
5_Genetics	0.0276498	metab_100004541	2.76498	grey
5_Genetics				grey
5_Genetics	0.0572182	metab_100004575	5.72182	grey
5_Genetics				grey
5_Genetics				grey
5_Genetics	0.00596495	metab_100004635	0.596495	grey
5_Genetics				grey
5_Genetics				grey
5_Genetics				grey
5_Genetics				grey
5_Genetics				grey
5_Genetics				grey
5_Genetics				grey
5_Genetics	0.0173752	metab_100009227	1.73752	grey
5_Genetics				grey
5_Genetics				grey
5_Genetics				grey
5_Genetics				grey
5_Genetics				grey
5_Genetics				grey
5_Genetics	0.00650571	metab_100004046	0.650571	grey
5_Genetics				grey
5_Genetics				grey
5_Genetics				grey
5_Genetics				grey
5_Genetics				grey
5_Genetics				grey
5_Genetics				grey
5_Genetics				grey
5_Genetics				grey
5_Genetics	0.0838437	metab_999919141	8.38437	grey
5_Genetics				grey
5_Genetics				grey
5_Genetics				grey
5_Genetics				grey
5_Genetics				grey
5_Genetics				grey
5_Genetics				grey
5_Genetics				grey
5_Genetics				grey
5_Genetics				grey
5_Genetics	0.155008	metab_100001466	15.5008	grey
5_Genetics				grey
5_Genetics				grey
5_Genetics				grey
5_Genetics				grey
5_Genetics				grey
5_Genetics				grey
5_Genetics				grey
5_Genetics	0.273997	metab_100021711	27.3997	grey
5_Genetics				grey
5_Genetics				grey
5_Genetics	0.0804251	metab_100021760	8.04251	grey
5_Genetics				grey
5_Genetics				grey
5_Genetics				grey
5_Genetics				grey
5_Genetics	0.670824	metab_100020545	67.0824	grey
5_Genetics	0.66554	metab_100020546	66.554	grey
5_Genetics				grey
5_Genetics				grey
5_Genetics				grey
5_Genetics				grey
5_Genetics				grey
5_Genetics				grey
5_Genetics				grey
5_Genetics				grey
5_Genetics				grey
5_Genetics				grey
5_Genetics				grey
5_Genetics	0.059329	metab_100001208	5.9329	grey
5_Genetics				grey
5_Genetics				grey
5_Genetics				grey
5_Genetics	0.123492	metab_100001253	12.3492	grey
5_Genetics	0.0253034	metab_100001254	2.53034	grey
5_Genetics	0.0627774	metab_100001256	6.27774	grey
5_Genetics	0.0511849	metab_999912456	5.11849	grey
5_Genetics	0.0190791	metab_999912462	1.90791	grey
5_Genetics				grey
5_Genetics	0.0426454	metab_999912707	4.26454	grey
5_Genetics				grey
5_Genetics				grey
5_Genetics	0.0846013	metab_999912798	8.46013	grey
5_Genetics	0.0330056	metab_2051	3.30056	grey
5_Genetics	0.309504	metab_2054	30.9504	grey
5_Genetics				grey
5_Genetics				grey
5_Genetics				grey
5_Genetics				grey
5_Genetics				grey
5_Genetics				grey
5_Genetics				grey
5_Genetics				grey
5_Genetics	0.0635083	metab_100001989	6.35083	grey
5_Genetics	0.0215621	metab_100001990	2.15621	grey
5_Genetics				grey
5_Genetics	0.0355046	metab_100002009	3.55046	grey
5_Genetics				grey
5_Genetics	0.0617688	metab_100002018	6.17688	grey
5_Genetics				grey
5_Genetics	0.0294252	metab_100002024	2.94252	grey
5_Genetics				grey
5_Genetics				grey
5_Genetics				grey
5_Genetics				grey
5_Genetics				grey
5_Genetics				grey
5_Genetics				grey
5_Genetics				grey
5_Genetics	0.104908	metab_999926109	10.4908	grey
5_Genetics	0.0210911	metab_999926111	2.10911	grey
5_Genetics				grey
5_Genetics				grey
5_Genetics				grey
5_Genetics	0.0374912	metab_100020204	3.74912	grey
5_Genetics				grey
5_Genetics				grey
5_Genetics				grey
5_Genetics				grey
5_Genetics				grey
5_Genetics				grey
5_Genetics				grey
5_Genetics				grey
5_Genetics				grey
5_Genetics				grey
5_Genetics				grey
5_Genetics				grey
5_Genetics				grey
5_Genetics				grey
5_Genetics				grey
5_Genetics				grey
5_Genetics	0.0961072	metab_1114	9.61072	grey
5_Genetics				grey
5_Genetics				grey
5_Genetics	0.00802451	metab_100008977	0.802451	grey
5_Genetics				grey
5_Genetics	0.00436301	metab_100008991	0.436301	grey
5_Genetics	0.0120746	metab_100008992	1.20746	grey
5_Genetics				grey
5_Genetics				grey
5_Genetics	0.0233307	metab_100015840	2.33307	grey
5_Genetics	0.0279202	metab_100015882	2.79202	grey
5_Genetics				grey
5_Genetics				grey
5_Genetics				grey
5_Genetics				grey
5_Genetics				grey
5_Genetics				grey
5_Genetics				grey
5_Genetics	0.0483213	metab_100000963	4.83213	grey
5_Genetics				grey
5_Genetics				grey
5_Genetics				grey
5_Genetics				grey
5_Genetics	0.0599207	metab_100022005	5.99207	grey
5_Genetics	0.0509429	metab_100022006	5.09429	grey
5_Genetics	0.0179303	metab_100022007	1.79303	grey
5_Genetics				grey
5_Genetics				grey
5_Genetics	0.0407286	metab_100015752	4.07286	grey
5_Genetics	0.00326193	metab_100015792	0.326193	grey
5_Genetics	0.0379668	metab_100006642	3.79668	grey
5_Genetics				grey
5_Genetics				grey
5_Genetics	0.0022601	metab_100008914	0.22601	grey
5_Genetics				grey
5_Genetics				grey
5_Genetics				grey
5_Genetics	0.356185	metab_100001577	35.6185	grey
5_Genetics				grey
5_Genetics				grey
5_Genetics				grey
5_Genetics				grey
5_Genetics				grey
5_Genetics				grey
5_Genetics				grey
5_Genetics				grey
5_Genetics				grey
5_Genetics				grey
5_Genetics				grey
5_Genetics				grey
5_Genetics				grey
5_Genetics				grey
5_Genetics	0.0819878	metab_100005996	8.19878	grey
5_Genetics	0.0703861	metab_100005998	7.03861	grey
5_Genetics				grey
5_Genetics	0.0431413	metab_100006082	4.31413	grey
5_Genetics				grey
5_Genetics				grey
5_Genetics				grey
5_Genetics				grey
5_Genetics				grey
5_Genetics				grey
5_Genetics				grey
5_Genetics				grey
5_Genetics				grey
5_Genetics				grey
5_Genetics				grey
5_Genetics				grey
5_Genetics				grey
5_Genetics	0.0355262	metab_100001287	3.55262	grey
5_Genetics	0.0163582	metab_100001293	1.63582	grey
5_Genetics				grey
5_Genetics				grey
5_Genetics	0.0298382	metab_100001300	2.98382	grey
5_Genetics				grey
5_Genetics				grey
5_Genetics				grey
5_Genetics				grey
5_Genetics				grey
5_Genetics	0.0333589	metab_100001400	3.33589	grey
5_Genetics	0.0930698	metab_100001403	9.30698	grey
5_Genetics	0.0528394	metab_100001405	5.28394	grey
5_Genetics				grey
5_Genetics				grey
5_Genetics				grey
5_Genetics				grey
5_Genetics				grey
5_Genetics				grey
5_Genetics				grey
5_Genetics				grey
5_Genetics				grey
5_Genetics				grey
5_Genetics	0.00273969	metab_100021104	0.273969	grey
5_Genetics				grey
5_Genetics				grey
5_Genetics				grey
5_Genetics				grey
5_Genetics				grey
5_Genetics				grey
5_Genetics				grey
5_Genetics				grey
5_Genetics				grey
5_Genetics				grey
5_Genetics				grey
5_Genetics				grey
5_Genetics				grey
5_Genetics				grey
5_Genetics	0.00353783	metab_999913507	0.353783	grey
5_Genetics				grey
5_Genetics				grey
5_Genetics				grey
5_Genetics	0.0558683	metab_999913866	5.58683	grey
5_Genetics				grey
5_Genetics				grey
5_Genetics				grey
5_Genetics	0.0268273	metab_100001086	2.68273	grey
5_Genetics				grey
5_Genetics				grey
5_Genetics	0.186289	metab_100001104	18.6289	grey
5_Genetics				grey
5_Genetics				grey
5_Genetics				grey
5_Genetics	0.0289703	metab_100001145	2.89703	red
5_Genetics				grey
5_Genetics				grey
5_Genetics				grey
5_Genetics				grey
5_Genetics				grey
5_Genetics				grey
5_Genetics	0.014975	metab_1526	1.4975	grey
5_Genetics				grey
5_Genetics				grey
5_Genetics				grey
5_Genetics				grey
5_Genetics				grey
5_Genetics				grey
5_Genetics				grey
5_Genetics				grey
5_Genetics				grey
5_Genetics				grey
5_Genetics	0.0304031	metab_100002113	3.04031	grey
5_Genetics				grey
5_Genetics				grey
5_Genetics				grey
5_Genetics				grey
5_Genetics				grey
5_Genetics				grey
5_Genetics				grey
5_Genetics				grey
5_Genetics				grey
5_Genetics				grey
5_Genetics				grey
5_Genetics				grey
5_Genetics				grey
5_Genetics	0.414264	metab_100020417	41.4264	grey
5_Genetics				grey
5_Genetics				grey
5_Genetics				grey
5_Genetics				grey
5_Genetics				grey
5_Genetics				grey
5_Genetics				grey
5_Genetics				grey
5_Genetics				grey
5_Genetics				grey
5_Genetics				grey
5_Genetics				grey
5_Genetics				grey
5_Genetics	0.0692442	metab_100001870	6.92442	grey
5_Genetics				grey
5_Genetics				grey
5_Genetics				grey
5_Genetics				grey
5_Genetics				grey
5_Genetics				grey
5_Genetics				grey
5_Genetics				grey
5_Genetics				grey
5_Genetics				grey
5_Genetics				grey
5_Genetics				grey
5_Genetics	0.0360842	metab_445	3.60842	grey
5_Genetics				grey
5_Genetics				grey
5_Genetics				grey
5_Genetics				grey
5_Genetics				grey
5_Genetics				grey
5_Genetics				grey
5_Genetics				grey
5_Genetics				grey
5_Genetics				grey
5_Genetics				grey
5_Genetics				grey
5_Genetics				grey
5_Genetics				grey
5_Genetics				grey
5_Genetics				grey
5_Genetics				grey
5_Genetics				grey
5_Genetics				grey
5_Genetics				grey
5_Genetics				grey
5_Genetics				grey
5_Genetics				grey
5_Genetics	0.0114894	metab_100020833	1.14894	grey
5_Genetics				grey
5_Genetics				grey
5_Genetics				grey
5_Genetics				grey
5_Genetics				grey
5_Genetics				grey
5_Genetics	0.616107	metab_100003415	61.6107	grey
5_Genetics				grey
5_Genetics				grey
5_Genetics				grey
5_Genetics				grey
5_Genetics				grey
5_Genetics				grey
5_Genetics				grey
5_Genetics	0.0253236	metab_999916087	2.53236	grey
5_Genetics				grey
5_Genetics				grey
5_Genetics				grey
5_Genetics				grey
5_Genetics				grey
5_Genetics				grey
5_Genetics				grey
5_Genetics	0.0879697	metab_100001151	8.79697	grey
5_Genetics				grey
5_Genetics				grey
5_Genetics				grey
5_Genetics				grey
5_Genetics				grey
5_Genetics				grey
5_Genetics	0.0388293	metab_100001197	3.88293	grey
5_Genetics				grey
5_Genetics				grey
5_Genetics				grey
5_Genetics				grey
5_Genetics				grey
5_Genetics				grey
5_Genetics				grey
5_Genetics	0.0358008	metab_250	3.58008	grey
5_Genetics				grey
5_Genetics				grey
5_Genetics				grey
5_Genetics				grey
5_Genetics				grey
5_Genetics				grey
5_Genetics				grey
5_Genetics				grey
5_Genetics				grey
5_Genetics				grey
5_Genetics				grey
5_Genetics				grey
5_Genetics				grey
5_Genetics				grey
5_Genetics				grey
5_Genetics	0.070756	metab_100001948	7.0756	grey
5_Genetics	0.0378412	metab_100001950	3.78412	grey
5_Genetics				grey
5_Genetics				grey
5_Genetics				grey
5_Genetics				grey
5_Genetics				grey
5_Genetics				grey
5_Genetics				grey
5_Genetics	0.0292278	metab_100020261	2.92278	red
5_Genetics	0.0147087	metab_100020262	1.47087	red
5_Genetics				grey
5_Genetics				grey
5_Genetics				grey
5_Genetics				grey
5_Genetics				grey
5_Genetics				grey
5_Genetics				grey
5_Genetics				grey
5_Genetics				grey
5_Genetics				grey
5_Genetics				grey
5_Genetics				grey
5_Genetics				grey
5_Genetics				grey
5_Genetics	0.0256548	metab_503	2.56548	grey
5_Genetics				grey
5_Genetics				grey
5_Genetics				grey
5_Genetics				grey
5_Genetics				grey
5_Genetics	0.449556	metab_999912112	44.9556	grey
5_Genetics				grey
5_Genetics				grey
5_Genetics				grey
5_Genetics				grey
5_Genetics				grey
5_Genetics				grey
5_Genetics				grey
5_Genetics				grey
5_Genetics				grey
5_Genetics				grey
5_Genetics				grey
5_Genetics				grey
5_Genetics				grey
5_Genetics	0.0130665	metab_100015681	1.30665	grey
5_Genetics				grey
5_Genetics				grey
5_Genetics				grey
5_Genetics				grey
5_Genetics				grey
5_Genetics				grey
5_Genetics				grey
5_Genetics				grey
5_Genetics				grey
5_Genetics				grey
5_Genetics				grey
5_Genetics				grey
5_Genetics	0.00505007	metab_100001606	0.505007	grey
5_Genetics				grey
5_Genetics				grey
5_Genetics	0.0856235	metab_100001612	8.56235	grey
5_Genetics	0.0353635	metab_100001614	3.53635	grey
5_Genetics				grey
5_Genetics				grey
5_Genetics				grey
5_Genetics				grey
5_Genetics	0.0266492	metab_999925371	2.66492	grey
5_Genetics				grey
5_Genetics				grey
5_Genetics				grey
5_Genetics				grey
5_Genetics				grey
5_Genetics	0.0967865	metab_100000054	9.67865	grey
5_Genetics	0.0896718	metab_100000096	8.96718	grey
5_Genetics				grey
5_Genetics				grey
5_Genetics	0.0398537	metab_100000263	3.98537	grey
5_Genetics				grey
5_Genetics				grey
5_Genetics				grey
5_Genetics				grey
5_Genetics				grey
5_Genetics				grey
5_Genetics				grey
5_Genetics				grey
5_Genetics				grey
5_Genetics				grey
5_Genetics				grey
5_Genetics				grey
5_Genetics				grey
5_Genetics	0.178774	metab_100009264	17.8774	grey
5_Genetics				grey
5_Genetics				grey
5_Genetics				grey
5_Genetics				grey
5_Genetics				grey
5_Genetics				grey
5_Genetics				grey
5_Genetics				grey
5_Genetics				grey
5_Genetics				grey
5_Genetics				grey
5_Genetics				grey
5_Genetics				grey
5_Genetics				grey
5_Genetics				grey
5_Genetics				grey
5_Genetics				grey
5_Genetics				grey
5_Genetics	0.0481266	metab_100001446	4.81266	grey
5_Genetics				grey
5_Genetics				grey
5_Genetics				grey
5_Genetics				grey
5_Genetics				grey

## Sheet: Figure4b
Features	Metabolites	explained_variance_score	spearman_p	fdr
1_Microbiota	metab_100000010	0.304011	2.08775e-42	2.58621e-40
1_Microbiota	metab_100000011	0.195511	6.0602e-46	1.00094e-43
1_Microbiota	metab_100000014	0.161327	3.97384e-35	2.81291e-33
1_Microbiota	metab_999912411	0.0657448	6.56862e-18	1.47943e-16
1_Microbiota	metab_999912456	0.0322813	1.08426e-08	9.76816e-08
1_Microbiota	metab_999912544	0.139051	1.20868e-36	9.21387e-35
1_Microbiota	metab_999912707	0.0039643	8.13375e-06	4.71377e-05
1_Microbiota	metab_100002488	0.133108	6.47365e-27	2.56616e-25
1_Microbiota	metab_100002544	0.0366441	4.44861e-14	7.60098e-13
1_Microbiota	metab_100020536	0.139114	7.30488e-29	3.44721e-27
1_Microbiota	metab_100020542	0.0062671	5.6698e-07	3.95688e-06
1_Microbiota	metab_100020550	0.045314	3.64554e-15	6.94755e-14
1_Microbiota	metab_100015966	0.00210508	8.95584e-10	9.44174e-09
1_Microbiota	metab_100015967	0.0302828	2.53332e-17	5.57894e-16
1_Microbiota	metab_100015968	0.00831466	3.07284e-07	2.2391e-06
1_Microbiota	metab_1104	0.0980558	2.04622e-21	5.96413e-20
1_Microbiota	metab_100002014	0.0424809	2.35538e-11	3.07129e-10
1_Microbiota	metab_100002021	0.170255	1.17275e-39	1.1622e-37
1_Microbiota	metab_100001624	0.0348069	3.50831e-12	4.82881e-11
1_Microbiota	metab_100001657	0.0216405	3.71091e-06	2.27007e-05
1_Microbiota	metab_100001658	0.0524238	7.30179e-15	1.31565e-13
1_Microbiota	metab_999924243	0.0860403	3.96394e-18	9.13549e-17
1_Microbiota	metab_999924307	0.0862835	1.43265e-11	1.893e-10
1_Microbiota	metab_100006296	0.016147	1.91015e-09	1.89296e-08
1_Microbiota	metab_100015625	0.00131021	2.37136e-05	0.000118688
1_Microbiota	metab_100021839	0.00575151	5.13163e-08	4.20285e-07
1_Microbiota	metab_999921286	0.139359	3.04717e-29	1.50987e-27
1_Microbiota	metab_999921310	0.0312382	9.50759e-10	9.81461e-09
1_Microbiota	metab_100004110	0.0353025	1.41528e-09	1.44592e-08
1_Microbiota	metab_100004111	0.0636608	2.58236e-11	3.32354e-10
1_Microbiota	metab_100004112	0.0673305	4.49433e-16	9.18575e-15
1_Microbiota	metab_100004182	0.00337394	5.73576e-07	3.97492e-06
1_Microbiota	metab_999917325	0.0177296	3.13661e-09	2.98883e-08
1_Microbiota	metab_999917354	0.0800062	2.2957e-19	6.14875e-18
1_Microbiota	metab_999917367	0.022678	3.46815e-10	3.89811e-09
1_Microbiota	metab_999917612	0.034057	3.48459e-12	4.82881e-11
1_Microbiota	metab_100004601	0.00918168	2.78649e-10	3.21094e-09
1_Microbiota	metab_100001731	0.0153563	2.05199e-07	1.54055e-06
1_Microbiota	metab_100001756	0.0455759	9.47056e-11	1.13076e-09
1_Microbiota	metab_999924344	0.0273305	7.09744e-10	7.64517e-09
1_Microbiota	metab_999924475	0.00546102	2.4063e-06	1.52862e-05
1_Microbiota	metab_100006438	0.0554794	4.72051e-14	7.7967e-13
1_Microbiota	metab_100001510	0.109798	6.64089e-19	1.68747e-17
1_Microbiota	metab_100001541	0.0155556	9.81704e-09	8.9254e-08
1_Microbiota	metab_999921442	0.215884	1.37753e-48	2.73027e-46
1_Microbiota	metab_999921467	0.0090598	7.62583e-05	0.00035314
1_Microbiota	metab_999921733	0.133543	7.39146e-30	3.85523e-28
1_Microbiota	metab_100004208	0.0192793	2.52356e-07	1.8663e-06
1_Microbiota	metab_100004295	0.150886	8.24234e-34	5.44544e-32
1_Microbiota	metab_100004318	0.0372825	3.69384e-11	4.69308e-10
1_Microbiota	metab_999918901	0.109252	4.84805e-25	1.71586e-23
1_Microbiota	metab_100009042	0.00101256	9.17462e-07	6.18507e-06
1_Microbiota	metab_100009045	0.161248	1.94054e-39	1.74825e-37
1_Microbiota	metab_100009069	0.0139398	1.62138e-06	1.05709e-05
1_Microbiota	metab_100005402	0.00115864	3.90103e-08	3.2762e-07
1_Microbiota	metab_100005403	0.013226	1.44894e-09	1.46521e-08
1_Microbiota	metab_100005418	0.0491348	3.47539e-13	5.14047e-12
1_Microbiota	metab_100005864	0.00478926	4.49363e-08	3.74217e-07
1_Microbiota	metab_999912816	0.122145	2.87584e-26	1.05554e-24
1_Microbiota	metab_999912851	0.0799332	2.82177e-19	7.35887e-18
1_Microbiota	metab_100002761	0.0183483	4.753e-08	3.92518e-07
1_Microbiota	metab_100002911	0.117769	2.78002e-28	1.19782e-26
1_Microbiota	metab_100020425	0.00165743	3.2675e-06	2.02381e-05
1_Microbiota	metab_100020427	0.0617422	5.81274e-14	9.29102e-13
1_Microbiota	metab_100020479	0.0417788	9.21454e-10	9.61222e-09
1_Microbiota	metab_999911315	0.0506474	4.54189e-16	9.18575e-15
1_Microbiota	metab_100015793	0.0217819	3.35303e-08	2.84004e-07
1_Microbiota	metab_100001034	0.112172	4.03741e-23	1.29067e-21
1_Microbiota	metab_100001083	0.157794	1.94983e-28	8.78308e-27
1_Microbiota	metab_100009009	0.00426275	1.5799e-07	1.22319e-06
1_Microbiota	metab_100019794	0.00468566	6.67502e-06	3.89115e-05
1_Microbiota	metab_999926119	0.0517522	1.87611e-14	3.26181e-13
1_Microbiota	metab_100002027	0.0105192	1.73477e-08	1.53496e-07
1_Microbiota	metab_100002049	0.056632	4.64742e-14	7.7967e-13
1_Microbiota	metab_999925520	0.0156728	2.9264e-06	1.83548e-05
1_Microbiota	metab_100001605	0.0631073	5.37482e-16	1.06529e-14
1_Microbiota	metab_999923655	0.0504245	3.71128e-12	5.03819e-11
1_Microbiota	metab_100001417	0.178921	9.28379e-41	1.02225e-38
1_Microbiota	metab_100001423	0.00969742	3.20144e-09	3.02155e-08
1_Microbiota	metab_100001315	0.318729	4.87616e-60	1.61076e-57
1_Microbiota	metab_100009264	0.0159577	5.01555e-07	3.57329e-06
1_Microbiota	metab_100006108	0.102427	1.00513e-22	3.11275e-21
1_Microbiota	metab_100006126	0.0430992	2.10769e-10	2.45732e-09
1_Microbiota	metab_100006190	0.0649624	5.80241e-17	1.22344e-15
1_Microbiota	metab_100006191	0.223914	8.51e-45	1.20477e-42
1_Microbiota	metab_100006260	0.0385299	5.78009e-10	6.29458e-09
1_Microbiota	metab_302	0.0574277	2.28573e-15	4.44149e-14
1_Microbiota	metab_339	0.0168585	1.86205e-09	1.86393e-08
1_Microbiota	metab_1135	0.132204	3.06469e-28	1.26546e-26
1_Microbiota	metab_100001148	0.101761	7.1318e-32	4.15742e-30
1_Microbiota	metab_999915728	0.132861	1.90432e-26	7.25839e-25
1_Microbiota	metab_999916576	0.00368163	2.30813e-08	2.00645e-07
1_Microbiota	metab_999916935	0.0102196	2.02545e-08	1.7763e-07
1_Microbiota	metab_100003434	0.112988	2.66448e-23	9.10516e-22
1_Microbiota	metab_100003470	0.0120728	3.1257e-09	2.98883e-08
1_Microbiota	metab_100020819	0.138869	3.6081e-33	2.23477e-31
1_Microbiota	metab_100020823	0.0266679	2.72918e-09	2.67784e-08
1_Microbiota	metab_100020851	0.0682584	6.48806e-15	1.19068e-13
1_Microbiota	metab_100020975	0.0543485	1.41334e-13	2.18847e-12
1_Microbiota	metab_100000861	0.00363537	5.931e-07	4.08168e-06
1_Microbiota	metab_999912216	0.217284	1.31484e-50	3.25753e-48
1_Microbiota	metab_999912283	0.093238	7.3971e-22	2.22137e-20
1_Microbiota	metab_999912306	0.0346069	8.51577e-11	1.02916e-09
1_Microbiota	metab_100020262	0.00722049	9.2813e-06	5.28607e-05
1_Microbiota	metab_100020276	0.0262537	3.05595e-08	2.61073e-07
1_Microbiota	metab_100001977	0.0512457	4.20251e-15	7.8579e-14
1_Microbiota	metab_100002253	0.24813	5.1653e-39	4.26567e-37
1_Microbiota	metab_1258	0.0277038	5.01653e-10	5.52376e-09
1_Microbiota	metab_100001092	0.0710846	4.74536e-17	1.02232e-15
1_Microbiota	metab_100001106	0.0506386	3.05086e-13	4.58091e-12
1_Microbiota	metab_999913844	0.01825	2.02345e-07	1.53071e-06
1_Microbiota	metab_100021162	0.0122352	1.51009e-07	1.17835e-06
1_Microbiota	metab_100021208	0.0519197	5.13741e-14	8.34618e-13
1_Microbiota	metab_100000711	0.0251165	6.48136e-08	5.22198e-07
1_Microbiota	metab_999911843	0.306746	2.90281e-72	1.43834e-69
1_Microbiota	metab_999911850	0.347114	6.47216e-84	6.41391e-81
1_Microbiota	metab_100001806	0.0134574	5.532e-08	4.49362e-07
1_Microbiota	metab_100020371	0.0326424	1.78625e-12	2.60319e-11
1_Microbiota	metab_100020377	0.00990402	8.09053e-07	5.49159e-06
1_Microbiota	metab_100020419	0.0568596	2.38512e-13	3.63639e-12
1_Microbiota	metab_100020421	0.0140981	4.96706e-07	3.56693e-06
1_Microbiota	metab_100002154	0.038667	9.21154e-14	1.44899e-12
1_Microbiota	metab_100002185	0.103492	1.79419e-14	3.17508e-13
1_Microbiota	metab_999924546	0.0113049	2.83562e-07	2.08155e-06
1_Microbiota	metab_999924757	0.025164	4.19041e-11	5.25657e-10
1_Microbiota	metab_999924811	0.0754747	2.01688e-18	4.75888e-17
1_Microbiota	metab_999924812	0.00925886	2.0789e-06	1.33779e-05
1_Microbiota	metab_100006642	0.0341606	7.77144e-10	8.28118e-09
1_Microbiota	metab_100015789	0.0166663	9.77435e-11	1.15314e-09
1_Microbiota	metab_100015791	0.0035564	2.98993e-08	2.57654e-07
1_Microbiota	metab_999921821	0.102179	2.96899e-23	9.80756e-22
1_Microbiota	metab_999922509	0.0641833	1.3623e-18	3.29278e-17
1_Microbiota	metab_999922834	0.0179779	6.16055e-09	5.75953e-08
1_Microbiota	metab_999923587	0.0764133	1.02953e-20	2.91505e-19
1_Microbiota	metab_100001400	0.0355811	4.50231e-11	5.57723e-10
1_Microbiota	metab_100001403	0.0514403	1.38618e-11	1.85636e-10
1_Microbiota	metab_100001404	0.0327143	3.59505e-06	2.21286e-05
1_Microbiota	metab_100001405	0.0417961	3.2485e-12	4.59894e-11
1_Microbiota	metab_100010925	0.0318985	2.1537e-12	3.09321e-11
1_Microbiota	metab_100001279	0.136633	6.42203e-30	3.53568e-28
1_Microbiota	metab_100001287	0.0193419	3.04716e-10	3.47096e-09
1_Microbiota	metab_100000442	0.0884717	1.10609e-18	2.74033e-17
1_Microbiota	metab_100000467	0.0272598	6.81149e-09	6.30858e-08
1_Microbiota	metab_100006005	0.0175857	1.36656e-08	1.22006e-07
1_Microbiota	metab_100006082	0.0231085	7.56249e-11	9.25238e-10
1_Microbiota	metab_100006092	0.0867719	2.86917e-09	2.78759e-08
1_Microbiota	metab_100006098	0.0947452	2.25813e-19	6.14875e-18
1_Microbiota	metab_100006105	0.0063627	1.81008e-07	1.39053e-06
2_Medication	metab_100021991	0.0116514	2.28179e-06	1.1537e-05
2_Medication	metab_100022005	0.0185778	0.000320996	0.00101308
2_Medication	metab_100022006	0.0139752	0.0033134	0.00822951
2_Medication	metab_100022007	0.00950825	0.0109131	0.0238214
2_Medication	metab_100022013	0.011823	0.000138379	0.000476159
2_Medication	metab_100022127	0.0015011	0.0119598	0.0258218
2_Medication	metab_999907765	0.0161811	8.50045e-09	6.58121e-08
2_Medication	metab_999910458	0.0126826	0.0155629	0.0322156
2_Medication	metab_100000882	0.0161096	0.0110313	0.0240264
2_Medication	metab_100000963	0.0457128	1.5938e-07	9.51476e-07
2_Medication	metab_100000997	0.0454239	0.00101099	0.00287076
2_Medication	metab_100000998	0.00644342	0.00181907	0.00482005
2_Medication	metab_100001006	0.0275326	6.58443e-06	2.9932e-05
2_Medication	metab_100015882	0.0963188	3.10556e-22	2.79783e-20
2_Medication	metab_100015962	0.0322966	3.0617e-13	4.39731e-12
2_Medication	metab_100015966	0.00874722	0.000301052	0.000956226
2_Medication	metab_100015967	0.0312729	2.69762e-08	1.89599e-07
2_Medication	metab_100015968	0.0356501	2.64723e-08	1.87386e-07
2_Medication	metab_100015971	0.0111299	0.00191711	0.00506629
2_Medication	metab_100016038	0.00742868	4.48607e-05	0.000170333
2_Medication	metab_100008977	0.0403847	3.07205e-12	4.00579e-11
2_Medication	metab_100008980	0.0313226	1.54883e-16	3.56951e-15
2_Medication	metab_100008984	0.000249709	0.00260224	0.00668087
2_Medication	metab_100008990	0.0244048	8.09814e-08	5.11163e-07
2_Medication	metab_100008991	0.057327	4.21775e-14	6.74159e-13
2_Medication	metab_100008992	0.0979118	9.77194e-19	4.035e-17
2_Medication	metab_100008993	0.0131248	1.42242e-05	5.83438e-05
2_Medication	metab_100008994	0.0825226	1.10676e-23	1.21866e-21
2_Medication	metab_1104	0.00906149	0.004099	0.00995615
2_Medication	metab_1111	0.0117772	0.00532102	0.0124955
2_Medication	metab_1134	0.0358991	1.34982e-10	1.43836e-09
2_Medication	metab_999925810	0.00453737	0.0015739	0.00420413
2_Medication	metab_999925828	0.0600302	1.79664e-11	2.17131e-10
2_Medication	metab_999926106	0.0279053	1.25007e-07	7.64705e-07
2_Medication	metab_999926107	0.0432079	3.53088e-09	2.94042e-08
2_Medication	metab_999926108	0.0312624	5.36593e-08	3.54509e-07
2_Medication	metab_999926109	0.00693745	0.0018039	0.00479267
2_Medication	metab_144	0.0365072	1.77368e-09	1.5555e-08
2_Medication	metab_158	0.00220541	0.00104226	0.00292601
2_Medication	metab_182	0.0193968	0.00033639	0.00105494
2_Medication	metab_189	0.0149929	5.91436e-07	3.2505e-06
2_Medication	metab_194	0.0140137	6.19703e-06	2.83133e-05
2_Medication	metab_197	0.0175147	1.36608e-05	5.64075e-05
2_Medication	metab_100001992	0.0361852	5.17681e-08	3.46636e-07
2_Medication	metab_100001993	0.0372671	2.75288e-09	2.37226e-08
2_Medication	metab_100001994	0.0589622	7.46647e-12	9.24909e-11
2_Medication	metab_100002014	0.00130163	0.0145872	0.0304978
2_Medication	metab_100002021	0.0343316	1.22755e-05	5.11134e-05
2_Medication	metab_100002024	0.0359301	4.51871e-10	4.39566e-09
2_Medication	metab_100000015	0.0218643	1.629e-06	8.49653e-06
2_Medication	metab_100000036	0.0264595	8.31815e-06	3.61548e-05
2_Medication	metab_100000039	0.00711013	0.00250571	0.00646655
2_Medication	metab_999912798	0.00388278	0.00328989	0.00819166
2_Medication	metab_100001198	0.00867819	0.00102382	0.00289886
2_Medication	metab_100001208	0.0825127	1.48353e-15	2.82727e-14
2_Medication	metab_100001211	0.0194106	0.000920733	0.00265168
2_Medication	metab_100001232	0.00285873	0.013056	0.0278247
2_Medication	metab_100001254	0.020552	4.47602e-06	2.13257e-05
2_Medication	metab_100001256	0.0490401	3.7409e-08	2.59247e-07
2_Medication	metab_100002500	0.0902221	1.49418e-17	4.48707e-16
2_Medication	metab_100002514	0.0211079	0.000354705	0.00110192
2_Medication	metab_100002544	0.104224	1.59118e-20	9.27567e-19
2_Medication	metab_100002613	0.0113753	0.000362629	0.00111952
2_Medication	metab_100020541	0.0415472	8.18657e-07	4.40802e-06
2_Medication	metab_344	0.0228379	3.73261e-05	0.000142819
2_Medication	metab_376	0.0101008	3.82857e-11	4.5168e-10
2_Medication	metab_381	0.0526798	4.52417e-12	5.74802e-11
2_Medication	metab_397	0.00990489	4.37212e-10	4.33278e-09
2_Medication	metab_100021707	0.00109782	0.00359254	0.00883426
2_Medication	metab_100021728	0.0137748	1.06034e-05	4.47147e-05
2_Medication	metab_100021760	0.0122216	1.77297e-07	1.05211e-06
2_Medication	metab_100021990	0.014302	4.28382e-06	2.06081e-05
2_Medication	metab_100001454	0.0608932	7.633e-06	3.36191e-05
2_Medication	metab_100001461	0.0038175	0.000483591	0.00145429
2_Medication	metab_100001468	0.0142446	0.000172186	0.000578429
2_Medication	metab_100001469	0.0203846	5.12064e-05	0.000191493
2_Medication	metab_100001485	0.0184744	2.41688e-08	1.74661e-07
2_Medication	metab_799	0.00419438	0.000556097	0.00164505
2_Medication	metab_803	0.0190932	2.06117e-08	1.52434e-07
2_Medication	metab_999919141	0.000666078	0.00850008	0.0190579
2_Medication	metab_999921339	0.00692954	0.00214696	0.00559904
2_Medication	metab_999921353	0.0160379	0.0101489	0.0223576
2_Medication	metab_999921364	0.0438688	2.28635e-10	2.33585e-09
2_Medication	metab_100004046	0.0639231	1.05857e-16	2.55865e-15
2_Medication	metab_999917335	0.0176986	5.27296e-05	0.000196447
2_Medication	metab_999917357	0.0316564	5.08404e-05	0.000190844
2_Medication	metab_100009160	0.0515467	7.00427e-10	6.54833e-09
2_Medication	metab_100009162	0.0453934	3.57554e-16	7.70295e-15
2_Medication	metab_100009181	0.0397219	1.49849e-13	2.18383e-12
2_Medication	metab_100009219	0.0750013	1.89527e-17	5.36631e-16
2_Medication	metab_100009225	0.000879109	7.16843e-06	3.18561e-05
2_Medication	metab_100004541	0.0212028	5.5624e-06	2.58795e-05
2_Medication	metab_100004542	0.00200249	0.00715495	0.0163377
2_Medication	metab_100004635	0.0128448	0.000187295	0.000618697
2_Medication	metab_100005373	0.0462786	1.46406e-07	8.79322e-07
2_Medication	metab_100001635	0.0138545	0.00440948	0.0105614
2_Medication	metab_100001655	0.0514873	1.35373e-12	1.8895e-11
2_Medication	metab_100001662	0.00482948	1.13978e-05	4.78613e-05
2_Medication	metab_100001668	0.0214735	2.3403e-08	1.70532e-07
2_Medication	metab_100001730	0.00288743	0.00114104	0.00316742
2_Medication	metab_999923787	0.0205851	0.000267095	0.000856605
2_Medication	metab_999924241	0.00594141	0.00202396	0.0053062
2_Medication	metab_999924328	0.0422649	5.69115e-11	6.26659e-10
2_Medication	metab_999924334	0.0436202	6.66753e-06	2.99343e-05
2_Medication	metab_999924337	0.0265578	4.57687e-07	2.59182e-06
2_Medication	metab_100006290	0.00235885	8.55232e-05	0.000301614
2_Medication	metab_100006292	0.0256019	8.79254e-07	4.68463e-06
2_Medication	metab_100006293	0.0393851	3.84837e-09	3.12601e-08
2_Medication	metab_100006294	0.0148463	1.79771e-09	1.56275e-08
2_Medication	metab_100006295	0.0195471	1.87438e-12	2.57988e-11
2_Medication	metab_100006296	0.0605362	2.85591e-17	7.44792e-16
2_Medication	metab_100006298	0.0379795	1.09369e-13	1.66746e-12
2_Medication	metab_100006314	0.0364137	1.46584e-14	2.50456e-13
2_Medication	metab_100006367	0.0127766	0.00896773	0.020061
2_Medication	metab_100015609	0.00866777	2.9297e-06	1.43021e-05
2_Medication	metab_100015618	0.0140156	8.63523e-06	3.72066e-05
2_Medication	metab_100015620	0.1198	5.41809e-29	1.34233e-26
2_Medication	metab_100015623	0.0967902	3.6108e-21	2.23644e-19
2_Medication	metab_100015625	0.151331	2.74544e-33	2.72074e-30
2_Medication	metab_100001509	0.0432452	8.48223e-14	1.31342e-12
2_Medication	metab_100001510	0.0315465	8.06675e-06	3.52165e-05
2_Medication	metab_100001540	0.0311362	2.88263e-06	1.4142e-05
2_Medication	metab_100001541	0.0506672	1.99408e-10	2.08014e-09
2_Medication	metab_100001561	0.00130059	0.00428602	0.0103344
2_Medication	metab_100001562	0.00326233	0.0138626	0.0292657
2_Medication	metab_100021324	0.000718278	0.00162781	0.00433646
2_Medication	metab_100021331	0.010786	0.000147676	0.000502911
2_Medication	metab_100021372	0.0429775	5.28069e-08	3.51219e-07
2_Medication	metab_999921441	0.0246179	5.38815e-06	2.51871e-05
2_Medication	metab_999921467	0.150448	1.41308e-22	1.40037e-20
2_Medication	metab_999921470	0.0267359	8.04057e-06	3.52165e-05
2_Medication	metab_999921471	0.165144	3.09319e-19	1.39334e-17
2_Medication	metab_999921607	0.00334471	0.00911328	0.0203407
2_Medication	metab_999921796	0.00149771	0.0126818	0.0272028
2_Medication	metab_536	0.00693103	0.000971461	0.0027744
2_Medication	metab_537	0.00843903	0.00454691	0.0108057
2_Medication	metab_561	0.0339395	5.73575e-09	4.54731e-08
2_Medication	metab_572	0.0437108	3.86082e-14	6.27225e-13
2_Medication	metab_796	0.0186975	0.000185164	0.000613705
2_Medication	metab_100004328	0.0135864	1.17431e-09	1.06765e-08
2_Medication	metab_100004329	0.0293134	4.47695e-15	7.9226e-14
2_Medication	metab_100004499	0.0224756	0.000317027	0.00100375
2_Medication	metab_999917685	0.0117148	0.00402932	0.00981094
2_Medication	metab_999918886	0.0327867	1.93317e-06	9.92626e-06
2_Medication	metab_999918887	0.0401227	4.92784e-07	2.75903e-06
2_Medication	metab_999918888	0.0560839	0.000240961	0.000780368
2_Medication	metab_100009030	0.0644052	9.28723e-18	3.06788e-16
2_Medication	metab_100009038	0.0382552	8.68837e-09	6.67455e-08
2_Medication	metab_100009045	0.0166212	5.30527e-05	0.000196911
2_Medication	metab_100009054	0.0189479	6.00732e-05	0.00021887
2_Medication	metab_100009055	9.62627e-05	0.00710262	0.0162557
2_Medication	metab_100009066	0.0543953	3.08217e-14	5.17701e-13
2_Medication	metab_100005384	0.0231609	3.48053e-05	0.00013421
2_Medication	metab_100005403	0.023588	6.19978e-06	2.83133e-05
2_Medication	metab_100005418	0.0559861	3.73339e-14	6.16631e-13
2_Medication	metab_100005834	0.0164287	0.000342141	0.00106623
2_Medication	metab_100005850	0.0886526	5.3204e-18	1.88259e-16
2_Medication	metab_100005864	0.0149015	0.000398305	0.00122584
2_Medication	metab_100001731	0.0165358	0.000170729	0.000575486
2_Medication	metab_100001734	0.00387437	0.0134125	0.028462
2_Medication	metab_100001740	0.0390148	2.53487e-08	1.80723e-07
2_Medication	metab_999924418	0.00554962	0.00264613	0.006776
2_Medication	metab_999924494	0.0179853	0.00561394	0.0130904
2_Medication	metab_999924518	0.0293856	2.04885e-06	1.04124e-05
2_Medication	metab_999924544	0.0342485	2.43222e-08	1.74661e-07
2_Medication	metab_100006378	0.0271882	2.7153e-06	1.35902e-05
2_Medication	metab_100010927	0.00468229	0.00325215	0.00811808
2_Medication	metab_100010930	0.00634669	0.000484273	0.00145429
2_Medication	metab_100010936	0.0429982	3.35297e-09	2.81593e-08
2_Medication	metab_100010937	0.0311144	2.06968e-07	1.21364e-06
2_Medication	metab_100010940	0.0262259	5.7603e-08	3.73102e-07
2_Medication	metab_100010941	0.022179	6.67556e-06	2.99343e-05
2_Medication	metab_100010942	0.000650686	0.0138798	0.0292657
2_Medication	metab_100010949	0.0305704	1.49533e-05	6.03964e-05
2_Medication	metab_100010950	0.0146602	0.000216223	0.000709528
2_Medication	metab_100010955	0.00915532	0.000156407	0.000529009
2_Medication	metab_999911315	0.0252171	0.00356668	0.0087925
2_Medication	metab_999911444	0.0337019	2.01779e-06	1.03074e-05
2_Medication	metab_100015793	0.0631989	1.81929e-16	4.09754e-15
2_Medication	metab_100015797	0.00299684	0.00249597	0.00645824
2_Medication	metab_100015833	0.0224175	1.27034e-05	5.26739e-05
2_Medication	metab_100015835	0.00068299	0.00308516	0.00775989
2_Medication	metab_100015837	0.0246745	0.000144512	0.000495542
2_Medication	metab_100001054	0.00621388	3.39389e-06	1.6487e-05
2_Medication	metab_100001073	0.0195525	4.06832e-05	0.000155066
2_Medication	metab_1052	0.00785627	2.20729e-07	1.28672e-06
2_Medication	metab_1053	0.0341433	4.68e-09	3.77063e-08
2_Medication	metab_1082	0.103332	2.36294e-10	2.38946e-09
2_Medication	metab_1083	0.00639796	0.000462218	0.00140079
2_Medication	metab_1084	0.0536623	1.19299e-09	1.07478e-08
2_Medication	metab_1094	0.00537917	0.000782536	0.00227417
2_Medication	metab_100009007	0.0633528	4.22521e-17	1.07364e-15
2_Medication	metab_100009009	0.081653	6.27905e-19	2.70545e-17
2_Medication	metab_100009025	0.0151077	4.98073e-09	3.98057e-08
2_Medication	metab_100019794	0.0405866	4.80797e-08	3.26349e-07
2_Medication	metab_100019801	0.00542393	5.67836e-05	0.000207648
2_Medication	metab_100019972	0.0113523	0.00694338	0.015928
2_Medication	metab_999926119	0.0136056	2.83137e-05	0.000110468
2_Medication	metab_100002026	0.0269732	9.20657e-08	5.73819e-07
2_Medication	metab_100002027	0.0347017	1.60162e-08	1.22093e-07
2_Medication	metab_100002028	0.0384376	6.26385e-08	4.03083e-07
2_Medication	metab_100002029	0.00733941	0.0167877	0.0345036
2_Medication	metab_100002067	0.0475195	6.94519e-10	6.54833e-09
2_Medication	metab_100002070	0.00645847	7.93067e-05	0.000282352
2_Medication	metab_100002102	0.0029143	0.000409516	0.00125644
2_Medication	metab_100002106	0.0128242	2.31957e-07	1.34427e-06
2_Medication	metab_1537	0.0412559	2.057e-16	4.52997e-15
2_Medication	metab_1538	0.0108043	0.000123639	0.000428414
2_Medication	metab_1869	0.403991	1.85538e-21	1.31334e-19
2_Medication	metab_999912844	0.0345188	6.71965e-09	5.28505e-08
2_Medication	metab_999912851	0.00331581	0.0114414	0.0248105
2_Medication	metab_999913431	0.00182466	0.000711659	0.00208655
2_Medication	metab_100001263	0.0074847	9.06537e-06	3.8557e-05
2_Medication	metab_100001271	0.0234981	3.82651e-09	3.12601e-08
2_Medication	metab_100002761	0.0547696	7.97463e-10	7.38585e-09
2_Medication	metab_100002769	0.00198281	0.0022364	0.005817
2_Medication	metab_100002784	0.0136683	0.00290005	0.0073315
2_Medication	metab_100002873	0.0684093	4.33917e-13	6.14302e-12
2_Medication	metab_100002875	0.0378232	2.77363e-06	1.37433e-05
2_Medication	metab_100020423	0.135133	2.16986e-12	2.94566e-11
2_Medication	metab_100020425	0.117149	4.5243e-10	4.39566e-09
2_Medication	metab_100020427	0.185233	1.0193e-15	1.98063e-14
2_Medication	metab_100020478	0.00221529	0.021209	0.0425468
2_Medication	metab_100020492	0.00656635	2.76663e-06	1.37433e-05
2_Medication	metab_302	0.0135788	5.00519e-05	0.000188598
2_Medication	metab_310	0.0411915	3.00843e-09	2.56522e-08
2_Medication	metab_331	0.0125342	6.12e-06	2.82089e-05
2_Medication	metab_340	0.0119494	0.000496361	0.00148161
2_Medication	metab_999923659	0.0234551	1.44812e-05	5.90569e-05
2_Medication	metab_999923665	0.0188053	6.81799e-05	0.000246592
2_Medication	metab_999923680	0.0134421	1.86595e-05	7.39663e-05
2_Medication	metab_100001409	0.0110282	1.45685e-05	5.91696e-05
2_Medication	metab_100001412	0.000844555	1.75103e-06	9.08518e-06
2_Medication	metab_100001413	0.0203364	4.39501e-06	2.10409e-05
2_Medication	metab_100001415	0.00765383	8.22889e-07	4.40802e-06
2_Medication	metab_100001416	0.0244115	8.85688e-06	3.79964e-05
2_Medication	metab_100001417	0.00877013	0.00303488	0.00765283
2_Medication	metab_100001423	0.00199916	0.000865644	0.00250103
2_Medication	metab_100001426	0.0133687	0.000145082	0.000495781
2_Medication	metab_100001446	0.00419002	0.00730602	0.0166061
2_Medication	metab_100001320	0.00519262	4.94117e-05	0.000186897
2_Medication	metab_100001334	0.0831533	2.20765e-08	1.62058e-07
2_Medication	metab_100001359	0.0571301	4.9916e-16	1.03056e-14
2_Medication	metab_100009264	0.0149742	7.24711e-05	0.000260213
2_Medication	metab_100009271	0.121025	2.97598e-18	1.17968e-16
2_Medication	metab_100009272	0.0856344	3.75946e-26	4.65703e-24
2_Medication	metab_100009343	0.0665107	6.43095e-14	1.0116e-12
2_Medication	metab_100009345	0.0537261	2.16531e-15	4.04871e-14
2_Medication	metab_100009394	0.00562921	0.0196381	0.0395556
2_Medication	metab_100006126	0.017298	0.00998068	0.0220778
2_Medication	metab_100006129	0.0190831	2.28192e-05	9.00948e-05
2_Medication	metab_100006191	0.0151293	0.00426249	0.0103027
2_Medication	metab_100006260	0.0120209	0.00148403	0.00398557
2_Medication	metab_100000054	0.0078897	1.42474e-05	5.83438e-05
2_Medication	metab_100000096	0.0109288	0.000116281	0.000404332
2_Medication	metab_100000265	0.0149252	1.01566e-06	5.38244e-06
2_Medication	metab_100000269	0.00417522	0.00118655	0.00325726
2_Medication	metab_100000282	0.0129528	1.25465e-06	6.5786e-06
2_Medication	metab_100000406	0.0142111	6.64586e-06	2.99343e-05
2_Medication	metab_999925420	0.030598	2.29934e-05	9.04225e-05
2_Medication	metab_999925422	0.0119057	0.000340183	0.00106347
2_Medication	metab_999925790	0.0033806	3.53551e-05	0.000135802
2_Medication	metab_100001606	0.0103661	7.10686e-06	3.17248e-05
2_Medication	metab_100008920	0.0250976	3.80026e-09	3.12601e-08
2_Medication	metab_100008921	0.0269945	2.41439e-12	3.23332e-11
2_Medication	metab_100008928	0.0423075	0.000939559	0.00269105
2_Medication	metab_100008952	0.014743	5.93684e-07	3.2505e-06
2_Medication	metab_100008954	0.0620965	1.74852e-20	9.62656e-19
2_Medication	metab_100008955	0.0425886	1.36177e-16	3.21313e-15
2_Medication	metab_100008956	0.0522385	1.71492e-17	4.99849e-16
2_Medication	metab_100008957	0.0461352	2.19487e-17	6.04198e-16
2_Medication	metab_100015681	0.0197361	1.86709e-06	9.63688e-06
2_Medication	metab_100015684	0.0313144	3.87774e-07	2.20853e-06
2_Medication	metab_100015731	0.0309211	6.83963e-08	4.37295e-07
2_Medication	metab_100015744	0.00398875	0.00776301	0.0176045
2_Medication	metab_100015745	0.14061	1.05253e-30	3.47685e-28
2_Medication	metab_100000773	0.0612773	0.000859563	0.00249072
2_Medication	metab_100000774	0.0336216	5.1247e-07	2.83719e-06
2_Medication	metab_100000792	0.0607019	3.30631e-11	3.94765e-10
2_Medication	metab_100000802	0.00413306	3.09825e-05	0.000120406
2_Medication	metab_100000840	0.0407974	1.45172e-13	2.14724e-12
2_Medication	metab_100000841	0.0176339	1.78981e-07	1.05578e-06
2_Medication	metab_100000846	0.0333042	8.29774e-09	6.47485e-08
2_Medication	metab_999912117	0.0529724	3.89345e-12	5.01092e-11
2_Medication	metab_922	0.0142676	0.00105552	0.00294654
2_Medication	metab_209	0.00260247	0.0217119	0.0432928
2_Medication	metab_212	0.0358087	5.3882e-10	5.17461e-09
2_Medication	metab_234	0.0066528	9.98805e-05	0.000350998
2_Medication	metab_235	0.0230775	7.94916e-05	0.000282352
2_Medication	metab_240	0.0328579	2.15206e-10	2.22155e-09
2_Medication	metab_100020259	0.00723574	0.0145308	0.030444
2_Medication	metab_100020262	0.024572	0.000468772	0.00141632
2_Medication	metab_100020276	0.0669026	5.53359e-16	1.10902e-14
2_Medication	metab_100001882	0.0786621	4.25993e-18	1.56355e-16
2_Medication	metab_100001925	0.00553061	0.000716503	0.00209456
2_Medication	metab_100001948	0.0224306	3.79869e-08	2.61423e-07
2_Medication	metab_100001951	0.00559635	0.0233258	0.0463244
2_Medication	metab_100001977	0.023225	1.14795e-05	4.80007e-05
2_Medication	metab_100001987	0.0705695	3.82447e-18	1.45771e-16
2_Medication	metab_100001988	0.0275999	6.97002e-05	0.000251174
2_Medication	metab_100002227	0.0260997	5.362e-05	0.000197828
2_Medication	metab_100002284	0.0483519	5.56476e-11	6.19627e-10
2_Medication	metab_100002367	0.00904043	0.0136122	0.028824
2_Medication	metab_100002458	0.141253	5.80476e-32	2.87626e-29
2_Medication	metab_1221	0.00516699	0.00125621	0.00341071
2_Medication	metab_1231	0.00346042	0.0216914	0.0432928
2_Medication	metab_100001149	0.0124983	0.00206802	0.00540742
2_Medication	metab_100001162	0.00197837	0.0104906	0.0230005
2_Medication	metab_100001170	0.0167897	0.00132263	0.003573
2_Medication	metab_100001178	0.0414077	4.57012e-11	5.31355e-10
2_Medication	metab_999915503	0.0474119	1.63432e-10	1.72299e-09
2_Medication	metab_999915728	0.0180474	0.000231025	0.000750641
2_Medication	metab_999916087	0.0331038	3.48604e-08	2.43286e-07
2_Medication	metab_999916576	0.0654571	1.39491e-13	2.09448e-12
2_Medication	metab_999916935	0.033161	0.000113633	0.000396514
2_Medication	metab_100003258	0.00977802	8.59193e-06	3.71817e-05
2_Medication	metab_100003271	0.00486957	1.17525e-06	6.19505e-06
2_Medication	metab_100003434	0.040925	1.32726e-09	1.17438e-08
2_Medication	metab_100003470	0.013686	0.000270593	0.000862758
2_Medication	metab_100003641	0.0104858	3.41274e-05	0.00013211
2_Medication	metab_100020819	0.0134623	0.000206558	0.000680062
2_Medication	metab_100020825	0.0493223	1.44095e-07	8.70719e-07
2_Medication	metab_100020893	0.0390487	8.91387e-08	5.59092e-07
2_Medication	metab_100020975	0.0174962	0.0253168	0.0497797
2_Medication	metab_100021000	0.0885507	2.30901e-27	3.81371e-25
2_Medication	metab_100000656	0.0204969	5.51316e-08	3.61824e-07
2_Medication	metab_100000657	0.0317445	6.10951e-12	7.66395e-11
2_Medication	metab_100000672	0.00966867	0.000184024	0.000611972
2_Medication	metab_100000706	0.0296873	4.95074e-08	3.33754e-07
2_Medication	metab_100000707	0.10983	2.70884e-12	3.57929e-11
2_Medication	metab_999911850	0.00185586	0.0041677	0.0100983
2_Medication	metab_1001	0.000109553	0.00720241	0.0164083
2_Medication	metab_1004	0.00112793	0.00118602	0.00325726
2_Medication	metab_1022	0.0181866	0.000177105	0.000590948
2_Medication	metab_1024	0.0872999	2.51555e-15	4.6165e-14
2_Medication	metab_254	0.022902	8.93034e-06	3.81464e-05
2_Medication	metab_266	0.0697484	1.32729e-21	1.07638e-19
2_Medication	metab_275	0.00878663	1.63123e-08	1.23401e-07
2_Medication	metab_100001777	0.0131603	0.000976151	0.00277979
2_Medication	metab_100001778	0.0288092	1.76314e-08	1.31374e-07
2_Medication	metab_100001856	0.022472	1.03946e-07	6.43814e-07
2_Medication	metab_100001869	0.0152618	0.000416448	0.00126985
2_Medication	metab_100020360	0.0306347	0.000247411	0.000798645
2_Medication	metab_100020371	0.00918141	0.0149638	0.0311535
2_Medication	metab_100020378	0.00948347	0.00117339	0.00323909
2_Medication	metab_100020414	0.0121137	0.000541628	0.00160705
2_Medication	metab_100020419	0.183029	1.19176e-19	5.62396e-18
2_Medication	metab_100020421	0.176553	5.5091e-18	1.88259e-16
2_Medication	metab_100002107	0.0784955	3.03725e-27	4.29987e-25
2_Medication	metab_100002126	0.0262768	2.84795e-06	1.40414e-05
2_Medication	metab_100002129	0.00491565	0.000270755	0.000862758
2_Medication	metab_100002152	0.0236381	2.72503e-05	0.000106739
2_Medication	metab_100002154	0.0362072	7.42259e-06	3.28383e-05
2_Medication	metab_100002185	0.0247862	9.3537e-06	3.96133e-05
2_Medication	metab_1254	0.0148022	5.80125e-06	2.68647e-05
2_Medication	metab_1256	0.00832926	2.49506e-07	1.43756e-06
2_Medication	metab_1268	0.0217793	7.05005e-07	3.81781e-06
2_Medication	metab_1442	0.00935035	0.00153868	0.00412117
2_Medication	metab_1526	0.0283223	1.14452e-09	1.05021e-08
2_Medication	metab_1528	0.0552789	4.88858e-11	5.56848e-10
2_Medication	metab_100001086	0.0310294	0.018564	0.0377017
2_Medication	metab_100001112	0.0207912	0.0188745	0.0382508
2_Medication	metab_100001121	0.0615308	5.24516e-11	5.90677e-10
2_Medication	metab_100001145	0.0933265	3.98894e-08	2.72623e-07
2_Medication	metab_999913553	0.0157465	0.000721278	0.00210231
2_Medication	metab_999915245	0.00550128	0.00269634	0.00688263
2_Medication	metab_999915461	0.018318	3.12222e-10	3.12537e-09
2_Medication	metab_100002989	0.0105852	1.72988e-05	6.88477e-05
2_Medication	metab_100002990	0.00949565	1.67586e-05	6.6967e-05
2_Medication	metab_100003001	0.00629841	0.00477548	0.0113218
2_Medication	metab_100003151	0.00205624	0.014718	0.0307064
2_Medication	metab_100003169	0.0434284	5.43047e-10	5.17461e-09
2_Medication	metab_50	0.0240291	5.0674e-07	2.82123e-06
2_Medication	metab_62	0.000183395	0.0013232	0.003573
2_Medication	metab_98	0.0367086	1.43833e-11	1.75974e-10
2_Medication	metab_111	0.0122493	0.0129151	0.0275838
2_Medication	metab_112	0.137082	3.77109e-28	7.4743e-26
2_Medication	metab_117	0.0180035	6.78966e-05	0.000246467
2_Medication	metab_480	0.00403368	0.000135904	0.00046927
2_Medication	metab_501	0.383021	7.28721e-17	1.80541e-15
2_Medication	metab_512	0.0289946	0.00015258	0.00051783
2_Medication	metab_533	0.018287	0.000416089	0.00126985
2_Medication	metab_100021103	0.0507173	1.67452e-08	1.25716e-07
2_Medication	metab_100021104	0.038806	7.40525e-08	4.70423e-07
2_Medication	metab_100021123	0.0124584	0.000258294	0.000831071
2_Medication	metab_100021141	0.0103925	5.0209e-06	2.36938e-05
2_Medication	metab_100021162	0.0985053	2.02823e-21	1.33998e-19
2_Medication	metab_100021198	0.0558412	3.11555e-15	5.61366e-14
2_Medication	metab_999921829	0.0357441	4.79014e-06	2.2713e-05
2_Medication	metab_999921842	0.00301892	0.00818585	0.0184368
2_Medication	metab_999923587	0.0247309	0.000360885	0.00111762
2_Medication	metab_100001393	0.00088223	0.00348599	0.00863654
2_Medication	metab_100001395	0.00831165	0.00011091	0.000388379
2_Medication	metab_100009407	0.014603	0.00361177	0.00884471
2_Medication	metab_100010850	0.0470462	6.58523e-07	3.58569e-06
2_Medication	metab_100010916	0.0174908	0.000490435	0.00146834
2_Medication	metab_100010917	0.0115304	0.00102905	0.00290428
2_Medication	metab_100010918	0.00679519	0.00121145	0.00330557
2_Medication	metab_100010922	0.0310093	1.34075e-07	8.15142e-07
2_Medication	metab_100010923	0.020359	5.75594e-08	3.73102e-07
2_Medication	metab_100010925	0.0295138	4.14211e-06	2.00236e-05
2_Medication	metab_100001276	0.110227	4.7236e-15	8.21243e-14
2_Medication	metab_100001287	0.0483578	1.30695e-10	1.40781e-09
2_Medication	metab_100001294	0.00267495	0.00572567	0.0133196
2_Medication	metab_100001295	0.0183606	4.81733e-07	2.71248e-06
2_Medication	metab_100001300	0.0317539	1.25379e-09	1.11937e-08
2_Medication	metab_100000463	0.0111257	5.24072e-06	2.4614e-05
2_Medication	metab_100000467	0.0144818	0.000173318	0.000580262
2_Medication	metab_100000491	0.0218124	4.61116e-11	5.31355e-10
2_Medication	metab_100000551	0.0178883	0.000219868	0.000719108
2_Medication	metab_100000580	0.0735868	0.000335067	0.00105413
2_Medication	metab_100005985	0.0666436	1.09409e-19	5.62396e-18
2_Medication	metab_100005986	0.0384719	1.25272e-17	3.87953e-16
2_Medication	metab_100006005	0.071483	5.59547e-16	1.10902e-14
2_Medication	metab_100006092	0.013808	0.000528408	0.00157253
2_Medication	metab_999924546	0.035228	3.02856e-09	2.56522e-08
2_Medication	metab_999924588	0.00108768	0.00283532	0.00720463
2_Medication	metab_999924812	0.00164272	0.000622634	0.00183095
2_Medication	metab_100001570	0.00410624	5.60123e-05	0.000205586
2_Medication	metab_100001571	0.00706115	0.000438254	0.00133224
2_Medication	metab_100001577	0.0092267	0.0127671	0.0273267
2_Medication	metab_100008903	0.0769034	1.01001e-17	3.22876e-16
2_Medication	metab_100008914	0.0103325	0.00616586	0.0142766
2_Medication	metab_100015751	0.124956	1.16202e-19	5.62396e-18
2_Medication	metab_100015787	0.0119708	2.68679e-06	1.35158e-05
2_Medication	metab_100015788	0.0306374	3.89721e-16	8.21731e-15
2_Medication	metab_100015789	0.096092	1.41201e-21	1.07638e-19
2_Medication	metab_100015790	0.0233717	7.52522e-11	8.19505e-10
2_Medication	metab_100015791	0.0524994	2.4095e-17	6.45354e-16
2_Medication	metab_100015792	0.0203711	7.57114e-05	0.000270867
3_Clinical	metab_100001413	0.0152247	6.37304e-06	8.53471e-05
3_Clinical	metab_100001416	0.00244826	9.85884e-07	1.65595e-05
3_Clinical	metab_100001426	0.00799371	7.84644e-06	0.000102313
3_Clinical	metab_100001334	0.00816902	1.02576e-06	1.69422e-05
3_Clinical	metab_100001359	0.020031	1.43714e-10	1.01729e-08
3_Clinical	metab_100009271	0.0909663	8.37577e-09	3.01481e-07
3_Clinical	metab_100009272	0.0324337	8.53353e-09	3.01481e-07
3_Clinical	metab_100009343	0.0249861	1.75564e-05	0.000191794
3_Clinical	metab_100009345	0.00126677	0.012442	0.0412375
3_Clinical	metab_100000269	0.012983	7.13012e-05	0.000603927
3_Clinical	metab_100000406	0.00909623	8.67308e-05	0.00070451
3_Clinical	metab_100001604	0.00277545	0.000344468	0.00214697
3_Clinical	metab_100008920	0.00521847	0.000297844	0.00193041
3_Clinical	metab_100008928	0.0307247	0.000298035	0.00193041
3_Clinical	metab_100008954	0.0187123	0.000419919	0.002553
3_Clinical	metab_100008955	0.00461275	4.28265e-05	0.000396646
3_Clinical	metab_100008956	0.0247228	1.37445e-07	3.09564e-06
3_Clinical	metab_100008957	0.0372048	8.03956e-08	2.21311e-06
3_Clinical	metab_100015745	0.0942884	1.60435e-11	1.22301e-09
3_Clinical	metab_212	0.0156959	1.59408e-09	7.18062e-08
3_Clinical	metab_240	0.0146606	1.88074e-07	4.05176e-06
3_Clinical	metab_999912193	0.0107808	1.74183e-05	0.000191794
3_Clinical	metab_100000773	0.0554885	2.72169e-05	0.000274007
3_Clinical	metab_100000774	0.0134608	3.03229e-05	0.000297525
3_Clinical	metab_100000792	0.00549022	0.0014519	0.00736626
3_Clinical	metab_100000840	0.0274537	1.0304e-08	3.29395e-07
3_Clinical	metab_100000841	0.00226	0.00156429	0.00782933
3_Clinical	metab_100000846	0.0019505	0.000203683	0.00142148
3_Clinical	metab_849	0.00749257	0.000664228	0.00376143
3_Clinical	metab_100020262	0.0114504	0.0020224	0.0096821
3_Clinical	metab_100020276	0.037578	5.49262e-06	7.55998e-05
3_Clinical	metab_100001882	0.0264624	0.0105193	0.0363227
3_Clinical	metab_100001925	0.005883	0.00036767	0.00227725
3_Clinical	metab_100001948	0.000800545	2.731e-05	0.000274007
3_Clinical	metab_100001951	0.00533537	0.00426746	0.0177691
3_Clinical	metab_100001977	0.0140402	0.00716829	0.0277491
3_Clinical	metab_100001987	0.019764	4.78358e-07	8.61913e-06
3_Clinical	metab_100002458	0.000579637	9.59324e-06	0.000118836
3_Clinical	metab_999915503	0.029892	1.3454e-09	6.34901e-08
3_Clinical	metab_999916087	0.0245843	1.02284e-07	2.41342e-06
3_Clinical	metab_999916576	0.0270831	1.59164e-05	0.000181301
3_Clinical	metab_100020825	0.0276035	1.74837e-05	0.000191794
3_Clinical	metab_100020893	0.0124442	2.45692e-09	1.05861e-07
3_Clinical	metab_100021000	0.0463304	2.85539e-08	8.57482e-07
3_Clinical	metab_100000656	0.0183533	7.24492e-05	0.000607231
3_Clinical	metab_100000706	0.0243234	9.25862e-09	3.05843e-07
3_Clinical	metab_100000707	0.0189974	5.4741e-07	9.68721e-06
3_Clinical	metab_100001856	0.0120962	2.33363e-07	4.62526e-06
3_Clinical	metab_100020360	0.00185898	0.000111684	0.000871489
3_Clinical	metab_100020419	0.16692	1.21734e-24	1.20638e-21
3_Clinical	metab_100020421	0.162167	1.45696e-23	7.21923e-21
3_Clinical	metab_100002107	0.036159	1.20457e-09	5.96865e-08
3_Clinical	metab_1268	0.014119	9.43431e-08	2.41342e-06
3_Clinical	metab_100001145	0.0589389	0.000148469	0.00110626
3_Clinical	metab_100003001	0.0126035	0.000461906	0.00279115
3_Clinical	metab_100003169	0.0256714	3.23285e-09	1.3349e-07
3_Clinical	metab_100021104	0.00383134	0.00123564	0.00658342
3_Clinical	metab_100021162	0.033172	6.36567e-10	3.3202e-08
3_Clinical	metab_100021198	0.007988	1.76118e-05	0.000191794
3_Clinical	metab_100001395	0.0226411	2.19493e-07	4.43913e-06
3_Clinical	metab_100001397	0.0127474	0.000199372	0.00140411
3_Clinical	metab_100001399	0.0018678	0.0087944	0.0318075
3_Clinical	metab_999921829	0.0337917	6.51984e-08	1.84605e-06
3_Clinical	metab_999923587	0.0264251	9.54894e-08	2.41342e-06
3_Clinical	metab_480	0.00593243	0.00179126	0.00874452
3_Clinical	metab_512	0.0240874	0.000167006	0.0011993
3_Clinical	metab_100010850	0.0135364	0.000105059	0.000832912
3_Clinical	metab_100010917	0.00725687	4.87493e-05	0.00043523
3_Clinical	metab_100010925	0.0257418	1.93224e-07	4.07414e-06
3_Clinical	metab_100001276	0.0578942	1.73278e-14	1.90798e-12
3_Clinical	metab_100001293	0.00219739	0.00415687	0.0175296
3_Clinical	metab_100001300	0.0166076	0.000104673	0.000832912
3_Clinical	metab_100000551	0.00290315	0.000482952	0.0028659
3_Clinical	metab_100000580	0.0636544	0.000313312	0.00200043
3_Clinical	metab_100005985	0.0282587	0.00851119	0.0309782
3_Clinical	metab_100005986	0.0195375	1.29144e-07	2.97633e-06
3_Clinical	metab_100006005	0.0121806	4.63539e-05	0.00042534
3_Clinical	metab_999924949	0.0168671	3.08368e-05	0.000299601
3_Clinical	metab_100008903	0.067015	5.61303e-13	4.63542e-11
3_Clinical	metab_100015751	0.0647469	2.92884e-07	5.69114e-06
3_Clinical	metab_100015788	0.0128506	0.00225985	0.0106138
3_Clinical	metab_100015789	0.0644248	1.01159e-07	2.41342e-06
3_Clinical	metab_100015791	0.0254368	0.000198983	0.00140411
3_Clinical	metab_100015792	0.000720263	0.00834341	0.0307372
3_Clinical	metab_266	0.00936508	0.0114999	0.0387633
3_Clinical	metab_100000882	0.0133757	2.94404e-05	0.000291754
3_Clinical	metab_100000963	0.00690257	0.000199778	0.00140411
3_Clinical	metab_100000997	0.0399732	3.94326e-06	5.58253e-05
3_Clinical	metab_100000998	0.000906581	0.00246607	0.0112621
3_Clinical	metab_100015882	0.0416534	2.71884e-05	0.000274007
3_Clinical	metab_100015962	0.00715563	0.000119197	0.000915691
3_Clinical	metab_100015966	0.00757136	0.0127757	0.0420987
3_Clinical	metab_100015967	0.0253531	9.34511e-06	0.000117228
3_Clinical	metab_100015968	0.00402584	0.00324519	0.0141052
3_Clinical	metab_100022005	0.000124877	0.00140787	0.00719174
3_Clinical	metab_100022006	0.000385384	0.002249	0.0106131
3_Clinical	metab_100008980	0.0142598	2.38235e-06	3.63216e-05
3_Clinical	metab_100008992	0.0256688	1.46016e-07	3.21561e-06
3_Clinical	metab_100008994	0.0346903	1.92103e-05	0.000206928
3_Clinical	metab_1134	0.0109836	6.08259e-08	1.7729e-06
3_Clinical	metab_999925810	0.000750017	4.44038e-06	6.19777e-05
3_Clinical	metab_999925828	0.0719996	1.52694e-14	1.8915e-12
3_Clinical	metab_999926107	0.0230274	3.45292e-06	5.03212e-05
3_Clinical	metab_999926108	0.0342815	0.000280256	0.00183929
3_Clinical	metab_100001992	0.00637045	3.85459e-05	0.000367298
3_Clinical	metab_100001994	0.0124432	0.000140601	0.00106189
3_Clinical	metab_100000010	0.0101459	0.000212911	0.00145513
3_Clinical	metab_100000036	0.00582241	0.000154329	0.00113289
3_Clinical	metab_803	0.0218222	7.10976e-09	2.70991e-07
3_Clinical	metab_806	0.00581486	2.7373e-05	0.000274007
3_Clinical	metab_999912456	0.017808	5.62567e-06	7.63704e-05
3_Clinical	metab_100002500	0.0440733	4.93308e-10	2.71593e-08
3_Clinical	metab_100002544	0.0693548	1.42097e-14	1.8915e-12
3_Clinical	metab_999919438	0.0168066	0.000163467	0.00118245
3_Clinical	metab_100021839	0.00909687	8.09231e-06	0.000104149
3_Clinical	metab_100001452	0.00377822	0.00235593	0.0108667
3_Clinical	metab_100001454	0.0419006	1.67894e-06	2.641e-05
3_Clinical	metab_100001485	0.00600144	1.56813e-06	2.50647e-05
3_Clinical	metab_344	0.0164891	0.000223667	0.00151818
3_Clinical	metab_376	0.0144878	1.7672e-08	5.47281e-07
3_Clinical	metab_381	0.0239179	9.53349e-08	2.41342e-06
3_Clinical	metab_397	0.0105013	4.53854e-07	8.32906e-06
3_Clinical	metab_100009160	0.031881	0.00190324	0.00915586
3_Clinical	metab_100009162	0.0108713	0.00105189	0.00569628
3_Clinical	metab_100009181	0.00987931	4.07558e-05	0.000381028
3_Clinical	metab_100009219	0.00669319	0.000155864	0.00113574
3_Clinical	metab_999917335	0.00699327	0.000249867	0.00165079
3_Clinical	metab_100004541	0.0105026	0.00228549	0.0106836
3_Clinical	metab_100004575	0.0151813	0.000615541	0.00354652
3_Clinical	metab_100005350	0.00333236	0.00136876	0.00702821
3_Clinical	metab_100005373	0.0316146	3.91527e-06	5.58253e-05
3_Clinical	metab_999924241	0.00734428	0.0116487	0.0390639
3_Clinical	metab_999924334	0.0481243	1.80712e-06	2.79822e-05
3_Clinical	metab_100001655	0.00996127	0.0148814	0.0474708
3_Clinical	metab_100006295	0.00690523	0.00501723	0.0202942
3_Clinical	metab_100006296	0.0251083	0.00751033	0.0285443
3_Clinical	metab_100006298	0.0069976	0.0089233	0.0320398
3_Clinical	metab_100006314	0.0159011	1.01994e-07	2.41342e-06
3_Clinical	metab_100015609	0.0119072	0.000206642	0.00143204
3_Clinical	metab_100015618	0.0116261	1.45934e-05	0.000168163
3_Clinical	metab_100015620	0.0677958	2.3945e-13	2.15723e-11
3_Clinical	metab_100015623	0.0129908	0.000468093	0.00281139
3_Clinical	metab_100015625	0.0848026	1.47909e-06	2.40291e-05
3_Clinical	metab_189	0.019653	5.33878e-05	0.000460701
3_Clinical	metab_197	0.0302986	2.12022e-10	1.40076e-08
3_Clinical	metab_999921467	0.0433788	8.82235e-09	3.01481e-07
3_Clinical	metab_999921471	0.0745732	7.74723e-14	7.6775e-12
3_Clinical	metab_100001509	0.000755892	0.000241137	0.00161464
3_Clinical	metab_100001541	0.019456	6.58558e-06	8.70175e-05
3_Clinical	metab_100001562	0.0025652	0.00134597	0.00695165
3_Clinical	metab_100021331	0.0083729	1.02871e-05	0.000125858
3_Clinical	metab_100021372	9.43397e-05	5.28553e-05	0.000460701
3_Clinical	metab_100021530	0.00765928	0.00261312	0.0118789
3_Clinical	metab_100004329	0.0176695	0.00436112	0.0180832
3_Clinical	metab_100009030	0.0418336	4.25519e-10	2.48053e-08
3_Clinical	metab_100009066	0.000686331	0.0081819	0.030368
3_Clinical	metab_999918886	0.0143483	1.06972e-05	0.00012928
3_Clinical	metab_999918888	0.0424395	4.84318e-05	0.00043523
3_Clinical	metab_999924475	0.00679172	0.000551233	0.00321337
3_Clinical	metab_100006370	0.0151729	1.33361e-05	0.000157335
3_Clinical	metab_100010936	0.00424254	3.96792e-05	0.000374496
3_Clinical	metab_100010937	0.00235503	0.000387047	0.00236767
3_Clinical	metab_100015793	0.0198117	0.00920338	0.0326901
3_Clinical	metab_100001083	0.00704453	0.00454941	0.0187073
3_Clinical	metab_1082	0.0303892	5.81841e-07	1.01159e-05
3_Clinical	metab_1084	0.0213746	8.18039e-07	1.39772e-05
3_Clinical	metab_1090	0.00229256	0.00744151	0.0285443
3_Clinical	metab_100009007	0.043152	6.41186e-09	2.54166e-07
3_Clinical	metab_100009009	0.0593644	4.25862e-07	7.96282e-06
3_Clinical	metab_62	0.00102443	0.000857435	0.00469457
3_Clinical	metab_112	0.0293573	2.45317e-15	4.05182e-13
3_Clinical	metab_100002027	0.010051	0.00037097	0.00228342
3_Clinical	metab_100002028	0.0102888	0.000236823	0.00159654
3_Clinical	metab_100002067	0.00665785	0.000212878	0.00145513
3_Clinical	metab_100002070	0.00156719	6.01624e-05	0.000513973
3_Clinical	metab_1537	0.00772568	0.000913845	0.00497593
3_Clinical	metab_1869	0.0293501	1.97686e-05	0.000210652
3_Clinical	metab_100001263	0.00564721	8.13964e-05	0.000666643
3_Clinical	metab_100001271	0.0225826	3.10412e-06	4.59132e-05
3_Clinical	metab_100001272	0.00783912	8.80084e-06	0.000111816
3_Clinical	metab_537	0.0112716	0.0134552	0.0437622
3_Clinical	metab_572	0.0439408	3.3075e-10	2.04858e-08
3_Clinical	metab_796	0.00151574	0.00928486	0.0328178
3_Clinical	metab_100002873	0.02021	2.63283e-06	3.95324e-05
3_Clinical	metab_100002875	0.0358554	2.03834e-05	0.000214893
3_Clinical	metab_100020423	0.128938	4.1574e-16	9.45187e-14
3_Clinical	metab_100020425	0.112333	4.76885e-16	9.45187e-14
3_Clinical	metab_100020427	0.184778	7.86149e-19	2.59691e-16
4_Lifestyle	metab_100004326	0.0148674	0.00201991	0.00489421
4_Lifestyle	metab_100004499	0.0203956	2.47323e-09	1.88537e-08
4_Lifestyle	metab_999921441	0.0122597	2.37941e-05	8.6691e-05
4_Lifestyle	metab_999921442	0.00761795	0.000574298	0.00156785
4_Lifestyle	metab_999921467	0.0425146	3.28863e-10	2.8841e-09
4_Lifestyle	metab_999921470	0.0294975	7.74362e-08	4.4358e-07
4_Lifestyle	metab_999921471	0.0109719	5.12002e-05	0.000170267
4_Lifestyle	metab_999921733	0.0843763	5.55231e-15	1.25053e-13
4_Lifestyle	metab_999921736	0.0172552	1.11976e-05	4.35169e-05
4_Lifestyle	metab_100001502	0.0144039	7.65757e-07	3.83265e-06
4_Lifestyle	metab_100001541	0.0326179	7.84152e-09	5.68523e-08
4_Lifestyle	metab_302	0.0259528	2.51223e-05	9.02037e-05
4_Lifestyle	metab_340	0.0568138	8.37579e-20	3.19246e-18
4_Lifestyle	metab_100021331	0.102655	5.1416e-24	3.91948e-22
4_Lifestyle	metab_100021467	0.00636206	7.57477e-07	3.82704e-06
4_Lifestyle	metab_100021478	0.0151693	1.16582e-05	4.49545e-05
4_Lifestyle	metab_100021530	0.122721	2.69966e-15	6.6884e-14
4_Lifestyle	metab_100005403	0.019395	1.88653e-08	1.214e-07
4_Lifestyle	metab_100005418	0.0379782	4.40612e-11	4.41057e-10
4_Lifestyle	metab_100005834	0.00738157	0.000594564	0.00161428
4_Lifestyle	metab_100005864	0.0163609	2.40499e-06	1.06399e-05
4_Lifestyle	metab_100009030	0.00849446	1.75834e-07	9.68065e-07
4_Lifestyle	metab_100009045	0.0216914	2.02597e-06	9.08477e-06
4_Lifestyle	metab_100009054	0.0319125	1.28634e-09	1.0364e-08
4_Lifestyle	metab_100009055	0.0250207	2.96037e-13	4.31431e-12
4_Lifestyle	metab_999918886	0.0154941	1.92355e-08	1.22983e-07
4_Lifestyle	metab_999918887	0.00488648	3.52778e-06	1.50691e-05
4_Lifestyle	metab_999918899	0.00903312	9.59414e-05	0.000305717
4_Lifestyle	metab_999918901	0.0111129	1.13401e-05	4.38985e-05
4_Lifestyle	metab_999924344	0.153088	5.64785e-13	7.66715e-12
4_Lifestyle	metab_999924473	0.0407008	4.10766e-12	4.96426e-11
4_Lifestyle	metab_999924475	0.00495968	0.00766086	0.0161187
4_Lifestyle	metab_999924518	0.0239141	4.1362e-09	3.08193e-08
4_Lifestyle	metab_100001733	0.00939542	1.68126e-05	6.28726e-05
4_Lifestyle	metab_100001755	0.0303099	1.5997e-06	7.44276e-06
4_Lifestyle	metab_100010930	0.0232506	2.21299e-08	1.39686e-07
4_Lifestyle	metab_100010936	0.0164822	1.42931e-08	9.63568e-08
4_Lifestyle	metab_100010937	0.0116109	5.21587e-08	3.07674e-07
4_Lifestyle	metab_100010940	0.0220825	3.7729e-09	2.83253e-08
4_Lifestyle	metab_100006370	0.0446975	2.23946e-12	2.80925e-11
4_Lifestyle	metab_100006378	0.0505697	7.52894e-13	1.00827e-11
4_Lifestyle	metab_1052	0.0160455	1.00478e-09	8.29783e-09
4_Lifestyle	metab_1087	0.0276614	8.04044e-11	7.66161e-10
4_Lifestyle	metab_1094	0.00366435	2.10184e-07	1.14446e-06
4_Lifestyle	metab_100009007	0.0570664	7.71062e-28	1.52825e-25
4_Lifestyle	metab_100009009	0.0678728	1.1289e-24	1.01704e-22
4_Lifestyle	metab_100009014	0.0135464	4.146e-06	1.73362e-05
4_Lifestyle	metab_100009025	0.014539	2.94935e-08	1.81541e-07
4_Lifestyle	metab_100009027	0.00724428	1.79294e-07	9.81662e-07
4_Lifestyle	metab_100015793	0.0246161	2.31189e-08	1.44093e-07
4_Lifestyle	metab_100015797	0.00985266	3.64036e-05	0.00012614
4_Lifestyle	metab_100001033	0.0292463	1.88299e-09	1.46676e-08
4_Lifestyle	metab_100001083	0.0389606	1.73879e-11	1.85284e-10
4_Lifestyle	metab_999911299	0.0397828	2.90871e-10	2.59687e-09
4_Lifestyle	metab_999911315	0.0214239	7.0515e-05	0.00022987
4_Lifestyle	metab_999911483	0.0341121	1.56339e-07	8.6774e-07
4_Lifestyle	metab_100002027	0.00687997	0.000118775	0.000368985
4_Lifestyle	metab_100002028	0.0556861	2.08739e-13	3.18247e-12
4_Lifestyle	metab_100002029	0.0502376	3.29635e-13	4.66668e-12
4_Lifestyle	metab_100002067	0.0143308	3.32514e-06	1.4327e-05
4_Lifestyle	metab_100002106	0.0159627	1.21533e-06	5.87507e-06
4_Lifestyle	metab_100019794	0.00616854	5.65043e-05	0.000186652
4_Lifestyle	metab_100019892	0.0441594	1.19163e-09	9.67959e-09
4_Lifestyle	metab_100001263	0.00111619	1.21561e-08	8.48361e-08
4_Lifestyle	metab_100001267	0.0395214	3.38565e-07	1.79421e-06
4_Lifestyle	metab_100001269	0.00241183	0.000121004	0.000374735
4_Lifestyle	metab_100001271	0.0120715	2.40975e-10	2.17097e-09
4_Lifestyle	metab_100001272	0.0254075	6.22054e-15	1.3699e-13
4_Lifestyle	metab_999912847	0.00656309	2.44052e-05	8.81354e-05
4_Lifestyle	metab_1538	0.00045171	0.00248792	0.00585635
4_Lifestyle	metab_1547	0.0209994	8.69932e-12	9.79662e-11
4_Lifestyle	metab_1629	0.00125655	0.000507974	0.00141009
4_Lifestyle	metab_2050	0.0178459	2.6118e-05	9.34402e-05
4_Lifestyle	metab_100020423	0.0323027	5.76241e-11	5.65401e-10
4_Lifestyle	metab_100020425	0.0427832	7.01912e-14	1.18781e-12
4_Lifestyle	metab_100020427	0.0546214	3.01093e-15	7.27765e-14
4_Lifestyle	metab_100020478	0.00477819	7.53976e-06	3.01286e-05
4_Lifestyle	metab_100020492	0.0589792	3.20745e-12	3.97323e-11
4_Lifestyle	metab_100020496	0.0301848	2.83446e-06	1.232e-05
4_Lifestyle	metab_100020497	0.021124	4.12977e-05	0.000142104
4_Lifestyle	metab_100020502	0.00137426	0.000382895	0.00108414
4_Lifestyle	metab_535	0.00972139	1.86944e-06	8.5374e-06
4_Lifestyle	metab_561	0.0586038	2.47318e-23	1.53183e-21
4_Lifestyle	metab_796	0.0727256	1.60232e-21	7.56141e-20
4_Lifestyle	metab_100002761	0.0150116	5.79065e-06	2.36154e-05
4_Lifestyle	metab_100002873	0.0913919	3.7442e-26	4.63813e-24
4_Lifestyle	metab_100002875	0.0409246	4.61136e-17	1.34407e-15
4_Lifestyle	metab_100008977	0.0125447	7.85949e-09	5.68523e-08
4_Lifestyle	metab_100008984	0.00301658	7.18461e-06	2.88257e-05
4_Lifestyle	metab_100008991	0.00299416	2.25394e-05	8.25348e-05
4_Lifestyle	metab_100008992	0.0447285	1.03961e-11	1.15759e-10
4_Lifestyle	metab_1124	0.00377667	6.35662e-08	3.68387e-07
4_Lifestyle	metab_1128	0.00761587	1.3184e-06	6.31177e-06
4_Lifestyle	metab_1134	0.0289077	4.77383e-13	6.57064e-12
4_Lifestyle	metab_100000998	0.00107248	0.000300344	0.00086715
4_Lifestyle	metab_100001006	0.0625503	3.25974e-15	7.69143e-14
4_Lifestyle	metab_100015965	0.295601	7.56072e-87	7.49267e-84
4_Lifestyle	metab_100015966	0.0368114	1.01741e-14	2.10052e-13
4_Lifestyle	metab_100015967	0.0719915	1.25337e-25	1.3801e-23
4_Lifestyle	metab_100015968	0.0596478	2.28686e-16	6.29521e-15
4_Lifestyle	metab_100015971	0.0665267	3.51598e-22	1.93574e-20
4_Lifestyle	metab_100022005	0.00674979	1.53023e-06	7.16724e-06
4_Lifestyle	metab_100022006	0.00617245	3.06233e-05	0.000107616
4_Lifestyle	metab_100022007	0.00332809	1.02437e-05	4.00166e-05
4_Lifestyle	metab_100022013	0.0477977	2.18501e-15	5.55216e-14
4_Lifestyle	metab_100022127	0.0391481	4.92417e-12	5.87934e-11
4_Lifestyle	metab_100001990	0.0109964	0.00635894	0.0136774
4_Lifestyle	metab_100001992	0.151554	4.00423e-38	1.9841e-35
4_Lifestyle	metab_100001993	0.0430703	1.0759e-10	1.01538e-09
4_Lifestyle	metab_100001994	0.0288563	1.07137e-08	7.52999e-08
4_Lifestyle	metab_100002021	0.0196484	5.907e-07	3.06484e-06
4_Lifestyle	metab_100002024	0.0536426	2.16543e-14	4.20773e-13
4_Lifestyle	metab_999925828	0.079029	8.2962e-18	2.56923e-16
4_Lifestyle	metab_999926109	0.0484247	7.9567e-11	7.65542e-10
4_Lifestyle	metab_999926111	0.0548391	1.84636e-14	3.65948e-13
4_Lifestyle	metab_100020203	0.0204199	2.79734e-05	9.9718e-05
4_Lifestyle	metab_100020208	0.00940753	0.00194335	0.00474349
4_Lifestyle	metab_100020215	0.00679541	0.00115453	0.00295143
4_Lifestyle	metab_100001232	0.0133519	3.38973e-06	1.45421e-05
4_Lifestyle	metab_100001254	0.0539172	6.20176e-12	7.29367e-11
4_Lifestyle	metab_100001256	0.0289247	2.8585e-11	3.01359e-10
4_Lifestyle	metab_999912456	0.0888018	1.12351e-21	5.85998e-20
4_Lifestyle	metab_999912544	0.0052308	0.000102691	0.000325132
4_Lifestyle	metab_999912680	0.00144737	1.61997e-05	6.08101e-05
4_Lifestyle	metab_100000010	0.00203296	2.93286e-05	0.000103736
4_Lifestyle	metab_100000011	0.0196146	4.17962e-09	3.09105e-08
4_Lifestyle	metab_100000015	0.0373649	3.51579e-10	3.05627e-09
4_Lifestyle	metab_100000036	0.00968067	6.46214e-07	3.31812e-06
4_Lifestyle	metab_100020515	0.286147	4.75042e-20	1.88307e-18
4_Lifestyle	metab_803	0.0231493	1.23543e-18	4.22177e-17
4_Lifestyle	metab_100002462	0.0110026	2.27142e-08	1.42467e-07
4_Lifestyle	metab_100002488	0.000416051	0.000789973	0.00211585
4_Lifestyle	metab_100002500	0.0627259	6.66426e-24	4.71734e-22
4_Lifestyle	metab_100002514	0.0433579	3.59718e-14	6.72604e-13
4_Lifestyle	metab_100002544	0.113631	2.21727e-27	3.13903e-25
4_Lifestyle	metab_62	0.0544851	1.26709e-11	1.3952e-10
4_Lifestyle	metab_98	0.0281086	1.68354e-11	1.81347e-10
4_Lifestyle	metab_100003901	0.00743722	0.00717606	0.0151631
4_Lifestyle	metab_100004046	0.0254215	4.42892e-08	2.66004e-07
4_Lifestyle	metab_100004083	0.0115719	7.53045e-05	0.000244678
4_Lifestyle	metab_100004110	0.0480514	0.000243259	0.000721766
4_Lifestyle	metab_100004112	0.0197658	3.8623e-06	1.6357e-05
4_Lifestyle	metab_100004182	0.01574	1.86578e-06	8.5374e-06
4_Lifestyle	metab_999919438	0.012611	2.5569e-06	1.12617e-05
4_Lifestyle	metab_999921286	0.0502409	1.71625e-09	1.36064e-08
4_Lifestyle	metab_999921339	0.000642802	0.000140703	0.000429036
4_Lifestyle	metab_999921364	0.003691	0.000378013	0.00107446
4_Lifestyle	metab_344	0.00144342	3.93413e-06	1.652e-05
4_Lifestyle	metab_358	0.0134674	4.88874e-06	2.01864e-05
4_Lifestyle	metab_376	0.00153585	1.17316e-09	9.60829e-09
4_Lifestyle	metab_381	0.0693174	1.19086e-20	5.13106e-19
4_Lifestyle	metab_100021666	0.01806	7.60774e-07	3.82704e-06
4_Lifestyle	metab_100021709	0.0062196	2.25701e-05	8.25348e-05
4_Lifestyle	metab_100021760	0.0287446	2.49197e-13	3.74173e-12
4_Lifestyle	metab_100001461	0.00646049	3.15822e-05	0.000110204
4_Lifestyle	metab_100001466	0.0123848	6.36048e-06	2.58329e-05
4_Lifestyle	metab_100004575	0.00522833	3.92649e-06	1.652e-05
4_Lifestyle	metab_100004635	0.00103898	0.00323843	0.00744612
4_Lifestyle	metab_100005372	0.0046579	4.51371e-06	1.87945e-05
4_Lifestyle	metab_100005373	0.00971477	7.14096e-06	2.8767e-05
4_Lifestyle	metab_100009160	0.00396408	4.05292e-08	2.44905e-07
4_Lifestyle	metab_100009162	0.00859133	3.15918e-13	4.53731e-12
4_Lifestyle	metab_999917354	0.0186193	1.40719e-06	6.70443e-06
4_Lifestyle	metab_999923787	0.00871058	0.000123131	0.000380134
4_Lifestyle	metab_999924243	0.0176165	1.0046e-08	7.11116e-08
4_Lifestyle	metab_999924328	0.0103277	0.000291218	0.000848814
4_Lifestyle	metab_999924337	0.00487606	5.86878e-05	0.000193221
4_Lifestyle	metab_179	0.0108565	0.00134617	0.00339453
4_Lifestyle	metab_181	0.031035	5.16503e-08	3.06499e-07
4_Lifestyle	metab_182	0.0399961	1.11051e-15	2.97436e-14
4_Lifestyle	metab_100015618	0.0261482	7.88043e-07	3.92438e-06
4_Lifestyle	metab_100015620	0.02955	3.43579e-12	4.20354e-11
4_Lifestyle	metab_100015623	0.0330276	1.48196e-08	9.92315e-08
4_Lifestyle	metab_100015625	0.0422178	6.13339e-14	1.06635e-12
4_Lifestyle	metab_100015632	0.0179601	1.28704e-08	8.85737e-08
4_Lifestyle	metab_100015638	0.0330327	2.62829e-07	1.41965e-06
4_Lifestyle	metab_100006292	0.0342076	3.52722e-11	3.64112e-10
4_Lifestyle	metab_100006293	0.0212182	3.60414e-08	2.19123e-07
4_Lifestyle	metab_100006295	0.00496338	1.37221e-08	9.37836e-08
4_Lifestyle	metab_100006296	0.00396453	3.09874e-05	0.000108511
4_Lifestyle	metab_100006314	0.0186811	7.98132e-10	6.76025e-09
4_Lifestyle	metab_932	0.00977914	0.000245244	0.000725484
4_Lifestyle	metab_999911795	0.0233158	3.84523e-11	3.88839e-10
4_Lifestyle	metab_999911852	0.000136297	0.00490015	0.0108394
4_Lifestyle	metab_999912026	0.067827	6.19416e-17	1.75383e-15
4_Lifestyle	metab_100000706	0.0103425	8.53239e-06	3.39582e-05
4_Lifestyle	metab_100000711	0.000993348	4.62672e-05	0.000156488
4_Lifestyle	metab_100002107	0.0029037	1.89451e-09	1.46676e-08
4_Lifestyle	metab_100002113	0.0306126	3.08202e-07	1.64209e-06
4_Lifestyle	metab_100002129	0.0112513	9.25163e-05	0.000295754
4_Lifestyle	metab_100002152	0.00433165	0.00232523	0.00552591
4_Lifestyle	metab_100002154	0.0466894	2.60139e-13	3.84773e-12
4_Lifestyle	metab_100002196	0.00963138	0.00235574	0.0055717
4_Lifestyle	metab_100001806	0.209588	1.57197e-12	2.02314e-11
4_Lifestyle	metab_100001856	0.0159124	1.55766e-10	1.44265e-09
4_Lifestyle	metab_100001868	0.0033628	0.000274083	0.000803599
4_Lifestyle	metab_100020360	0.0198777	1.66807e-08	1.09474e-07
4_Lifestyle	metab_100020377	0.0306873	7.57065e-10	6.46769e-09
4_Lifestyle	metab_100020419	0.0466735	6.49265e-12	7.48165e-11
4_Lifestyle	metab_100020421	0.0539519	6.0579e-14	1.06635e-12
4_Lifestyle	metab_999913684	0.0440032	4.18365e-13	5.83943e-12
4_Lifestyle	metab_999915245	0.0108076	2.63587e-07	1.41965e-06
4_Lifestyle	metab_100001102	0.00870713	0.0198547	0.0373317
4_Lifestyle	metab_100001126	0.010864	1.60906e-11	1.75228e-10
4_Lifestyle	metab_1254	0.0132809	4.17301e-07	2.18807e-06
4_Lifestyle	metab_1258	0.0467989	8.40283e-09	6.0342e-08
4_Lifestyle	metab_1526	0.00889174	2.15682e-09	1.65691e-08
4_Lifestyle	metab_100021103	0.0264009	1.65816e-08	1.09474e-07
4_Lifestyle	metab_100021104	0.0299761	1.85481e-08	1.20138e-07
4_Lifestyle	metab_100021162	0.0340285	8.61817e-15	1.81715e-13
4_Lifestyle	metab_100021198	0.0386853	1.68014e-15	4.38164e-14
4_Lifestyle	metab_100021208	0.0775581	7.07172e-14	1.18781e-12
4_Lifestyle	metab_100002953	0.00974587	0.000594554	0.00161428
4_Lifestyle	metab_100002989	0.0146824	1.4115e-08	9.58082e-08
4_Lifestyle	metab_100002990	0.0126072	5.10036e-08	3.04485e-07
4_Lifestyle	metab_100003001	0.0248468	1.14979e-12	1.49926e-11
4_Lifestyle	metab_100003169	0.00596431	2.92761e-06	1.26693e-05
4_Lifestyle	metab_503	0.00282424	1.19045e-05	4.5726e-05
4_Lifestyle	metab_504	0.0067339	7.81717e-05	0.000252339
4_Lifestyle	metab_512	0.00871961	0.000128436	0.000394055
4_Lifestyle	metab_519	0.00414218	0.00442283	0.00989395
4_Lifestyle	metab_100001395	0.0512519	8.68735e-24	5.73944e-22
4_Lifestyle	metab_100001397	0.0418692	1.17693e-13	1.91203e-12
4_Lifestyle	metab_100001399	0.00696625	1.56736e-07	8.6774e-07
4_Lifestyle	metab_100001404	0.00981083	0.000113439	0.000355753
4_Lifestyle	metab_999921829	0.0495969	1.18599e-14	2.39861e-13
4_Lifestyle	metab_999921842	0.00282724	0.000183078	0.00055314
4_Lifestyle	metab_999922509	0.0183801	5.47278e-07	2.85449e-06
4_Lifestyle	metab_100000437	0.0128182	8.91132e-10	7.484e-09
4_Lifestyle	metab_100000442	0.0151468	7.55727e-05	0.000244747
4_Lifestyle	metab_100000551	0.0134539	2.88541e-08	1.78715e-07
4_Lifestyle	metab_100005985	0.00123727	1.02565e-05	4.00166e-05
4_Lifestyle	metab_100006005	0.0917989	8.55405e-23	4.98651e-21
4_Lifestyle	metab_100006098	0.00618604	8.94837e-07	4.36839e-06
4_Lifestyle	metab_100010916	0.0950477	3.45352e-25	3.42244e-23
4_Lifestyle	metab_100010917	0.0810516	4.38468e-24	3.62102e-22
4_Lifestyle	metab_100010918	0.0376718	4.22361e-14	7.75112e-13
4_Lifestyle	metab_100010922	0.00482636	4.65707e-05	0.000156978
4_Lifestyle	metab_100010925	0.0694209	5.86616e-18	1.87528e-16
4_Lifestyle	metab_100001287	0.0323971	7.70924e-11	7.49006e-10
4_Lifestyle	metab_100001294	0.05259	1.78588e-17	5.36307e-16
4_Lifestyle	metab_100001296	0.0159029	2.44573e-05	8.81354e-05
4_Lifestyle	metab_100001300	0.0443975	9.34129e-14	1.54287e-12
4_Lifestyle	metab_100001567	0.005149	0.000296864	0.000860211
4_Lifestyle	metab_100001590	0.00914088	0.000482824	0.00134783
4_Lifestyle	metab_250	0.0100083	6.60439e-06	2.67141e-05
4_Lifestyle	metab_267	0.010601	1.4787e-05	5.61451e-05
4_Lifestyle	metab_999924546	0.0342248	8.97016e-09	6.39527e-08
4_Lifestyle	metab_999924588	0.00955045	1.63939e-10	1.49049e-09
4_Lifestyle	metab_999924811	0.0191028	3.01307e-07	1.61403e-06
4_Lifestyle	metab_999924812	0.295047	5.28896e-32	1.31034e-29
4_Lifestyle	metab_100015751	0.0123491	7.19226e-07	3.67399e-06
4_Lifestyle	metab_100015787	0.0143899	4.08114e-05	0.00014092
4_Lifestyle	metab_100015788	0.0322716	3.26207e-11	3.40285e-10
4_Lifestyle	metab_100015789	0.0388575	1.90652e-13	2.99898e-12
4_Lifestyle	metab_100015790	0.0322619	3.73027e-11	3.81103e-10
4_Lifestyle	metab_100015791	0.0203373	1.8841e-09	1.46676e-08
4_Lifestyle	metab_100015792	0.0181397	1.97001e-05	7.28303e-05
4_Lifestyle	metab_100008903	0.058776	4.64033e-21	2.09026e-19
4_Lifestyle	metab_100008914	0.00341885	6.51463e-08	3.75349e-07
4_Lifestyle	metab_100001409	0.00464606	1.68725e-06	7.77703e-06
4_Lifestyle	metab_424	0.000793602	0.000574042	0.00156785
4_Lifestyle	metab_452	0.0116029	6.62891e-05	0.000216807
4_Lifestyle	metab_999923639	0.0279106	5.66051e-08	3.31927e-07
4_Lifestyle	metab_999923655	0.00576151	0.000117421	0.000365925
4_Lifestyle	metab_100006126	0.113098	6.25592e-12	7.29367e-11
4_Lifestyle	metab_100000054	0.0237635	1.23864e-07	6.97442e-07
4_Lifestyle	metab_100000096	0.00596828	2.82609e-05	0.000100382
4_Lifestyle	metab_100000269	0.0234876	5.67144e-11	5.6204e-10
4_Lifestyle	metab_100000295	0.00107839	5.28842e-06	2.16563e-05
4_Lifestyle	metab_100000406	0.00145618	4.9481e-05	0.000165103
4_Lifestyle	metab_100001337	0.00382051	0.000304474	0.00087459
4_Lifestyle	metab_100001359	0.00783104	2.64955e-06	1.16182e-05
4_Lifestyle	metab_100009264	0.00302628	5.33433e-05	0.0001768
4_Lifestyle	metab_100009271	0.00180045	0.000260604	0.000768625
4_Lifestyle	metab_100009343	0.0507827	1.99861e-13	3.09472e-12
4_Lifestyle	metab_100009394	0.00819294	9.26539e-06	3.65817e-05
4_Lifestyle	metab_234	0.00288987	3.24874e-10	2.87455e-09
4_Lifestyle	metab_240	0.0134664	1.45677e-06	6.87455e-06
4_Lifestyle	metab_100001606	0.00418863	8.06201e-07	3.99473e-06
4_Lifestyle	metab_100001611	0.00610681	0.00020379	0.000610138
4_Lifestyle	metab_999925371	0.0308547	1.73857e-12	2.20887e-11
4_Lifestyle	metab_999925419	0.0208635	2.19649e-08	1.39533e-07
4_Lifestyle	metab_100015681	0.0130039	1.65678e-06	7.67226e-06
4_Lifestyle	metab_100015684	0.0391564	1.08608e-10	1.01538e-09
4_Lifestyle	metab_100015731	0.0206986	4.36943e-05	0.000149314
4_Lifestyle	metab_100015737	0.000368795	0.000378393	0.00107446
4_Lifestyle	metab_100015745	0.0350639	5.36995e-14	9.67567e-13
4_Lifestyle	metab_100008920	0.0103835	3.14622e-08	1.92463e-07
4_Lifestyle	metab_100008921	0.010362	3.67397e-09	2.77932e-08
4_Lifestyle	metab_100008928	0.0577944	5.0456e-15	1.16283e-13
4_Lifestyle	metab_100008952	0.0145675	1.92365e-06	8.74469e-06
4_Lifestyle	metab_100008956	0.0221929	1.08915e-12	1.43914e-11
4_Lifestyle	metab_849	0.0503391	7.36048e-15	1.5857e-13
4_Lifestyle	metab_888	0.0172527	0.000301009	0.00086715
4_Lifestyle	metab_891	0.000576772	0.00576512	0.0125203
4_Lifestyle	metab_922	0.075124	1.68497e-19	5.9636e-18
4_Lifestyle	metab_999912111	0.0227951	1.95021e-06	8.82492e-06
4_Lifestyle	metab_999912117	0.0296529	7.88213e-12	8.97838e-11
4_Lifestyle	metab_999912216	0.0203913	1.40966e-09	1.12659e-08
4_Lifestyle	metab_100000792	0.0225291	8.47181e-07	4.1769e-06
4_Lifestyle	metab_100000840	0.0551459	2.86123e-18	9.45159e-17
4_Lifestyle	metab_100000841	0.028618	1.78662e-08	1.16483e-07
4_Lifestyle	metab_100000861	0.0160274	0.000106762	0.000335877
4_Lifestyle	metab_100002253	0.0180917	9.00636e-10	7.50025e-09
4_Lifestyle	metab_100002284	0.046751	3.49581e-14	6.6622e-13
4_Lifestyle	metab_100002417	0.101904	1.90791e-27	3.13903e-25
4_Lifestyle	metab_100020241	0.0113973	6.25662e-08	3.64724e-07
4_Lifestyle	metab_100020262	0.00346362	0.000496029	0.0013808
4_Lifestyle	metab_100020276	0.0283035	1.58871e-10	1.45779e-09
4_Lifestyle	metab_100020343	0.00377664	9.44415e-06	3.71395e-05
4_Lifestyle	metab_100001882	0.000767325	0.00227011	0.00543401
4_Lifestyle	metab_100001925	0.0884239	4.29965e-20	1.7754e-18
4_Lifestyle	metab_100001950	0.0132112	1.97693e-05	7.28303e-05
4_Lifestyle	metab_100001951	0.00676285	3.24861e-05	0.000112961
4_Lifestyle	metab_100001956	0.0150219	1.61044e-05	6.06824e-05
4_Lifestyle	metab_100001977	0.0767967	1.20798e-21	5.98553e-20
4_Lifestyle	metab_100001987	0.139126	8.0129e-37	2.64693e-34
4_Lifestyle	metab_999915503	0.0729343	1.17165e-19	4.30039e-18
4_Lifestyle	metab_999916576	0.0236098	8.74018e-07	4.28788e-06
4_Lifestyle	metab_100001167	0.0189166	1.26649e-05	4.84591e-05
4_Lifestyle	metab_100001178	0.00759007	0.000340461	0.000972325
4_Lifestyle	metab_100001181	0.0150379	2.39494e-05	8.69372e-05
4_Lifestyle	metab_100001182	0.00637042	1.53458e-05	5.80446e-05
4_Lifestyle	metab_1143	0.0117422	0.0038254	0.0086552
4_Lifestyle	metab_1221	0.0127241	4.97839e-06	2.04713e-05
4_Lifestyle	metab_100020819	0.0224562	7.40373e-07	3.76261e-06
4_Lifestyle	metab_100020851	0.0854511	1.27207e-13	2.03326e-12
4_Lifestyle	metab_100020975	0.0366872	1.22498e-06	5.89299e-06
4_Lifestyle	metab_100021000	0.0122116	7.5382e-09	5.5336e-08
4_Lifestyle	metab_100021093	0.0270338	1.47081e-07	8.2349e-07
4_Lifestyle	metab_100003434	0.00940684	1.85275e-05	6.8767e-05
4_Lifestyle	metab_100003470	0.00927967	2.29276e-06	1.01889e-05
5_Genetics
5_Genetics
5_Genetics
5_Genetics
5_Genetics
5_Genetics
5_Genetics
5_Genetics
5_Genetics	metab_100002796	0.0283588	1.56121e-16	1.31836e-15
5_Genetics
5_Genetics
5_Genetics
5_Genetics
5_Genetics
5_Genetics	metab_100001257	0.43609	1.31385e-95	7.13231e-94
5_Genetics	metab_100001266	0.191724	2.76498e-69	1.05069e-67
5_Genetics
5_Genetics	metab_100001269	0.0677891	1.46748e-08	6.12794e-08
5_Genetics
5_Genetics
5_Genetics
5_Genetics
5_Genetics
5_Genetics
5_Genetics
5_Genetics
5_Genetics
5_Genetics	metab_999913431	0.0359494	2.86289e-23	3.62633e-22
5_Genetics
5_Genetics
5_Genetics
5_Genetics
5_Genetics
5_Genetics
5_Genetics
5_Genetics	metab_192	0.0471797	6.57144e-16	5.20239e-15
5_Genetics
5_Genetics
5_Genetics
5_Genetics
5_Genetics
5_Genetics
5_Genetics
5_Genetics
5_Genetics
5_Genetics
5_Genetics
5_Genetics
5_Genetics
5_Genetics
5_Genetics
5_Genetics	metab_100002102	0.0204215	0.0202016	0.036382
5_Genetics
5_Genetics
5_Genetics
5_Genetics
5_Genetics
5_Genetics
5_Genetics
5_Genetics	metab_100019975	0.028075	2.03999e-11	1.10742e-10
5_Genetics	metab_100019978	0.0516702	2.42575e-12	1.41813e-11
5_Genetics
5_Genetics	metab_100019982	0.0456118	3.35853e-08	1.3577e-07
5_Genetics
5_Genetics
5_Genetics
5_Genetics
5_Genetics
5_Genetics
5_Genetics
5_Genetics
5_Genetics
5_Genetics
5_Genetics
5_Genetics
5_Genetics
5_Genetics
5_Genetics
5_Genetics	metab_1082	0.0401386	7.8173e-27	1.41456e-25
5_Genetics
5_Genetics
5_Genetics
5_Genetics	metab_1090	0.00313195	5.77742e-19	5.62928e-18
5_Genetics	metab_100001033	0.054091	6.30166e-05	0.000173524
5_Genetics
5_Genetics
5_Genetics
5_Genetics	metab_100001054	0.248869	1.27083e-54	3.71472e-53
5_Genetics
5_Genetics	metab_100001073	0.0777851	0.00227807	0.00475641
5_Genetics
5_Genetics	metab_100001083	0.0271107	0.000325529	0.000773131
5_Genetics
5_Genetics
5_Genetics
5_Genetics
5_Genetics
5_Genetics
5_Genetics
5_Genetics	metab_100015837	0.0147362	2.34553e-10	1.12823e-09
5_Genetics
5_Genetics
5_Genetics
5_Genetics	metab_999911315	0.00208967	0.0244864	0.0424878
5_Genetics
5_Genetics	metab_999911444	0.0133956	1.00622e-05	3.05892e-05
5_Genetics
5_Genetics
5_Genetics
5_Genetics	metab_999911632	0.0120673	0.0199366	0.0360758
5_Genetics
5_Genetics
5_Genetics
5_Genetics
5_Genetics
5_Genetics	metab_100010949	0.0557712	1.60002e-14	1.10547e-13
5_Genetics
5_Genetics	metab_799	0.0155272	4.64221e-07	1.69619e-06
5_Genetics	metab_806	0.0252852	1.67391e-07	6.2979e-07
5_Genetics
5_Genetics
5_Genetics
5_Genetics
5_Genetics
5_Genetics
5_Genetics
5_Genetics
5_Genetics
5_Genetics	metab_100006378	0.0682933	8.47904e-23	1.03937e-21
5_Genetics
5_Genetics
5_Genetics
5_Genetics	metab_999924418	0.00934	0.000215334	0.000527915
5_Genetics
5_Genetics
5_Genetics	metab_999924462	0.296615	2.60141e-20	2.74593e-19
5_Genetics
5_Genetics
5_Genetics
5_Genetics	metab_999924518	0.0706685	1.69007e-09	7.64556e-09
5_Genetics	metab_999924544	0.0573476	6.16864e-06	1.98651e-05
5_Genetics	metab_100001733	0.0565445	2.24435e-09	1.00335e-08
5_Genetics	metab_100001734	0.040819	9.54273e-21	1.06654e-19
5_Genetics
5_Genetics
5_Genetics
5_Genetics
5_Genetics
5_Genetics
5_Genetics	metab_100005383	0.310476	1.58527e-103	1.004e-101
5_Genetics
5_Genetics
5_Genetics
5_Genetics	metab_100005403	0.0714604	0.00136405	0.00291202
5_Genetics
5_Genetics
5_Genetics	metab_100005864	0.147427	2.31511e-06	8.07103e-06
5_Genetics
5_Genetics
5_Genetics
5_Genetics
5_Genetics
5_Genetics
5_Genetics
5_Genetics	metab_100009078	0.0859965	9.90409e-27	1.71071e-25
5_Genetics
5_Genetics
5_Genetics	metab_999917690	0.0260805	2.17714e-05	6.46338e-05
5_Genetics
5_Genetics
5_Genetics
5_Genetics
5_Genetics
5_Genetics
5_Genetics	metab_999918921	0.0456909	5.8919e-09	2.57347e-08
5_Genetics
5_Genetics	metab_100004227	0.0680502	3.97028e-19	3.97028e-18
5_Genetics
5_Genetics	metab_100004299	0.267373	7.38461e-65	2.55105e-63
5_Genetics	metab_100004318	0.0185274	0.00575506	0.0111578
5_Genetics
5_Genetics
5_Genetics	metab_999921441	0.0145459	0.000147324	0.000378264
5_Genetics
5_Genetics	metab_999921467	0.00245628	0.00312991	0.00639445
5_Genetics	metab_999921471	0.0172098	1.85719e-08	7.67099e-08
5_Genetics	metab_999921607	0.0181106	3.25253e-10	1.54495e-09
5_Genetics
5_Genetics
5_Genetics
5_Genetics	metab_100021331	0.0562364	1.81453e-12	1.09448e-11
5_Genetics
5_Genetics	metab_100021372	0.0823188	1.40673e-24	2.13823e-23
5_Genetics
5_Genetics
5_Genetics
5_Genetics
5_Genetics
5_Genetics
5_Genetics
5_Genetics
5_Genetics
5_Genetics
5_Genetics
5_Genetics	metab_100001551	0.0189183	1.8202e-15	1.38335e-14
5_Genetics
5_Genetics
5_Genetics
5_Genetics
5_Genetics
5_Genetics
5_Genetics
5_Genetics
5_Genetics
5_Genetics	metab_536	0.01229	2.8136e-05	8.09975e-05
5_Genetics	metab_537	0.048748	1.46271e-07	5.55831e-07
5_Genetics
5_Genetics
5_Genetics
5_Genetics
5_Genetics
5_Genetics
5_Genetics
5_Genetics
5_Genetics
5_Genetics
5_Genetics
5_Genetics
5_Genetics
5_Genetics
5_Genetics
5_Genetics
5_Genetics
5_Genetics
5_Genetics
5_Genetics
5_Genetics
5_Genetics
5_Genetics	metab_100004523	0.231031	5.55885e-60	1.7603e-58
5_Genetics	metab_100004541	0.0276498	5.21336e-05	0.000144604
5_Genetics
5_Genetics	metab_100004575	0.0572182	2.05695e-10	1.0021e-09
5_Genetics
5_Genetics
5_Genetics	metab_100004635	0.00596495	1.10633e-05	3.33654e-05
5_Genetics
5_Genetics
5_Genetics
5_Genetics
5_Genetics
5_Genetics
5_Genetics
5_Genetics	metab_100009227	0.0173752	2.32752e-05	6.80353e-05
5_Genetics
5_Genetics
5_Genetics
5_Genetics
5_Genetics
5_Genetics
5_Genetics	metab_100004046	0.00650571	3.25651e-06	1.09511e-05
5_Genetics
5_Genetics
5_Genetics
5_Genetics
5_Genetics
5_Genetics
5_Genetics
5_Genetics
5_Genetics
5_Genetics	metab_999919141	0.0838437	9.00779e-19	8.34869e-18
5_Genetics
5_Genetics
5_Genetics
5_Genetics
5_Genetics
5_Genetics
5_Genetics
5_Genetics
5_Genetics
5_Genetics
5_Genetics	metab_100001466	0.155008	1.24922e-32	2.63725e-31
5_Genetics
5_Genetics
5_Genetics
5_Genetics
5_Genetics
5_Genetics
5_Genetics
5_Genetics	metab_100021711	0.273997	2.50585e-51	6.34815e-50
5_Genetics
5_Genetics
5_Genetics	metab_100021760	0.0804251	7.03791e-24	9.55145e-23
5_Genetics
5_Genetics
5_Genetics
5_Genetics
5_Genetics	metab_100020545	0.670824	7.2608e-224	2.7591e-221
5_Genetics	metab_100020546	0.66554	3.24134e-203	6.15854e-201
5_Genetics
5_Genetics
5_Genetics
5_Genetics
5_Genetics
5_Genetics
5_Genetics
5_Genetics
5_Genetics
5_Genetics
5_Genetics
5_Genetics	metab_100001208	0.059329	1.42612e-16	1.23165e-15
5_Genetics
5_Genetics
5_Genetics
5_Genetics	metab_100001253	0.123492	7.51611e-39	1.68007e-37
5_Genetics	metab_100001254	0.0253034	1.18466e-08	5.0019e-08
5_Genetics	metab_100001256	0.0627774	6.87368e-25	1.08833e-23
5_Genetics	metab_999912456	0.0511849	4.67982e-06	1.53304e-05
5_Genetics	metab_999912462	0.0190791	0.000250456	0.000610084
5_Genetics
5_Genetics	metab_999912707	0.0426454	8.39408e-06	2.61455e-05
5_Genetics
5_Genetics
5_Genetics	metab_999912798	0.0846013	4.62478e-14	3.08319e-13
5_Genetics	metab_2051	0.0330056	3.07799e-06	1.05373e-05
5_Genetics	metab_2054	0.309504	1.41524e-75	5.97547e-74
5_Genetics
5_Genetics
5_Genetics
5_Genetics
5_Genetics
5_Genetics
5_Genetics
5_Genetics
5_Genetics	metab_100001989	0.0635083	2.32268e-11	1.22586e-10
5_Genetics	metab_100001990	0.0215621	0.000588997	0.00133226
5_Genetics
5_Genetics	metab_100002009	0.0355046	2.25289e-05	6.63643e-05
5_Genetics
5_Genetics	metab_100002018	0.0617688	0.000863784	0.00189733
5_Genetics
5_Genetics	metab_100002024	0.0294252	0.00338685	0.00688237
5_Genetics
5_Genetics
5_Genetics
5_Genetics
5_Genetics
5_Genetics
5_Genetics
5_Genetics
5_Genetics	metab_999926109	0.104908	2.12688e-21	2.52567e-20
5_Genetics	metab_999926111	0.0210911	0.0023847	0.00495184
5_Genetics
5_Genetics
5_Genetics
5_Genetics	metab_100020204	0.0374912	1.54516e-10	7.72579e-10
5_Genetics
5_Genetics
5_Genetics
5_Genetics
5_Genetics
5_Genetics
5_Genetics
5_Genetics
5_Genetics
5_Genetics
5_Genetics
5_Genetics
5_Genetics
5_Genetics
5_Genetics
5_Genetics
5_Genetics	metab_1114	0.0961072	6.2643e-24	8.81643e-23
5_Genetics
5_Genetics
5_Genetics	metab_100008977	0.00802451	1.24594e-14	8.76774e-14
5_Genetics
5_Genetics	metab_100008991	0.00436301	1.50996e-12	9.25456e-12
5_Genetics	metab_100008992	0.0120746	1.55815e-11	8.58112e-11
5_Genetics
5_Genetics
5_Genetics	metab_100015840	0.0233307	4.78668e-13	2.98186e-12
5_Genetics	metab_100015882	0.0279202	4.94188e-05	0.000138082
5_Genetics
5_Genetics
5_Genetics
5_Genetics
5_Genetics
5_Genetics
5_Genetics
5_Genetics	metab_100000963	0.0483213	5.75051e-08	2.3002e-07
5_Genetics
5_Genetics
5_Genetics
5_Genetics
5_Genetics	metab_100022005	0.0599207	9.26773e-20	9.51821e-19
5_Genetics	metab_100022006	0.0509429	1.118e-18	1.01152e-17
5_Genetics	metab_100022007	0.0179303	4.18181e-16	3.38104e-15
5_Genetics
5_Genetics
5_Genetics	metab_100015752	0.0407286	5.44771e-06	1.76934e-05
5_Genetics	metab_100015792	0.00326193	0.0281242	0.0485781
5_Genetics	metab_100006642	0.0379668	0.000778489	0.00172997
5_Genetics
5_Genetics
5_Genetics	metab_100008914	0.0022601	1.01511e-16	8.97071e-16
5_Genetics
5_Genetics
5_Genetics
5_Genetics	metab_100001577	0.356185	1.7071e-84	8.10873e-83
5_Genetics
5_Genetics
5_Genetics
5_Genetics
5_Genetics
5_Genetics
5_Genetics
5_Genetics
5_Genetics
5_Genetics
5_Genetics
5_Genetics
5_Genetics
5_Genetics
5_Genetics	metab_100005996	0.0819878	7.00453e-19	6.6543e-18
5_Genetics	metab_100005998	0.0703861	1.64092e-16	1.35555e-15
5_Genetics
5_Genetics	metab_100006082	0.0431413	6.73246e-05	0.000184053
5_Genetics
5_Genetics
5_Genetics
5_Genetics
5_Genetics
5_Genetics
5_Genetics
5_Genetics
5_Genetics
5_Genetics
5_Genetics
5_Genetics
5_Genetics
5_Genetics	metab_100001287	0.0355262	0.0102331	0.0193461
5_Genetics	metab_100001293	0.0163582	0.000161956	0.000410287
5_Genetics
5_Genetics
5_Genetics	metab_100001300	0.0298382	5.81195e-07	2.10337e-06
5_Genetics
5_Genetics
5_Genetics
5_Genetics
5_Genetics
5_Genetics	metab_100001400	0.0333589	2.78752e-06	9.62961e-06
5_Genetics	metab_100001403	0.0930698	1.45436e-27	2.90872e-26
5_Genetics	metab_100001405	0.0528394	2.97242e-11	1.52638e-10
5_Genetics
5_Genetics
5_Genetics
5_Genetics
5_Genetics
5_Genetics
5_Genetics
5_Genetics
5_Genetics
5_Genetics
5_Genetics	metab_100021104	0.00273969	1.00216e-08	4.27891e-08
5_Genetics
5_Genetics
5_Genetics
5_Genetics
5_Genetics
5_Genetics
5_Genetics
5_Genetics
5_Genetics
5_Genetics
5_Genetics
5_Genetics
5_Genetics
5_Genetics
5_Genetics	metab_999913507	0.00353783	0.000459268	0.00106416
5_Genetics
5_Genetics
5_Genetics
5_Genetics	metab_999913866	0.0558683	1.11959e-10	5.6726e-10
5_Genetics
5_Genetics
5_Genetics
5_Genetics	metab_100001086	0.0268273	0.000183487	0.000455719
5_Genetics
5_Genetics
5_Genetics	metab_100001104	0.186289	1.04478e-51	2.83583e-50
5_Genetics
5_Genetics
5_Genetics
5_Genetics	metab_100001145	0.0289703	0.000354585	0.000831742
5_Genetics
5_Genetics
5_Genetics
5_Genetics
5_Genetics
5_Genetics
5_Genetics	metab_1526	0.014975	1.26915e-07	4.8715e-07
5_Genetics
5_Genetics
5_Genetics
5_Genetics
5_Genetics
5_Genetics
5_Genetics
5_Genetics
5_Genetics
5_Genetics
5_Genetics	metab_100002113	0.0304031	2.43916e-05	7.07544e-05
5_Genetics
5_Genetics
5_Genetics
5_Genetics
5_Genetics
5_Genetics
5_Genetics
5_Genetics
5_Genetics
5_Genetics
5_Genetics
5_Genetics
5_Genetics
5_Genetics	metab_100020417	0.414264	3.71669e-145	3.53086e-143
5_Genetics
5_Genetics
5_Genetics
5_Genetics
5_Genetics
5_Genetics
5_Genetics
5_Genetics
5_Genetics
5_Genetics
5_Genetics
5_Genetics
5_Genetics
5_Genetics	metab_100001870	0.0692442	1.15791e-23	1.51726e-22
5_Genetics
5_Genetics
5_Genetics
5_Genetics
5_Genetics
5_Genetics
5_Genetics
5_Genetics
5_Genetics
5_Genetics
5_Genetics
5_Genetics
5_Genetics	metab_445	0.0360842	2.0982e-14	1.42378e-13
5_Genetics
5_Genetics
5_Genetics
5_Genetics
5_Genetics
5_Genetics
5_Genetics
5_Genetics
5_Genetics
5_Genetics
5_Genetics
5_Genetics
5_Genetics
5_Genetics
5_Genetics
5_Genetics
5_Genetics
5_Genetics
5_Genetics
5_Genetics
5_Genetics
5_Genetics
5_Genetics
5_Genetics	metab_100020833	0.0114894	3.70428e-05	0.000105837
5_Genetics
5_Genetics
5_Genetics
5_Genetics
5_Genetics
5_Genetics
5_Genetics	metab_100003415	0.616107	5.42626e-182	6.87326e-180
5_Genetics
5_Genetics
5_Genetics
5_Genetics
5_Genetics
5_Genetics
5_Genetics
5_Genetics	metab_999916087	0.0253236	3.11094e-06	1.0555e-05
5_Genetics
5_Genetics
5_Genetics
5_Genetics
5_Genetics
5_Genetics
5_Genetics
5_Genetics	metab_100001151	0.0879697	2.38126e-21	2.74206e-20
5_Genetics
5_Genetics
5_Genetics
5_Genetics
5_Genetics
5_Genetics
5_Genetics	metab_100001197	0.0388293	0.000187917	0.000463691
5_Genetics
5_Genetics
5_Genetics
5_Genetics
5_Genetics
5_Genetics
5_Genetics
5_Genetics	metab_250	0.0358008	1.60618e-15	1.24561e-14
5_Genetics
5_Genetics
5_Genetics
5_Genetics
5_Genetics
5_Genetics
5_Genetics
5_Genetics
5_Genetics
5_Genetics
5_Genetics
5_Genetics
5_Genetics
5_Genetics
5_Genetics
5_Genetics	metab_100001948	0.070756	1.92268e-12	1.14159e-11
5_Genetics	metab_100001950	0.0378412	4.38766e-15	3.26923e-14
5_Genetics
5_Genetics
5_Genetics
5_Genetics
5_Genetics
5_Genetics
5_Genetics
5_Genetics	metab_100020261	0.0292278	7.21367e-06	2.30353e-05
5_Genetics	metab_100020262	0.0147087	0.000601759	0.00135307
5_Genetics
5_Genetics
5_Genetics
5_Genetics
5_Genetics
5_Genetics
5_Genetics
5_Genetics
5_Genetics
5_Genetics
5_Genetics
5_Genetics
5_Genetics
5_Genetics
5_Genetics	metab_503	0.0256548	0.000156471	0.000399054
5_Genetics
5_Genetics
5_Genetics
5_Genetics
5_Genetics
5_Genetics	metab_999912112	0.449556	1.32334e-127	1.00574e-125
5_Genetics
5_Genetics
5_Genetics
5_Genetics
5_Genetics
5_Genetics
5_Genetics
5_Genetics
5_Genetics
5_Genetics
5_Genetics
5_Genetics
5_Genetics
5_Genetics	metab_100015681	0.0130665	4.39236e-09	1.94081e-08
5_Genetics
5_Genetics
5_Genetics
5_Genetics
5_Genetics
5_Genetics
5_Genetics
5_Genetics
5_Genetics
5_Genetics
5_Genetics
5_Genetics
5_Genetics	metab_100001606	0.00505007	0.000126	0.000325716
5_Genetics
5_Genetics
5_Genetics	metab_100001612	0.0856235	1.65442e-27	3.14339e-26
5_Genetics	metab_100001614	0.0353635	1.4381e-06	5.10727e-06
5_Genetics
5_Genetics
5_Genetics
5_Genetics
5_Genetics	metab_999925371	0.0266492	2.26271e-07	8.4297e-07
5_Genetics
5_Genetics
5_Genetics
5_Genetics
5_Genetics
5_Genetics	metab_100000054	0.0967865	6.12619e-41	1.45497e-39
5_Genetics	metab_100000096	0.0896718	2.68668e-24	3.92669e-23
5_Genetics
5_Genetics
5_Genetics	metab_100000263	0.0398537	1.38893e-20	1.50798e-19
5_Genetics
5_Genetics
5_Genetics
5_Genetics
5_Genetics
5_Genetics
5_Genetics
5_Genetics
5_Genetics
5_Genetics
5_Genetics
5_Genetics
5_Genetics
5_Genetics	metab_100009264	0.178774	3.20201e-25	5.29027e-24
5_Genetics
5_Genetics
5_Genetics
5_Genetics
5_Genetics
5_Genetics
5_Genetics
5_Genetics
5_Genetics
5_Genetics
5_Genetics
5_Genetics
5_Genetics
5_Genetics
5_Genetics
5_Genetics
5_Genetics
5_Genetics
5_Genetics	metab_100001446	0.0481266	2.78247e-12	1.60203e-11
5_Genetics
5_Genetics
5_Genetics
5_Genetics
5_Genetics
