# Supplementary material for: The blood metabolome of brain health in midlife and influences of genes, microbiome and exposome
Source: Nat Aging. 2026 Jun 24;6(7):1452–67. doi: 10.1038/s43587-026-01149-4 (PMC13375541; doi:10.1038/s43587-026-01149-4)
Supplement: Supplementary file 9 — Statistical Source Data. [file 43587_2026_1149_MOESM9_ESM.xlsx]

## Sheet: Extended_Figure1
Metabolites	S-adenosylhomocysteine (SAH)	uridine	2'-deoxyuridine	caffeine	glycerophosphorylcholine (GPC)	theophylline	paraxanthine	1,3-dimethylurate	3-hydroxysebacate	1,3,7-trimethylurate	o-cresol sulfate	cyclo(leu-pro)	ergothioneine	argininate	3-methylcatechol sulfate	3-acetylphenol sulfate	4-vinylguaiacol sulfate	sphingomyelin (d18:1/20:1, d18:2/20:0)	(S)-3-hydroxybutyrylcarnitine	sphingomyelin (d18:2/18:1)	sphingomyelin (d18:2/24:2)	3-hydroxyoleoylcarnitine	glutamine conjugate of C6H10O2 (1)	glutamine conjugate of C6H10O2 (2)	6-bromotryptophan	N-lactoyltyrosine	2-naphthol sulfate	3-hydroxyhexanoylcarnitine (1)	3-hydroxy-2-methylpyridine sulfate	4-vinylcatechol sulfate	X - 11787	X - 11847	X - 11849	X - 24418	X - 25420	X - 26107
S-adenosylhomocysteine (SAH)	1	0.101951	0.103814	0.143008	-0.0547831	0.122368	0.154146	0.220529	0.352155	0.240072	0.184497	0.239405	-0.0305995	0.314609	0.243939	0.219501	0.221912	-0.0720646	0.385952	-0.0735009	-0.0691572	0.29025	0.32996	0.298358	0.173752	0.424342	0.0982279	0.372494	0.202597	0.179373	0.357396	0.00546846	0.0421828	0.162672	0.289227	0.424098
uridine	0.101951	1	0.366488	0.0690961	0.131948	0.0503625	0.0734018	-0.00846536	-0.0282539	0.0388397	-0.0519911	0.0386869	0.272776	0.302958	-0.0301799	0.0125593	-0.118109	0.234434	0.0698721	0.170086	0.181686	0.0697723	0.0077148	-0.0566157	0.276852	0.0638968	-0.00302276	0.022701	-0.0937802	-0.0582486	0.298467	0.139388	0.149287	0.0847981	-0.0281919	0.0777607
2'-deoxyuridine	0.103814	0.366488	1	-0.0248933	0.0421961	-0.0275031	-0.0331806	-0.0380504	0.0369561	-0.0745589	-0.115568	0.0411197	0.152955	0.191789	-0.091792	-0.0968825	-0.121823	0.0334108	0.0579923	0.0161503	0.0349945	0.100067	0.074879	0.00788021	0.322647	0.104102	0.01228	0.0511433	-0.155503	-0.0848795	0.224205	0.111242	0.107764	0.0415688	0.0788473	0.100389
caffeine	0.143008	0.0690961	-0.0248933	1	0.0292157	0.8892	0.851212	0.660867	0.191983	0.919345	0.119338	0.70247	0.165432	0.0737312	0.236373	0.191118	0.212318	0.0226965	0.166399	0.0213636	-0.0351849	0.174794	0.12958	0.141776	0.143408	0.22244	-0.0359475	0.196358	0.260708	0.23321	0.0561374	0.00258785	0.0419929	0.0123676	0.0126144	0.243971
glycerophosphorylcholine (GPC)	-0.0547831	0.131948	0.0421961	0.0292157	1	0.0343904	0.0322566	0.0122828	-0.197342	-0.039368	-0.00622832	-0.0775122	0.179449	0.0392126	0.017361	0.0473051	-0.0478129	0.242624	-0.180077	0.263207	0.295544	-0.0671468	-0.073865	-0.185647	0.189062	-0.102235	-0.0108139	-0.161895	0.0194374	4.96673e-05	0.0624032	0.101767	0.0716184	0.0631342	0.0955142	-0.134996
theophylline	0.122368	0.0503625	-0.0275031	0.8892	0.0343904	1	0.929673	0.812963	0.171295	0.86493	0.164628	0.622706	0.144189	0.0188173	0.24333	0.18161	0.204313	0.065531	0.106062	0.0514081	-0.0119774	0.158871	0.134704	0.137255	0.13203	0.121985	0.00787851	0.155796	0.257739	0.266206	0.0311314	-0.00558827	0.00518182	0.0297844	0.00761222	0.194463
paraxanthine	0.154146	0.0734018	-0.0331806	0.851212	0.0322566	0.929673	1	0.79412	0.163861	0.853198	0.237741	0.597684	0.110399	0.0738624	0.334732	0.273433	0.310394	0.0465556	0.10489	0.0410721	-0.00037482	0.122527	0.141222	0.133752	0.131487	0.144254	0.0377252	0.134868	0.350792	0.361091	0.0660795	0.0141852	0.0168532	0.0465119	0.0812537	0.179886
1,3-dimethylurate	0.220529	-0.00846536	-0.0380504	0.660867	0.0122828	0.812963	0.79412	1	0.192004	0.753502	0.316691	0.455781	0.0692492	0.0719369	0.373247	0.212958	0.319298	0.058014	0.16425	0.0596409	-0.00414165	0.156025	0.236086	0.218821	0.0832136	0.12193	0.121346	0.214759	0.373344	0.37873	0.0966832	-0.0464629	-0.0463008	0.0909551	0.163667	0.208216
3-hydroxysebacate	0.352155	-0.0282539	0.0369561	0.191983	-0.197342	0.171295	0.163861	0.192004	1	0.248619	0.10984	0.15209	-0.0873762	-0.0183108	0.148415	0.0623535	0.129838	-0.0428279	0.637604	0.0195726	-0.0679659	0.624728	0.505343	0.669615	0.0136313	0.134125	0.0375741	0.635546	0.105845	0.103812	0.16991	-0.0123783	0.0048445	0.0992384	0.182926	0.588908
1,3,7-trimethylurate	0.240072	0.0388397	-0.0745589	0.919345	-0.039368	0.86493	0.853198	0.753502	0.248619	1	0.218696	0.650341	0.103073	0.103337	0.332515	0.264554	0.312966	0.00387893	0.205275	-0.00887587	-0.0602008	0.177229	0.193706	0.193405	0.0952676	0.279577	0.00674979	0.226137	0.378526	0.312623	0.0908002	-0.0186255	0.015974	0.0630242	0.0487875	0.276405
o-cresol sulfate	0.184497	-0.0519911	-0.115568	0.119338	-0.00622832	0.164628	0.237741	0.316691	0.10984	0.218696	1	0.0743475	0.0339008	0.0900224	0.688068	0.486105	0.663469	-0.0220928	0.116832	-0.0391883	-0.0293289	0.020017	0.166219	0.117402	-0.0324043	0.121431	0.467295	0.10823	0.583701	0.635428	0.146971	-0.0370901	-0.0861147	0.164314	0.259148	0.0892862
cyclo(leu-pro)	0.239405	0.0386869	0.0411197	0.70247	-0.0775122	0.622706	0.597684	0.455781	0.15209	0.650341	0.0743475	1	0.0918811	0.181694	0.171195	0.209849	0.191402	-0.105483	0.197487	-0.123403	-0.1528	0.136825	0.159085	0.124238	0.150717	0.37321	-0.00482237	0.178698	0.214328	0.200011	0.0915645	-0.0082422	0.0485274	0.0181994	0.0637947	0.250321
ergothioneine	-0.0305995	0.272776	0.152955	0.165432	0.179449	0.144189	0.110399	0.0692492	-0.0873762	0.103073	0.0339008	0.0918811	1	0.197193	-0.00240913	-0.0115423	-0.0560714	0.179547	-0.0484394	0.138597	0.0965758	0.0315371	-0.107434	-0.151436	0.0972203	0.0106687	0.0838333	-0.0476786	-0.0198396	-0.0210556	0.19153	0.193301	0.174619	0.00984241	-0.100497	0.0540596
argininate	0.314609	0.302958	0.191789	0.0737312	0.0392126	0.0188173	0.0738624	0.0719369	-0.0183108	0.103337	0.0900224	0.181694	0.197193	1	0.115105	0.124333	0.13112	-0.0587073	0.107474	-0.0666608	-0.0466814	-0.0588896	0.0487287	-0.0921976	0.155535	0.325691	0.0751037	0.0487622	0.101364	0.101556	0.375175	0.0778048	0.101502	0.0360532	0.127333	0.0955862
3-methylcatechol sulfate	0.243939	-0.0301799	-0.091792	0.236373	0.017361	0.24333	0.334732	0.373247	0.148415	0.332515	0.688068	0.171195	-0.00240913	0.115105	1	0.572978	0.705009	0.000188725	0.146117	0.0056138	0.0206194	0.0500818	0.22841	0.166151	0.0105862	0.174038	0.29921	0.122555	0.679283	0.694197	0.182427	-0.00260142	-0.0496086	0.170687	0.282129	0.127265
3-acetylphenol sulfate	0.219501	0.0125593	-0.0968825	0.191118	0.0473051	0.18161	0.273433	0.212958	0.0623535	0.264554	0.486105	0.209849	-0.0115423	0.124333	0.572978	1	0.58295	-0.0136041	0.100472	-0.0456387	0.00339192	-0.00760461	0.143789	0.059843	0.0275146	0.220409	0.245304	0.0640946	0.541812	0.612912	0.144965	0.00218791	-0.0297785	0.16254	0.196806	0.0751204
4-vinylguaiacol sulfate	0.221912	-0.118109	-0.121823	0.212318	-0.0478129	0.204313	0.310394	0.319298	0.129838	0.312966	0.663469	0.191402	-0.0560714	0.13112	0.705009	0.58295	1	-0.0923614	0.134574	-0.0828109	-0.101966	-0.0077043	0.209881	0.149159	-0.034663	0.221056	0.325178	0.109711	0.698023	0.790188	0.139909	-0.0402931	-0.092067	0.154372	0.267027	0.0943454
sphingomyelin (d18:1/20:1, d18:2/20:0)	-0.0720646	0.234434	0.0334108	0.0226965	0.242624	0.065531	0.0465556	0.058014	-0.0428279	0.00387893	-0.0220928	-0.105483	0.179547	-0.0587073	0.000188725	-0.0136041	-0.0923614	1	0.0556272	0.770979	0.695044	0.153498	0.0523898	0.0517579	0.170873	-0.157105	0.0328528	0.0650186	-0.0102523	-0.0326465	0.11502	0.0884883	0.0798874	0.179383	-0.10173	0.00534648
(S)-3-hydroxybutyrylcarnitine	0.385952	0.0698721	0.0579923	0.166399	-0.180077	0.106062	0.10489	0.16425	0.637604	0.205275	0.116832	0.197487	-0.0484394	0.107474	0.146117	0.100472	0.134574	0.0556272	1	0.0961264	-0.0173259	0.675294	0.688793	0.750265	0.0725539	0.241985	0.0468255	0.836612	0.100661	0.121038	0.286585	-0.00913501	0.0280993	0.124914	0.178104	0.668971
sphingomyelin (d18:2/18:1)	-0.0735009	0.170086	0.0161503	0.0213636	0.263207	0.0514081	0.0410721	0.0596409	0.0195726	-0.00887587	-0.0391883	-0.123403	0.138597	-0.0666608	0.0056138	-0.0456387	-0.0828109	0.770979	0.0961264	1	0.710687	0.203822	0.134171	0.140726	0.158415	-0.191109	0.0300305	0.10692	0.00847928	-0.00938201	0.0877358	0.0906307	0.0888251	0.152769	-0.022839	0.0323372
sphingomyelin (d18:2/24:2)	-0.0691572	0.181686	0.0349945	-0.0351849	0.295544	-0.0119774	-0.00037482	-0.00414165	-0.0679659	-0.0602008	-0.0293289	-0.1528	0.0965758	-0.0466814	0.0206194	0.00339192	-0.101966	0.695044	-0.0173259	0.710687	1	0.0535796	0.0391986	0.0243319	0.128017	-0.187903	0.067501	-0.00117772	0.00278709	0.0118635	0.0374555	0.0803801	0.0682556	0.153594	-0.0052075	-0.102775
3-hydroxyoleoylcarnitine	0.29025	0.0697723	0.100067	0.174794	-0.0671468	0.158871	0.122527	0.156025	0.624728	0.177229	0.020017	0.136825	0.0315371	-0.0588896	0.0500818	-0.00760461	-0.0077043	0.153498	0.675294	0.203822	0.0535796	1	0.42054	0.57957	0.0747541	0.0849737	0.00716639	0.694601	-0.00527997	5.06869e-05	0.144295	0.00988466	0.039972	0.126409	0.112234	0.846507
glutamine conjugate of C6H10O2 (1)	0.32996	0.0077148	0.074879	0.12958	-0.073865	0.134704	0.141222	0.236086	0.505343	0.193706	0.166219	0.159085	-0.107434	0.0487287	0.22841	0.143789	0.209881	0.0523898	0.688793	0.134171	0.0391986	0.42054	1	0.836176	0.139538	0.167871	0.090179	0.625627	0.18286	0.194005	0.241229	0.024211	0.0142943	0.141933	0.202977	0.414264
glutamine conjugate of C6H10O2 (2)	0.298358	-0.0566157	0.00788021	0.141776	-0.185647	0.137255	0.133752	0.218821	0.669615	0.193405	0.117402	0.124238	-0.151436	-0.0921976	0.166151	0.059843	0.149159	0.0517579	0.750265	0.140726	0.0243319	0.57957	0.836176	1	0.0719889	0.0218456	0.0601095	0.734159	0.133684	0.144389	0.158792	0.00339961	0.0101402	0.125389	0.168513	0.500614
6-bromotryptophan	0.173752	0.276852	0.322647	0.143408	0.189062	0.13203	0.131487	0.0832136	0.0136313	0.0952676	-0.0324043	0.150717	0.0972203	0.155535	0.0105862	0.0275146	-0.034663	0.170873	0.0725539	0.158415	0.128017	0.0747541	0.139538	0.0719889	1	0.148607	-0.00811115	0.0823847	-0.0849787	-0.0290734	0.222162	0.0824769	0.116294	0.134076	0.101457	0.11287
N-lactoyltyrosine	0.424342	0.0638968	0.104102	0.22244	-0.102235	0.121985	0.144254	0.12193	0.134125	0.279577	0.121431	0.37321	0.0106687	0.325691	0.174038	0.220409	0.221056	-0.157105	0.241985	-0.191109	-0.187903	0.0849737	0.167871	0.0218456	0.148607	1	0.0403035	0.15775	0.170363	0.127533	0.238652	-0.016316	0.0454522	0.109195	0.136689	0.27871
2-naphthol sulfate	0.0982279	-0.00302276	0.01228	-0.0359475	-0.0108139	0.00787851	0.0377252	0.121346	0.0375741	0.00674979	0.467295	-0.00482237	0.0838333	0.0751037	0.29921	0.245304	0.325178	0.0328528	0.0468255	0.0300305	0.067501	0.00716639	0.090179	0.0601095	-0.00811115	0.0403035	1	0.0725048	0.238303	0.37688	0.101849	-0.0116375	-0.070593	0.0954419	0.199607	0.0305206
3-hydroxyhexanoylcarnitine (1)	0.372494	0.022701	0.0511433	0.196358	-0.161895	0.155796	0.134868	0.214759	0.635546	0.226137	0.10823	0.178698	-0.0476786	0.0487622	0.122555	0.0640946	0.109711	0.0650186	0.836612	0.10692	-0.00117772	0.694601	0.625627	0.734159	0.0823847	0.15775	0.0725048	1	0.0795136	0.107216	0.25362	0.00601922	0.0430003	0.115194	0.157391	0.718448
3-hydroxy-2-methylpyridine sulfate	0.202597	-0.0937802	-0.155503	0.260708	0.0194374	0.257739	0.350792	0.373344	0.105845	0.378526	0.583701	0.214328	-0.0198396	0.101364	0.679283	0.541812	0.698023	-0.0102523	0.100661	0.00847928	0.00278709	-0.00527997	0.18286	0.133684	-0.0849787	0.170363	0.238303	0.0795136	1	0.674523	0.111144	-0.0627355	-0.0980212	0.135275	0.255293	0.0572692
4-vinylcatechol sulfate	0.179373	-0.0582486	-0.0848795	0.23321	4.96673e-05	0.266206	0.361091	0.37873	0.103812	0.312623	0.635428	0.200011	-0.0210556	0.101556	0.694197	0.612912	0.790188	-0.0326465	0.121038	-0.00938201	0.0118635	5.06869e-05	0.194005	0.144389	-0.0290734	0.127533	0.37688	0.107216	0.674523	1	0.13443	0.0160313	-0.0566289	0.138367	0.284062	0.0794463
X - 11787	0.357396	0.298467	0.224205	0.0561374	0.0624032	0.0311314	0.0660795	0.0966832	0.16991	0.0908002	0.146971	0.0915645	0.19153	0.375175	0.182427	0.144965	0.139909	0.11502	0.286585	0.0877358	0.0374555	0.144295	0.241229	0.158792	0.222162	0.238652	0.101849	0.25362	0.111144	0.13443	1	0.169587	0.166908	0.111369	0.152025	0.240171
X - 11847	0.00546846	0.139388	0.111242	0.00258785	0.101767	-0.00558827	0.0141852	-0.0464629	-0.0123783	-0.0186255	-0.0370901	-0.0082422	0.193301	0.0778048	-0.00260142	0.00218791	-0.0402931	0.0884883	-0.00913501	0.0906307	0.0803801	0.00988466	0.024211	0.00339961	0.0824769	-0.016316	-0.0116375	0.00601922	-0.0627355	0.0160313	0.169587	1	0.86209	-0.0116121	0.0478501	0.0176125
X - 11849	0.0421828	0.149287	0.107764	0.0419929	0.0716184	0.00518182	0.0168532	-0.0463008	0.0048445	0.015974	-0.0861147	0.0485274	0.174619	0.101502	-0.0496086	-0.0297785	-0.092067	0.0798874	0.0280993	0.0888251	0.0682556	0.039972	0.0142943	0.0101402	0.116294	0.0454522	-0.070593	0.0430003	-0.0980212	-0.0566289	0.166908	0.86209	1	-0.00412644	0.0234577	0.0624507
X - 24418	0.162672	0.0847981	0.0415688	0.0123676	0.0631342	0.0297844	0.0465119	0.0909551	0.0992384	0.0630242	0.164314	0.0181994	0.00984241	0.0360532	0.170687	0.16254	0.154372	0.179383	0.124914	0.152769	0.153594	0.126409	0.141933	0.125389	0.134076	0.109195	0.0954419	0.115194	0.135275	0.138367	0.111369	-0.0116121	-0.00412644	1	0.0696369	0.113056
X - 25420	0.289227	-0.0281919	0.0788473	0.0126144	0.0955142	0.00761222	0.0812537	0.163667	0.182926	0.0487875	0.259148	0.0637947	-0.100497	0.127333	0.282129	0.196806	0.267027	-0.10173	0.178104	-0.022839	-0.0052075	0.112234	0.202977	0.168513	0.101457	0.136689	0.199607	0.157391	0.255293	0.284062	0.152025	0.0478501	0.0234577	0.0696369	1	0.163083
X - 26107	0.424098	0.0777607	0.100389	0.243971	-0.134996	0.194463	0.179886	0.208216	0.588908	0.276405	0.0892862	0.250321	0.0540596	0.0955862	0.127265	0.0751204	0.0943454	0.00534648	0.668971	0.0323372	-0.102775	0.846507	0.414264	0.500614	0.11287	0.27871	0.0305206	0.718448	0.0572692	0.0794463	0.240171	0.0176125	0.0624507	0.113056	0.163083	1
