# Supplementary material for: The blood metabolome of brain health in midlife and influences of genes, microbiome and exposome
Source: Nat Aging. 2026 Jun 24;6(7):1452–67. doi: 10.1038/s43587-026-01149-4 (PMC13375541; doi:10.1038/s43587-026-01149-4)
Supplement: Supplementary file 10 — Statistical Source Data. [file 43587_2026_1149_MOESM10_ESM.xlsx]

## Sheet: Extended_Figure2a
Outcome	Metabolite
G_factor	metab_144
Total_BV	metab_100000007
Total_HCV	metab_100000437
Total_WML	metab_100000406
G_factor	metab_197
Total_BV	metab_100000269
Total_HCV	metab_100000445
Total_WML	metab_100000846
G_factor	metab_209
Total_BV	metab_100000295
Total_HCV	metab_100000453
Total_WML	metab_100000861
G_factor	metab_250
Total_BV	metab_100000437
Total_HCV	metab_100000580
Total_WML	metab_100001081
G_factor	metab_342
Total_BV	metab_100000445
Total_HCV	metab_100000882
Total_WML	metab_100001086
G_factor	metab_535
Total_BV	metab_100000453
Total_HCV	metab_100001040
Total_WML	metab_100001208
G_factor	metab_536
Total_BV	metab_100000580
Total_HCV	metab_100001112
Total_WML	metab_100001320
G_factor	metab_796
Total_BV	metab_100000626
Total_HCV	metab_100001198
Total_WML	metab_100001409
G_factor	metab_823
Total_BV	metab_100000656
Total_HCV	metab_100001232
Total_WML	metab_100001415
G_factor	metab_825
Total_BV	metab_100000773
Total_HCV	metab_100001270
Total_WML	metab_100001416
G_factor	metab_872
Total_BV	metab_100000840
Total_HCV	metab_100001277
Total_WML	metab_100001425
G_factor	metab_1024
Total_BV	metab_100000841
Total_HCV	metab_100001397
Total_WML	metab_100001426
G_factor	metab_1052
Total_BV	metab_100000882
Total_HCV	metab_100001510
Total_WML	metab_100001590
G_factor	metab_1090
Total_BV	metab_100000961
Total_HCV	metab_100001579
Total_WML	metab_100001605
G_factor	metab_1128
Total_BV	metab_100000997
Total_HCV	metab_100001743
Total_WML	metab_100001668
G_factor	metab_100000096
Total_BV	metab_100001055
Total_HCV	metab_100001925
Total_WML	metab_100001730
G_factor	metab_100000295
Total_BV	metab_100001086
Total_HCV	metab_100001989
Total_WML	metab_100001731
G_factor	metab_100000711
Total_BV	metab_100001106
Total_HCV	metab_100002070
Total_WML	metab_100001806
G_factor	metab_100000840
Total_BV	metab_100001108
Total_HCV	metab_100002356
Total_WML	metab_100001870
G_factor	metab_100000841
Total_BV	metab_100001112
Total_HCV	metab_100002769
Total_WML	metab_100001948
G_factor	metab_100001086
Total_BV	metab_100001145
Total_HCV	metab_100002945
Total_WML	metab_100001956
G_factor	metab_100001148
Total_BV	metab_100001149
Total_HCV	metab_100003240
Total_WML	metab_100001989
G_factor	metab_100001178
Total_BV	metab_100001151
Total_HCV	metab_100003686
Total_WML	metab_100001990
G_factor	metab_100001267
Total_BV	metab_100001167
Total_HCV	metab_100004088
Total_WML	metab_100002500
G_factor	metab_100001293
Total_BV	metab_100001198
Total_HCV	metab_100004326
Total_WML	metab_100003892
G_factor	metab_100001404
Total_BV	metab_100001232
Total_HCV	metab_100008952
Total_WML	metab_100004110
G_factor	metab_100001416
Total_BV	metab_100001263
Total_HCV	metab_100009271
Total_WML	metab_100004112
G_factor	metab_100001446
Total_BV	metab_100001266
Total_HCV	metab_100015623
Total_WML	metab_100004182
G_factor	metab_100001502
Total_BV	metab_100001270
Total_HCV	metab_100020259
Total_WML	metab_100004208
G_factor	metab_100001806
Total_BV	metab_100001271
Total_HCV	metab_100020262
Total_WML	metab_100004326
G_factor	metab_100001951
Total_BV	metab_100001300
Total_HCV	metab_100020421
Total_WML	metab_100004541
G_factor	metab_100001977
Total_BV	metab_100001335
Total_HCV	metab_100020427
Total_WML	metab_100006098
G_factor	metab_100001988
Total_BV	metab_100001393
Total_HCV	metab_100020825
Total_WML	metab_100006129
G_factor	metab_100002049
Total_BV	metab_100001395
Total_HCV	metab_1114
Total_WML	metab_100006369
G_factor	metab_100002113
Total_BV	metab_100001397
Total_HCV	metab_1239
Total_WML	metab_100006370
G_factor	metab_100002154
Total_BV	metab_100001398
Total_HCV	metab_1254
Total_WML	metab_100006430
G_factor	metab_100002196
Total_BV	metab_100001399
Total_HCV	metab_181
Total_WML	metab_100006438
G_factor	metab_100002544
Total_BV	metab_100001400
Total_HCV	metab_278
Total_WML	metab_100009078
G_factor	metab_100002951
Total_BV	metab_100001403
Total_HCV	metab_310
Total_WML	metab_100009227
G_factor	metab_100003434
Total_BV	metab_100001405
Total_HCV	metab_466
Total_WML	metab_100009264
G_factor	metab_100004046
Total_BV	metab_100001446
Total_HCV	metab_519
Total_WML	metab_100010850
G_factor	metab_100004110
Total_BV	metab_100001454
Total_HCV	metab_533
Total_WML	metab_100010955
G_factor	metab_100004208
Total_BV	metab_100001541
Total_HCV	metab_535
Total_WML	metab_100015638
G_factor	metab_100004326
Total_BV	metab_100001551
Total_HCV	metab_849
Total_WML	metab_100020253
G_factor	metab_100005418
Total_BV	metab_100001614
Total_HCV	metab_999911315
Total_WML	metab_100020361
G_factor	metab_100006005
Total_BV	metab_100001620
Total_HCV	metab_999911470
Total_WML	metab_100020536
G_factor	metab_100006082
Total_BV	metab_100001655
Total_HCV	metab_999911787
Total_WML	metab_100020893
G_factor	metab_100006092
Total_BV	metab_100001662
Total_HCV	metab_999911847
Total_WML	metab_100020975
G_factor	metab_100006098
Total_BV	metab_100001925
Total_HCV	metab_999911849
Total_WML	metab_100021208
G_factor	metab_100006126
Total_BV	metab_100001948
Total_HCV	metab_999912544
Total_WML	metab_100021372
G_factor	metab_100006191
Total_BV	metab_100001977
Total_HCV	metab_999912844
Total_WML	metab_100021666
G_factor	metab_100006369
Total_BV	metab_100001992
Total_HCV	metab_999917335
Total_WML	metab_100021760
G_factor	metab_100006438
Total_BV	metab_100001993
Total_HCV	metab_999917438
Total_WML	metab_112
G_factor	metab_100008928
Total_BV	metab_100002106
Total_HCV	metab_999917653
Total_WML	metab_1124
G_factor	metab_100009264
Total_BV	metab_100002107
Total_HCV	metab_999918899
Total_WML	metab_1134
G_factor	metab_100010850
Total_BV	metab_100002769
Total_HCV	metab_999924475
Total_WML	metab_1137
G_factor	metab_100015792
Total_BV	metab_100002784
Total_HCV	metab_999926107
Total_WML	metab_117
G_factor	metab_100015793
Total_BV	metab_100002875
Total_HCV	metab_100000437
Total_WML	metab_144
G_factor	metab_100015882
Total_BV	metab_100002953
Total_HCV	metab_100000445
Total_WML	metab_182
G_factor	metab_100020004
Total_BV	metab_100003000
Total_HCV	metab_100000453
Total_WML	metab_194
G_factor	metab_100020276
Total_BV	metab_100003001
Total_HCV	metab_100000580
Total_WML	metab_197
G_factor	metab_100020377
Total_BV	metab_100003434
Total_HCV	metab_100000882
Total_WML	metab_2054
G_factor	metab_100020378
Total_BV	metab_100004208
Total_HCV	metab_100001040
Total_WML	metab_207
G_factor	metab_100020492
Total_BV	metab_100004326
Total_HCV	metab_100001112
Total_WML	metab_212
G_factor	metab_100020496
Total_BV	metab_100004328
Total_HCV	metab_100001198
Total_WML	metab_466
G_factor	metab_100020497
Total_BV	metab_100004329
Total_HCV	metab_100001232
Total_WML	metab_504
G_factor	metab_100020502
Total_BV	metab_100005350
Total_HCV	metab_100001270
Total_WML	metab_806
G_factor	metab_100020504
Total_BV	metab_100005834
Total_HCV	metab_100001277
Total_WML	metab_821
G_factor	metab_100020515
Total_BV	metab_100005985
Total_HCV	metab_100001397
Total_WML	metab_999907765
G_factor	metab_100020536
Total_BV	metab_100006051
Total_HCV	metab_100001510
Total_WML	metab_999912193
G_factor	metab_100020975
Total_BV	metab_100006098
Total_HCV	metab_100001579
Total_WML	metab_999912221
G_factor	metab_100021105
Total_BV	metab_100006126
Total_HCV	metab_100001743
Total_WML	metab_999913431
G_factor	metab_100021208
Total_BV	metab_100006290
Total_HCV	metab_100001925
Total_WML	metab_999913695
G_factor	metab_100021363
Total_BV	metab_100006292
Total_HCV	metab_100001989
Total_WML	metab_999915486
G_factor	metab_100021530
Total_BV	metab_100006293
Total_HCV	metab_100002070
Total_WML	metab_999916087
G_factor	metab_100022005
Total_BV	metab_100006294
Total_HCV	metab_100002356
Total_WML	metab_999917676
G_factor	metab_999911299
Total_BV	metab_100006295
Total_HCV	metab_100002769
Total_WML	metab_999919141
G_factor	metab_999911372
Total_BV	metab_100006296
Total_HCV	metab_100002945
Total_WML	metab_999921442
G_factor	metab_999911483
Total_BV	metab_100006298
Total_HCV	metab_100003240
Total_WML	metab_999921834
G_factor	metab_999911847
Total_BV	metab_100006314
Total_HCV	metab_100003686
Total_WML	metab_999923587
G_factor	metab_999911849
Total_BV	metab_100006367
Total_HCV	metab_100004088
Total_WML	metab_999923655
G_factor	metab_999911850
Total_BV	metab_100008903
Total_HCV	metab_100004326
Total_WML	metab_999924334
G_factor	metab_999912221
Total_BV	metab_100008920
Total_HCV	metab_100008952
Total_WML	metab_999924337
G_factor	metab_999913695
Total_BV	metab_100008921
Total_HCV	metab_100009271
Total_WML	metab_999924344
G_factor	metab_999915245
Total_BV	metab_100008955
Total_HCV	metab_100015623
Total_WML	metab_999924518
G_factor	metab_999916397
Total_BV	metab_100008956
Total_HCV	metab_100020259
Total_WML	metab_999924812
G_factor	metab_999917612
Total_BV	metab_100008957
Total_HCV	metab_100020262
Total_WML	metab_999925172
G_factor	metab_999917685
Total_BV	metab_100008999
Total_HCV	metab_100020421
Total_WML	metab_999925371
G_factor	metab_999918899
Total_BV	metab_100009009
Total_HCV	metab_100020427
Total_WML	metab_999925420
G_factor	metab_999919141
Total_BV	metab_100009014
Total_HCV	metab_100020825
Total_WML	metab_999926119
G_factor	metab_999923655
Total_BV	metab_100009025
Total_HCV	metab_1114
Total_WML	metab_100000406
G_factor	metab_999923787
Total_BV	metab_100009030
Total_HCV	metab_1239
Total_WML	metab_100000846
G_factor	metab_999924337
Total_BV	metab_100009038
Total_HCV	metab_1254
Total_WML	metab_100000861
G_factor	metab_999924344
Total_BV	metab_100009131
Total_HCV	metab_181
Total_WML	metab_100001081
G_factor	metab_999924418
Total_BV	metab_100009139
Total_HCV	metab_278
Total_WML	metab_100001086
G_factor	metab_999924456
Total_BV	metab_100009246
Total_HCV	metab_310
Total_WML	metab_100001208
G_factor	metab_999924473
Total_BV	metab_100009271
Total_HCV	metab_466
Total_WML	metab_100001320
G_factor	metab_999924518
Total_BV	metab_100009272
Total_HCV	metab_519
Total_WML	metab_100001409
G_factor	metab_999924812
Total_BV	metab_100009343
Total_HCV	metab_533
Total_WML	metab_100001415
G_factor	metab_999925271
Total_BV	metab_100009345
Total_HCV	metab_535
Total_WML	metab_100001416
G_factor	metab_999925343
Total_BV	metab_100009406
Total_HCV	metab_849
Total_WML	metab_100001425
G_factor	metab_999925420
Total_BV	metab_100010901
Total_HCV	metab_999911315
Total_WML	metab_100001426
G_factor	metab_999925936
Total_BV	metab_100010922
Total_HCV	metab_999911470
Total_WML	metab_100001590
G_factor	metab_999926097
Total_BV	metab_100010923
Total_HCV	metab_999911787
Total_WML	metab_100001605
G_factor	metab_999926111
Total_BV	metab_100010927
Total_HCV	metab_999911847
Total_WML	metab_100001668
G_factor	metab_144
Total_BV	metab_100010941
Total_HCV	metab_999911849
Total_WML	metab_100001730
G_factor	metab_197
Total_BV	metab_100015609
Total_HCV	metab_999912544
Total_WML	metab_100001731
G_factor	metab_209
Total_BV	metab_100015624
Total_HCV	metab_999912844
Total_WML	metab_100001806
G_factor	metab_250
Total_BV	metab_100015625
Total_HCV	metab_999917335
Total_WML	metab_100001870
G_factor	metab_342
Total_BV	metab_100015681
Total_HCV	metab_999917438
Total_WML	metab_100001948
G_factor	metab_535
Total_BV	metab_100015735
Total_HCV	metab_999917653
Total_WML	metab_100001956
G_factor	metab_536
Total_BV	metab_100015745
Total_HCV	metab_999918899
Total_WML	metab_100001989
G_factor	metab_796
Total_BV	metab_100015755
Total_HCV	metab_999924475
Total_WML	metab_100001990
G_factor	metab_823
Total_BV	metab_100015787
Total_HCV	metab_999926107
Total_WML	metab_100002500
G_factor	metab_825
Total_BV	metab_100015788
Total_HCV	metab_100000437
Total_WML	metab_100003892
G_factor	metab_872
Total_BV	metab_100015789
Total_HCV	metab_100000445
Total_WML	metab_100004110
G_factor	metab_1024
Total_BV	metab_100015790
Total_HCV	metab_100000453
Total_WML	metab_100004112
G_factor	metab_1052
Total_BV	metab_100015791
Total_HCV	metab_100000580
Total_WML	metab_100004182
G_factor	metab_1090
Total_BV	metab_100015792
Total_HCV	metab_100000882
Total_WML	metab_100004208
G_factor	metab_1128
Total_BV	metab_100015793
Total_HCV	metab_100001040
Total_WML	metab_100004326
G_factor	metab_100000096
Total_BV	metab_100015797
Total_HCV	metab_100001112
Total_WML	metab_100004541
G_factor	metab_100000295
Total_BV	metab_100015838
Total_HCV	metab_100001198
Total_WML	metab_100006098
G_factor	metab_100000711
Total_BV	metab_100015882
Total_HCV	metab_100001232
Total_WML	metab_100006129
G_factor	metab_100000840
Total_BV	metab_100015966
Total_HCV	metab_100001270
Total_WML	metab_100006369
G_factor	metab_100000841
Total_BV	metab_100015967
Total_HCV	metab_100001277
Total_WML	metab_100006370
G_factor	metab_100001086
Total_BV	metab_100016069
Total_HCV	metab_100001397
Total_WML	metab_100006430
G_factor	metab_100001148
Total_BV	metab_100019801
Total_HCV	metab_100001510
Total_WML	metab_100006438
G_factor	metab_100001178
Total_BV	metab_100020211
Total_HCV	metab_100001579
Total_WML	metab_100009078
G_factor	metab_100001267
Total_BV	metab_100020241
Total_HCV	metab_100001743
Total_WML	metab_100009227
G_factor	metab_100001293
Total_BV	metab_100020259
Total_HCV	metab_100001925
Total_WML	metab_100009264
G_factor	metab_100001404
Total_BV	metab_100020261
Total_HCV	metab_100001989
Total_WML	metab_100010850
G_factor	metab_100001416
Total_BV	metab_100020262
Total_HCV	metab_100002070
Total_WML	metab_100010955
G_factor	metab_100001446
Total_BV	metab_100020276
Total_HCV	metab_100002356
Total_WML	metab_100015638
G_factor	metab_100001502
Total_BV	metab_100020377
Total_HCV	metab_100002769
Total_WML	metab_100020253
G_factor	metab_100001806
Total_BV	metab_100020414
Total_HCV	metab_100002945
Total_WML	metab_100020361
G_factor	metab_100001951
Total_BV	metab_100020419
Total_HCV	metab_100003240
Total_WML	metab_100020536
G_factor	metab_100001977
Total_BV	metab_100020421
Total_HCV	metab_100003686
Total_WML	metab_100020893
G_factor	metab_100001988
Total_BV	metab_100020425
Total_HCV	metab_100004088
Total_WML	metab_100020975
G_factor	metab_100002049
Total_BV	metab_100020427
Total_HCV	metab_100004326
Total_WML	metab_100021208
G_factor	metab_100002113
Total_BV	metab_100020502
Total_HCV	metab_100008952
Total_WML	metab_100021372
G_factor	metab_100002154
Total_BV	metab_100020825
Total_HCV	metab_100009271
Total_WML	metab_100021666
G_factor	metab_100002196
Total_BV	metab_100020975
Total_HCV	metab_100015623
Total_WML	metab_100021760
G_factor	metab_100002544
Total_BV	metab_100021093
Total_HCV	metab_100020259
Total_WML	metab_112
G_factor	metab_100002951
Total_BV	metab_100021141
Total_HCV	metab_100020262
Total_WML	metab_1124
G_factor	metab_100003434
Total_BV	metab_100021372
Total_HCV	metab_100020421
Total_WML	metab_1134
G_factor	metab_100004046
Total_BV	metab_100021666
Total_HCV	metab_100020427
Total_WML	metab_1137
G_factor	metab_100004110
Total_BV	metab_100021990
Total_HCV	metab_100020825
Total_WML	metab_117
G_factor	metab_100004208
Total_BV	metab_100021991
Total_HCV	metab_1114
Total_WML	metab_144
G_factor	metab_100004326
Total_BV	metab_1023
Total_HCV	metab_1239
Total_WML	metab_182
G_factor	metab_100005418
Total_BV	metab_1052
Total_HCV	metab_1254
Total_WML	metab_194
G_factor	metab_100006005
Total_BV	metab_1053
Total_HCV	metab_181
Total_WML	metab_197
G_factor	metab_100006082
Total_BV	metab_1087
Total_HCV	metab_278
Total_WML	metab_2054
G_factor	metab_100006092
Total_BV	metab_1094
Total_HCV	metab_310
Total_WML	metab_207
G_factor	metab_100006098
Total_BV	metab_1140
Total_HCV	metab_466
Total_WML	metab_212
G_factor	metab_100006126
Total_BV	metab_1254
Total_HCV	metab_519
Total_WML	metab_466
G_factor	metab_100006191
Total_BV	metab_1538
Total_HCV	metab_533
Total_WML	metab_504
G_factor	metab_100006369
Total_BV	metab_1629
Total_HCV	metab_535
Total_WML	metab_806
G_factor	metab_100006438
Total_BV	metab_1648
Total_HCV	metab_849
Total_WML	metab_821
G_factor	metab_100008928
Total_BV	metab_189
Total_HCV	metab_999911315
Total_WML	metab_999907765
G_factor	metab_100009264
Total_BV	metab_231
Total_HCV	metab_999911470
Total_WML	metab_999912193
G_factor	metab_100010850
Total_BV	metab_234
Total_HCV	metab_999911787
Total_WML	metab_999912221
G_factor	metab_100015792
Total_BV	metab_240
Total_HCV	metab_999911847
Total_WML	metab_999913431
G_factor	metab_100015793
Total_BV	metab_254
Total_HCV	metab_999911849
Total_WML	metab_999913695
G_factor	metab_100015882
Total_BV	metab_267
Total_HCV	metab_999912544
Total_WML	metab_999915486
G_factor	metab_100020004
Total_BV	metab_310
Total_HCV	metab_999912844
Total_WML	metab_999916087
G_factor	metab_100020276
Total_BV	metab_338
Total_HCV	metab_999917335
Total_WML	metab_999917676
G_factor	metab_100020377
Total_BV	metab_355
Total_HCV	metab_999917438
Total_WML	metab_999919141
G_factor	metab_100020378
Total_BV	metab_391
Total_HCV	metab_999917653
Total_WML	metab_999921442
G_factor	metab_100020492
Total_BV	metab_407
Total_HCV	metab_999918899
Total_WML	metab_999921834
G_factor	metab_100020496
Total_BV	metab_452
Total_HCV	metab_999924475
Total_WML	metab_999923587
G_factor	metab_100020497
Total_BV	metab_498
Total_HCV	metab_999926107
Total_WML	metab_999923655
G_factor	metab_100020502
Total_BV	metab_512
Total_HCV	metab_100000437
Total_WML	metab_999924334
G_factor	metab_100020504
Total_BV	metab_519
Total_HCV	metab_100000445
Total_WML	metab_999924337
G_factor	metab_100020515
Total_BV	metab_533
Total_HCV	metab_100000453
Total_WML	metab_999924344
G_factor	metab_100020536
Total_BV	metab_535
Total_HCV	metab_100000580
Total_WML	metab_999924518
G_factor	metab_100020975
Total_BV	metab_536
Total_HCV	metab_100000882
Total_WML	metab_999924812
G_factor	metab_100021105
Total_BV	metab_563
Total_HCV	metab_100001040
Total_WML	metab_999925172
G_factor	metab_100021208
Total_BV	metab_565
Total_HCV	metab_100001112
Total_WML	metab_999925371
G_factor	metab_100021363
Total_BV	metab_566
Total_HCV	metab_100001198
Total_WML	metab_999925420
G_factor	metab_100021530
Total_BV	metab_799
Total_HCV	metab_100001232
Total_WML	metab_999926119
G_factor	metab_100022005
Total_BV	metab_849
Total_HCV	metab_100001270
Total_WML	metab_100000406
G_factor	metab_999911299
Total_BV	metab_872
Total_HCV	metab_100001277
Total_WML	metab_100000846
G_factor	metab_999911372
Total_BV	metab_999907765
Total_HCV	metab_100001397
Total_WML	metab_100000861
G_factor	metab_999911483
Total_BV	metab_999910458
Total_HCV	metab_100001510
Total_WML	metab_100001081
G_factor	metab_999911847
Total_BV	metab_999911308
Total_HCV	metab_100001579
Total_WML	metab_100001086
G_factor	metab_999911849
Total_BV	metab_999911315
Total_HCV	metab_100001743
Total_WML	metab_100001208
G_factor	metab_999911850
Total_BV	metab_999911372
Total_HCV	metab_100001925
Total_WML	metab_100001320
G_factor	metab_999912221
Total_BV	metab_999911381
Total_HCV	metab_100001989
Total_WML	metab_100001409
G_factor	metab_999913695
Total_BV	metab_999911444
Total_HCV	metab_100002070
Total_WML	metab_100001415
G_factor	metab_999915245
Total_BV	metab_999911787
Total_HCV	metab_100002356
Total_WML	metab_100001416
G_factor	metab_999916397
Total_BV	metab_999911847
Total_HCV	metab_100002769
Total_WML	metab_100001425
G_factor	metab_999917612
Total_BV	metab_999911849
Total_HCV	metab_100002945
Total_WML	metab_100001426
G_factor	metab_999917685
Total_BV	metab_999912101
Total_HCV	metab_100003240
Total_WML	metab_100001590
G_factor	metab_999918899
Total_BV	metab_999912680
Total_HCV	metab_100003686
Total_WML	metab_100001605
G_factor	metab_999919141
Total_BV	metab_999912844
Total_HCV	metab_100004088
Total_WML	metab_100001668
G_factor	metab_999923655
Total_BV	metab_999913553
Total_HCV	metab_100004326
Total_WML	metab_100001730
G_factor	metab_999923787
Total_BV	metab_999913684
Total_HCV	metab_100008952
Total_WML	metab_100001731
G_factor	metab_999924337
Total_BV	metab_999916397
Total_HCV	metab_100009271
Total_WML	metab_100001806
G_factor	metab_999924344
Total_BV	metab_999916576
Total_HCV	metab_100015623
Total_WML	metab_100001870
G_factor	metab_999924418
Total_BV	metab_999916580
Total_HCV	metab_100020259
Total_WML	metab_100001948
G_factor	metab_999924456
Total_BV	metab_999916935
Total_HCV	metab_100020262
Total_WML	metab_100001956
G_factor	metab_999924473
Total_BV	metab_999917335
Total_HCV	metab_100020421
Total_WML	metab_100001989
G_factor	metab_999924518
Total_BV	metab_999917612
Total_HCV	metab_100020427
Total_WML	metab_100001990
G_factor	metab_999924812
Total_BV	metab_999917653
Total_HCV	metab_100020825
Total_WML	metab_100002500
G_factor	metab_999925271
Total_BV	metab_999917654
Total_HCV	metab_1114
Total_WML	metab_100003892
G_factor	metab_999925343
Total_BV	metab_999918887
Total_HCV	metab_1239
Total_WML	metab_100004110
G_factor	metab_999925420
Total_BV	metab_999918888
Total_HCV	metab_1254
Total_WML	metab_100004112
G_factor	metab_999925936
Total_BV	metab_999921470
Total_HCV	metab_181
Total_WML	metab_100004182
G_factor	metab_999926097
Total_BV	metab_999921829
Total_HCV	metab_278
Total_WML	metab_100004208
G_factor	metab_999926111
Total_BV	metab_999922162
Total_HCV	metab_310
Total_WML	metab_100004326
G_factor	metab_144
Total_BV	metab_999922509
Total_HCV	metab_466
Total_WML	metab_100004541
G_factor	metab_197
Total_BV	metab_999923644
Total_HCV	metab_519
Total_WML	metab_100006098
G_factor	metab_209
Total_BV	metab_999923655
Total_HCV	metab_533
Total_WML	metab_100006129
G_factor	metab_250
Total_BV	metab_999924241
Total_HCV	metab_535
Total_WML	metab_100006369
G_factor	metab_342
Total_BV	metab_999924307
Total_HCV	metab_849
Total_WML	metab_100006370
G_factor	metab_535
Total_BV	metab_999924475
Total_HCV	metab_999911315
Total_WML	metab_100006430
G_factor	metab_536
Total_BV	metab_999924811
Total_HCV	metab_999911470
Total_WML	metab_100006438
G_factor	metab_796
Total_BV	metab_999925267
Total_HCV	metab_999911787
Total_WML	metab_100009078
G_factor	metab_823
Total_BV	metab_999925520
Total_HCV	metab_999911847
Total_WML	metab_100009227
G_factor	metab_825
Total_BV	metab_999925810
Total_HCV	metab_999911849
Total_WML	metab_100009264
G_factor	metab_872
Total_BV	metab_999925828
Total_HCV	metab_999912544
Total_WML	metab_100010850
G_factor	metab_1024
Total_BV	metab_999925936
Total_HCV	metab_999912844
Total_WML	metab_100010955
G_factor	metab_1052
Total_BV	metab_999926106
Total_HCV	metab_999917335
Total_WML	metab_100015638
G_factor	metab_1090
Total_BV	metab_999926107
Total_HCV	metab_999917438
Total_WML	metab_100020253
G_factor	metab_1128
Total_BV	metab_999926108
Total_HCV	metab_999917653
Total_WML	metab_100020361

## Sheet: Extended_Figure2b
Metabolite	CHEMICAL_NAME	SUPER_PATHWAY	Beta_cognition	FDR_cognition	Beta_TBV	FDR_TBV	significant_metabolites
metab_100002945	(14 or 15)-methylpalmitate (a17:0 or i17:0)	Lipid	0.0222996	0.786962	-0.00826697	0.821196
metab_100002356	(16 or 17)-methylstearate (a19:0 or i19:0)	Lipid	0.0212297	0.796348	-0.00890665	0.799514
metab_100009271	(S)-3-hydroxybutyrylcarnitine	Lipid	-0.025876	0.709017	-0.0504831	0.00912986	(S)-3-hydroxybutyrylcarnitine
metab_100009014	1-(1-enyl-palmitoyl)-2-arachidonoyl-GPC (P-16:0/20:4)*	Lipid	0.0304539	0.672212	0.0311696	0.152384
metab_100009009	1-(1-enyl-palmitoyl)-2-linoleoyl-GPC (P-16:0/18:2)*	Lipid	0.0420585	0.591618	0.0331726	0.160402
metab_100002875	1-(1-enyl-palmitoyl)-GPC (P-16:0)*	Lipid	0.0363413	0.635874	0.0331852	0.130454
metab_100003000	1-(1-enyl-palmitoyl)-GPE (P-16:0)*	Lipid	-0.00125082	0.988313	0.0324003	0.130454
metab_100008999	1-(1-enyl-stearoyl)-2-arachidonoyl-GPE (P-18:0/20:4)*	Lipid	-0.00927523	0.932916	0.0223667	0.383082
metab_100003001	1-(1-enyl-stearoyl)-GPE (P-18:0)*	Lipid	-0.00934109	0.932916	0.0276856	0.248504
metab_100001551	1-arachidonoyl-GPC (20:4n6)*	Lipid	0.0113334	0.91037	0.0373834	0.0713319
metab_100020427	1-carboxyethylisoleucine	Amino Acid	-0.0393298	0.635874	-0.0283274	0.281794
metab_100020425	1-carboxyethylleucine	Amino Acid	-0.00420534	0.980866	-0.0306555	0.200375
metab_100020419	1-carboxyethylphenylalanine	Amino Acid	-0.0188776	0.850359	-0.035557	0.115048
metab_100020421	1-carboxyethyltyrosine	Amino Acid	-0.0273164	0.702051	-0.0453046	0.0250499	N-lactoyltyrosine
metab_100005350	1-linolenoyl-GPC (18:3)*	Lipid	0.0263945	0.698019	0.0318235	0.152384
metab_100009131	1-linoleoyl-2-arachidonoyl-GPC (18:2/20:4n6)*	Lipid	0.0334039	0.635874	0.0290095	0.210617
metab_100009343	1-linoleoyl-2-linolenoyl-GPC (18:2/18:3)*	Lipid	0.0293914	0.693636	0.0270468	0.299666
metab_100001395	1-linoleoyl-GPC (18:2)	Lipid	0.0353702	0.635874	0.0401842	0.0565392
metab_100009227	1-linoleoyl-GPG (18:2)*	Lipid	-0.00647084	0.960049	0.00325892	0.941312
metab_100001040	1-linoleoylglycerol (18:2)	Lipid	-0.0153145	0.877383	0.00839187	0.805603
metab_100001208	1-methyl-4-imidazoleacetate	Amino Acid	-0.0266217	0.695218	-0.00411601	0.918174
metab_100001400	1-methylurate	Xenobiotics	-0.00578258	0.964612	-0.0324203	0.142386
metab_100001405	1-methylxanthine	Xenobiotics	-0.00229186	0.985901	-0.0343867	0.106631
metab_100009139	1-myristoyl-2-arachidonoyl-GPC (14:0/20:4)*	Lipid	0.0157262	0.877383	0.0311842	0.174507
metab_100009078	1-oleoyl-2-linoleoyl-GPE (18:1/18:2)*	Lipid	-0.00417789	0.978748	0.00909337	0.788171
metab_100009345	1-palmitoleoyl-2-linolenoyl-GPC (16:1/18:3)*	Lipid	0.0335665	0.655683	0.0244175	0.372155
metab_100008952	1-palmitoleoylglycerol (16:1)*	Lipid	0.00751045	0.955459	-0.00562244	0.885128
metab_100001870	1-palmitoyl-2-linoleoyl-GPE (16:0/18:2)	Lipid	-0.0233512	0.742791	0.000373976	0.998365
metab_100008921	1-palmitoyl-2-stearoyl-GPC (16:0/18:0)	Lipid	0.00537188	0.968705	0.023331	0.358285
metab_100001263	1-palmitoyl-GPC (16:0)	Lipid	0.0316148	0.661343	0.0278587	0.231373
metab_100001655	1-palmitoyl-GPI (16:0)	Lipid	-0.00319831	0.984911	0.0236508	0.36253
metab_100001668	1-ribosyl-imidazoleacetate*	Amino Acid	-0.0168163	0.859722	0.00355613	0.938146
metab_100001271	1-stearoyl-GPC (18:0)	Lipid	0.0216396	0.792318	0.034278	0.107887
metab_100000656	1-stearoyl-GPI (18:0)	Lipid	0.0132315	0.893323	0.0225952	0.39198
metab_100008903	1,2-dilinoleoyl-GPC (18:2/18:2)	Lipid	0.0392293	0.615101	0.0364458	0.107887
metab_100001106	1,3-dimethylurate	Xenobiotics	0.0272751	0.694901	-0.0411886	0.0336544	1,3-dimethylurate
metab_100001397	1,3,7-trimethylurate	Xenobiotics	0.0293083	0.692103	-0.0552814	0.0027533	1,3,7-trimethylurate
metab_100000580	1,5-anhydroglucitol (1,5-AG)	Carbohydrate	0.0263393	0.696045	0.0275799	0.238562
metab_100001399	1,7-dimethylurate	Xenobiotics	0.0281119	0.693636	-0.0387576	0.0565392
metab_100001277	10-nonadecenoate (19:1n9)	Lipid	0.0230572	0.758426	-0.0172162	0.535662
metab_100002196	13-HODE + 9-HODE	Lipid	-0.0643735	0.204194	-0.0214818	0.412994
metab_100002953	16-hydroxypalmitate	Lipid	-0.0300239	0.673655	-0.0383959	0.0626883
metab_100005418	17alpha-hydroxypregnanolone glucuronide	Lipid	-0.0828517	0.192735	-0.0184679	0.62186
metab_1128	2-aminobutyrate	Amino Acid	0.0523512	0.372027	0.0170854	0.51746
metab_100001541	2-hydroxy-3-methylvalerate	Amino Acid	-0.00348107	0.984911	-0.0261382	0.312705
metab_100021372	2-hydroxy-4-(methylthio)butanoic acid	Amino Acid	-0.00757768	0.955459	-0.0386831	0.0626883
metab_100008928	2-hydroxybutyrate/2-hydroxyisobutyrate	Amino Acid	0.0522649	0.396696	-0.0116595	0.724985
metab_100002070	2-hydroxyglutarate	Lipid	0.00790709	0.945983	-0.0176741	0.503999
metab_100015638	2-hydroxynervonate*	Lipid	-0.0437945	0.498489	0.00293578	0.946388
metab_100001579	2-hydroxypalmitate	Lipid	0.0143556	0.884466	0.00524424	0.885561
metab_100020378	2-hydroxysebacate	Lipid	-0.0691679	0.172445	-0.0107275	0.749435
metab_1239	2-hydroxystearate	Lipid	0.0118422	0.908975	0.0126906	0.684307
metab_100009246	2-methylserine	Amino Acid	0.0145567	0.884466	0.0242353	0.310775
metab_100020515	2-naphthol sulfate	Xenobiotics	-0.0937448	0.011049	-0.00624881	0.868137	2-naphthol sulfate
metab_100002784	2-oxoarginine*	Amino Acid	-0.0014962	0.988313	0.0249648	0.309185
metab_100001081	2-pyrrolidinone	Amino Acid	-0.0019793	0.986704	-0.0181344	0.49347
metab_100020893	2,3-dihydroxy-5-methylthio-4-pentenoate (DMTPA)*	Amino Acid	-0.00968314	0.932916	-0.00801534	0.837672
metab_100000861	2,3-dihydroxypyridine	Xenobiotics	-0.0348827	0.635874	-0.00586866	0.877449
metab_536	2'-deoxyuridine	Nucleotide	0.0834871	0.038809	0.0348167	0.106631	2'-deoxyuridine
metab_100001426	3-(3-amino-3-carboxypropyl)uridine*	Nucleotide	-0.0287522	0.693636	-0.00731397	0.847098
metab_240	3-(4-hydroxyphenyl)lactate	Amino Acid	0.0457728	0.524391	-0.0347905	0.130454
metab_100004326	3-acetylphenol sulfate	Xenobiotics	-0.0980679	0.00727845	-0.0287593	0.200375	3-acetylphenol sulfate
metab_100020361	3-amino-2-piperidone	Amino Acid	-0.0170273	0.853116	0.0123559	0.69941
metab_1114	3-aminoisobutyrate	Nucleotide	0.0256575	0.702051	0.014331	0.636227
metab_100020004	3-carboxy-4-methyl-5-pentyl-2-furanpropionate (3-CMPFP)**	Lipid	0.0661254	0.192735	0.0178497	0.500133
metab_100001178	3-carboxy-4-methyl-5-propyl-2-furanpropanoate (CMPF)	Lipid	0.0476756	0.464689	0.00101273	0.987379
metab_100020975	3-hydroxy-2-methylpyridine sulfate	Xenobiotics	-0.0974919	0.00739529	-0.0284569	0.201547	3-hydroxy-2-methylpyridine sulfate
metab_112	3-hydroxy-3-methylglutarate	Lipid	-0.00323186	0.984911	0.00431101	0.918174
metab_254	3-hydroxybutyrate (BHBA)	Lipid	0.00262789	0.985901	-0.0250884	0.300224
metab_100020211	3-hydroxybutyroylglycine**	Lipid	-0.00593187	0.962521	-0.0311524	0.15563
metab_100000997	3-hydroxydecanoate	Lipid	0.00820498	0.943286	-0.0315762	0.160402
metab_100021141	3-hydroxydecanoylcarnitine	Lipid	0.00890043	0.935538	-0.028395	0.234837
metab_100001454	3-hydroxydodecanedioate*	Lipid	-0.0123137	0.905554	-0.0371044	0.0830282
metab_100006367	3-hydroxyhexanoate	Lipid	0.000941925	0.990112	-0.0366201	0.0807564
metab_100020825	3-hydroxyhexanoylcarnitine (1)	Lipid	-0.0260362	0.702051	-0.0431689	0.0270177	3-hydroxyhexanoylcarnitine (1)
metab_100001112	3-hydroxylaurate	Lipid	0.032119	0.655683	-0.0266067	0.274111
metab_100000882	3-hydroxymyristate	Lipid	0.0170955	0.853116	-0.0339207	0.113536
metab_100000773	3-hydroxyoctanoate	Lipid	0.00859158	0.936837	-0.0299949	0.195006
metab_100021990	3-hydroxyoctanoylcarnitine (1)	Lipid	0.00409001	0.979203	-0.0333507	0.130454
metab_100021991	3-hydroxyoctanoylcarnitine (2)	Lipid	0.00321608	0.984911	-0.0300923	0.195506
metab_100019801	3-hydroxyoleoylcarnitine	Lipid	0.0194124	0.830119	-0.0445102	0.024774	3-hydroxyoleoylcarnitine
metab_100006098	3-hydroxypyridine sulfate	Xenobiotics	-0.0626671	0.235799	-0.0258603	0.285229
metab_100001145	3-hydroxysebacate	Lipid	-0.0311455	0.673878	-0.0419008	0.0406079	3-hydroxysebacate
metab_100004112	3-methyl catechol sulfate (1)	Xenobiotics	-0.0370855	0.615101	-0.00954939	0.780441
metab_100004110	3-methylcatechol sulfate	Xenobiotics	-0.087322	0.0291659	-0.0157546	0.582076	3-methylcatechol sulfate
metab_100001149	3-methylcrotonylglycine	Amino Acid	0.000217803	0.996558	-0.025719	0.287256
metab_100001108	3-methylxanthine	Xenobiotics	0.0101509	0.922693	-0.0326961	0.123824
metab_1053	3-ureidopropionate	Nucleotide	0.0190309	0.848599	-0.0233523	0.39393
metab_100001730	3,4-dihydroxybutyrate	Lipid	-0.0100626	0.925257	-0.00107304	0.98541
metab_100001398	3,7-dimethylurate	Xenobiotics	0.035721	0.635874	-0.0247763	0.308875
metab_100004182	3b-hydroxy-5-cholenoic acid	Lipid	-0.0371811	0.615101	0.00471531	0.897913
metab_100006370	3beta-hydroxy-5-cholestenoate	Lipid	-0.0293225	0.693636	0.0132161	0.673801
metab_100000711	4-acetylphenol sulfate	Xenobiotics	-0.0544858	0.33872	0.00319611	0.943558
metab_100020536	4-ethylcatechol sulfate	Xenobiotics	-0.0593642	0.276689	-0.014463	0.63089
metab_100000096	4-guanidinobutanoate	Amino Acid	-0.054691	0.448241	-0.0235006	0.419895
metab_100006082	4-hydroxychlorothalonil	Xenobiotics	0.054911	0.33872	-0.00454433	0.902201
metab_100002049	4-hydroxycoumarin	Xenobiotics	0.0481178	0.464689	0.00518064	0.885561
metab_100002544	4-hydroxyglutamate	Amino Acid	-0.0629394	0.301915	0.00037675	0.998365
metab_144	4-hydroxyphenylacetate	Amino Acid	-0.0783312	0.0804941	-0.00897377	0.795084
metab_100010850	4-hydroxyphenylacetylglutamine	Peptide	-0.0662732	0.204194	-0.00743687	0.845903
metab_100021208	4-vinylcatechol sulfate	Xenobiotics	-0.0907632	0.0194544	-0.0188882	0.475837	4-vinylcatechol sulfate
metab_100006126	4-vinylguaiacol sulfate	Xenobiotics	-0.11354	0.00190571	-0.0229317	0.376046	4-vinylguaiacol sulfate
metab_100001403	5-acetylamino-6-amino-3-methyluracil	Xenobiotics	-0.0181834	0.846717	-0.0227263	0.369187
metab_100001232	5-dodecenoate (12:1n7)	Lipid	-0.00110576	0.990112	-0.0262487	0.309185
metab_100016069	5-dodecenoylcarnitine (C12:1)	Lipid	-0.0102552	0.92389	-0.0247282	0.314938
metab_100001148	5-hydroxyhexanoate	Lipid	-0.0560809	0.301915	-0.0122549	0.706145
metab_212	5-methylthioadenosine (MTA)	Amino Acid	0.000691919	0.99263	-0.00624109	0.869955
metab_100001446	5-methyluridine (ribothymidine)	Nucleotide	0.0610271	0.249185	0.0377321	0.0626883
metab_100001425	5,6-dihydrouridine	Nucleotide	-0.0186145	0.832874	0.00579905	0.881381
metab_100006005	5alpha-androstan-3alpha,17beta-diol monosulfate (2)	Lipid	0.0776643	0.464689	-0.0138938	0.805603
metab_100001988	5alpha-pregnan-3beta,20alpha-diol disulfate	Lipid	-0.0536402	0.384335	-0.0182981	0.504739
metab_100020414	6-bromotryptophan	Amino Acid	0.0209992	0.792318	0.0428951	0.024774	6-bromotryptophan
metab_100005834	9-hydroxystearate	Lipid	-0.0224728	0.792318	-0.0247578	0.36253
metab_100004541	acisoga	Amino Acid	-0.0271809	0.693636	-0.0024497	0.960103
metab_207	adenosine 3',5'-cyclic monophosphate (cAMP)	Nucleotide	-0.0187694	0.832874	-0.00379834	0.925726
metab_209	adenosine 5'-monophosphate (AMP)	Nucleotide	-0.0658708	0.192735	0.0116061	0.721327
metab_100001300	alpha-hydroxyisovalerate	Amino Acid	0.0356924	0.635874	-0.034584	0.111043
metab_796	alpha-ketobutyrate	Amino Acid	0.0490071	0.464689	0.000229751	0.999782
metab_100001992	androstenediol (3beta,17beta) disulfate (1)	Lipid	0.0177775	0.865756	-0.0273616	0.309185
metab_100006430	arabitol/xylitol	Carbohydrate	-0.0214768	0.792318	-0.00932708	0.785323
metab_100002769	argininate*	Amino Acid	0.0220067	0.786962	0.0408939	0.0396675	argininate
metab_231	arginine	Amino Acid	0.0244838	0.72124	0.0293328	0.193822
metab_234	aspartate	Amino Acid	-0.0134605	0.893323	0.0227308	0.39198
metab_100006294	behenoyl sphingomyelin (d18:1/22:0)*	Lipid	0.0293876	0.688526	0.0335757	0.113536
metab_100001977	beta-cryptoxanthin	Cofactors and Vitamins	0.0671254	0.204194	0.0230498	0.395708
metab_799	betaine	Amino Acid	0.00694745	0.960049	0.0241534	0.334058
metab_100001951	bilirubin (E,Z or Z,E)*	Cofactors and Vitamins	0.0657487	0.204194	0.0155095	0.591574
metab_1090	bilirubin (Z,Z)	Cofactors and Vitamins	0.0588671	0.281623	0.0214075	0.412994
metab_100022005	bilirubin degradation product, C17H18N2O4 (1)**	Partially Characterized Molecules	0.0489729	0.464689	0.00687887	0.854336
metab_250	biliverdin	Cofactors and Vitamins	0.0481745	0.464689	0.00253675	0.959379
metab_100021666	branched-chain, straight-chain, or cyclopropyl 10:1 fatty acid (1)*	Partially Characterized Molecules	-0.0238017	0.746707	-0.0227388	0.39198
metab_100001151	butyrylglycine	Lipid	-0.0113395	0.91037	-0.0244813	0.309185
metab_849	caffeine	Xenobiotics	0.0392132	0.592651	-0.0493	0.00912986	caffeine
metab_100000007	carnitine	Lipid	0.0131345	0.892326	0.028667	0.200375
metab_100015966	carotene diol (1)	Cofactors and Vitamins	0.0423502	0.567501	0.0317485	0.16736
metab_100015967	carotene diol (2)	Cofactors and Vitamins	0.0394697	0.615101	0.0361666	0.107887
metab_100001605	catechol sulfate	Xenobiotics	-0.0368813	0.615101	-0.00110132	0.985347
metab_100015735	ceramide (d18:1/14:0, d16:1/16:0)*	Lipid	0.0354315	0.635874	0.0251163	0.309185
metab_100015755	ceramide (d18:1/20:0, d16:1/22:0, d20:1/18:0)*	Lipid	0.0311418	0.661343	0.0219543	0.39198
metab_267	choline phosphate	Lipid	0.0319996	0.661343	-0.0263418	0.281794
metab_100006438	citraconate/glutaconate	Energy	-0.0484524	0.464689	-0.0141177	0.642491
metab_1124	citrate	Energy	0.0265592	0.695218	0.0130022	0.670336
metab_391	citrulline	Amino Acid	0.0028145	0.985901	0.0243529	0.309185
metab_100001925	cyclo(leu-pro)	Peptide	0.0390552	0.614796	-0.0501185	0.00912986	cyclo(leu-pro)
metab_310	cystathionine	Amino Acid	-0.0177225	0.852506	0.0240731	0.338826
metab_100002113	cysteine sulfinic acid	Amino Acid	-0.0604504	0.249185	0.0058106	0.877449
metab_278	cysteinylglycine	Amino Acid	0.0320354	0.653825	0.0062175	0.868288
metab_100001662	deoxycarnitine	Lipid	0.00852736	0.939122	0.0245094	0.334058
metab_806	dimethylglycine	Amino Acid	-0.0254331	0.702051	0.0111771	0.736067
metab_100002951	eicosanedioate (C20-DC)	Lipid	0.0495799	0.448241	-0.0041119	0.918174
metab_100021105	eicosenedioate (C20:1-DC)*	Lipid	0.0508618	0.418061	0.0213137	0.419895
metab_100001335	eicosenoate (20:1)	Lipid	0.0160508	0.861624	-0.0286281	0.200375
metab_100015838	eicosenoylcarnitine (C20:1)*	Lipid	0.0397124	0.59804	-0.0276442	0.250793
metab_100002154	ergothioneine	Xenobiotics	0.122099	0.000460585	0.0103044	0.763722	ergothioneine
metab_1087	erucate (22:1n9)	Lipid	-0.0057538	0.963683	-0.0294854	0.191472
metab_100000846	erythritol	Xenobiotics	-0.0259726	0.702051	-0.00122794	0.984803
metab_100001320	erythronate*	Carbohydrate	-0.00734163	0.955459	-0.000855779	0.992236
metab_100020377	ethyl beta-glucopyranoside	Xenobiotics	0.0538922	0.34731	-0.0237522	0.334058
metab_2054	ethylmalonate	Amino Acid	-0.000320265	0.996558	3.84964e-05	0.999782
metab_100002500	formiminoglutamate	Amino Acid	-0.0325242	0.693636	0.0128752	0.721327
metab_100001502	gamma-glutamyl-2-aminobutyrate	Peptide	0.0499139	0.419371	0.0161759	0.555864
metab_100010901	gamma-glutamyl-alpha-lysine	Peptide	0.0252129	0.702051	0.0222433	0.382376
metab_100020241	gamma-glutamylcitrulline*	Peptide	0.0170664	0.853116	0.0286324	0.203364
metab_1140	gamma-glutamylglutamine	Peptide	0.00598999	0.962521	0.023734	0.334058
metab_338	gluconate	Xenobiotics	-0.0248782	0.704899	0.0229809	0.36253
metab_100020492	glucuronide of piperine metabolite C17H21NO3 (4)*	Xenobiotics	0.0561243	0.33872	-0.00978835	0.780441
metab_563	glutamine	Amino Acid	0.00735583	0.955459	0.025204	0.298174
metab_100020261	glutamine conjugate of C6H10O2 (1)*	Partially Characterized Molecules	-0.033152	0.635874	-0.0423066	0.0270177	glutamine conjugate of C6H10O2 (1)
metab_100020262	glutamine conjugate of C6H10O2 (2)*	Partially Characterized Molecules	-0.0304627	0.673655	-0.0442278	0.0234539	glutamine conjugate of C6H10O2 (2)
metab_100020259	glutamine conjugate of C7H12O2*	Partially Characterized Molecules	-0.0211483	0.798066	-0.0389513	0.0565392
metab_1052	glycerate	Carbohydrate	0.0518193	0.418061	0.0292846	0.200375
metab_1254	glycerol	Lipid	0.0238463	0.778638	-0.0413839	0.0565392
metab_100001620	glycerophosphoethanolamine	Lipid	0.00776223	0.950968	0.0341977	0.107887
metab_100000269	glycerophosphorylcholine (GPC)	Lipid	0.026871	0.696045	0.0455831	0.0197536	glycerophosphorylcholine (GPC)
metab_100020253	glycine conjugate of C10H12O2*	Partially Characterized Molecules	-0.0280936	0.693636	-0.0134132	0.656467
metab_100009264	glycochenodeoxycholate glucuronide (1)	Lipid	-0.0651733	0.249185	-0.000334342	0.99878
metab_342	glycocholate	Lipid	-0.0478556	0.464689	-0.0119585	0.715389
metab_100001989	glycocholenate sulfate*	Lipid	-0.0435636	0.516838	0.0164395	0.560808
metab_100015882	glycosyl ceramide (d18:1/20:0, d16:1/22:0)*	Lipid	0.0616506	0.26926	0.0229197	0.396613
metab_100015745	glycosyl ceramide (d18:2/24:1, d18:1/24:2)*	Lipid	0.0047658	0.97687	0.028314	0.265367
metab_100015625	glycosyl-N-behenoyl-sphingadienine (d18:2/22:0)*	Lipid	0.0371507	0.635874	0.0367708	0.106631
metab_100009272	glycosyl-N-palmitoyl-sphingosine (d18:1/16:0)	Lipid	0.0154681	0.879828	0.0265464	0.281794
metab_100004208	guaiacol sulfate	Xenobiotics	-0.0752429	0.120804	-0.0227233	0.388954
metab_100015797	heneicosapentaenoate (21:5n3)	Lipid	0.0309192	0.672212	-0.0223449	0.39198
metab_100001614	hexadecanedioate (C16-DC)	Lipid	-0.0209913	0.802152	-0.0316418	0.160402
metab_355	histidine	Amino Acid	0.0307824	0.672212	0.0333331	0.113536
metab_100000961	homoarginine	Amino Acid	0.0397209	0.591618	0.0283841	0.222867
metab_117	homovanillate (HVA)	Amino Acid	-0.0108982	0.913749	-0.010669	0.746383
metab_100003434	imidazole propionate	Amino Acid	-0.0683497	0.195253	-0.0260856	0.309185
metab_100001731	indoleacetylglutamine	Amino Acid	-0.0400098	0.612107	-0.00940398	0.792326
metab_100001404	indolebutyrate	Amino Acid	-0.0521667	0.384335	0.00705818	0.847098
metab_100001055	isobutyrylcarnitine (C4)	Amino Acid	0.00341408	0.982645	0.0253546	0.29401
metab_100001590	isobutyrylglycine	Amino Acid	-0.0116431	0.91037	-0.00205503	0.965236
metab_100001393	isovalerylcarnitine (C5)	Amino Acid	0.00842282	0.939122	0.0241846	0.334058
metab_100015623	lactosyl-N-behenoyl-sphingosine (d18:1/22:0)*	Lipid	-0.0131615	0.903078	0.0227028	0.404829
metab_100009030	lactosyl-N-palmitoyl-sphingosine (d18:1/16:0)	Lipid	0.00414172	0.979203	0.0306838	0.183466
metab_100003892	lanthionine	Amino Acid	-0.041616	0.550565	0.00248773	0.959379
metab_181	laurate (12:0)	Lipid	-0.0125602	0.904662	-0.0203992	0.457912
metab_100006298	lignoceroyl sphingomyelin (d18:1/24:0)	Lipid	0.0167462	0.861395	0.0274454	0.250793
metab_100010922	linoleoyl-arachidonoyl-glycerol (18:2/20:4) [1]*	Lipid	-0.03789	0.614796	0.0281185	0.227187
metab_100010923	linoleoyl-arachidonoyl-glycerol (18:2/20:4) [2]*	Lipid	-0.0134951	0.891993	0.0231246	0.364017
metab_100010927	linoleoyl-linolenoyl-glycerol (18:2/18:3) [2]*	Lipid	-0.008518	0.935538	0.0281809	0.210617
metab_100010941	linoleoyl-linoleoyl-glycerol (18:2/18:2) [1]*	Lipid	-0.0264101	0.696045	0.027167	0.250512
metab_407	lysine	Amino Acid	0.0337203	0.635874	0.0270414	0.241117
metab_519	myristate (14:0)	Lipid	0.0121174	0.908975	-0.023679	0.36196
metab_100001198	myristoleate (14:1n5)	Lipid	0.00551437	0.969461	-0.0264014	0.312896
metab_100006051	myristoleoylcarnitine (C14:1)*	Lipid	0.0228028	0.758426	-0.0300702	0.183466
metab_100009038	myristoyl dihydrosphingomyelin (d18:0/14:0)*	Lipid	0.0449308	0.498489	0.0241345	0.35173
metab_100001270	myristoylcarnitine (C14)	Lipid	0.0111962	0.91037	-0.0244327	0.334058
metab_100001086	N-(2-furoyl)glycine	Xenobiotics	-0.0692646	0.172445	-0.0294413	0.200375
metab_100021760	N-acetyl-2-aminoadipate	Amino Acid	-0.00124516	0.988313	-0.00171974	0.975349
metab_100001266	N-acetylarginine	Amino Acid	0.00509465	0.969461	0.0244403	0.309185
metab_100004046	N-acetylcarnosine	Amino Acid	0.0888113	0.143856	0.0138342	0.736067
metab_100001293	N-acetylhistidine	Amino Acid	-0.0643354	0.204194	-0.0207206	0.432156
metab_100015624	N-behenoyl-sphingadienine (d18:2/22:0)*	Lipid	0.0347648	0.635874	0.0287356	0.200375
metab_100006369	N-carbamoylalanine	Amino Acid	-0.0495951	0.448241	-0.00162672	0.975349
metab_194	N-formylmethionine	Amino Acid	-0.0105776	0.920683	-0.0202687	0.454634
metab_100001956	N-methylproline	Amino Acid	0.0266279	0.695218	-0.00526999	0.885561
metab_100015609	N-palmitoyl-sphingadienine (d18:2/16:0)*	Lipid	0.0326221	0.653652	0.0275884	0.250512
metab_100003686	N-palmitoylglycine	Lipid	0.00854836	0.935538	0.00233078	0.962597
metab_100003240	N-stearoyltaurine	Lipid	0.0272611	0.693636	-0.00211191	0.965236
metab_100001409	N1-methylinosine	Nucleotide	-0.0283772	0.695218	-0.011078	0.75302
metab_100001415	N6-carbamoylthreonyladenosine	Nucleotide	-0.0355457	0.635874	-0.0106683	0.76044
metab_189	N6,N6,N6-trimethyllysine	Amino Acid	0.0171786	0.853116	0.028118	0.226373
metab_100001806	o-cresol sulfate	Xenobiotics	-0.107406	0.00331983	-0.011148	0.736067	o-cresol sulfate
metab_1137	oleoyl ethanolamide	Lipid	0.0151559	0.879828	-0.0142689	0.637171
metab_100001416	orotidine	Nucleotide	-0.0643696	0.235799	0.000654845	0.995692
metab_100000841	oxalate (ethanedioate)	Cofactors and Vitamins	0.0537728	0.396696	0.0311383	0.183466
metab_100006191	p-cresol glucuronide*	Amino Acid	-0.0586861	0.286161	0.00568197	0.884179
metab_452	palmitoleate (16:1n7)	Lipid	0.0152817	0.884466	-0.0299634	0.210617
metab_100015681	palmitoleoyl-arachidonoyl-glycerol (16:1/20:4) [2]*	Lipid	-0.0290134	0.693636	0.0312641	0.160402
metab_100009406	palmitoleoylcarnitine (C16:1)*	Lipid	0.0190605	0.830835	-0.0237134	0.352259
metab_100002107	palmitoyl sphingomyelin (d18:1/16:0)	Lipid	0.0264717	0.702051	0.0243548	0.35173
metab_1024	pantothenate	Cofactors and Vitamins	0.0585424	0.281592	-0.00222554	0.963738
metab_100000453	paraxanthine	Xenobiotics	0.0217032	0.786962	-0.0428541	0.0250499	paraxanthine
metab_100010955	perfluorooctanesulfonate (PFOS)	Xenobiotics	0.0163186	0.865756	0.00320509	0.945532
metab_100001510	phenol sulfate	Amino Acid	0.00094081	0.990112	0.00708227	0.847098
metab_466	phytanate	Xenobiotics	0.0175623	0.848599	0.00683053	0.854392
metab_100001267	piperine	Xenobiotics	0.0735033	0.129802	-0.00255096	0.959379
metab_100001993	pregnenediol disulfate (C21H34O8S2)*	Lipid	-0.0320865	0.695218	-0.0298682	0.308875
metab_100001167	pro-hydroxy-pro	Amino Acid	-0.00548066	0.968035	0.0312986	0.152384
metab_821	pseudouridine	Nucleotide	-0.0154662	0.877383	0.0134941	0.657217
metab_823	pyruvate	Carbohydrate	0.0567023	0.292709	0.00646211	0.864323
metab_182	quinolinate	Cofactors and Vitamins	0.027239	0.695218	0.0148248	0.626034
metab_100004088	retinal	Cofactors and Vitamins	0.0139432	0.886966	-2.8313e-05	0.999782
metab_498	retinol (Vitamin A)	Cofactors and Vitamins	0.0212597	0.792318	0.0320133	0.136841
metab_100000406	ribitol	Carbohydrate	0.0131915	0.893323	-0.0195704	0.463989
metab_197	S-adenosylhomocysteine (SAH)	Amino Acid	-0.0655956	0.249185	-0.00652571	0.874406
metab_100021530	S-carboxyethylcysteine	Amino Acid	-0.0653468	0.204194	-0.010025	0.773421
metab_1023	sarcosine	Amino Acid	0.0203936	0.803472	0.0260541	0.270385
metab_504	serotonin	Amino Acid	-0.0335615	0.635874	0.0174005	0.513045
metab_100020276	sphingomyelin (d17:1/14:0, d16:1/15:0)*	Lipid	0.0626534	0.293925	0.0347759	0.160402
metab_100006314	sphingomyelin (d17:1/16:0, d18:1/15:0, d16:1/17:0)*	Lipid	0.0412839	0.590663	0.0339064	0.130454
metab_100015793	sphingomyelin (d17:2/16:0, d18:2/15:0)*	Lipid	0.0783795	0.158533	0.0394502	0.106631
metab_100004328	sphingomyelin (d18:1/14:0, d16:1/16:0)*	Lipid	0.043822	0.516838	0.0259844	0.300224
metab_100008920	sphingomyelin (d18:1/17:0, d17:1/18:0, d19:1/16:0)	Lipid	0.036458	0.635874	0.0354085	0.106631
metab_100002106	sphingomyelin (d18:1/18:1, d18:2/18:0)	Lipid	0.0492023	0.473851	0.0412632	0.0565392
metab_100015787	sphingomyelin (d18:1/19:0, d19:1/18:0)*	Lipid	0.0425588	0.556659	0.0336128	0.136841
metab_100006290	sphingomyelin (d18:1/20:0, d16:1/22:0)*	Lipid	0.0396979	0.591618	0.0355084	0.0980477
metab_100006292	sphingomyelin (d18:1/20:1, d18:2/20:0)*	Lipid	0.0354341	0.635874	0.050555	0.010714	sphingomyelin (d18:1/20:1, d18:2/20:0)
metab_100006293	sphingomyelin (d18:1/20:2, d18:2/20:1, d16:1/22:2)*	Lipid	0.0173616	0.861501	0.035554	0.116396
metab_100009025	sphingomyelin (d18:1/21:0, d17:1/22:0, d16:1/23:0)*	Lipid	0.0474967	0.498489	0.0363729	0.106631
metab_100006295	sphingomyelin (d18:1/22:1, d18:2/22:0, d16:1/24:1)*	Lipid	0.0265058	0.700623	0.0395379	0.0565392
metab_100006296	sphingomyelin (d18:1/22:2, d18:2/22:1, d16:1/24:2)*	Lipid	-0.00202467	0.987121	0.0327967	0.171294
metab_100015792	sphingomyelin (d18:1/25:0, d19:0/24:1, d20:1/23:0, d19:1/24:0)*	Lipid	0.0580138	0.289207	0.0386801	0.0565392
metab_100005985	sphingomyelin (d18:2/14:0, d18:1/14:1)*	Lipid	0.045305	0.591618	0.0403283	0.106631
metab_100004329	sphingomyelin (d18:2/16:0, d18:1/16:1)*	Lipid	0.0282272	0.693636	0.0336695	0.130454
metab_100015788	sphingomyelin (d18:2/18:1)*	Lipid	0.0288386	0.693636	0.0447456	0.025376	sphingomyelin (d18:2/18:1)
metab_100015790	sphingomyelin (d18:2/21:0, d16:2/23:0)*	Lipid	0.0374484	0.635874	0.0370923	0.107887
metab_100008956	sphingomyelin (d18:2/23:0, d18:1/23:1, d17:1/24:1)*	Lipid	0.0307612	0.693636	0.0374831	0.106631
metab_100015791	sphingomyelin (d18:2/23:1)*	Lipid	0.0190017	0.848599	0.03772	0.106631
metab_100008957	sphingomyelin (d18:2/24:1, d18:1/24:2)*	Lipid	0.00872028	0.936218	0.0325878	0.152384
metab_100015789	sphingomyelin (d18:2/24:2)*	Lipid	-0.0199085	0.838991	0.0494881	0.0149257	sphingomyelin (d18:2/24:2)
metab_100000626	sphingosine 1-phosphate	Lipid	-0.0144552	0.884466	0.022734	0.36253
metab_1538	stearoyl sphingomyelin (d18:1/18:0)	Lipid	0.0244118	0.732158	0.0344743	0.107887
metab_100001948	succinylcarnitine (C4-DC)	Energy	-0.0196357	0.824528	0.0244263	0.333303
metab_100020496	sulfate of piperine metabolite C16H19NO3 (2)*	Xenobiotics	0.0606709	0.26926	-0.0135035	0.667913
metab_100020497	sulfate of piperine metabolite C16H19NO3 (3)*	Xenobiotics	0.0581377	0.292709	-0.015779	0.591574
metab_100020502	sulfate of piperine metabolite C18H21NO3 (1)*	Xenobiotics	0.0645334	0.211701	-0.022444	0.393774
metab_100020504	sulfate of piperine metabolite C18H21NO3 (3)*	Xenobiotics	0.0581108	0.292709	-0.0170321	0.542318
metab_100000295	tartarate	Xenobiotics	0.0481188	0.464689	0.0254431	0.298174
metab_100000840	tartronate (hydroxymalonate)	Xenobiotics	0.0503928	0.464689	0.0312747	0.183466
metab_512	taurine	Amino Acid	0.0177612	0.848599	0.0296709	0.190811
metab_1629	taurochenodeoxycholate	Lipid	-0.0289115	0.688526	-0.0249976	0.300224
metab_100021093	taurochenodeoxycholic acid 3-sulfate	Lipid	-0.0302297	0.672212	-0.0257393	0.281794
metab_1648	taurocholate	Lipid	-0.0390888	0.591618	-0.0290281	0.198749
metab_100001990	taurocholenate sulfate*	Lipid	-0.0263642	0.695218	0.00274369	0.95348
metab_100000445	theobromine	Xenobiotics	0.0443448	0.498489	-0.023767	0.328241
metab_100000437	theophylline	Xenobiotics	0.0339216	0.635874	-0.0459954	0.0138295	theophylline
metab_872	thymidine	Nucleotide	0.0717787	0.129802	0.0359075	0.0828376
metab_1094	thyroxine	Amino Acid	-0.0143467	0.884466	0.0222707	0.388954
metab_100008955	tricosanoyl sphingomyelin (d18:1/23:0)*	Lipid	0.0319466	0.672212	0.0338381	0.134846
metab_565	tryptophan	Amino Acid	0.0105984	0.920683	0.031081	0.15793
metab_100001743	tryptophan betaine	Amino Acid	0.020196	0.81111	0.0159315	0.582076
metab_100006092	tyramine O-sulfate	Amino Acid	-0.0790279	0.0760884	-0.0177292	0.504739
metab_825	uracil	Nucleotide	0.050475	0.418061	0.0138662	0.642491
metab_1134	urate	Nucleotide	0.0106668	0.929001	-0.00263066	0.961276
metab_533	urea	Amino Acid	-0.011223	0.91037	0.0255275	0.297991
metab_535	uridine	Nucleotide	0.0931262	0.0110079	0.0387741	0.0537724	uridine
metab_566	valine	Amino Acid	0.0109787	0.915115	0.0235464	0.35363
metab_100006129	vanillactate	Amino Acid	-0.0412552	0.567501	-0.010262	0.770943
metab_100021363	vanillic acid glycine	Xenobiotics	-0.0660073	0.191344	0.00738733	0.839941
metab_999907765	X - 07765	Unknowns	0.0192509	0.830119	0.0227384	0.386672
metab_999910458	X - 10458	Unknowns	-0.00252694	0.985901	0.024534	0.309185
metab_999911299	X - 11299	Unknowns	0.0673481	0.172445	0.00279783	0.95227
metab_999911308	X - 11308	Unknowns	-0.00663871	0.960049	0.023302	0.367677
metab_999911315	X - 11315	Unknowns	0.0305519	0.673655	0.0274492	0.238562
metab_999911372	X - 11372	Unknowns	0.0487309	0.464689	0.0256171	0.298174
metab_999911381	X - 11381	Unknowns	0.0334958	0.635874	0.0264373	0.259657
metab_999911444	X - 11444	Unknowns	-0.0316846	0.672212	0.027689	0.255516
metab_999911470	X - 11470	Unknowns	-0.0237617	0.744851	0.0161434	0.565979
metab_999911483	X - 11483	Unknowns	0.0564829	0.292709	-0.00410346	0.918174
metab_999911787	X - 11787	Unknowns	0.0192156	0.824528	0.0437338	0.0234539	X - 11787
metab_999911847	X - 11847	Unknowns	0.0954727	0.00875481	0.0299659	0.181928	X - 11847
metab_999911849	X - 11849	Unknowns	0.103913	0.00348468	0.0365978	0.0713319	X - 11849
metab_999911850	X - 11850	Unknowns	-0.0527695	0.372027	0.00228628	0.963409
metab_999912101	X - 12101	Unknowns	0.00686406	0.959967	-0.033662	0.107887
metab_999912193	X - 12193	Unknowns	-0.0332779	0.635874	-0.00476497	0.896285
metab_999912221	X - 12221	Unknowns	-0.0578966	0.289207	-0.00842341	0.805603
metab_999912544	X - 12544	Unknowns	-0.0142903	0.886244	0.0190589	0.469428
metab_999912680	X - 12680	Unknowns	-0.00908189	0.932916	0.0364723	0.0778016
metab_999912844	X - 12844	Unknowns	0.0272992	0.693636	0.0281639	0.210617
metab_999913431	X - 13431	Unknowns	0.0133356	0.892326	0.00568006	0.884179
metab_999913553	X - 13553	Unknowns	0.00286986	0.985901	-0.024223	0.334058
metab_999913684	X - 13684	Unknowns	0.0325234	0.672212	-0.0306291	0.198749
metab_999913695	X - 13695	Unknowns	-0.07129	0.143856	-0.00927258	0.784676
metab_999915245	X - 15245	Unknowns	0.0533125	0.372027	0.00171564	0.973983
metab_999915486	X - 15486	Unknowns	-0.00989153	0.929001	-0.0212799	0.420899
metab_999916087	X - 16087	Unknowns	0.0340875	0.635874	-0.0189243	0.485874
metab_999916397	X - 16397	Unknowns	0.0635493	0.204194	-0.0243565	0.309185
metab_999916576	X - 16576	Unknowns	0.0304015	0.685597	0.0234105	0.37462
metab_999916580	X - 16580	Unknowns	0.0333149	0.635874	-0.0220806	0.39198
metab_999916935	X - 16935	Unknowns	-0.0262448	0.701208	0.0236492	0.356479
metab_999917335	X - 17335	Unknowns	0.0287348	0.693636	-0.0349715	0.106631
metab_999917438	X - 17438	Unknowns	-0.00518667	0.969461	0.0136471	0.651331
metab_999917612	X - 17612	Unknowns	-0.0731561	0.131573	-0.0241344	0.334058
metab_999917653	X - 17653	Unknowns	0.0396204	0.591618	0.0299481	0.183466
metab_999917654	X - 17654	Unknowns	0.0267247	0.695218	0.0261436	0.281794
metab_999917676	X - 17676	Unknowns	-0.045323	0.498489	-0.00370256	0.927881
metab_999917685	X - 17685	Unknowns	-0.054218	0.33872	2.14131e-06	0.999847
metab_999918887	X - 18887	Unknowns	-0.0149699	0.884401	0.0259793	0.289123
metab_999918888	X - 18888	Unknowns	-0.0271725	0.695218	-0.0283209	0.236726
metab_999918899	X - 18899	Unknowns	0.0548577	0.33872	0.0150981	0.613889
metab_999919141	X - 19141	Unknowns	0.0491753	0.449162	0.0164132	0.550856
metab_999921442	X - 21442	Unknowns	0.00590625	0.962521	0.00829134	0.810122
metab_999921470	X - 21470	Unknowns	-0.0267748	0.702051	-0.039052	0.0713319
metab_999921829	X - 21829	Unknowns	0.0126363	0.904662	-0.0279551	0.255516
metab_999921834	X - 21834	Unknowns	-0.0104451	0.920683	-0.00206671	0.965236
metab_999922162	X - 22162	Unknowns	0.0325857	0.635874	0.0261676	0.271728
metab_999922509	X - 22509	Unknowns	0.00123561	0.988313	0.0230394	0.36253
metab_999923587	X - 23587	Unknowns	-0.013953	0.888855	-0.00750565	0.840097
metab_999923644	X - 23644	Unknowns	0.0306401	0.672212	0.0219974	0.398916
metab_999923655	X - 23655	Unknowns	-0.0579288	0.289207	-0.0345496	0.106631
metab_999923787	X - 23787	Unknowns	0.0579614	0.292709	0.00174584	0.973971
metab_999924241	X - 24241	Unknowns	0.0330491	0.635874	0.0340528	0.106631
metab_999924307	X - 24307	Unknowns	0.0327144	0.635874	0.0240682	0.324098
metab_999924334	X - 24334	Unknowns	-0.0145724	0.890903	0.00187444	0.973016
metab_999924337	X - 24337	Unknowns	-0.0580045	0.301555	-0.00918538	0.796955
metab_999924344	X - 24344	Unknowns	-0.076949	0.0948196	-0.019278	0.463989
metab_999924418	X - 24418	Unknowns	-0.0855231	0.031096	-0.00248167	0.959379	X - 24418
metab_999924456	X - 24456	Unknowns	-0.0741291	0.120804	0.00311522	0.946388
metab_999924473	X - 24473	Unknowns	0.0603861	0.249185	0.0114517	0.724985
metab_999924475	X - 24475	Unknowns	0.0339917	0.635874	0.0278995	0.240853
metab_999924518	X - 24518	Unknowns	-0.0595984	0.293488	-0.0176541	0.540175
metab_999924811	X - 24811	Unknowns	-0.0372005	0.615101	-0.029578	0.190811
metab_999924812	X - 24812	Unknowns	-0.0680339	0.172445	-0.0209798	0.426428
metab_999925172	X - 25172	Unknowns	-0.0129059	0.893323	0.0179934	0.495424
metab_999925267	X - 25267	Unknowns	-0.00733608	0.955459	0.02453	0.309185
metab_999925271	X - 25271	Unknowns	0.0505236	0.419371	0.0169048	0.536119
metab_999925343	X - 25343	Unknowns	0.0514753	0.396696	0.00527276	0.885561
metab_999925371	X - 25371	Unknowns	0.0008283	0.992045	0.0150782	0.613889
metab_999925420	X - 25420	Unknowns	-0.104166	0.00727845	0.000454838	0.998365	X - 25420
metab_999925520	X - 25520	Unknowns	0.0437872	0.498489	0.0296471	0.188737
metab_999925810	X - 25810	Unknowns	0.0140013	0.887645	-0.0253025	0.299666
metab_999925828	X - 25828	Unknowns	-0.00222586	0.985901	0.0315682	0.200375
metab_999925936	X - 25936	Unknowns	0.048079	0.464689	0.0237461	0.330534
metab_999926097	X - 26097	Unknowns	-0.0602093	0.249185	0.00664602	0.856856
metab_999926106	X - 26106	Unknowns	0.0241162	0.742791	-0.0407796	0.051216
metab_999926107	X - 26107	Unknowns	0.0288632	0.693636	-0.0503177	0.010714	X - 26107
metab_999926108	X - 26108	Unknowns	0.0253087	0.724296	-0.0289214	0.227187
metab_999926111	X - 26111	Unknowns	0.0587726	0.26926	-0.00753758	0.837408
metab_999926119	X - 26119	Unknowns	-0.03939	0.59804	-0.010116	0.773421

## Sheet: Extended_Figure2c
Metabolite	CHEMICAL_NAME	SUPER_PATHWAY	Beta_cognition	FDR_cognition	Beta_HCV	FDR_HCV	significant_metabolites
metab_100002945	(14 or 15)-methylpalmitate (a17:0 or i17:0)	Lipid	0.0222996	0.786962	-0.0527076	0.39198
metab_100002356	(16 or 17)-methylstearate (a19:0 or i19:0)	Lipid	0.0212297	0.796348	-0.0642533	0.250512
metab_100009271	(S)-3-hydroxybutyrylcarnitine	Lipid	-0.025876	0.709017	-0.0621416	0.298821
metab_100009014	1-(1-enyl-palmitoyl)-2-arachidonoyl-GPC (P-16:0/20:4)*	Lipid	0.0304539	0.672212	0.0465712	0.46178
metab_100009009	1-(1-enyl-palmitoyl)-2-linoleoyl-GPC (P-16:0/18:2)*	Lipid	0.0420585	0.591618	0.0235507	0.788667
metab_100002875	1-(1-enyl-palmitoyl)-GPC (P-16:0)*	Lipid	0.0363413	0.635874	0.0267767	0.743124
metab_100003000	1-(1-enyl-palmitoyl)-GPE (P-16:0)*	Lipid	-0.00125082	0.988313	0.0212844	0.792326
metab_100008999	1-(1-enyl-stearoyl)-2-arachidonoyl-GPE (P-18:0/20:4)*	Lipid	-0.00927523	0.932916	0.0274467	0.723683
metab_100003001	1-(1-enyl-stearoyl)-GPE (P-18:0)*	Lipid	-0.00934109	0.932916	0.00595253	0.959379
metab_100001551	1-arachidonoyl-GPC (20:4n6)*	Lipid	0.0113334	0.91037	0.0393857	0.56012
metab_100020427	1-carboxyethylisoleucine	Amino Acid	-0.0393298	0.635874	-0.0584183	0.356479
metab_100020425	1-carboxyethylleucine	Amino Acid	-0.00420534	0.980866	-0.0352341	0.633442
metab_100020419	1-carboxyethylphenylalanine	Amino Acid	-0.0188776	0.850359	-0.0379384	0.591574
metab_100020421	1-carboxyethyltyrosine	Amino Acid	-0.0273164	0.702051	-0.0806315	0.118482
metab_100005350	1-linolenoyl-GPC (18:3)*	Lipid	0.0263945	0.698019	0.0078866	0.940873
metab_100009131	1-linoleoyl-2-arachidonoyl-GPC (18:2/20:4n6)*	Lipid	0.0334039	0.635874	0.0424285	0.51746
metab_100009343	1-linoleoyl-2-linolenoyl-GPC (18:2/18:3)*	Lipid	0.0293914	0.693636	-0.007404	0.946388
metab_100001395	1-linoleoyl-GPC (18:2)	Lipid	0.0353702	0.635874	0.0356466	0.636227
metab_100009227	1-linoleoyl-GPG (18:2)*	Lipid	-0.00647084	0.960049	-0.0203075	0.797264
metab_100001040	1-linoleoylglycerol (18:2)	Lipid	-0.0153145	0.877383	-0.0549829	0.312896
metab_100001208	1-methyl-4-imidazoleacetate	Amino Acid	-0.0266217	0.695218	-0.0207876	0.793909
metab_100001400	1-methylurate	Xenobiotics	-0.00578258	0.964612	-0.0299742	0.684307
metab_100001405	1-methylxanthine	Xenobiotics	-0.00229186	0.985901	-0.0230801	0.773421
metab_100009139	1-myristoyl-2-arachidonoyl-GPC (14:0/20:4)*	Lipid	0.0157262	0.877383	0.00994261	0.918174
metab_100009078	1-oleoyl-2-linoleoyl-GPE (18:1/18:2)*	Lipid	-0.00417789	0.978748	-0.00252356	0.985347
metab_100009345	1-palmitoleoyl-2-linolenoyl-GPC (16:1/18:3)*	Lipid	0.0335665	0.655683	-0.0213919	0.805603
metab_100008952	1-palmitoleoylglycerol (16:1)*	Lipid	0.00751045	0.955459	-0.0685799	0.190811
metab_100001870	1-palmitoyl-2-linoleoyl-GPE (16:0/18:2)	Lipid	-0.0233512	0.742791	-0.0161361	0.847141
metab_100008921	1-palmitoyl-2-stearoyl-GPC (16:0/18:0)	Lipid	0.00537188	0.968705	0.0242379	0.779404
metab_100001263	1-palmitoyl-GPC (16:0)	Lipid	0.0316148	0.661343	0.0250498	0.76044
metab_100001655	1-palmitoyl-GPI (16:0)	Lipid	-0.00319831	0.984911	-0.0347104	0.621086
metab_100001668	1-ribosyl-imidazoleacetate*	Amino Acid	-0.0168163	0.859722	-0.0418978	0.500133
metab_100001271	1-stearoyl-GPC (18:0)	Lipid	0.0216396	0.792318	0.0229908	0.780441
metab_100000656	1-stearoyl-GPI (18:0)	Lipid	0.0132315	0.893323	-0.0302264	0.682928
metab_100008903	1,2-dilinoleoyl-GPC (18:2/18:2)	Lipid	0.0392293	0.615101	0.0307216	0.70871
metab_100001106	1,3-dimethylurate	Xenobiotics	0.0272751	0.694901	-0.0438627	0.475837
metab_100001397	1,3,7-trimethylurate	Xenobiotics	0.0293083	0.692103	-0.063968	0.245942
metab_100000580	1,5-anhydroglucitol (1,5-AG)	Carbohydrate	0.0263393	0.696045	0.0532164	0.364017
metab_100001399	1,7-dimethylurate	Xenobiotics	0.0281119	0.693636	-0.0421974	0.495424
metab_100001277	10-nonadecenoate (19:1n9)	Lipid	0.0230572	0.758426	-0.0537984	0.369509
metab_100002196	13-HODE + 9-HODE	Lipid	-0.0643735	0.204194	-0.0491082	0.424027
metab_100002953	16-hydroxypalmitate	Lipid	-0.0300239	0.673655	-0.044488	0.463989
metab_100005418	17alpha-hydroxypregnanolone glucuronide	Lipid	-0.0828517	0.192735	-0.0103816	0.937115
metab_1128	2-aminobutyrate	Amino Acid	0.0523512	0.372027	0.0358066	0.595605
metab_100001541	2-hydroxy-3-methylvalerate	Amino Acid	-0.00348107	0.984911	-0.0325993	0.673729
metab_100021372	2-hydroxy-4-(methylthio)butanoic acid	Amino Acid	-0.00757768	0.955459	0.00492969	0.965236
metab_100008928	2-hydroxybutyrate/2-hydroxyisobutyrate	Amino Acid	0.0522649	0.396696	0.00344665	0.976169
metab_100002070	2-hydroxyglutarate	Lipid	0.00790709	0.945983	-0.0539112	0.35363
metab_100015638	2-hydroxynervonate*	Lipid	-0.0437945	0.498489	-0.0397743	0.514578
metab_100001579	2-hydroxypalmitate	Lipid	0.0143556	0.884466	-0.0547529	0.335685
metab_100020378	2-hydroxysebacate	Lipid	-0.0691679	0.172445	0.00569703	0.959798
metab_1239	2-hydroxystearate	Lipid	0.0118422	0.908975	-0.0541745	0.351974
metab_100009246	2-methylserine	Amino Acid	0.0145567	0.884466	0.0274543	0.716916
metab_100020515	2-naphthol sulfate	Xenobiotics	-0.0937448	0.011049	0.00281799	0.984803	2-naphthol sulfate
metab_100002784	2-oxoarginine*	Amino Acid	-0.0014962	0.988313	0.0125157	0.885561
metab_100001081	2-pyrrolidinone	Amino Acid	-0.0019793	0.986704	-0.0239391	0.763421
metab_100020893	2,3-dihydroxy-5-methylthio-4-pentenoate (DMTPA)*	Amino Acid	-0.00968314	0.932916	-0.00155992	0.995695
metab_100000861	2,3-dihydroxypyridine	Xenobiotics	-0.0348827	0.635874	-0.00329253	0.977383
metab_536	2'-deoxyuridine	Nucleotide	0.0834871	0.038809	0.0426781	0.480667	2'-deoxyuridine
metab_100001426	3-(3-amino-3-carboxypropyl)uridine*	Nucleotide	-0.0287522	0.693636	0.0141007	0.876989
metab_240	3-(4-hydroxyphenyl)lactate	Amino Acid	0.0457728	0.524391	-0.0519964	0.428316
metab_100004326	3-acetylphenol sulfate	Xenobiotics	-0.0980679	0.00727845	-0.0694133	0.190755	3-acetylphenol sulfate
metab_100020361	3-amino-2-piperidone	Amino Acid	-0.0170273	0.853116	0.00688245	0.950364
metab_1114	3-aminoisobutyrate	Nucleotide	0.0256575	0.702051	0.0546583	0.344644
metab_100020004	3-carboxy-4-methyl-5-pentyl-2-furanpropionate (3-CMPFP)**	Lipid	0.0661254	0.192735	0.0131132	0.884094
metab_100001178	3-carboxy-4-methyl-5-propyl-2-furanpropanoate (CMPF)	Lipid	0.0476756	0.464689	-0.00621706	0.95348
metab_100020975	3-hydroxy-2-methylpyridine sulfate	Xenobiotics	-0.0974919	0.00739529	-0.0299716	0.683606	3-hydroxy-2-methylpyridine sulfate
metab_112	3-hydroxy-3-methylglutarate	Lipid	-0.00323186	0.984911	-0.0203882	0.819168
metab_254	3-hydroxybutyrate (BHBA)	Lipid	0.00262789	0.985901	-0.00958183	0.916698
metab_100020211	3-hydroxybutyroylglycine**	Lipid	-0.00593187	0.962521	-0.0350179	0.605298
metab_100000997	3-hydroxydecanoate	Lipid	0.00820498	0.943286	-0.0417085	0.504739
metab_100021141	3-hydroxydecanoylcarnitine	Lipid	0.00890043	0.935538	-0.0405815	0.523301
metab_100001454	3-hydroxydodecanedioate*	Lipid	-0.0123137	0.905554	-0.0312044	0.667913
metab_100006367	3-hydroxyhexanoate	Lipid	0.000941925	0.990112	-0.0404676	0.514578
metab_100020825	3-hydroxyhexanoylcarnitine (1)	Lipid	-0.0260362	0.702051	-0.0729977	0.168668
metab_100001112	3-hydroxylaurate	Lipid	0.032119	0.655683	-0.0528353	0.376046
metab_100000882	3-hydroxymyristate	Lipid	0.0170955	0.853116	-0.0567865	0.312705
metab_100000773	3-hydroxyoctanoate	Lipid	0.00859158	0.936837	-0.0329332	0.642491
metab_100021990	3-hydroxyoctanoylcarnitine (1)	Lipid	0.00409001	0.979203	-0.0435425	0.486607
metab_100021991	3-hydroxyoctanoylcarnitine (2)	Lipid	0.00321608	0.984911	-0.0434598	0.493331
metab_100019801	3-hydroxyoleoylcarnitine	Lipid	0.0194124	0.830119	-0.0252163	0.749828
metab_100006098	3-hydroxypyridine sulfate	Xenobiotics	-0.0626671	0.235799	-0.0222971	0.781275
metab_100001145	3-hydroxysebacate	Lipid	-0.0311455	0.673878	-0.0226389	0.780441
metab_100004112	3-methyl catechol sulfate (1)	Xenobiotics	-0.0370855	0.615101	-0.0159527	0.854336
metab_100004110	3-methylcatechol sulfate	Xenobiotics	-0.087322	0.0291659	-0.00677279	0.95104	3-methylcatechol sulfate
metab_100001149	3-methylcrotonylglycine	Amino Acid	0.000217803	0.996558	-0.0187423	0.814483
metab_100001108	3-methylxanthine	Xenobiotics	0.0101509	0.922693	-0.0458163	0.460133
metab_1053	3-ureidopropionate	Nucleotide	0.0190309	0.848599	-0.0131238	0.885561
metab_100001730	3,4-dihydroxybutyrate	Lipid	-0.0100626	0.925257	0.00168291	0.99439
metab_100001398	3,7-dimethylurate	Xenobiotics	0.035721	0.635874	-0.042775	0.479716
metab_100004182	3b-hydroxy-5-cholenoic acid	Lipid	-0.0371811	0.615101	0.00850427	0.927158
metab_100006370	3beta-hydroxy-5-cholestenoate	Lipid	-0.0293225	0.693636	-0.00772231	0.942851
metab_100000711	4-acetylphenol sulfate	Xenobiotics	-0.0544858	0.33872	0.0118346	0.885998
metab_100020536	4-ethylcatechol sulfate	Xenobiotics	-0.0593642	0.276689	-0.0034854	0.976169
metab_100000096	4-guanidinobutanoate	Amino Acid	-0.054691	0.448241	-0.0348212	0.6447
metab_100006082	4-hydroxychlorothalonil	Xenobiotics	0.054911	0.33872	-0.0206548	0.796941
metab_100002049	4-hydroxycoumarin	Xenobiotics	0.0481178	0.464689	0.00732685	0.94347
metab_100002544	4-hydroxyglutamate	Amino Acid	-0.0629394	0.301915	-0.0259207	0.772778
metab_144	4-hydroxyphenylacetate	Amino Acid	-0.0783312	0.0804941	-0.0312673	0.649616
metab_100010850	4-hydroxyphenylacetylglutamine	Peptide	-0.0662732	0.204194	-0.0202365	0.804425
metab_100021208	4-vinylcatechol sulfate	Xenobiotics	-0.0907632	0.0194544	-0.0146423	0.869793	4-vinylcatechol sulfate
metab_100006126	4-vinylguaiacol sulfate	Xenobiotics	-0.11354	0.00190571	-0.0361383	0.596868	4-vinylguaiacol sulfate
metab_100001403	5-acetylamino-6-amino-3-methyluracil	Xenobiotics	-0.0181834	0.846717	-0.0313411	0.651935
metab_100001232	5-dodecenoate (12:1n7)	Lipid	-0.00110576	0.990112	-0.0571828	0.361964
metab_100016069	5-dodecenoylcarnitine (C12:1)	Lipid	-0.0102552	0.92389	-0.0334103	0.640253
metab_100001148	5-hydroxyhexanoate	Lipid	-0.0560809	0.301915	-0.0160009	0.855186
metab_212	5-methylthioadenosine (MTA)	Amino Acid	0.000691919	0.99263	-0.018345	0.833836
metab_100001446	5-methyluridine (ribothymidine)	Nucleotide	0.0610271	0.249185	0.0218916	0.780441
metab_100001425	5,6-dihydrouridine	Nucleotide	-0.0186145	0.832874	0.0325933	0.642491
metab_100006005	5alpha-androstan-3alpha,17beta-diol monosulfate (2)	Lipid	0.0776643	0.464689	0.00719532	0.968531
metab_100001988	5alpha-pregnan-3beta,20alpha-diol disulfate	Lipid	-0.0536402	0.384335	-0.018136	0.837351
metab_100020414	6-bromotryptophan	Amino Acid	0.0209992	0.792318	0.0158906	0.848021
metab_100005834	9-hydroxystearate	Lipid	-0.0224728	0.792318	-0.031234	0.684307
metab_100004541	acisoga	Amino Acid	-0.0271809	0.693636	0.0202863	0.799514
metab_207	adenosine 3',5'-cyclic monophosphate (cAMP)	Nucleotide	-0.0187694	0.832874	-0.00168085	0.99439
metab_209	adenosine 5'-monophosphate (AMP)	Nucleotide	-0.0658708	0.192735	-0.00514559	0.963738
metab_100001300	alpha-hydroxyisovalerate	Amino Acid	0.0356924	0.635874	-0.0253276	0.747219
metab_796	alpha-ketobutyrate	Amino Acid	0.0490071	0.464689	0.0102632	0.911121
metab_100001992	androstenediol (3beta,17beta) disulfate (1)	Lipid	0.0177775	0.865756	-0.0230112	0.792326
metab_100006430	arabitol/xylitol	Carbohydrate	-0.0214768	0.792318	-0.0111175	0.897913
metab_100002769	argininate*	Amino Acid	0.0220067	0.786962	0.0674048	0.210617
metab_231	arginine	Amino Acid	0.0244838	0.72124	0.03904	0.572052
metab_234	aspartate	Amino Acid	-0.0134605	0.893323	0.0295838	0.715615
metab_100006294	behenoyl sphingomyelin (d18:1/22:0)*	Lipid	0.0293876	0.688526	0.0262323	0.748462
metab_100001977	beta-cryptoxanthin	Cofactors and Vitamins	0.0671254	0.204194	-0.0123781	0.88815
metab_799	betaine	Amino Acid	0.00694745	0.960049	0.00474136	0.968531
metab_100001951	bilirubin (E,Z or Z,E)*	Cofactors and Vitamins	0.0657487	0.204194	0.016571	0.847141
metab_1090	bilirubin (Z,Z)	Cofactors and Vitamins	0.0588671	0.281623	0.0174737	0.84193
metab_100022005	bilirubin degradation product, C17H18N2O4 (1)**	Partially Characterized Molecules	0.0489729	0.464689	0.010189	0.906844
metab_250	biliverdin	Cofactors and Vitamins	0.0481745	0.464689	6.55022e-05	0.999782
metab_100021666	branched-chain, straight-chain, or cyclopropyl 10:1 fatty acid (1)*	Partially Characterized Molecules	-0.0238017	0.746707	-0.0351203	0.613889
metab_100001151	butyrylglycine	Lipid	-0.0113395	0.91037	-0.0296639	0.673729
metab_849	caffeine	Xenobiotics	0.0392132	0.592651	-0.0800709	0.106631
metab_100000007	carnitine	Lipid	0.0131345	0.892326	0.0232557	0.780441
metab_100015966	carotene diol (1)	Cofactors and Vitamins	0.0423502	0.567501	0.0264336	0.742871
metab_100015967	carotene diol (2)	Cofactors and Vitamins	0.0394697	0.615101	0.0460271	0.475837
metab_100001605	catechol sulfate	Xenobiotics	-0.0368813	0.615101	-0.0061936	0.956268
metab_100015735	ceramide (d18:1/14:0, d16:1/16:0)*	Lipid	0.0354315	0.635874	0.0120965	0.890369
metab_100015755	ceramide (d18:1/20:0, d16:1/22:0, d20:1/18:0)*	Lipid	0.0311418	0.661343	0.0295136	0.700996
metab_267	choline phosphate	Lipid	0.0319996	0.661343	-0.0423897	0.503999
metab_100006438	citraconate/glutaconate	Energy	-0.0484524	0.464689	-0.00728189	0.946388
metab_1124	citrate	Energy	0.0265592	0.695218	-0.013999	0.876809
metab_391	citrulline	Amino Acid	0.0028145	0.985901	0.00987708	0.917309
metab_100001925	cyclo(leu-pro)	Peptide	0.0390552	0.614796	-0.0813067	0.106631
metab_310	cystathionine	Amino Acid	-0.0177225	0.852506	0.0620096	0.263021
metab_100002113	cysteine sulfinic acid	Amino Acid	-0.0604504	0.249185	0.0112371	0.890369
metab_278	cysteinylglycine	Amino Acid	0.0320354	0.653825	0.0575488	0.309185
metab_100001662	deoxycarnitine	Lipid	0.00852736	0.939122	0.0254672	0.770943
metab_806	dimethylglycine	Amino Acid	-0.0254331	0.702051	0.00258198	0.985347
metab_100002951	eicosanedioate (C20-DC)	Lipid	0.0495799	0.448241	0.0266833	0.725318
metab_100021105	eicosenedioate (C20:1-DC)*	Lipid	0.0508618	0.418061	0.0418171	0.500133
metab_100001335	eicosenoate (20:1)	Lipid	0.0160508	0.861624	-0.0401254	0.506596
metab_100015838	eicosenoylcarnitine (C20:1)*	Lipid	0.0397124	0.59804	0.00654116	0.95348
metab_100002154	ergothioneine	Xenobiotics	0.122099	0.000460585	0.0450775	0.463989	ergothioneine
metab_1087	erucate (22:1n9)	Lipid	-0.0057538	0.963683	-0.046233	0.439032
metab_100000846	erythritol	Xenobiotics	-0.0259726	0.702051	-0.00552063	0.961276
metab_100001320	erythronate*	Carbohydrate	-0.00734163	0.955459	0.00158302	0.995692
metab_100020377	ethyl beta-glucopyranoside	Xenobiotics	0.0538922	0.34731	-0.0248046	0.740944
metab_2054	ethylmalonate	Amino Acid	-0.000320265	0.996558	-0.0388281	0.532582
metab_100002500	formiminoglutamate	Amino Acid	-0.0325242	0.693636	0.00789841	0.946388
metab_100001502	gamma-glutamyl-2-aminobutyrate	Peptide	0.0499139	0.419371	0.0444442	0.463989
metab_100010901	gamma-glutamyl-alpha-lysine	Peptide	0.0252129	0.702051	0.0306343	0.689091
metab_100020241	gamma-glutamylcitrulline*	Peptide	0.0170664	0.853116	0.0134024	0.884094
metab_1140	gamma-glutamylglutamine	Peptide	0.00598999	0.962521	0.015162	0.867619
metab_338	gluconate	Xenobiotics	-0.0248782	0.704899	0.0311536	0.670336
metab_100020492	glucuronide of piperine metabolite C17H21NO3 (4)*	Xenobiotics	0.0561243	0.33872	0.0127122	0.885561
metab_563	glutamine	Amino Acid	0.00735583	0.955459	0.0275882	0.732533
metab_100020261	glutamine conjugate of C6H10O2 (1)*	Partially Characterized Molecules	-0.033152	0.635874	-0.0459364	0.46178
metab_100020262	glutamine conjugate of C6H10O2 (2)*	Partially Characterized Molecules	-0.0304627	0.673655	-0.0589027	0.300224
metab_100020259	glutamine conjugate of C7H12O2*	Partially Characterized Molecules	-0.0211483	0.798066	-0.0616136	0.268635
metab_1052	glycerate	Carbohydrate	0.0518193	0.418061	0.0122116	0.888852
metab_1254	glycerol	Lipid	0.0238463	0.778638	-0.069224	0.235539
metab_100001620	glycerophosphoethanolamine	Lipid	0.00776223	0.950968	0.0258648	0.745817
metab_100000269	glycerophosphorylcholine (GPC)	Lipid	0.026871	0.696045	0.0103897	0.913423
metab_100020253	glycine conjugate of C10H12O2*	Partially Characterized Molecules	-0.0280936	0.693636	-0.0264494	0.724985
metab_100009264	glycochenodeoxycholate glucuronide (1)	Lipid	-0.0651733	0.249185	0.0334537	0.646095
metab_342	glycocholate	Lipid	-0.0478556	0.464689	-0.0417358	0.492811
metab_100001989	glycocholenate sulfate*	Lipid	-0.0435636	0.516838	0.0573751	0.309185
metab_100015882	glycosyl ceramide (d18:1/20:0, d16:1/22:0)*	Lipid	0.0616506	0.26926	0.0264424	0.743811
metab_100015745	glycosyl ceramide (d18:2/24:1, d18:1/24:2)*	Lipid	0.0047658	0.97687	0.0310949	0.701589
metab_100015625	glycosyl-N-behenoyl-sphingadienine (d18:2/22:0)*	Lipid	0.0371507	0.635874	0.0439854	0.504096
metab_100009272	glycosyl-N-palmitoyl-sphingosine (d18:1/16:0)	Lipid	0.0154681	0.879828	0.0166878	0.856856
metab_100004208	guaiacol sulfate	Xenobiotics	-0.0752429	0.120804	-0.0233569	0.773421
metab_100015797	heneicosapentaenoate (21:5n3)	Lipid	0.0309192	0.672212	-0.0300233	0.673729
metab_100001614	hexadecanedioate (C16-DC)	Lipid	-0.0209913	0.802152	-0.0245881	0.76044
metab_355	histidine	Amino Acid	0.0307824	0.672212	0.0291102	0.702593
metab_100000961	homoarginine	Amino Acid	0.0397209	0.591618	0.0395588	0.562017
metab_117	homovanillate (HVA)	Amino Acid	-0.0108982	0.913749	-0.00726986	0.943558
metab_100003434	imidazole propionate	Amino Acid	-0.0683497	0.195253	-0.0143705	0.874658
metab_100001731	indoleacetylglutamine	Amino Acid	-0.0400098	0.612107	-0.0259241	0.740906
metab_100001404	indolebutyrate	Amino Acid	-0.0521667	0.384335	-0.0269056	0.717398
metab_100001055	isobutyrylcarnitine (C4)	Amino Acid	0.00341408	0.982645	0.0174393	0.838865
metab_100001590	isobutyrylglycine	Amino Acid	-0.0116431	0.91037	0.0194064	0.805603
metab_100001393	isovalerylcarnitine (C5)	Amino Acid	0.00842282	0.939122	0.0259676	0.743811
metab_100015623	lactosyl-N-behenoyl-sphingosine (d18:1/22:0)*	Lipid	-0.0131615	0.903078	0.0620656	0.281794
metab_100009030	lactosyl-N-palmitoyl-sphingosine (d18:1/16:0)	Lipid	0.00414172	0.979203	0.0472329	0.471079
metab_100003892	lanthionine	Amino Acid	-0.041616	0.550565	0.0252801	0.743811
metab_181	laurate (12:0)	Lipid	-0.0125602	0.904662	-0.058681	0.309185
metab_100006298	lignoceroyl sphingomyelin (d18:1/24:0)	Lipid	0.0167462	0.861395	0.0296733	0.70871
metab_100010922	linoleoyl-arachidonoyl-glycerol (18:2/20:4) [1]*	Lipid	-0.03789	0.614796	0.0314506	0.664283
metab_100010923	linoleoyl-arachidonoyl-glycerol (18:2/20:4) [2]*	Lipid	-0.0134951	0.891993	0.011697	0.890369
metab_100010927	linoleoyl-linolenoyl-glycerol (18:2/18:3) [2]*	Lipid	-0.008518	0.935538	0.0316889	0.6447
metab_100010941	linoleoyl-linoleoyl-glycerol (18:2/18:2) [1]*	Lipid	-0.0264101	0.696045	0.0329579	0.633442
metab_407	lysine	Amino Acid	0.0337203	0.635874	0.0334966	0.648172
metab_519	myristate (14:0)	Lipid	0.0121174	0.908975	-0.0577446	0.312896
metab_100001198	myristoleate (14:1n5)	Lipid	0.00551437	0.969461	-0.0590675	0.337646
metab_100006051	myristoleoylcarnitine (C14:1)*	Lipid	0.0228028	0.758426	-0.0363443	0.591574
metab_100009038	myristoyl dihydrosphingomyelin (d18:0/14:0)*	Lipid	0.0449308	0.498489	0.00118426	0.998345
metab_100001270	myristoylcarnitine (C14)	Lipid	0.0111962	0.91037	-0.0647885	0.263021
metab_100001086	N-(2-furoyl)glycine	Xenobiotics	-0.0692646	0.172445	-0.0454952	0.474548
metab_100021760	N-acetyl-2-aminoadipate	Amino Acid	-0.00124516	0.988313	0.0433589	0.497526
metab_100001266	N-acetylarginine	Amino Acid	0.00509465	0.969461	0.0134565	0.884094
metab_100004046	N-acetylcarnosine	Amino Acid	0.0888113	0.143856	0.0272492	0.780441
metab_100001293	N-acetylhistidine	Amino Acid	-0.0643354	0.204194	-0.0118546	0.885998
metab_100015624	N-behenoyl-sphingadienine (d18:2/22:0)*	Lipid	0.0347648	0.635874	0.0378708	0.572052
metab_100006369	N-carbamoylalanine	Amino Acid	-0.0495951	0.448241	0.0175799	0.837351
metab_194	N-formylmethionine	Amino Acid	-0.0105776	0.920683	-0.0184356	0.832727
metab_100001956	N-methylproline	Amino Acid	0.0266279	0.695218	0.0198841	0.799514
metab_100015609	N-palmitoyl-sphingadienine (d18:2/16:0)*	Lipid	0.0326221	0.653652	0.0232731	0.780441
metab_100003686	N-palmitoylglycine	Lipid	0.00854836	0.935538	-0.0544535	0.342665
metab_100003240	N-stearoyltaurine	Lipid	0.0272611	0.693636	-0.0515689	0.385876
metab_100001409	N1-methylinosine	Nucleotide	-0.0283772	0.695218	-0.0130435	0.885561
metab_100001415	N6-carbamoylthreonyladenosine	Nucleotide	-0.0355457	0.635874	-0.0227263	0.780441
metab_189	N6,N6,N6-trimethyllysine	Amino Acid	0.0171786	0.853116	0.0395808	0.56012
metab_100001806	o-cresol sulfate	Xenobiotics	-0.107406	0.00331983	0.000603548	0.999302	o-cresol sulfate
metab_1137	oleoyl ethanolamide	Lipid	0.0151559	0.879828	-0.0282042	0.710158
metab_100001416	orotidine	Nucleotide	-0.0643696	0.235799	0.0296434	0.684307
metab_100000841	oxalate (ethanedioate)	Cofactors and Vitamins	0.0537728	0.396696	0.0364602	0.595605
metab_100006191	p-cresol glucuronide*	Amino Acid	-0.0586861	0.286161	-0.0144033	0.868373
metab_452	palmitoleate (16:1n7)	Lipid	0.0152817	0.884466	-0.045687	0.475837
metab_100015681	palmitoleoyl-arachidonoyl-glycerol (16:1/20:4) [2]*	Lipid	-0.0290134	0.693636	0.0271526	0.723607
metab_100009406	palmitoleoylcarnitine (C16:1)*	Lipid	0.0190605	0.830835	-0.0303522	0.686602
metab_100002107	palmitoyl sphingomyelin (d18:1/16:0)	Lipid	0.0264717	0.702051	0.0324663	0.68529
metab_1024	pantothenate	Cofactors and Vitamins	0.0585424	0.281592	-0.00792873	0.940873
metab_100000453	paraxanthine	Xenobiotics	0.0217032	0.786962	-0.0667509	0.200375
metab_100010955	perfluorooctanesulfonate (PFOS)	Xenobiotics	0.0163186	0.865756	-0.00416104	0.973016
metab_100001510	phenol sulfate	Amino Acid	0.00094081	0.990112	0.0722678	0.152384
metab_466	phytanate	Xenobiotics	0.0175623	0.848599	-0.0524629	0.376046
metab_100001267	piperine	Xenobiotics	0.0735033	0.129802	0.00526843	0.963738
metab_100001993	pregnenediol disulfate (C21H34O8S2)*	Lipid	-0.0320865	0.695218	-0.00737482	0.956268
metab_100001167	pro-hydroxy-pro	Amino Acid	-0.00548066	0.968035	0.0341769	0.638117
metab_821	pseudouridine	Nucleotide	-0.0154662	0.877383	0.0264639	0.725318
metab_823	pyruvate	Carbohydrate	0.0567023	0.292709	0.0140651	0.877449
metab_182	quinolinate	Cofactors and Vitamins	0.027239	0.695218	-0.00512736	0.965236
metab_100004088	retinal	Cofactors and Vitamins	0.0139432	0.886966	0.0611556	0.263021
metab_498	retinol (Vitamin A)	Cofactors and Vitamins	0.0212597	0.792318	0.0453529	0.470303
metab_100000406	ribitol	Carbohydrate	0.0131915	0.893323	-0.0117859	0.88815
metab_197	S-adenosylhomocysteine (SAH)	Amino Acid	-0.0655956	0.249185	-0.0122336	0.894503
metab_100021530	S-carboxyethylcysteine	Amino Acid	-0.0653468	0.204194	0.0105504	0.900554
metab_1023	sarcosine	Amino Acid	0.0203936	0.803472	0.0432105	0.497244
metab_504	serotonin	Amino Acid	-0.0335615	0.635874	0.0151526	0.856856
metab_100020276	sphingomyelin (d17:1/14:0, d16:1/15:0)*	Lipid	0.0626534	0.293925	0.00960491	0.933153
metab_100006314	sphingomyelin (d17:1/16:0, d18:1/15:0, d16:1/17:0)*	Lipid	0.0412839	0.590663	0.0247679	0.780441
metab_100015793	sphingomyelin (d17:2/16:0, d18:2/15:0)*	Lipid	0.0783795	0.158533	0.0297551	0.742871
metab_100004328	sphingomyelin (d18:1/14:0, d16:1/16:0)*	Lipid	0.043822	0.516838	0.0175042	0.848782
metab_100008920	sphingomyelin (d18:1/17:0, d17:1/18:0, d19:1/16:0)	Lipid	0.036458	0.635874	0.0315508	0.697784
metab_100002106	sphingomyelin (d18:1/18:1, d18:2/18:0)	Lipid	0.0492023	0.473851	0.0426007	0.544479
metab_100015787	sphingomyelin (d18:1/19:0, d19:1/18:0)*	Lipid	0.0425588	0.556659	0.0307891	0.712384
metab_100006290	sphingomyelin (d18:1/20:0, d16:1/22:0)*	Lipid	0.0396979	0.591618	0.0430164	0.514578
metab_100006292	sphingomyelin (d18:1/20:1, d18:2/20:0)*	Lipid	0.0354341	0.635874	0.0539515	0.42343
metab_100006293	sphingomyelin (d18:1/20:2, d18:2/20:1, d16:1/22:2)*	Lipid	0.0173616	0.861501	0.0551733	0.405691
metab_100009025	sphingomyelin (d18:1/21:0, d17:1/22:0, d16:1/23:0)*	Lipid	0.0474967	0.498489	0.0277424	0.741993
metab_100006295	sphingomyelin (d18:1/22:1, d18:2/22:0, d16:1/24:1)*	Lipid	0.0265058	0.700623	0.0319912	0.684307
metab_100006296	sphingomyelin (d18:1/22:2, d18:2/22:1, d16:1/24:2)*	Lipid	-0.00202467	0.987121	0.0377068	0.633442
metab_100015792	sphingomyelin (d18:1/25:0, d19:0/24:1, d20:1/23:0, d19:1/24:0)*	Lipid	0.0580138	0.289207	0.0338459	0.642491
metab_100005985	sphingomyelin (d18:2/14:0, d18:1/14:1)*	Lipid	0.045305	0.591618	0.0144173	0.885561
metab_100004329	sphingomyelin (d18:2/16:0, d18:1/16:1)*	Lipid	0.0282272	0.693636	0.0417269	0.555864
metab_100015788	sphingomyelin (d18:2/18:1)*	Lipid	0.0288386	0.693636	0.0524637	0.446593
metab_100015790	sphingomyelin (d18:2/21:0, d16:2/23:0)*	Lipid	0.0374484	0.635874	0.0284397	0.749435
metab_100008956	sphingomyelin (d18:2/23:0, d18:1/23:1, d17:1/24:1)*	Lipid	0.0307612	0.693636	0.0299255	0.732807
metab_100015791	sphingomyelin (d18:2/23:1)*	Lipid	0.0190017	0.848599	0.0309141	0.724985
metab_100008957	sphingomyelin (d18:2/24:1, d18:1/24:2)*	Lipid	0.00872028	0.936218	0.0422467	0.555864
metab_100015789	sphingomyelin (d18:2/24:2)*	Lipid	-0.0199085	0.838991	0.0537884	0.434096
metab_100000626	sphingosine 1-phosphate	Lipid	-0.0144552	0.884466	0.0130427	0.885561
metab_1538	stearoyl sphingomyelin (d18:1/18:0)	Lipid	0.0244118	0.732158	0.0329745	0.664001
metab_100001948	succinylcarnitine (C4-DC)	Energy	-0.0196357	0.824528	-0.0123175	0.885998
metab_100020496	sulfate of piperine metabolite C16H19NO3 (2)*	Xenobiotics	0.0606709	0.26926	0.0105011	0.902201
metab_100020497	sulfate of piperine metabolite C16H19NO3 (3)*	Xenobiotics	0.0581377	0.292709	0.0136896	0.877449
metab_100020502	sulfate of piperine metabolite C18H21NO3 (1)*	Xenobiotics	0.0645334	0.211701	0.011264	0.894707
metab_100020504	sulfate of piperine metabolite C18H21NO3 (3)*	Xenobiotics	0.0581108	0.292709	0.0124022	0.885561
metab_100000295	tartarate	Xenobiotics	0.0481188	0.464689	0.00440455	0.968531
metab_100000840	tartronate (hydroxymalonate)	Xenobiotics	0.0503928	0.464689	0.012051	0.888852
metab_512	taurine	Amino Acid	0.0177612	0.848599	0.027314	0.742125
metab_1629	taurochenodeoxycholate	Lipid	-0.0289115	0.688526	-0.0488457	0.399905
metab_100021093	taurochenodeoxycholic acid 3-sulfate	Lipid	-0.0302297	0.672212	-0.0432012	0.470813
metab_1648	taurocholate	Lipid	-0.0390888	0.591618	-0.0480191	0.419895
metab_100001990	taurocholenate sulfate*	Lipid	-0.0263642	0.695218	0.0206385	0.796941
metab_100000445	theobromine	Xenobiotics	0.0443448	0.498489	-0.0532789	0.359692
metab_100000437	theophylline	Xenobiotics	0.0339216	0.635874	-0.0663992	0.200375
metab_872	thymidine	Nucleotide	0.0717787	0.129802	0.0218597	0.780441
metab_1094	thyroxine	Amino Acid	-0.0143467	0.884466	-0.0137223	0.884179
metab_100008955	tricosanoyl sphingomyelin (d18:1/23:0)*	Lipid	0.0319466	0.672212	0.0248849	0.779404
metab_565	tryptophan	Amino Acid	0.0105984	0.920683	0.0198908	0.810122
metab_100001743	tryptophan betaine	Amino Acid	0.020196	0.81111	0.0626989	0.262666
metab_100006092	tyramine O-sulfate	Amino Acid	-0.0790279	0.0760884	-0.00605534	0.958153
metab_825	uracil	Nucleotide	0.050475	0.418061	0.046595	0.436781
metab_1134	urate	Nucleotide	0.0106668	0.929001	-0.00580164	0.963738
metab_533	urea	Amino Acid	-0.011223	0.91037	0.0580514	0.309185
metab_535	uridine	Nucleotide	0.0931262	0.0110079	0.0505789	0.39198	uridine
metab_566	valine	Amino Acid	0.0109787	0.915115	0.019177	0.831846
metab_100006129	vanillactate	Amino Acid	-0.0412552	0.567501	-0.0186788	0.821196
metab_100021363	vanillic acid glycine	Xenobiotics	-0.0660073	0.191344	-0.000194938	0.999782
metab_999907765	X - 07765	Unknowns	0.0192509	0.830119	0.0203152	0.796941
metab_999910458	X - 10458	Unknowns	-0.00252694	0.985901	0.0318101	0.646095
metab_999911299	X - 11299	Unknowns	0.0673481	0.172445	0.0280646	0.69941
metab_999911308	X - 11308	Unknowns	-0.00663871	0.960049	0.0379856	0.560808
metab_999911315	X - 11315	Unknowns	0.0305519	0.673655	0.0721087	0.152384
metab_999911372	X - 11372	Unknowns	0.0487309	0.464689	0.0319538	0.646095
metab_999911381	X - 11381	Unknowns	0.0334958	0.635874	0.00476413	0.965236
metab_999911444	X - 11444	Unknowns	-0.0316846	0.672212	0.0482881	0.433159
metab_999911470	X - 11470	Unknowns	-0.0237617	0.744851	0.0698478	0.183466
metab_999911483	X - 11483	Unknowns	0.0564829	0.292709	0.0122979	0.885561
metab_999911787	X - 11787	Unknowns	0.0192156	0.824528	0.0672039	0.200375
metab_999911847	X - 11847	Unknowns	0.0954727	0.00875481	0.0666859	0.191076	X - 11847
metab_999911849	X - 11849	Unknowns	0.103913	0.00348468	0.0758182	0.107887	X - 11849
metab_999911850	X - 11850	Unknowns	-0.0527695	0.372027	-0.00905553	0.920849
metab_999912101	X - 12101	Unknowns	0.00686406	0.959967	-0.0465928	0.454634
metab_999912193	X - 12193	Unknowns	-0.0332779	0.635874	-0.0423688	0.480382
metab_999912221	X - 12221	Unknowns	-0.0578966	0.289207	-0.0145548	0.867104
metab_999912544	X - 12544	Unknowns	-0.0142903	0.886244	0.0666741	0.200375
metab_999912680	X - 12680	Unknowns	-0.00908189	0.932916	0.018689	0.815976
metab_999912844	X - 12844	Unknowns	0.0272992	0.693636	0.0509779	0.39198
metab_999913431	X - 13431	Unknowns	0.0133356	0.892326	-0.0321619	0.646828
metab_999913553	X - 13553	Unknowns	0.00286986	0.985901	-0.0232679	0.773421
metab_999913684	X - 13684	Unknowns	0.0325234	0.672212	-0.0300734	0.696257
metab_999913695	X - 13695	Unknowns	-0.07129	0.143856	-0.0100819	0.908036
metab_999915245	X - 15245	Unknowns	0.0533125	0.372027	-0.0290642	0.698892
metab_999915486	X - 15486	Unknowns	-0.00989153	0.929001	-0.0355412	0.591574
metab_999916087	X - 16087	Unknowns	0.0340875	0.635874	-0.0348978	0.627886
metab_999916397	X - 16397	Unknowns	0.0635493	0.204194	-0.0204003	0.796941
metab_999916576	X - 16576	Unknowns	0.0304015	0.685597	0.0226338	0.784128
metab_999916580	X - 16580	Unknowns	0.0333149	0.635874	-0.0213297	0.793909
metab_999916935	X - 16935	Unknowns	-0.0262448	0.701208	-0.00472925	0.965236
metab_999917335	X - 17335	Unknowns	0.0287348	0.693636	-0.0650438	0.226682
metab_999917438	X - 17438	Unknowns	-0.00518667	0.969461	0.0534409	0.35173
metab_999917612	X - 17612	Unknowns	-0.0731561	0.131573	-0.0301539	0.673729
metab_999917653	X - 17653	Unknowns	0.0396204	0.591618	0.0557672	0.326226
metab_999917654	X - 17654	Unknowns	0.0267247	0.695218	0.0293257	0.684307
metab_999917676	X - 17676	Unknowns	-0.045323	0.498489	-0.00142978	0.996472
metab_999917685	X - 17685	Unknowns	-0.054218	0.33872	-0.0412946	0.500133
metab_999918887	X - 18887	Unknowns	-0.0149699	0.884401	0.0321831	0.646095
metab_999918888	X - 18888	Unknowns	-0.0271725	0.695218	-0.0166595	0.847141
metab_999918899	X - 18899	Unknowns	0.0548577	0.33872	0.0629533	0.250512
metab_999919141	X - 19141	Unknowns	0.0491753	0.449162	-0.00745879	0.943558
metab_999921442	X - 21442	Unknowns	0.00590625	0.962521	0.00948001	0.918174
metab_999921470	X - 21470	Unknowns	-0.0267748	0.702051	-0.0313675	0.675702
metab_999921829	X - 21829	Unknowns	0.0126363	0.904662	-0.0468704	0.46178
metab_999921834	X - 21834	Unknowns	-0.0104451	0.920683	-0.00390605	0.97388
metab_999922162	X - 22162	Unknowns	0.0325857	0.635874	0.0235351	0.7775
metab_999922509	X - 22509	Unknowns	0.00123561	0.988313	-0.00407575	0.971537
metab_999923587	X - 23587	Unknowns	-0.013953	0.888855	0.01991	0.801693
metab_999923644	X - 23644	Unknowns	0.0306401	0.672212	0.0199624	0.801693
metab_999923655	X - 23655	Unknowns	-0.0579288	0.289207	-0.0471684	0.455223
metab_999923787	X - 23787	Unknowns	0.0579614	0.292709	-0.0142281	0.871111
metab_999924241	X - 24241	Unknowns	0.0330491	0.635874	0.0317262	0.654893
metab_999924307	X - 24307	Unknowns	0.0327144	0.635874	0.0489221	0.439032
metab_999924334	X - 24334	Unknowns	-0.0145724	0.890903	0.0250042	0.770943
metab_999924337	X - 24337	Unknowns	-0.0580045	0.301555	-0.00906401	0.925916
metab_999924344	X - 24344	Unknowns	-0.076949	0.0948196	-0.00113311	0.998345
metab_999924418	X - 24418	Unknowns	-0.0855231	0.031096	0.0269622	0.720215	X - 24418
metab_999924456	X - 24456	Unknowns	-0.0741291	0.120804	-0.00937332	0.918174
metab_999924473	X - 24473	Unknowns	0.0603861	0.249185	0.00516416	0.963738
metab_999924475	X - 24475	Unknowns	0.0339917	0.635874	0.0569716	0.309185
metab_999924518	X - 24518	Unknowns	-0.0595984	0.293488	-0.0391326	0.560808
metab_999924811	X - 24811	Unknowns	-0.0372005	0.615101	-0.0137997	0.876447
metab_999924812	X - 24812	Unknowns	-0.0680339	0.172445	0.0281586	0.706482
metab_999925172	X - 25172	Unknowns	-0.0129059	0.893323	-0.00730843	0.946388
metab_999925267	X - 25267	Unknowns	-0.00733608	0.955459	0.041961	0.49347
metab_999925271	X - 25271	Unknowns	0.0505236	0.419371	0.0179395	0.831495
metab_999925343	X - 25343	Unknowns	0.0514753	0.396696	0.00251532	0.98541
metab_999925371	X - 25371	Unknowns	0.0008283	0.992045	0.00226598	0.990487
metab_999925420	X - 25420	Unknowns	-0.104166	0.00727845	0.027884	0.725318	X - 25420
metab_999925520	X - 25520	Unknowns	0.0437872	0.498489	0.0385338	0.53513
metab_999925810	X - 25810	Unknowns	0.0140013	0.887645	-0.0345584	0.612134
metab_999925828	X - 25828	Unknowns	-0.00222586	0.985901	0.021475	0.805603
metab_999925936	X - 25936	Unknowns	0.048079	0.464689	0.0415859	0.514578
metab_999926097	X - 26097	Unknowns	-0.0602093	0.249185	0.00952462	0.918174
metab_999926106	X - 26106	Unknowns	0.0241162	0.742791	-0.0463519	0.46178
metab_999926107	X - 26107	Unknowns	0.0288632	0.693636	-0.0562797	0.364017
metab_999926108	X - 26108	Unknowns	0.0253087	0.724296	-0.0285294	0.721327
metab_999926111	X - 26111	Unknowns	0.0587726	0.26926	0.0164215	0.844939
metab_999926119	X - 26119	Unknowns	-0.03939	0.59804	-0.00452799	0.968531

## Sheet: Extended_Figure2d
Metabolite	CHEMICAL_NAME	SUPER_PATHWAY	Beta_cognition	FDR_cognition	Beta_WML	FDR_WML	significant_metabolites
metab_100002945	(14 or 15)-methylpalmitate (a17:0 or i17:0)	Lipid	0.0222996	0.786962	0.0310413	0.736067
metab_100002356	(16 or 17)-methylstearate (a19:0 or i19:0)	Lipid	0.0212297	0.796348	0.0355896	0.682047
metab_100009271	(S)-3-hydroxybutyrylcarnitine	Lipid	-0.025876	0.709017	0.0248746	0.796941
metab_100009014	1-(1-enyl-palmitoyl)-2-arachidonoyl-GPC (P-16:0/20:4)*	Lipid	0.0304539	0.672212	0.028383	0.75302
metab_100009009	1-(1-enyl-palmitoyl)-2-linoleoyl-GPC (P-16:0/18:2)*	Lipid	0.0420585	0.591618	0.033621	0.723683
metab_100002875	1-(1-enyl-palmitoyl)-GPC (P-16:0)*	Lipid	0.0363413	0.635874	0.0146924	0.885561
metab_100003000	1-(1-enyl-palmitoyl)-GPE (P-16:0)*	Lipid	-0.00125082	0.988313	0.0142814	0.885561
metab_100008999	1-(1-enyl-stearoyl)-2-arachidonoyl-GPE (P-18:0/20:4)*	Lipid	-0.00927523	0.932916	0.0176041	0.86032
metab_100003001	1-(1-enyl-stearoyl)-GPE (P-18:0)*	Lipid	-0.00934109	0.932916	0.0198544	0.845903
metab_100001551	1-arachidonoyl-GPC (20:4n6)*	Lipid	0.0113334	0.91037	0.00830019	0.946388
metab_100020427	1-carboxyethylisoleucine	Amino Acid	-0.0393298	0.635874	0.0600116	0.446456
metab_100020425	1-carboxyethylleucine	Amino Acid	-0.00420534	0.980866	0.0245353	0.805603
metab_100020419	1-carboxyethylphenylalanine	Amino Acid	-0.0188776	0.850359	0.0533112	0.485874
metab_100020421	1-carboxyethyltyrosine	Amino Acid	-0.0273164	0.702051	0.0593475	0.433159
metab_100005350	1-linolenoyl-GPC (18:3)*	Lipid	0.0263945	0.698019	0.0158377	0.881381
metab_100009131	1-linoleoyl-2-arachidonoyl-GPC (18:2/20:4n6)*	Lipid	0.0334039	0.635874	0.0171373	0.869782
metab_100009343	1-linoleoyl-2-linolenoyl-GPC (18:2/18:3)*	Lipid	0.0293914	0.693636	0.0164228	0.884179
metab_100001395	1-linoleoyl-GPC (18:2)	Lipid	0.0353702	0.635874	0.0161646	0.882627
metab_100009227	1-linoleoyl-GPG (18:2)*	Lipid	-0.00647084	0.960049	0.0692182	0.28251
metab_100001040	1-linoleoylglycerol (18:2)	Lipid	-0.0153145	0.877383	0.0413752	0.591574
metab_100001208	1-methyl-4-imidazoleacetate	Amino Acid	-0.0266217	0.695218	0.078397	0.200375
metab_100001400	1-methylurate	Xenobiotics	-0.00578258	0.964612	0.0329505	0.715262
metab_100001405	1-methylxanthine	Xenobiotics	-0.00229186	0.985901	0.000404723	0.999782
metab_100009139	1-myristoyl-2-arachidonoyl-GPC (14:0/20:4)*	Lipid	0.0157262	0.877383	0.0474633	0.522763
metab_100009078	1-oleoyl-2-linoleoyl-GPE (18:1/18:2)*	Lipid	-0.00417789	0.978748	0.0589355	0.397973
metab_100009345	1-palmitoleoyl-2-linolenoyl-GPC (16:1/18:3)*	Lipid	0.0335665	0.655683	0.0220169	0.837672
metab_100008952	1-palmitoleoylglycerol (16:1)*	Lipid	0.00751045	0.955459	0.0569625	0.433159
metab_100001870	1-palmitoyl-2-linoleoyl-GPE (16:0/18:2)	Lipid	-0.0233512	0.742791	0.0656153	0.310775
metab_100008921	1-palmitoyl-2-stearoyl-GPC (16:0/18:0)	Lipid	0.00537188	0.968705	0.0162689	0.876447
metab_100001263	1-palmitoyl-GPC (16:0)	Lipid	0.0316148	0.661343	0.0175646	0.864473
metab_100001655	1-palmitoyl-GPI (16:0)	Lipid	-0.00319831	0.984911	0.053802	0.463989
metab_100001668	1-ribosyl-imidazoleacetate*	Amino Acid	-0.0168163	0.859722	0.0821811	0.183466
metab_100001271	1-stearoyl-GPC (18:0)	Lipid	0.0216396	0.792318	0.0194002	0.847098
metab_100000656	1-stearoyl-GPI (18:0)	Lipid	0.0132315	0.893323	0.0275417	0.773421
metab_100008903	1,2-dilinoleoyl-GPC (18:2/18:2)	Lipid	0.0392293	0.615101	0.0403191	0.642491
metab_100001106	1,3-dimethylurate	Xenobiotics	0.0272751	0.694901	-0.00813857	0.946388
metab_100001397	1,3,7-trimethylurate	Xenobiotics	0.0293083	0.692103	-0.0176925	0.864473
metab_100000580	1,5-anhydroglucitol (1,5-AG)	Carbohydrate	0.0263393	0.696045	-0.0139969	0.885998
metab_100001399	1,7-dimethylurate	Xenobiotics	0.0281119	0.693636	0.00356797	0.983164
metab_100001277	10-nonadecenoate (19:1n9)	Lipid	0.0230572	0.758426	0.0233397	0.805603
metab_100002196	13-HODE + 9-HODE	Lipid	-0.0643735	0.204194	-0.00921127	0.940873
metab_100002953	16-hydroxypalmitate	Lipid	-0.0300239	0.673655	0.0139574	0.88815
metab_100005418	17alpha-hydroxypregnanolone glucuronide	Lipid	-0.0828517	0.192735	0.00278901	0.993089
metab_1128	2-aminobutyrate	Amino Acid	0.0523512	0.372027	-0.0310646	0.723683
metab_100001541	2-hydroxy-3-methylvalerate	Amino Acid	-0.00348107	0.984911	0.0424595	0.625512
metab_100021372	2-hydroxy-4-(methylthio)butanoic acid	Amino Acid	-0.00757768	0.955459	0.0661212	0.334058
metab_100008928	2-hydroxybutyrate/2-hydroxyisobutyrate	Amino Acid	0.0522649	0.396696	0.00419778	0.976169
metab_100002070	2-hydroxyglutarate	Lipid	0.00790709	0.945983	0.0459714	0.522763
metab_100015638	2-hydroxynervonate*	Lipid	-0.0437945	0.498489	0.0614046	0.364017
metab_100001579	2-hydroxypalmitate	Lipid	0.0143556	0.884466	0.0334392	0.696697
metab_100020378	2-hydroxysebacate	Lipid	-0.0691679	0.172445	0.0395943	0.630182
metab_1239	2-hydroxystearate	Lipid	0.0118422	0.908975	0.0512208	0.471079
metab_100009246	2-methylserine	Amino Acid	0.0145567	0.884466	0.0341628	0.684307
metab_100020515	2-naphthol sulfate	Xenobiotics	-0.0937448	0.011049	0.0555866	0.439032	2-naphthol sulfate
metab_100002784	2-oxoarginine*	Amino Acid	-0.0014962	0.988313	0.0287823	0.757778
metab_100001081	2-pyrrolidinone	Amino Acid	-0.0019793	0.986704	0.067796	0.305288
metab_100020893	2,3-dihydroxy-5-methylthio-4-pentenoate (DMTPA)*	Amino Acid	-0.00968314	0.932916	0.0974072	0.107887
metab_100000861	2,3-dihydroxypyridine	Xenobiotics	-0.0348827	0.635874	0.0717879	0.263021
metab_536	2'-deoxyuridine	Nucleotide	0.0834871	0.038809	-0.0184657	0.854336	2'-deoxyuridine
metab_100001426	3-(3-amino-3-carboxypropyl)uridine*	Nucleotide	-0.0287522	0.693636	0.091032	0.130454
metab_240	3-(4-hydroxyphenyl)lactate	Amino Acid	0.0457728	0.524391	0.0112277	0.923426
metab_100004326	3-acetylphenol sulfate	Xenobiotics	-0.0980679	0.00727845	0.0918538	0.107887	3-acetylphenol sulfate
metab_100020361	3-amino-2-piperidone	Amino Acid	-0.0170273	0.853116	0.0783222	0.200375
metab_1114	3-aminoisobutyrate	Nucleotide	0.0256575	0.702051	0.0306206	0.732533
metab_100020004	3-carboxy-4-methyl-5-pentyl-2-furanpropionate (3-CMPFP)**	Lipid	0.0661254	0.192735	0.0577556	0.414767
metab_100001178	3-carboxy-4-methyl-5-propyl-2-furanpropanoate (CMPF)	Lipid	0.0476756	0.464689	0.00445125	0.975349
metab_100020975	3-hydroxy-2-methylpyridine sulfate	Xenobiotics	-0.0974919	0.00739529	0.0754522	0.222018	3-hydroxy-2-methylpyridine sulfate
metab_112	3-hydroxy-3-methylglutarate	Lipid	-0.00323186	0.984911	0.0857262	0.183466
metab_254	3-hydroxybutyrate (BHBA)	Lipid	0.00262789	0.985901	0.0214062	0.821292
metab_100020211	3-hydroxybutyroylglycine**	Lipid	-0.00593187	0.962521	0.00494884	0.970957
metab_100000997	3-hydroxydecanoate	Lipid	0.00820498	0.943286	0.0530955	0.463989
metab_100021141	3-hydroxydecanoylcarnitine	Lipid	0.00890043	0.935538	0.0276912	0.773421
metab_100001454	3-hydroxydodecanedioate*	Lipid	-0.0123137	0.905554	0.0298143	0.746383
metab_100006367	3-hydroxyhexanoate	Lipid	0.000941925	0.990112	0.0514724	0.471079
metab_100020825	3-hydroxyhexanoylcarnitine (1)	Lipid	-0.0260362	0.702051	0.0469467	0.534173
metab_100001112	3-hydroxylaurate	Lipid	0.032119	0.655683	0.0342006	0.696257
metab_100000882	3-hydroxymyristate	Lipid	0.0170955	0.853116	0.0205736	0.839941
metab_100000773	3-hydroxyoctanoate	Lipid	0.00859158	0.936837	0.0539813	0.46178
metab_100021990	3-hydroxyoctanoylcarnitine (1)	Lipid	0.00409001	0.979203	0.0231433	0.808964
metab_100021991	3-hydroxyoctanoylcarnitine (2)	Lipid	0.00321608	0.984911	0.0168393	0.874231
metab_100019801	3-hydroxyoleoylcarnitine	Lipid	0.0194124	0.830119	0.0142956	0.886682
metab_100006098	3-hydroxypyridine sulfate	Xenobiotics	-0.0626671	0.235799	0.0639973	0.343628
metab_100001145	3-hydroxysebacate	Lipid	-0.0311455	0.673878	0.0550595	0.46178
metab_100004112	3-methyl catechol sulfate (1)	Xenobiotics	-0.0370855	0.615101	0.0787099	0.200375
metab_100004110	3-methylcatechol sulfate	Xenobiotics	-0.087322	0.0291659	0.0804289	0.191076	3-methylcatechol sulfate
metab_100001149	3-methylcrotonylglycine	Amino Acid	0.000217803	0.996558	-0.0127791	0.897913
metab_100001108	3-methylxanthine	Xenobiotics	0.0101509	0.922693	0.0453666	0.535662
metab_1053	3-ureidopropionate	Nucleotide	0.0190309	0.848599	0.0191294	0.857747
metab_100001730	3,4-dihydroxybutyrate	Lipid	-0.0100626	0.925257	0.0618959	0.376046
metab_100001398	3,7-dimethylurate	Xenobiotics	0.035721	0.635874	0.0261916	0.780255
metab_100004182	3b-hydroxy-5-cholenoic acid	Lipid	-0.0371811	0.615101	0.0776964	0.203407
metab_100006370	3beta-hydroxy-5-cholestenoate	Lipid	-0.0293225	0.693636	0.0742667	0.250793
metab_100000711	4-acetylphenol sulfate	Xenobiotics	-0.0544858	0.33872	0.0378073	0.642491
metab_100020536	4-ethylcatechol sulfate	Xenobiotics	-0.0593642	0.276689	0.0764188	0.215518
metab_100000096	4-guanidinobutanoate	Amino Acid	-0.054691	0.448241	0.0416815	0.642491
metab_100006082	4-hydroxychlorothalonil	Xenobiotics	0.054911	0.33872	0.0127416	0.897913
metab_100002049	4-hydroxycoumarin	Xenobiotics	0.0481178	0.464689	0.0166142	0.869955
metab_100002544	4-hydroxyglutamate	Amino Acid	-0.0629394	0.301915	0.0340861	0.732533
metab_144	4-hydroxyphenylacetate	Amino Acid	-0.0783312	0.0804941	0.0857493	0.152384
metab_100010850	4-hydroxyphenylacetylglutamine	Peptide	-0.0662732	0.204194	0.0878731	0.153344
metab_100021208	4-vinylcatechol sulfate	Xenobiotics	-0.0907632	0.0194544	0.061343	0.385509	4-vinylcatechol sulfate
metab_100006126	4-vinylguaiacol sulfate	Xenobiotics	-0.11354	0.00190571	0.0477805	0.514578	4-vinylguaiacol sulfate
metab_100001403	5-acetylamino-6-amino-3-methyluracil	Xenobiotics	-0.0181834	0.846717	0.0311359	0.723683
metab_100001232	5-dodecenoate (12:1n7)	Lipid	-0.00110576	0.990112	0.0122597	0.916192
metab_100016069	5-dodecenoylcarnitine (C12:1)	Lipid	-0.0102552	0.92389	0.00656092	0.961276
metab_100001148	5-hydroxyhexanoate	Lipid	-0.0560809	0.301915	0.048492	0.50294
metab_212	5-methylthioadenosine (MTA)	Amino Acid	0.000691919	0.99263	0.104892	0.0584829
metab_100001446	5-methyluridine (ribothymidine)	Nucleotide	0.0610271	0.249185	0.0108645	0.919382
metab_100001425	5,6-dihydrouridine	Nucleotide	-0.0186145	0.832874	0.0702123	0.28251
metab_100006005	5alpha-androstan-3alpha,17beta-diol monosulfate (2)	Lipid	0.0776643	0.464689	0.057774	0.671885
metab_100001988	5alpha-pregnan-3beta,20alpha-diol disulfate	Lipid	-0.0536402	0.384335	0.0184736	0.858262
metab_100020414	6-bromotryptophan	Amino Acid	0.0209992	0.792318	0.0262503	0.779404
metab_100005834	9-hydroxystearate	Lipid	-0.0224728	0.792318	0.0313265	0.746383
metab_100004541	acisoga	Amino Acid	-0.0271809	0.693636	0.0598798	0.39198
metab_207	adenosine 3',5'-cyclic monophosphate (cAMP)	Nucleotide	-0.0187694	0.832874	0.0727347	0.256309
metab_209	adenosine 5'-monophosphate (AMP)	Nucleotide	-0.0658708	0.192735	-0.0522984	0.462393
metab_100001300	alpha-hydroxyisovalerate	Amino Acid	0.0356924	0.635874	0.0189936	0.854392
metab_796	alpha-ketobutyrate	Amino Acid	0.0490071	0.464689	0.00320638	0.985088
metab_100001992	androstenediol (3beta,17beta) disulfate (1)	Lipid	0.0177775	0.865756	0.0140127	0.897913
metab_100006430	arabitol/xylitol	Carbohydrate	-0.0214768	0.792318	0.0649605	0.334058
metab_100002769	argininate*	Amino Acid	0.0220067	0.786962	0.0270468	0.775838
metab_231	arginine	Amino Acid	0.0244838	0.72124	-0.00223374	0.993089
metab_234	aspartate	Amino Acid	-0.0134605	0.893323	0.0181039	0.861087
metab_100006294	behenoyl sphingomyelin (d18:1/22:0)*	Lipid	0.0293876	0.688526	0.024403	0.793909
metab_100001977	beta-cryptoxanthin	Cofactors and Vitamins	0.0671254	0.204194	-0.027575	0.780441
metab_799	betaine	Amino Acid	0.00694745	0.960049	0.0303415	0.740006
metab_100001951	bilirubin (E,Z or Z,E)*	Cofactors and Vitamins	0.0657487	0.204194	0.0303723	0.736067
metab_1090	bilirubin (Z,Z)	Cofactors and Vitamins	0.0588671	0.281623	0.00557049	0.965236
metab_100022005	bilirubin degradation product, C17H18N2O4 (1)**	Partially Characterized Molecules	0.0489729	0.464689	-0.00641944	0.961502
metab_250	biliverdin	Cofactors and Vitamins	0.0481745	0.464689	-0.0128618	0.897913
metab_100021666	branched-chain, straight-chain, or cyclopropyl 10:1 fatty acid (1)*	Partially Characterized Molecules	-0.0238017	0.746707	0.0707128	0.296357
metab_100001151	butyrylglycine	Lipid	-0.0113395	0.91037	0.0515628	0.469306
metab_849	caffeine	Xenobiotics	0.0392132	0.592651	-0.029589	0.742871
metab_100000007	carnitine	Lipid	0.0131345	0.892326	-0.00873722	0.942851
metab_100015966	carotene diol (1)	Cofactors and Vitamins	0.0423502	0.567501	0.0209351	0.840097
metab_100015967	carotene diol (2)	Cofactors and Vitamins	0.0394697	0.615101	0.022315	0.831846
metab_100001605	catechol sulfate	Xenobiotics	-0.0368813	0.615101	0.0782979	0.200375
metab_100015735	ceramide (d18:1/14:0, d16:1/16:0)*	Lipid	0.0354315	0.635874	0.0426763	0.583924
metab_100015755	ceramide (d18:1/20:0, d16:1/22:0, d20:1/18:0)*	Lipid	0.0311418	0.661343	0.0042609	0.975646
metab_267	choline phosphate	Lipid	0.0319996	0.661343	-0.0522117	0.470303
metab_100006438	citraconate/glutaconate	Energy	-0.0484524	0.464689	0.0682217	0.308875
metab_1124	citrate	Energy	0.0265592	0.695218	0.0595064	0.39198
metab_391	citrulline	Amino Acid	0.0028145	0.985901	0.0386538	0.633442
metab_100001925	cyclo(leu-pro)	Peptide	0.0390552	0.614796	-0.00325217	0.984803
metab_310	cystathionine	Amino Acid	-0.0177225	0.852506	0.00118563	0.998365
metab_100002113	cysteine sulfinic acid	Amino Acid	-0.0604504	0.249185	0.0243404	0.792255
metab_278	cysteinylglycine	Amino Acid	0.0320354	0.653825	-0.000307449	0.999782
metab_100001662	deoxycarnitine	Lipid	0.00852736	0.939122	0.0283946	0.766486
metab_806	dimethylglycine	Amino Acid	-0.0254331	0.702051	0.0673307	0.309185
metab_100002951	eicosanedioate (C20-DC)	Lipid	0.0495799	0.448241	0.0151334	0.884179
metab_100021105	eicosenedioate (C20:1-DC)*	Lipid	0.0508618	0.418061	0.0209472	0.83538
metab_100001335	eicosenoate (20:1)	Lipid	0.0160508	0.861624	0.0145124	0.885561
metab_100015838	eicosenoylcarnitine (C20:1)*	Lipid	0.0397124	0.59804	-0.000657358	0.999302
metab_100002154	ergothioneine	Xenobiotics	0.122099	0.000460585	-0.0536594	0.46178	ergothioneine
metab_1087	erucate (22:1n9)	Lipid	-0.0057538	0.963683	0.0141545	0.885561
metab_100000846	erythritol	Xenobiotics	-0.0259726	0.702051	0.0715348	0.281475
metab_100001320	erythronate*	Carbohydrate	-0.00734163	0.955459	0.0617124	0.372018
metab_100020377	ethyl beta-glucopyranoside	Xenobiotics	0.0538922	0.34731	0.0110867	0.918174
metab_2054	ethylmalonate	Amino Acid	-0.000320265	0.996558	0.0665984	0.309185
metab_100002500	formiminoglutamate	Amino Acid	-0.0325242	0.693636	0.073163	0.309185
metab_100001502	gamma-glutamyl-2-aminobutyrate	Peptide	0.0499139	0.419371	-0.0551825	0.434096
metab_100010901	gamma-glutamyl-alpha-lysine	Peptide	0.0252129	0.702051	0.00412409	0.976169
metab_100020241	gamma-glutamylcitrulline*	Peptide	0.0170664	0.853116	0.0208952	0.83538
metab_1140	gamma-glutamylglutamine	Peptide	0.00598999	0.962521	0.025184	0.784128
metab_338	gluconate	Xenobiotics	-0.0248782	0.704899	7.14692e-05	0.999782
metab_100020492	glucuronide of piperine metabolite C17H21NO3 (4)*	Xenobiotics	0.0561243	0.33872	0.0153345	0.885561
metab_563	glutamine	Amino Acid	0.00735583	0.955459	0.0190903	0.847098
metab_100020261	glutamine conjugate of C6H10O2 (1)*	Partially Characterized Molecules	-0.033152	0.635874	0.0381179	0.642491
metab_100020262	glutamine conjugate of C6H10O2 (2)*	Partially Characterized Molecules	-0.0304627	0.673655	0.0447933	0.555864
metab_100020259	glutamine conjugate of C7H12O2*	Partially Characterized Molecules	-0.0211483	0.798066	0.0382661	0.642491
metab_1052	glycerate	Carbohydrate	0.0518193	0.418061	0.00856557	0.946388
metab_1254	glycerol	Lipid	0.0238463	0.778638	-0.000313851	0.999782
metab_100001620	glycerophosphoethanolamine	Lipid	0.00776223	0.950968	-0.00920663	0.940873
metab_100000269	glycerophosphorylcholine (GPC)	Lipid	0.026871	0.696045	-0.00324896	0.984803
metab_100020253	glycine conjugate of C10H12O2*	Partially Characterized Molecules	-0.0280936	0.693636	0.0614896	0.369978
metab_100009264	glycochenodeoxycholate glucuronide (1)	Lipid	-0.0651733	0.249185	0.0698401	0.317647
metab_342	glycocholate	Lipid	-0.0478556	0.464689	-0.00807144	0.946388
metab_100001989	glycocholenate sulfate*	Lipid	-0.0435636	0.516838	0.0673818	0.309185
metab_100015882	glycosyl ceramide (d18:1/20:0, d16:1/22:0)*	Lipid	0.0616506	0.26926	0.0181333	0.864473
metab_100015745	glycosyl ceramide (d18:2/24:1, d18:1/24:2)*	Lipid	0.0047658	0.97687	3.50304e-05	0.999782
metab_100015625	glycosyl-N-behenoyl-sphingadienine (d18:2/22:0)*	Lipid	0.0371507	0.635874	0.00340735	0.984803
metab_100009272	glycosyl-N-palmitoyl-sphingosine (d18:1/16:0)	Lipid	0.0154681	0.879828	0.0285541	0.763421
metab_100004208	guaiacol sulfate	Xenobiotics	-0.0752429	0.120804	0.0858605	0.15563
metab_100015797	heneicosapentaenoate (21:5n3)	Lipid	0.0309192	0.672212	0.0104662	0.923572
metab_100001614	hexadecanedioate (C16-DC)	Lipid	-0.0209913	0.802152	0.0369924	0.664001
metab_355	histidine	Amino Acid	0.0307824	0.672212	0.0274474	0.769803
metab_100000961	homoarginine	Amino Acid	0.0397209	0.591618	-0.0262809	0.780441
metab_117	homovanillate (HVA)	Amino Acid	-0.0108982	0.913749	0.0707775	0.270385
metab_100003434	imidazole propionate	Amino Acid	-0.0683497	0.195253	-0.00729891	0.959379
metab_100001731	indoleacetylglutamine	Amino Acid	-0.0400098	0.612107	0.0658724	0.347581
metab_100001404	indolebutyrate	Amino Acid	-0.0521667	0.384335	0.0160129	0.876447
metab_100001055	isobutyrylcarnitine (C4)	Amino Acid	0.00341408	0.982645	0.0310157	0.723683
metab_100001590	isobutyrylglycine	Amino Acid	-0.0116431	0.91037	0.0605225	0.38991
metab_100001393	isovalerylcarnitine (C5)	Amino Acid	0.00842282	0.939122	-0.00342164	0.984053
metab_100015623	lactosyl-N-behenoyl-sphingosine (d18:1/22:0)*	Lipid	-0.0131615	0.903078	0.00670315	0.961502
metab_100009030	lactosyl-N-palmitoyl-sphingosine (d18:1/16:0)	Lipid	0.00414172	0.979203	0.0309102	0.736067
metab_100003892	lanthionine	Amino Acid	-0.041616	0.550565	0.0691008	0.298174
metab_181	laurate (12:0)	Lipid	-0.0125602	0.904662	0.0400088	0.632837
metab_100006298	lignoceroyl sphingomyelin (d18:1/24:0)	Lipid	0.0167462	0.861395	0.0118291	0.913409
metab_100010922	linoleoyl-arachidonoyl-glycerol (18:2/20:4) [1]*	Lipid	-0.03789	0.614796	0.010706	0.920849
metab_100010923	linoleoyl-arachidonoyl-glycerol (18:2/20:4) [2]*	Lipid	-0.0134951	0.891993	0.00508731	0.97008
metab_100010927	linoleoyl-linolenoyl-glycerol (18:2/18:3) [2]*	Lipid	-0.008518	0.935538	0.022597	0.805603
metab_100010941	linoleoyl-linoleoyl-glycerol (18:2/18:2) [1]*	Lipid	-0.0264101	0.696045	0.00611749	0.963738
metab_407	lysine	Amino Acid	0.0337203	0.635874	-0.00523842	0.968531
metab_519	myristate (14:0)	Lipid	0.0121174	0.908975	0.0275299	0.775737
metab_100001198	myristoleate (14:1n5)	Lipid	0.00551437	0.969461	0.0283553	0.780441
metab_100006051	myristoleoylcarnitine (C14:1)*	Lipid	0.0228028	0.758426	-0.0124028	0.900733
metab_100009038	myristoyl dihydrosphingomyelin (d18:0/14:0)*	Lipid	0.0449308	0.498489	0.0285494	0.766243
metab_100001270	myristoylcarnitine (C14)	Lipid	0.0111962	0.91037	0.0254167	0.787664
metab_100001086	N-(2-furoyl)glycine	Xenobiotics	-0.0692646	0.172445	0.0685543	0.308875
metab_100021760	N-acetyl-2-aminoadipate	Amino Acid	-0.00124516	0.988313	0.0687995	0.309185
metab_100001266	N-acetylarginine	Amino Acid	0.00509465	0.969461	0.0238695	0.796941
metab_100004046	N-acetylcarnosine	Amino Acid	0.0888113	0.143856	0.028899	0.803154
metab_100001293	N-acetylhistidine	Amino Acid	-0.0643354	0.204194	0.0394712	0.626014
metab_100015624	N-behenoyl-sphingadienine (d18:2/22:0)*	Lipid	0.0347648	0.635874	0.0106499	0.920849
metab_100006369	N-carbamoylalanine	Amino Acid	-0.0495951	0.448241	0.067801	0.308875
metab_194	N-formylmethionine	Amino Acid	-0.0105776	0.920683	0.0692709	0.298174
metab_100001956	N-methylproline	Amino Acid	0.0266279	0.695218	-0.0662283	0.309185
metab_100015609	N-palmitoyl-sphingadienine (d18:2/16:0)*	Lipid	0.0326221	0.653652	0.0265472	0.780441
metab_100003686	N-palmitoylglycine	Lipid	0.00854836	0.935538	0.0396075	0.625841
metab_100003240	N-stearoyltaurine	Lipid	0.0272611	0.693636	0.0483544	0.497244
metab_100001409	N1-methylinosine	Nucleotide	-0.0283772	0.695218	0.0819595	0.200375
metab_100001415	N6-carbamoylthreonyladenosine	Nucleotide	-0.0355457	0.635874	0.0848298	0.174507
metab_189	N6,N6,N6-trimethyllysine	Amino Acid	0.0171786	0.853116	-0.0104484	0.923572
metab_100001806	o-cresol sulfate	Xenobiotics	-0.107406	0.00331983	0.0980809	0.084543	o-cresol sulfate
metab_1137	oleoyl ethanolamide	Lipid	0.0151559	0.879828	0.0607067	0.391275
metab_100001416	orotidine	Nucleotide	-0.0643696	0.235799	0.0698869	0.308875
metab_100000841	oxalate (ethanedioate)	Cofactors and Vitamins	0.0537728	0.396696	-0.00155058	0.997064
metab_100006191	p-cresol glucuronide*	Amino Acid	-0.0586861	0.286161	0.0187067	0.854392
metab_452	palmitoleate (16:1n7)	Lipid	0.0152817	0.884466	0.0114769	0.919382
metab_100015681	palmitoleoyl-arachidonoyl-glycerol (16:1/20:4) [2]*	Lipid	-0.0290134	0.693636	0.0150682	0.885394
metab_100009406	palmitoleoylcarnitine (C16:1)*	Lipid	0.0190605	0.830835	0.00841543	0.946388
metab_100002107	palmitoyl sphingomyelin (d18:1/16:0)	Lipid	0.0264717	0.702051	0.0127624	0.902201
metab_1024	pantothenate	Cofactors and Vitamins	0.0585424	0.281592	-0.00870496	0.943558
metab_100000453	paraxanthine	Xenobiotics	0.0217032	0.786962	-0.00437197	0.975349
metab_100010955	perfluorooctanesulfonate (PFOS)	Xenobiotics	0.0163186	0.865756	0.0723443	0.271728
metab_100001510	phenol sulfate	Amino Acid	0.00094081	0.990112	0.034889	0.676451
metab_466	phytanate	Xenobiotics	0.0175623	0.848599	0.0668488	0.309185
metab_100001267	piperine	Xenobiotics	0.0735033	0.129802	-0.00561199	0.965236
metab_100001993	pregnenediol disulfate (C21H34O8S2)*	Lipid	-0.0320865	0.695218	0.00146558	0.998365
metab_100001167	pro-hydroxy-pro	Amino Acid	-0.00548066	0.968035	-0.0205765	0.837351
metab_821	pseudouridine	Nucleotide	-0.0154662	0.877383	0.0668203	0.309185
metab_823	pyruvate	Carbohydrate	0.0567023	0.292709	-0.0479472	0.504739
metab_182	quinolinate	Cofactors and Vitamins	0.027239	0.695218	0.0608572	0.393774
metab_100004088	retinal	Cofactors and Vitamins	0.0139432	0.886966	0.0214736	0.821292
metab_498	retinol (Vitamin A)	Cofactors and Vitamins	0.0212597	0.792318	0.034629	0.683171
metab_100000406	ribitol	Carbohydrate	0.0131915	0.893323	0.0973327	0.0980477
metab_197	S-adenosylhomocysteine (SAH)	Amino Acid	-0.0655956	0.249185	0.122668	0.0270177	S-adenosylhomocysteine (SAH)
metab_100021530	S-carboxyethylcysteine	Amino Acid	-0.0653468	0.204194	0.0412963	0.600679
metab_1023	sarcosine	Amino Acid	0.0203936	0.803472	0.0399073	0.613889
metab_504	serotonin	Amino Acid	-0.0335615	0.635874	-0.0619688	0.36253
metab_100020276	sphingomyelin (d17:1/14:0, d16:1/15:0)*	Lipid	0.0626534	0.293925	0.0267583	0.79938
metab_100006314	sphingomyelin (d17:1/16:0, d18:1/15:0, d16:1/17:0)*	Lipid	0.0412839	0.590663	0.00674288	0.961276
metab_100015793	sphingomyelin (d17:2/16:0, d18:2/15:0)*	Lipid	0.0783795	0.158533	-0.0103938	0.941143
metab_100004328	sphingomyelin (d18:1/14:0, d16:1/16:0)*	Lipid	0.043822	0.516838	0.00861466	0.946388
metab_100008920	sphingomyelin (d18:1/17:0, d17:1/18:0, d19:1/16:0)	Lipid	0.036458	0.635874	0.00265305	0.990526
metab_100002106	sphingomyelin (d18:1/18:1, d18:2/18:0)	Lipid	0.0492023	0.473851	-0.011912	0.918174
metab_100015787	sphingomyelin (d18:1/19:0, d19:1/18:0)*	Lipid	0.0425588	0.556659	0.0082059	0.949335
metab_100006290	sphingomyelin (d18:1/20:0, d16:1/22:0)*	Lipid	0.0396979	0.591618	0.00813276	0.946388
metab_100006292	sphingomyelin (d18:1/20:1, d18:2/20:0)*	Lipid	0.0354341	0.635874	-0.0134214	0.897913
metab_100006293	sphingomyelin (d18:1/20:2, d18:2/20:1, d16:1/22:2)*	Lipid	0.0173616	0.861501	-0.00588483	0.965236
metab_100009025	sphingomyelin (d18:1/21:0, d17:1/22:0, d16:1/23:0)*	Lipid	0.0474967	0.498489	0.013277	0.897913
metab_100006295	sphingomyelin (d18:1/22:1, d18:2/22:0, d16:1/24:1)*	Lipid	0.0265058	0.700623	-0.00177007	0.995692
metab_100006296	sphingomyelin (d18:1/22:2, d18:2/22:1, d16:1/24:2)*	Lipid	-0.00202467	0.987121	-0.00132084	0.998365
metab_100015792	sphingomyelin (d18:1/25:0, d19:0/24:1, d20:1/23:0, d19:1/24:0)*	Lipid	0.0580138	0.289207	0.00129541	0.998361
metab_100005985	sphingomyelin (d18:2/14:0, d18:1/14:1)*	Lipid	0.045305	0.591618	0.0169728	0.885561
metab_100004329	sphingomyelin (d18:2/16:0, d18:1/16:1)*	Lipid	0.0282272	0.693636	0.000180236	0.999782
metab_100015788	sphingomyelin (d18:2/18:1)*	Lipid	0.0288386	0.693636	0.00851198	0.946388
metab_100015790	sphingomyelin (d18:2/21:0, d16:2/23:0)*	Lipid	0.0374484	0.635874	-0.00152241	0.997774
metab_100008956	sphingomyelin (d18:2/23:0, d18:1/23:1, d17:1/24:1)*	Lipid	0.0307612	0.693636	0.0133321	0.902201
metab_100015791	sphingomyelin (d18:2/23:1)*	Lipid	0.0190017	0.848599	0.00981072	0.941312
metab_100008957	sphingomyelin (d18:2/24:1, d18:1/24:2)*	Lipid	0.00872028	0.936218	0.00105842	0.998365
metab_100015789	sphingomyelin (d18:2/24:2)*	Lipid	-0.0199085	0.838991	0.00342107	0.984803
metab_100000626	sphingosine 1-phosphate	Lipid	-0.0144552	0.884466	0.0424242	0.572052
metab_1538	stearoyl sphingomyelin (d18:1/18:0)	Lipid	0.0244118	0.732158	0.00456114	0.975349
metab_100001948	succinylcarnitine (C4-DC)	Energy	-0.0196357	0.824528	0.068206	0.309185
metab_100020496	sulfate of piperine metabolite C16H19NO3 (2)*	Xenobiotics	0.0606709	0.26926	0.0091446	0.941312
metab_100020497	sulfate of piperine metabolite C16H19NO3 (3)*	Xenobiotics	0.0581377	0.292709	0.0151991	0.885394
metab_100020502	sulfate of piperine metabolite C18H21NO3 (1)*	Xenobiotics	0.0645334	0.211701	0.018664	0.856733
metab_100020504	sulfate of piperine metabolite C18H21NO3 (3)*	Xenobiotics	0.0581108	0.292709	0.0392028	0.637165
metab_100000295	tartarate	Xenobiotics	0.0481188	0.464689	0.0124656	0.900554
metab_100000840	tartronate (hydroxymalonate)	Xenobiotics	0.0503928	0.464689	-0.0349146	0.698892
metab_512	taurine	Amino Acid	0.0177612	0.848599	-0.00501915	0.97008
metab_1629	taurochenodeoxycholate	Lipid	-0.0289115	0.688526	0.00730215	0.95423
metab_100021093	taurochenodeoxycholic acid 3-sulfate	Lipid	-0.0302297	0.672212	-0.0121645	0.902201
metab_1648	taurocholate	Lipid	-0.0390888	0.591618	-0.0182029	0.856856
metab_100001990	taurocholenate sulfate*	Lipid	-0.0263642	0.695218	0.0701846	0.274111
metab_100000445	theobromine	Xenobiotics	0.0443448	0.498489	0.0260096	0.780441
metab_100000437	theophylline	Xenobiotics	0.0339216	0.635874	-0.00499375	0.97008
metab_872	thymidine	Nucleotide	0.0717787	0.129802	0.00022323	0.999782
metab_1094	thyroxine	Amino Acid	-0.0143467	0.884466	0.0319306	0.717398
metab_100008955	tricosanoyl sphingomyelin (d18:1/23:0)*	Lipid	0.0319466	0.672212	0.0220023	0.833599
metab_565	tryptophan	Amino Acid	0.0105984	0.920683	0.00652726	0.960605
metab_100001743	tryptophan betaine	Amino Acid	0.020196	0.81111	-0.0272844	0.775737
metab_100006092	tyramine O-sulfate	Amino Acid	-0.0790279	0.0760884	0.0229501	0.805603
metab_825	uracil	Nucleotide	0.050475	0.418061	0.0337667	0.687464
metab_1134	urate	Nucleotide	0.0106668	0.929001	0.0750712	0.303969
metab_533	urea	Amino Acid	-0.011223	0.91037	0.0205267	0.837942
metab_535	uridine	Nucleotide	0.0931262	0.0110079	-0.0108816	0.918174	uridine
metab_566	valine	Amino Acid	0.0109787	0.915115	0.0181281	0.858262
metab_100006129	vanillactate	Amino Acid	-0.0412552	0.567501	0.0713275	0.281794
metab_100021363	vanillic acid glycine	Xenobiotics	-0.0660073	0.191344	0.0246966	0.786375
metab_999907765	X - 07765	Unknowns	0.0192509	0.830119	0.0637981	0.356479
metab_999910458	X - 10458	Unknowns	-0.00252694	0.985901	-0.0105908	0.920849
metab_999911299	X - 11299	Unknowns	0.0673481	0.172445	0.00287459	0.98541
metab_999911308	X - 11308	Unknowns	-0.00663871	0.960049	0.0176451	0.866454
metab_999911315	X - 11315	Unknowns	0.0305519	0.673655	0.0108089	0.919874
metab_999911372	X - 11372	Unknowns	0.0487309	0.464689	-0.000747296	0.999302
metab_999911381	X - 11381	Unknowns	0.0334958	0.635874	-0.026104	0.78002
metab_999911444	X - 11444	Unknowns	-0.0316846	0.672212	-0.00224366	0.993382
metab_999911470	X - 11470	Unknowns	-0.0237617	0.744851	-0.0276061	0.770943
metab_999911483	X - 11483	Unknowns	0.0564829	0.292709	0.00639779	0.961276
metab_999911787	X - 11787	Unknowns	0.0192156	0.824528	0.0258951	0.780441
metab_999911847	X - 11847	Unknowns	0.0954727	0.00875481	0.0145096	0.885561	X - 11847
metab_999911849	X - 11849	Unknowns	0.103913	0.00348468	0.0140389	0.885561	X - 11849
metab_999911850	X - 11850	Unknowns	-0.0527695	0.372027	0.00515337	0.968531
metab_999912101	X - 12101	Unknowns	0.00686406	0.959967	0.0365892	0.650567
metab_999912193	X - 12193	Unknowns	-0.0332779	0.635874	0.0832261	0.160402
metab_999912221	X - 12221	Unknowns	-0.0578966	0.289207	0.0748849	0.236484
metab_999912544	X - 12544	Unknowns	-0.0142903	0.886244	0.0578078	0.416364
metab_999912680	X - 12680	Unknowns	-0.00908189	0.932916	0.00349726	0.983164
metab_999912844	X - 12844	Unknowns	0.0272992	0.693636	0.00456941	0.973983
metab_999913431	X - 13431	Unknowns	0.0133356	0.892326	0.0748118	0.235539
metab_999913553	X - 13553	Unknowns	0.00286986	0.985901	0.0552895	0.454833
metab_999913684	X - 13684	Unknowns	0.0325234	0.672212	0.0150058	0.885561
metab_999913695	X - 13695	Unknowns	-0.07129	0.143856	0.0719262	0.263021
metab_999915245	X - 15245	Unknowns	0.0533125	0.372027	-0.0432258	0.573068
metab_999915486	X - 15486	Unknowns	-0.00989153	0.929001	0.0608199	0.39198
metab_999916087	X - 16087	Unknowns	0.0340875	0.635874	0.0614214	0.39198
metab_999916397	X - 16397	Unknowns	0.0635493	0.204194	-0.00216892	0.993382
metab_999916576	X - 16576	Unknowns	0.0304015	0.685597	-0.0236015	0.805603
metab_999916580	X - 16580	Unknowns	0.0333149	0.635874	0.013211	0.894503
metab_999916935	X - 16935	Unknowns	-0.0262448	0.701208	0.0404111	0.623288
metab_999917335	X - 17335	Unknowns	0.0287348	0.693636	0.0425072	0.590458
metab_999917438	X - 17438	Unknowns	-0.00518667	0.969461	0.0332048	0.706482
metab_999917612	X - 17612	Unknowns	-0.0731561	0.131573	0.0240756	0.79938
metab_999917653	X - 17653	Unknowns	0.0396204	0.591618	0.0289067	0.748462
metab_999917654	X - 17654	Unknowns	0.0267247	0.695218	0.00830193	0.946388
metab_999917676	X - 17676	Unknowns	-0.045323	0.498489	0.0722775	0.263021
metab_999917685	X - 17685	Unknowns	-0.054218	0.33872	0.0474198	0.508959
metab_999918887	X - 18887	Unknowns	-0.0149699	0.884401	0.0346577	0.684307
metab_999918888	X - 18888	Unknowns	-0.0271725	0.695218	0.0448639	0.563441
metab_999918899	X - 18899	Unknowns	0.0548577	0.33872	0.0318323	0.723607
metab_999919141	X - 19141	Unknowns	0.0491753	0.449162	0.0847657	0.152384
metab_999921442	X - 21442	Unknowns	0.00590625	0.962521	0.0718508	0.263021
metab_999921470	X - 21470	Unknowns	-0.0267748	0.702051	0.0300725	0.75302
metab_999921829	X - 21829	Unknowns	0.0126363	0.904662	0.0393274	0.642491
metab_999921834	X - 21834	Unknowns	-0.0104451	0.920683	0.0768044	0.200375
metab_999922162	X - 22162	Unknowns	0.0325857	0.635874	0.023049	0.805178
metab_999922509	X - 22509	Unknowns	0.00123561	0.988313	0.0551992	0.44098
metab_999923587	X - 23587	Unknowns	-0.013953	0.888855	0.067673	0.309185
metab_999923644	X - 23644	Unknowns	0.0306401	0.672212	0.0172805	0.867104
metab_999923655	X - 23655	Unknowns	-0.0579288	0.289207	0.0735952	0.250234
metab_999923787	X - 23787	Unknowns	0.0579614	0.292709	0.00718174	0.958802
metab_999924241	X - 24241	Unknowns	0.0330491	0.635874	-0.0012308	0.998365
metab_999924307	X - 24307	Unknowns	0.0327144	0.635874	-0.000176895	0.999782
metab_999924334	X - 24334	Unknowns	-0.0145724	0.890903	0.0698773	0.3169
metab_999924337	X - 24337	Unknowns	-0.0580045	0.301555	0.0741217	0.269407
metab_999924344	X - 24344	Unknowns	-0.076949	0.0948196	0.0902958	0.116396
metab_999924418	X - 24418	Unknowns	-0.0855231	0.031096	-0.0132034	0.894503	X - 24418
metab_999924456	X - 24456	Unknowns	-0.0741291	0.120804	-0.00324251	0.984803
metab_999924473	X - 24473	Unknowns	0.0603861	0.249185	0.00382665	0.977416
metab_999924475	X - 24475	Unknowns	0.0339917	0.635874	0.0131039	0.897913
metab_999924518	X - 24518	Unknowns	-0.0595984	0.293488	0.0728237	0.295759
metab_999924811	X - 24811	Unknowns	-0.0372005	0.615101	0.0565847	0.426428
metab_999924812	X - 24812	Unknowns	-0.0680339	0.172445	0.0696242	0.289123
metab_999925172	X - 25172	Unknowns	-0.0129059	0.893323	0.0598795	0.39198
metab_999925267	X - 25267	Unknowns	-0.00733608	0.955459	0.0428585	0.564097
metab_999925271	X - 25271	Unknowns	0.0505236	0.419371	0.00919226	0.940873
metab_999925343	X - 25343	Unknowns	0.0514753	0.396696	-0.0440879	0.555864
metab_999925371	X - 25371	Unknowns	0.0008283	0.992045	0.0603046	0.396851
metab_999925420	X - 25420	Unknowns	-0.104166	0.00727845	0.0670113	0.337411	X - 25420
metab_999925520	X - 25520	Unknowns	0.0437872	0.498489	0.0375212	0.642491
metab_999925810	X - 25810	Unknowns	0.0140013	0.887645	0.0233072	0.803341
metab_999925828	X - 25828	Unknowns	-0.00222586	0.985901	-0.0208854	0.847098
metab_999925936	X - 25936	Unknowns	0.048079	0.464689	0.0161965	0.874406
metab_999926097	X - 26097	Unknowns	-0.0602093	0.249185	0.00385342	0.977383
metab_999926106	X - 26106	Unknowns	0.0241162	0.742791	0.0224495	0.819311
metab_999926107	X - 26107	Unknowns	0.0288632	0.693636	0.0287761	0.773421
metab_999926108	X - 26108	Unknowns	0.0253087	0.724296	0.0245439	0.799514
metab_999926111	X - 26111	Unknowns	0.0587726	0.26926	-0.0139614	0.885561
metab_999926119	X - 26119	Unknowns	-0.03939	0.59804	0.0748089	0.248504
