# Supplementary material for: The blood metabolome of brain health in midlife and influences of genes, microbiome and exposome
Source: Nat Aging. 2026 Jun 24;6(7):1452–67. doi: 10.1038/s43587-026-01149-4 (PMC13375541; doi:10.1038/s43587-026-01149-4)
Supplement: Supplementary file 11 — Statistical Source Data. [file 43587_2026_1149_MOESM11_ESM.xlsx]

## Sheet: Extended_Figure3a
Metabolites	CHEMICAL_NAME	EV_Microbiota	Beta	p	FDR	lower	upper
metab_100000010	3-phenylpropionate (hydrocinnamate)	30.4011	0.0147979	0.543901	0.884466	-0.0330361	0.0626319
metab_100000011	phenylacetate	19.5511	-0.00644663	0.791537	0.960049	-0.0543006	0.0414074
metab_100000014	hippurate	16.1327	0.00183546	0.940191	0.987707	-0.0461625	0.0498335
metab_100000442	quinate	8.84717	-0.0346635	0.151919	0.635874	-0.0821049	0.0127779
metab_100001034	indoleacetate	11.2172	-0.0366053	0.130965	0.615101	-0.0841297	0.0109191
metab_100001083	indolepropionate	15.7794	0.0372416	0.129547	0.615101	-0.0109306	0.0854138
metab_100001092	trigonelline (N'-methylnicotinate)	7.10846	-0.0362647	0.13378	0.625356	-0.0836912	0.0111617
metab_100001106	1,3-dimethylurate	5.06386	0.0272751	0.262253	0.694901	-0.020444	0.0749942
metab_100001148	5-hydroxyhexanoate	10.1761	-0.0560809	0.021326	0.301915	-0.103806	-0.00835554
metab_100001279	hyocholate	13.6633	-0.0047618	0.845865	0.975339	-0.0528227	0.0432991
metab_100001315	p-cresol sulfate	31.8729	-0.0217529	0.371199	0.786962	-0.0694715	0.0259656
metab_100001403	5-acetylamino-6-amino-3-methyluracil	5.14403	-0.0181834	0.455398	0.846717	-0.0659723	0.0296054
metab_100001417	phenylacetylglutamine	17.8921	-0.0142494	0.559137	0.886244	-0.0621088	0.03361
metab_100001510	phenol sulfate	10.9798	0.00094081	0.968945	0.990112	-0.0464739	0.0483555
metab_100001605	catechol sulfate	6.31073	-0.0368813	0.128208	0.615101	-0.0844205	0.0106579
metab_100001658	taurolithocholate 3-sulfate	5.24238	0.00037645	0.987484	0.996558	-0.0467078	0.0474607
metab_100001977	beta-cryptoxanthin	5.12457	0.0671254	0.00820529	0.204194	0.0174008	0.11685
metab_100002021	5alpha-androstan-3beta,17alpha-diol disulfate	17.0255	-0.0186186	0.462331	0.848599	-0.0683123	0.0310751
metab_100002049	4-hydroxycoumarin	5.6632	0.0481178	0.0470868	0.464689	0.000620652	0.0956149
metab_100002185	indole-3-carboxylate	10.3492	-0.0358121	0.140273	0.635874	-0.0834284	0.0118042
metab_100002253	cinnamoylglycine	24.813	-0.000159799	0.994899	0.996911	-0.0491995	0.0488799
metab_100002488	isoursodeoxycholate	13.3108	-0.0316498	0.190297	0.655683	-0.0790419	0.0157423
metab_100002911	glycoursodeoxycholate	11.7769	-0.0283873	0.238523	0.693636	-0.0756233	0.0188486
metab_100003434	imidazole propionate	11.2988	-0.0683497	0.0066989	0.195253	-0.117707	-0.018992
metab_100004111	4-methylcatechol sulfate	6.36608	-0.00634577	0.791956	0.960049	-0.0535482	0.0408567
metab_100004112	3-methylcatechol sulfate (1)	6.73305	-0.0370855	0.129881	0.615101	-0.0850975	0.0109266
metab_100004295	2-piperidinone	15.0886	-0.0187742	0.441864	0.832874	-0.0666647	0.0291164
metab_100006092	tyramine O-sulfate	8.67719	-0.0790279	0.00115169	0.0760884	-0.126588	-0.0314673
metab_100006098	3-hydroxypyridine sulfate	9.47452	-0.0626671	0.0103075	0.235799	-0.110509	-0.0148251
metab_100006108	phenylacetylcarnitine	10.2427	-0.016211	0.50453	0.861624	-0.0638651	0.031443
metab_100006190	2-acetamidophenol sulfate	6.49624	-0.0101236	0.676836	0.92389	-0.0577794	0.0375323
metab_100006191	p-cresol glucuronide*	22.3914	-0.0586861	0.0164593	0.286161	-0.106615	-0.0107571
metab_100006438	citraconate/glutaconate	5.54794	-0.0484524	0.0479874	0.464689	-0.0964747	-0.000430098
metab_100009045	phenylacetylglutamate	16.1248	-0.0398152	0.103972	0.591618	-0.0878272	0.00819686
metab_100020419	N-lactoylphenylalanine	5.68596	-0.0188776	0.472087	0.850359	-0.0703791	0.0326238
metab_100020427	N-lactoylisoleucine	6.17422	-0.0393298	0.143135	0.635874	-0.0920007	0.0133412
metab_100020536	4-ethylcatechol sulfate	13.9114	-0.0593642	0.0150769	0.276689	-0.107207	-0.011521
metab_100020819	glycoursodeoxycholic acid sulfate (1)	13.8869	-0.0422677	0.0892799	0.556659	-0.0910348	0.00649933
metab_100020851	3-ethylcatechol sulfate (1)	6.82584	-0.0445125	0.066923	0.498489	-0.0921358	0.00311069
metab_100020975	3-hydroxy-2-methylpyridine sulfate	5.43485	-0.0974919	5.22372e-05	0.00739529	-0.14456	-0.0504236
metab_100021208	4-vinylcatechol sulfate	5.19197	-0.0907632	0.000215941	0.0194544	-0.138715	-0.0428117
metab_1104	methyl indole-3-acetate	9.80558	-0.0453573	0.0646626	0.498489	-0.0934793	0.00276467
metab_1135	ursodeoxycholate	13.2204	-0.0392036	0.107048	0.592651	-0.0868979	0.00849075
metab_302	deoxycholate	5.74277	-0.0167138	0.497532	0.861395	-0.0650489	0.0316213
metab_999911315	X - 11315	5.06474	0.0305519	0.215091	0.673655	-0.0177823	0.0788862
metab_999911843	X - 11843	30.6746	-0.0455892	0.0594503	0.498489	-0.092999	0.00182068
metab_999911850	X - 11850	34.7114	-0.0527695	0.0293809	0.372027	-0.100237	-0.00530207
metab_999912216	X - 12216	21.7284	-0.0135141	0.582053	0.891993	-0.0616863	0.0346581
metab_999912283	X - 12283	9.3238	0.0348247	0.149498	0.635874	-0.0125551	0.0822046
metab_999912411	X - 12411	6.57448	-0.00805531	0.745689	0.946195	-0.0567857	0.0406751
metab_999912544	X - 12544	13.9051	-0.0142903	0.555528	0.886244	-0.0618494	0.0332688
metab_999912816	X - 12816	12.2145	-0.00484721	0.841738	0.975339	-0.0524782	0.0427838
metab_999912851	X - 12851	7.99332	-0.0263688	0.274512	0.695218	-0.0736999	0.0209624
metab_999915728	X - 15728	13.2861	0.0105074	0.664502	0.920683	-0.0370254	0.0580402
metab_999917354	X - 17354	8.00062	-0.0267797	0.269519	0.695218	-0.0743502	0.0207907
metab_999918901	X - 18901	10.9252	0.0175374	0.473021	0.850359	-0.0304086	0.0654833
metab_999921286	X - 21286	13.9359	0.0205511	0.396222	0.803472	-0.026968	0.0680702
metab_999921442	X - 21442	21.5884	0.00590625	0.807522	0.962521	-0.0416601	0.0534726
metab_999921733	X - 21733	13.3543	0.0460079	0.0619095	0.498489	-0.00229717	0.094313
metab_999921821	X - 21821	10.2179	0.0368141	0.126697	0.615101	-0.0104503	0.0840784
metab_999922509	X - 22509	6.41833	0.00123561	0.959629	0.988313	-0.0466589	0.0491301
metab_999923587	X - 23587	7.64133	-0.013953	0.567774	0.888855	-0.0618661	0.0339601
metab_999923655	X - 23655	5.04245	-0.0579288	0.0173771	0.289207	-0.105637	-0.0102205
metab_999924243	X - 24243	8.60403	0.000779833	0.974776	0.99263	-0.0476116	0.0491712
metab_999924307	X - 24307	8.62835	0.0327144	0.175026	0.635874	-0.0145896	0.0800184
metab_999924811	X - 24811	7.54747	-0.0372005	0.125964	0.615101	-0.0848686	0.0104676
metab_999926119	X - 26119	5.17522	-0.03939	0.109328	0.59804	-0.0876224	0.0088424

## Sheet: Extended_Figure3b
Metabolites	CHEMICAL_NAME	EV_Microbiota	Beta	p	FDR	lower	upper
metab_100000010	3-phenylpropionate (hydrocinnamate)	30.4011	0.0448664	0.194843	0.61665	-0.0230572	0.11279
metab_100000011	phenylacetate	19.5511	0.0176441	0.613803	0.893214	-0.051035	0.0863232
metab_100000014	hippurate	16.1327	-0.00922314	0.790545	0.949159	-0.0774435	0.0589972
metab_100000442	quinate	8.84717	-0.0432394	0.207332	0.628337	-0.110544	0.0240652
metab_100001034	indoleacetate	11.2172	0.000671471	0.984584	0.997603	-0.0676011	0.068944
metab_100001083	indolepropionate	15.7794	0.0510837	0.139401	0.569543	-0.0167268	0.118894
metab_100001092	trigonelline (N'-methylnicotinate)	7.10846	-0.0325333	0.345558	0.713181	-0.100259	0.0351923
metab_100001106	1,3-dimethylurate	5.06386	0.00839556	0.807023	0.955508	-0.0591279	0.075919
metab_100001148	5-hydroxyhexanoate	10.1761	-0.00473265	0.892804	0.972722	-0.0737307	0.0642654
metab_100001279	hyocholate	13.6633	-0.0273773	0.424843	0.776286	-0.0947491	0.0399944
metab_100001315	p-cresol sulfate	31.8729	-0.0214499	0.539559	0.867942	-0.090127	0.0472271
metab_100001403	5-acetylamino-6-amino-3-methyluracil	5.14403	-0.0409167	0.232443	0.649724	-0.108178	0.0263447
metab_100001417	phenylacetylglutamine	17.8921	0.0110428	0.752383	0.93435	-0.0577183	0.0798039
metab_100001510	phenol sulfate	10.9798	-0.00640284	0.854802	0.961312	-0.0751433	0.0623376
metab_100001605	catechol sulfate	6.31073	-0.0577328	0.0918965	0.528152	-0.12491	0.0094439
metab_100001658	taurolithocholate 3-sulfate	5.24238	0.0426161	0.213018	0.639333	-0.0245522	0.109784
metab_100001977	beta-cryptoxanthin	5.12457	0.106014	0.00222817	0.200738	0.0382998	0.173728
metab_100002021	5alpha-androstan-3beta,17alpha-diol disulfate	17.0255	-0.0170285	0.625723	0.899988	-0.0856083	0.0515514
metab_100002049	4-hydroxycoumarin	5.6632	0.0681548	0.0474965	0.480366	0.000756126	0.135553
metab_100002185	indole-3-carboxylate	10.3492	0.0155848	0.655113	0.914778	-0.0529559	0.0841256
metab_100002253	cinnamoylglycine	24.813	0.0435361	0.219364	0.645437	-0.0260388	0.113111
metab_100002488	isoursodeoxycholate	13.3108	-0.00574855	0.86837	0.963804	-0.0738942	0.0623971
metab_100002911	glycoursodeoxycholate	11.7769	-0.032804	0.339574	0.709913	-0.100251	0.0346427
metab_100003434	imidazole propionate	11.2988	-0.0818642	0.0182121	0.418615	-0.149742	-0.0139868
metab_100004111	4-methylcatechol sulfate	6.36608	-0.0188687	0.582899	0.88138	-0.0863611	0.0486236
metab_100004112	3-methylcatechol sulfate (1)	6.73305	-0.0642731	0.0602104	0.509046	-0.13132	0.00277349
metab_100004295	2-piperidinone	15.0886	-0.00256703	0.940854	0.985419	-0.0705394	0.0654053
metab_100006092	tyramine O-sulfate	8.67719	-0.0746754	0.0322441	0.460575	-0.142993	-0.00635788
metab_100006098	3-hydroxypyridine sulfate	9.47452	-0.0912941	0.00752357	0.338903	-0.158104	-0.0244843
metab_100006108	phenylacetylcarnitine	10.2427	-0.0177608	0.615237	0.893988	-0.0871752	0.0516536
metab_100006190	2-acetamidophenol sulfate	6.49624	-0.0236372	0.492943	0.836484	-0.0913488	0.0440744
metab_100006191	p-cresol glucuronide*	22.3914	-0.0273682	0.438793	0.790784	-0.0967906	0.0420542
metab_100006438	citraconate/glutaconate	5.54794	-0.0709839	0.0389091	0.478333	-0.138335	-0.00363316
metab_100009045	phenylacetylglutamate	16.1248	-0.0369563	0.295825	0.691841	-0.10636	0.032448
metab_100020419	N-lactoylphenylalanine	5.68596	-0.03818	0.300354	0.697074	-0.110559	0.0341985
metab_100020427	N-lactoylisoleucine	6.17422	-0.0482505	0.187977	0.608775	-0.120174	0.023673
metab_100020536	4-ethylcatechol sulfate	13.9114	-0.0734285	0.0318539	0.460575	-0.140452	-0.00640495
metab_100020819	glycoursodeoxycholic acid sulfate (1)	13.8869	-0.0580038	0.0963587	0.528152	-0.126421	0.0104132
metab_100020851	3-ethylcatechol sulfate (1)	6.82584	-0.0674355	0.0484158	0.480366	-0.134399	-0.000471603
metab_100020975	3-hydroxy-2-methylpyridine sulfate	5.43485	-0.116134	0.000715237	0.113474	-0.183086	-0.0491834
metab_100021208	4-vinylcatechol sulfate	5.19197	-0.114119	0.000817713	0.113474	-0.180645	-0.0475932
metab_1104	methyl indole-3-acetate	9.80558	0.00446242	0.900047	0.975595	-0.0653382	0.0742631
metab_1135	ursodeoxycholate	13.2204	-0.0319463	0.355475	0.723359	-0.0998347	0.0359421
metab_302	deoxycholate	5.74277	-0.0196911	0.575996	0.88138	-0.0888541	0.0494719
metab_999911315	X - 11315	5.06474	0.00960428	0.782504	0.946839	-0.0587446	0.0779532
metab_999911843	X - 11843	30.6746	-0.00646248	0.853025	0.961312	-0.0749946	0.0620696
metab_999911850	X - 11850	34.7114	-0.0225526	0.519143	0.853186	-0.0912652	0.04616
metab_999912216	X - 12216	21.7284	-0.0307106	0.381511	0.742784	-0.099624	0.0382027
metab_999912283	X - 12283	9.3238	0.0239803	0.485781	0.828586	-0.04359	0.0915506
metab_999912411	X - 12411	6.57448	-0.012045	0.729576	0.933583	-0.0804954	0.0564054
metab_999912544	X - 12544	13.9051	-0.0126311	0.712815	0.930547	-0.0800457	0.0547834
metab_999912816	X - 12816	12.2145	-0.00164528	0.961777	0.994509	-0.0690945	0.0658039
metab_999912851	X - 12851	7.99332	-0.0115168	0.741683	0.93435	-0.0801552	0.0571217
metab_999915728	X - 15728	13.2861	-0.00647672	0.850736	0.961312	-0.0740947	0.0611412
metab_999917354	X - 17354	8.00062	-0.042483	0.21711	0.645089	-0.110043	0.0250767
metab_999918901	X - 18901	10.9252	0.0282079	0.413491	0.768271	-0.0395326	0.0959484
metab_999921286	X - 21286	13.9359	0.05019	0.149422	0.569543	-0.0181233	0.118503
metab_999921442	X - 21442	21.5884	0.0203289	0.557247	0.87627	-0.0477039	0.0883617
metab_999921733	X - 21733	13.3543	0.0603175	0.07791	0.528152	-0.00677154	0.127407
metab_999921821	X - 21821	10.2179	0.0339439	0.323215	0.703637	-0.033522	0.10141
metab_999922509	X - 22509	6.41833	-0.0308817	0.371096	0.736986	-0.0986818	0.0369183
metab_999923587	X - 23587	7.64133	0.0111274	0.751172	0.93435	-0.0578118	0.0800667
metab_999923655	X - 23655	5.04245	-0.0605244	0.0796929	0.528152	-0.128248	0.00719863
metab_999924243	X - 24243	8.60403	-0.00717619	0.839129	0.961312	-0.0766237	0.0622713
metab_999924307	X - 24307	8.62835	0.0516799	0.131437	0.569543	-0.0155341	0.118894
metab_999924811	X - 24811	7.54747	-0.0298828	0.385506	0.744711	-0.0975048	0.0377392
metab_999926119	X - 26119	5.17522	-0.0254794	0.468523	0.808831	-0.094514	0.0435551

## Sheet: Extended_Figure3c
Metabolites	CHEMICAL_NAME	EV_Microbiota	Beta	p	FDR	lower	upper
metab_100000010	3-phenylpropionate (hydrocinnamate)	30.4011	-0.012817	0.707742	0.997971	-0.0799532	0.0543192
metab_100000011	phenylacetate	19.5511	-0.0291659	0.393632	0.997971	-0.0962849	0.0379532
metab_100000014	hippurate	16.1327	0.00796177	0.815828	0.997971	-0.0591669	0.0750905
metab_100000442	quinate	8.84717	-0.0328409	0.3306	0.997971	-0.0990991	0.0334173
metab_100001034	indoleacetate	11.2172	-0.0727844	0.0294821	0.659815	-0.138283	-0.00728595
metab_100001083	indolepropionate	15.7794	0.0225416	0.515905	0.997971	-0.045583	0.0906661
metab_100001092	trigonelline (N'-methylnicotinate)	7.10846	-0.0411409	0.222699	0.997971	-0.107349	0.0250668
metab_100001106	1,3-dimethylurate	5.06386	0.0370698	0.268516	0.997971	-0.028682	0.102822
metab_100001148	5-hydroxyhexanoate	10.1761	-0.0941959	0.00542492	0.444964	-0.160457	-0.0279344
metab_100001279	hyocholate	13.6633	0.01408	0.67668	0.997971	-0.0522238	0.0803838
metab_100001315	p-cresol sulfate	31.8729	-0.0220169	0.516131	0.997971	-0.0885918	0.0445579
metab_100001403	5-acetylamino-6-amino-3-methyluracil	5.14403	-0.00757149	0.821994	0.997971	-0.0736609	0.0585179
metab_100001417	phenylacetylglutamine	17.8921	-0.0384497	0.258446	0.997971	-0.105224	0.0283246
metab_100001510	phenol sulfate	10.9798	-0.00154508	0.963372	0.997971	-0.0676199	0.0645298
metab_100001605	catechol sulfate	6.31073	-0.0250198	0.464734	0.997971	-0.0922106	0.0421711
metab_100001658	taurolithocholate 3-sulfate	5.24238	-0.033875	0.313043	0.997971	-0.0997816	0.0320317
metab_100001977	beta-cryptoxanthin	5.12457	0.0252903	0.470106	0.997971	-0.043452	0.0940326
metab_100002021	5alpha-androstan-3beta,17alpha-diol disulfate	17.0255	-0.0120113	0.721261	0.997971	-0.0781229	0.0541002
metab_100002049	4-hydroxycoumarin	5.6632	0.0291997	0.390627	0.997971	-0.0375717	0.0959712
metab_100002185	indole-3-carboxylate	10.3492	-0.0814644	0.0152668	0.581899	-0.14721	-0.0157184
metab_100002253	cinnamoylglycine	24.813	-0.034292	0.321541	0.997971	-0.102193	0.0336092
metab_100002488	isoursodeoxycholate	13.3108	-0.0492348	0.144491	0.997971	-0.115421	0.0169514
metab_100002911	glycoursodeoxycholate	11.7769	-0.0267311	0.424736	0.997971	-0.0924745	0.0390123
metab_100003434	imidazole propionate	11.2988	-0.0516137	0.129972	0.997971	-0.118475	0.0152473
metab_100004111	4-methylcatechol sulfate	6.36608	0.00283795	0.933062	0.997971	-0.063516	0.0691919
metab_100004112	3-methylcatechol sulfate (1)	6.73305	-0.0162475	0.628834	0.997971	-0.0822506	0.0497555
metab_100004295	2-piperidinone	15.0886	-0.0337901	0.315024	0.997971	-0.0998015	0.0322213
metab_100006092	tyramine O-sulfate	8.67719	-0.0868128	0.00918263	0.449534	-0.152026	-0.0215998
metab_100006098	3-hydroxypyridine sulfate	9.47452	-0.0437769	0.193526	0.997971	-0.10984	0.022286
metab_100006108	phenylacetylcarnitine	10.2427	-0.0170973	0.610822	0.997971	-0.0830669	0.0488724
metab_100006190	2-acetamidophenol sulfate	6.49624	0.00192063	0.95522	0.997971	-0.0652494	0.0690907
metab_100006191	p-cresol glucuronide*	22.3914	-0.0849687	0.0121929	0.525354	-0.151326	-0.0186111
metab_100006438	citraconate/glutaconate	5.54794	-0.0289735	0.388328	0.997971	-0.0949069	0.0369599
metab_100009045	phenylacetylglutamate	16.1248	-0.0449858	0.185049	0.997971	-0.111583	0.021611
metab_100020419	N-lactoylphenylalanine	5.68596	-0.0034072	0.923041	0.997971	-0.0726716	0.0658572
metab_100020427	N-lactoylisoleucine	6.17422	-0.0286125	0.417387	0.997971	-0.0978778	0.0406527
metab_100020536	4-ethylcatechol sulfate	13.9114	-0.0531052	0.118666	0.997971	-0.119857	0.0136469
metab_100020819	glycoursodeoxycholic acid sulfate (1)	13.8869	-0.0226337	0.506481	0.997971	-0.089527	0.0442596
metab_100020851	3-ethylcatechol sulfate (1)	6.82584	-0.02822	0.402422	0.997971	-0.0943845	0.0379445
metab_100020975	3-hydroxy-2-methylpyridine sulfate	5.43485	-0.0858198	0.00997956	0.449534	-0.151009	-0.020631
metab_100021208	4-vinylcatechol sulfate	5.19197	-0.0683204	0.0407804	0.666822	-0.133764	-0.00287671
metab_1104	methyl indole-3-acetate	9.80558	-0.0921085	0.00583706	0.444964	-0.157467	-0.0267502
metab_1135	ursodeoxycholate	13.2204	-0.0452492	0.180698	0.997971	-0.111572	0.0210738
metab_302	deoxycholate	5.74277	-0.0179365	0.596558	0.997971	-0.0844693	0.0485963
metab_999911315	X - 11315	5.06474	0.0465045	0.175993	0.997971	-0.0209222	0.113931
metab_999911843	X - 11843	30.6746	-0.0782974	0.0195191	0.595105	-0.143951	-0.0126435
metab_999911850	X - 11850	34.7114	-0.0777777	0.0206583	0.602129	-0.143599	-0.0119561
metab_999912216	X - 12216	21.7284	0.00350172	0.918684	0.997971	-0.0638573	0.0708607
metab_999912283	X - 12283	9.3238	0.0414073	0.22224	0.997971	-0.025163	0.107978
metab_999912411	X - 12411	6.57448	-0.00137197	0.967651	0.997971	-0.0678103	0.0650663
metab_999912544	X - 12544	13.9051	-0.0188276	0.573978	0.997971	-0.0845842	0.046929
metab_999912816	X - 12816	12.2145	-0.0117547	0.72969	0.997971	-0.0785576	0.0550482
metab_999912851	X - 12851	7.99332	-0.0328817	0.326661	0.997971	-0.0986838	0.0329204
metab_999915728	X - 15728	13.2861	0.0151153	0.657832	0.997971	-0.0518989	0.0821296
metab_999917354	X - 17354	8.00062	-0.0150783	0.656635	0.997971	-0.0816793	0.0515227
metab_999918901	X - 18901	10.9252	0.00679415	0.842321	0.997971	-0.0602782	0.0738665
metab_999921286	X - 21286	13.9359	-0.00410674	0.902723	0.997971	-0.0700929	0.0618794
metab_999921442	X - 21442	21.5884	-0.00845563	0.802827	0.997971	-0.0749581	0.0580468
metab_999921733	X - 21733	13.3543	0.0304658	0.371377	0.997971	-0.0364385	0.09737
metab_999921821	X - 21821	10.2179	0.0374812	0.267536	0.997971	-0.0288641	0.103826
metab_999922509	X - 22509	6.41833	0.0279981	0.415764	0.997971	-0.039544	0.0955403
metab_999923587	X - 23587	7.64133	-0.0340188	0.315084	0.997971	-0.100485	0.0324477
metab_999923655	X - 23655	5.04245	-0.0568098	0.0907301	0.991818	-0.122667	0.00904745
metab_999924243	X - 24243	8.60403	0.00372523	0.912876	0.997971	-0.0631393	0.0705897
metab_999924307	X - 24307	8.62835	0.0108474	0.748903	0.997971	-0.0557021	0.0773969
metab_999924811	X - 24811	7.54747	-0.0431409	0.199143	0.997971	-0.109068	0.0227862
metab_999926119	X - 26119	5.17522	-0.0504851	0.139041	0.997971	-0.117428	0.0164577

## Sheet: Extended_Figure3d
Metabolites	CHEMICAL_NAME	EV_Microbiota
metab_999911850	X - 11850	34.7114
metab_100001315	p-cresol sulfate	31.8729
metab_999911843	X - 11843	30.6746
metab_100000010	3-phenylpropionate (hydrocinnamate)	30.4011
metab_100002253	cinnamoylglycine	24.813
metab_100006191	p-cresol glucuronide*	22.3914
metab_999912216	X - 12216	21.7284
metab_999921442	X - 21442	21.5884
metab_100000011	phenylacetate	19.5511
metab_100001417	phenylacetylglutamine	17.8921
metab_100002021	5alpha-androstan-3beta,17alpha-diol disulfate	17.0255
metab_100000014	hippurate	16.1327
metab_100009045	phenylacetylglutamate	16.1248
metab_100001083	indolepropionate	15.7794
metab_100004295	2-piperidinone	15.0886
metab_999921286	X - 21286	13.9359
metab_100020536	4-ethylcatechol sulfate	13.9114
metab_999912544	X - 12544	13.9051
metab_100020819	glycoursodeoxycholic acid sulfate (1)	13.8869
metab_100001279	hyocholate	13.6633
metab_999921733	X - 21733	13.3543
metab_100002488	isoursodeoxycholate	13.3108
metab_999915728	X - 15728	13.2861
metab_1135	ursodeoxycholate	13.2204
metab_999912816	X - 12816	12.2145
metab_100002911	glycoursodeoxycholate	11.7769
metab_100003434	imidazole propionate	11.2988
metab_100001034	indoleacetate	11.2172
metab_100001510	phenol sulfate	10.9798
metab_999918901	X - 18901	10.9252
metab_100002185	indole-3-carboxylate	10.3492
metab_100006108	phenylacetylcarnitine	10.2427
metab_999921821	X - 21821	10.2179
metab_100001148	5-hydroxyhexanoate	10.1761
metab_1104	methyl indole-3-acetate	9.80558
metab_100006098	3-hydroxypyridine sulfate	9.47452
metab_999912283	X - 12283	9.3238
metab_100000442	quinate	8.84717
metab_100006092	tyramine O-sulfate	8.67719
metab_999924307	X - 24307	8.62835
metab_999924243	X - 24243	8.60403
metab_999917354	X - 17354	8.00062
metab_999912851	X - 12851	7.99332
metab_999923587	X - 23587	7.64133
metab_999924811	X - 24811	7.54747
metab_100001092	trigonelline (N'-methylnicotinate)	7.10846
metab_100020851	3-ethylcatechol sulfate (1)	6.82584
metab_100004112	3-methylcatechol sulfate (1)	6.73305
metab_999912411	X - 12411	6.57448
metab_100006190	2-acetamidophenol sulfate	6.49624
metab_999922509	X - 22509	6.41833
metab_100004111	4-methylcatechol sulfate	6.36608
metab_100001605	catechol sulfate	6.31073
metab_100020427	N-lactoylisoleucine	6.17422
metab_302	deoxycholate	5.74277
metab_100020419	N-lactoylphenylalanine	5.68596
metab_100002049	4-hydroxycoumarin	5.6632
metab_100006438	citraconate/glutaconate	5.54794
metab_100020975	3-hydroxy-2-methylpyridine sulfate	5.43485
metab_100001658	taurolithocholate 3-sulfate	5.24238
metab_100021208	4-vinylcatechol sulfate	5.19197
metab_999926119	X - 26119	5.17522
metab_100001403	5-acetylamino-6-amino-3-methyluracil	5.14403
metab_100001977	beta-cryptoxanthin	5.12457
metab_999911315	X - 11315	5.06474
metab_100001106	1,3-dimethylurate	5.06386
metab_999923655	X - 23655	5.04245
