# Supplementary material for: The blood metabolome of brain health in midlife and influences of genes, microbiome and exposome
Source: Nat Aging. 2026 Jun 24;6(7):1452–67. doi: 10.1038/s43587-026-01149-4 (PMC13375541; doi:10.1038/s43587-026-01149-4)
Supplement: Supplementary file 12 — Statistical Source Data. [file 43587_2026_1149_MOESM12_ESM.xlsx]

## Sheet: Extended_Figure4a
Metabolite	CHEMICAL_NAME	Medication_names	Beta	Se	zvalue	FDR
metab_999925420	X - 25420	Antacids	0.501462	0.0725641	6.91061	1.96109e-09
metab_100002154	ergothioneine	Antacids	-0.451438	0.0762191	-5.9229	5.55256e-07
metab_100006126	4-vinylguaiacol sulfate	Antacids	0.174077	0.0757804	2.29712	0.20582
metab_100021208	4-vinylcatechol sulfate	Antacids	0.0195137	0.0761574	0.256228	0.957715
metab_100020515	2-naphthol sulfate	Antacids	0.0335343	0.0769104	0.436018	0.915699
metab_999911847	X - 11847	Antacids	-0.0363393	0.0777077	-0.467641	0.908318
metab_999911849	X - 11849	Antacids	-0.00582149	0.0777985	-0.0748278	0.98727
metab_100020975	3-hydroxy-2-methylpyridine sulfate	Antacids	0.115094	0.0772353	1.49017	0.534013
metab_100001806	o-cresol sulfate	Antacids	0.107053	0.0765596	1.3983	0.575628
metab_100004326	3-acetylphenol sulfate	Antacids	0.0195172	0.0774103	0.252127	0.958244
metab_999924418	X - 24418	Antacids	0.0191326	0.0768132	0.24908	0.95929
metab_535	uridine	Antacids	-0.308578	0.0772944	-3.99224	0.00308279
metab_536	2'-deoxyuridine	Antacids	-0.0600237	0.0772469	-0.777037	0.821358
metab_100004110	3-methylcatechol sulfate	Antacids	0.0522886	0.0763614	0.684751	0.849556
metab_100020975	3-hydroxy-2-methylpyridine sulfate	Antispasmodic and anticholinergic agents and propulsives	-0.0351655	0.236066	-0.148964	0.976878
metab_100006126	4-vinylguaiacol sulfate	Antispasmodic and anticholinergic agents and propulsives	0.232248	0.231844	1.00174	0.738813
metab_100021208	4-vinylcatechol sulfate	Antispasmodic and anticholinergic agents and propulsives	0.158165	0.232488	0.680315	0.850527
metab_100020515	2-naphthol sulfate	Antispasmodic and anticholinergic agents and propulsives	0.0481014	0.234847	0.20482	0.965572
metab_100001806	o-cresol sulfate	Antispasmodic and anticholinergic agents and propulsives	-0.0270236	0.233973	-0.115499	0.980988
metab_100002154	ergothioneine	Antispasmodic and anticholinergic agents and propulsives	-0.66072	0.235656	-2.80374	0.0816133
metab_999911847	X - 11847	Antispasmodic and anticholinergic agents and propulsives	0.318291	0.237089	1.3425	0.599187
metab_999911849	X - 11849	Antispasmodic and anticholinergic agents and propulsives	0.256913	0.237413	1.08214	0.708187
metab_100004326	3-acetylphenol sulfate	Antispasmodic and anticholinergic agents and propulsives	-0.0497149	0.236359	-0.210336	0.964256
metab_535	uridine	Antispasmodic and anticholinergic agents and propulsives	-0.211729	0.237676	-0.890832	0.780193
metab_536	2'-deoxyuridine	Antispasmodic and anticholinergic agents and propulsives	0.0368075	0.235922	0.156015	0.97485
metab_999925420	X - 25420	Antispasmodic and anticholinergic agents and propulsives	0.464006	0.226031	2.05284	0.29345
metab_100004110	3-methylcatechol sulfate	Antispasmodic and anticholinergic agents and propulsives	0.132624	0.233171	0.568786	0.883882
metab_999924418	X - 24418	Antispasmodic and anticholinergic agents and propulsives	0.141957	0.2345	0.60536	0.87334
metab_100020975	3-hydroxy-2-methylpyridine sulfate	Laxatives	0.131691	0.17089	0.770619	0.823182
metab_100021208	4-vinylcatechol sulfate	Laxatives	-0.0192722	0.168381	-0.114456	0.981102
metab_999911849	X - 11849	Laxatives	-0.280386	0.17179	-1.63214	0.472967
metab_100001806	o-cresol sulfate	Laxatives	0.039086	0.169417	0.230709	0.962768
metab_999911847	X - 11847	Laxatives	-0.352869	0.171481	-2.05777	0.291106
metab_100020515	2-naphthol sulfate	Laxatives	0.0501545	0.170049	0.29494	0.949913
metab_100002154	ergothioneine	Laxatives	-0.236454	0.171115	-1.38184	0.583083
metab_999924418	X - 24418	Laxatives	0.237058	0.169676	1.39713	0.576257
metab_535	uridine	Laxatives	-0.136844	0.172114	-0.795078	0.815869
metab_100004326	3-acetylphenol sulfate	Laxatives	-0.0273819	0.171149	-0.159988	0.974015
metab_536	2'-deoxyuridine	Laxatives	-0.128506	0.170788	-0.752431	0.828438
metab_100004110	3-methylcatechol sulfate	Laxatives	0.177734	0.168777	1.05307	0.718008
metab_999925420	X - 25420	Laxatives	0.167975	0.163912	1.02479	0.728403
metab_100006126	4-vinylguaiacol sulfate	Laxatives	0.195909	0.16785	1.16716	0.672998
metab_100001806	o-cresol sulfate	Antidiabetic therapy	0.378158	0.127355	2.96933	0.0555014
metab_535	uridine	Antidiabetic therapy	-0.228561	0.129764	-1.76136	0.41546
metab_536	2'-deoxyuridine	Antidiabetic therapy	-0.43608	0.128253	-3.40017	0.0190729
metab_100020515	2-naphthol sulfate	Antidiabetic therapy	-0.0523068	0.128351	-0.40753	0.92205
metab_100002154	ergothioneine	Antidiabetic therapy	-0.318034	0.128907	-2.46715	0.156401
metab_100020975	3-hydroxy-2-methylpyridine sulfate	Antidiabetic therapy	0.680054	0.12733	5.34086	1.08907e-05
metab_100021208	4-vinylcatechol sulfate	Antidiabetic therapy	0.207158	0.126938	1.63196	0.472967
metab_999911847	X - 11847	Antidiabetic therapy	-0.283103	0.129403	-2.18777	0.242564
metab_999911849	X - 11849	Antidiabetic therapy	-0.227853	0.129644	-1.75753	0.416751
metab_999924418	X - 24418	Antidiabetic therapy	-0.00766535	0.128191	-0.0597965	0.989224
metab_100004110	3-methylcatechol sulfate	Antidiabetic therapy	0.432845	0.126769	3.41445	0.0183557
metab_100004326	3-acetylphenol sulfate	Antidiabetic therapy	0.461076	0.128412	3.5906	0.0109255
metab_100006126	4-vinylguaiacol sulfate	Antidiabetic therapy	0.648863	0.125206	5.18235	2.34022e-05
metab_999925420	X - 25420	Antidiabetic therapy	-0.0567398	0.123772	-0.458422	0.910694
metab_100020515	2-naphthol sulfate	Vitamins	-0.0809683	0.0697829	-1.16029	0.67547
metab_100020975	3-hydroxy-2-methylpyridine sulfate	Vitamins	-0.125791	0.0700828	-1.79489	0.40086
metab_100021208	4-vinylcatechol sulfate	Vitamins	-0.121991	0.0690381	-1.767	0.412823
metab_535	uridine	Vitamins	-0.0546048	0.0706732	-0.772639	0.82246
metab_536	2'-deoxyuridine	Vitamins	-0.0841345	0.0700987	-1.20023	0.65979
metab_999911847	X - 11847	Vitamins	-0.0349442	0.0705437	-0.495355	0.90182
metab_999911849	X - 11849	Vitamins	-0.0130231	0.0706261	-0.184396	0.969421
metab_100001806	o-cresol sulfate	Vitamins	-0.0464447	0.0695516	-0.667774	0.85639
metab_100002154	ergothioneine	Vitamins	-0.0286175	0.0703191	-0.406966	0.92205
metab_100004110	3-methylcatechol sulfate	Vitamins	-0.0152512	0.0693361	-0.219961	0.963125
metab_999924418	X - 24418	Vitamins	0.091951	0.0696776	1.31966	0.609364
metab_999925420	X - 25420	Vitamins	0.00334134	0.0673372	0.049621	0.990924
metab_100004326	3-acetylphenol sulfate	Vitamins	-0.0923972	0.0702196	-1.31583	0.610128
metab_100006126	4-vinylguaiacol sulfate	Vitamins	-0.0767964	0.0689251	-1.1142	0.693833
metab_100001806	o-cresol sulfate	Mineral supplements	0.0480511	0.102996	0.466535	0.908585
metab_100020975	3-hydroxy-2-methylpyridine sulfate	Mineral supplements	-0.149648	0.103827	-1.44133	0.557655
metab_100002154	ergothioneine	Mineral supplements	-0.0746959	0.104104	-0.717512	0.840473
metab_100020515	2-naphthol sulfate	Mineral supplements	-0.126753	0.103319	-1.22681	0.647919
metab_100021208	4-vinylcatechol sulfate	Mineral supplements	-0.148294	0.102273	-1.44998	0.552439
metab_999911847	X - 11847	Mineral supplements	0.298721	0.104063	2.87057	0.0699175
metab_999911849	X - 11849	Mineral supplements	0.321583	0.104112	3.08883	0.0418439
metab_535	uridine	Mineral supplements	-0.132883	0.104595	-1.27045	0.629111
metab_536	2'-deoxyuridine	Mineral supplements	-0.0685959	0.103844	-0.660569	0.858474
metab_100004110	3-methylcatechol sulfate	Mineral supplements	-0.0367114	0.102662	-0.357596	0.934856
metab_100004326	3-acetylphenol sulfate	Mineral supplements	-0.206467	0.103865	-1.98784	0.318969
metab_999924418	X - 24418	Mineral supplements	-0.0520852	0.103243	-0.504491	0.899925
metab_100006126	4-vinylguaiacol sulfate	Mineral supplements	-0.187677	0.101954	-1.84079	0.380937
metab_999925420	X - 25420	Mineral supplements	-0.0265175	0.0997026	-0.265966	0.956088
metab_100020975	3-hydroxy-2-methylpyridine sulfate	Antithrombotic agents	0.242892	0.0856034	2.83741	0.0754897
metab_100002154	ergothioneine	Antithrombotic agents	-0.0687763	0.0860671	-0.799101	0.814341
metab_100020515	2-naphthol sulfate	Antithrombotic agents	0.0145718	0.0854825	0.170465	0.97173
metab_100021208	4-vinylcatechol sulfate	Antithrombotic agents	0.03499	0.084635	0.413423	0.921129
metab_999911847	X - 11847	Antithrombotic agents	-0.090625	0.0863264	-1.04979	0.719183
metab_999911849	X - 11849	Antithrombotic agents	0.0131524	0.0864624	0.152117	0.976377
metab_535	uridine	Antithrombotic agents	0.00515159	0.0865437	0.0595258	0.989287
metab_100001806	o-cresol sulfate	Antithrombotic agents	0.108729	0.0850991	1.27768	0.625405
metab_536	2'-deoxyuridine	Antithrombotic agents	-0.227244	0.0855914	-2.65499	0.110682
metab_100004110	3-methylcatechol sulfate	Antithrombotic agents	0.174055	0.0847168	2.05455	0.292682
metab_999925420	X - 25420	Antithrombotic agents	0.119813	0.0823539	1.45485	0.550775
metab_100004326	3-acetylphenol sulfate	Antithrombotic agents	0.206361	0.0858013	2.40511	0.174335
metab_999924418	X - 24418	Antithrombotic agents	0.0617855	0.0853495	0.723911	0.838181
metab_100006126	4-vinylguaiacol sulfate	Antithrombotic agents	0.239275	0.0841095	2.84481	0.0741624
metab_100020975	3-hydroxy-2-methylpyridine sulfate	Antianemic preparations	-0.0132632	0.190021	-0.0697984	0.987502
metab_100020515	2-naphthol sulfate	Antianemic preparations	-0.0575515	0.189033	-0.304451	0.947466
metab_100002154	ergothioneine	Antianemic preparations	-0.342376	0.190099	-1.80104	0.398813
metab_999925420	X - 25420	Antianemic preparations	0.248691	0.182142	1.36537	0.590007
metab_100001806	o-cresol sulfate	Antianemic preparations	-0.319289	0.188081	-1.69762	0.443102
metab_100021208	4-vinylcatechol sulfate	Antianemic preparations	-0.167405	0.187109	-0.894692	0.779133
metab_999911847	X - 11847	Antianemic preparations	-0.0505777	0.190998	-0.264808	0.956221
metab_999911849	X - 11849	Antianemic preparations	-0.0168944	0.191207	-0.0883566	0.984847
metab_535	uridine	Antianemic preparations	0.0477251	0.191381	0.249373	0.959211
metab_536	2'-deoxyuridine	Antianemic preparations	0.0644205	0.189895	0.339242	0.939244
metab_999924418	X - 24418	Antianemic preparations	0.00236123	0.188791	0.0125071	0.998244
metab_100004326	3-acetylphenol sulfate	Antianemic preparations	-0.0387754	0.190255	-0.203807	0.965623
metab_100006126	4-vinylguaiacol sulfate	Antianemic preparations	-0.0310137	0.186706	-0.166109	0.972508
metab_100004110	3-methylcatechol sulfate	Antianemic preparations	-0.105634	0.187689	-0.562816	0.88585
metab_100020515	2-naphthol sulfate	Cardiac therapy	-0.140111	0.154388	-0.907527	0.773831
metab_535	uridine	Cardiac therapy	-0.0880531	0.15634	-0.563216	0.885702
metab_536	2'-deoxyuridine	Cardiac therapy	-0.394162	0.154682	-2.54821	0.135463
metab_100020975	3-hydroxy-2-methylpyridine sulfate	Cardiac therapy	0.436699	0.15467	2.82343	0.0779277
metab_100001806	o-cresol sulfate	Cardiac therapy	0.190025	0.15376	1.23585	0.6448
metab_100002154	ergothioneine	Cardiac therapy	-0.329879	0.155219	-2.12525	0.265258
metab_100021208	4-vinylcatechol sulfate	Cardiac therapy	0.0547358	0.152917	0.357943	0.934716
metab_999911847	X - 11847	Cardiac therapy	0.107202	0.156016	0.687118	0.849081
metab_999911849	X - 11849	Cardiac therapy	0.201131	0.156096	1.28851	0.621015
metab_999925420	X - 25420	Cardiac therapy	0.358858	0.148534	2.416	0.171641
metab_100004110	3-methylcatechol sulfate	Cardiac therapy	0.335582	0.15302	2.19306	0.240695
metab_999924418	X - 24418	Cardiac therapy	0.0300967	0.15424	0.195129	0.967602
metab_100004326	3-acetylphenol sulfate	Cardiac therapy	0.422683	0.154901	2.72872	0.0950874
metab_100006126	4-vinylguaiacol sulfate	Cardiac therapy	0.342904	0.152179	2.25329	0.220448
metab_100020975	3-hydroxy-2-methylpyridine sulfate	Diuretics	0.00437702	0.0920359	0.0475577	0.99129
metab_100020515	2-naphthol sulfate	Diuretics	-0.092163	0.0915179	-1.00705	0.736025
metab_535	uridine	Diuretics	-0.0204572	0.092695	-0.220694	0.963125
metab_536	2'-deoxyuridine	Diuretics	-0.0574123	0.0919632	-0.624296	0.868333
metab_100002154	ergothioneine	Diuretics	-0.0665249	0.0921915	-0.721595	0.838946
metab_100021208	4-vinylcatechol sulfate	Diuretics	-0.120029	0.0905851	-1.32504	0.607075
metab_999911847	X - 11847	Diuretics	-0.0302596	0.0925074	-0.327104	0.942677
metab_999911849	X - 11849	Diuretics	0.0145492	0.0926098	0.157102	0.974479
metab_100001806	o-cresol sulfate	Diuretics	0.0205704	0.0912173	0.22551	0.963075
metab_999925420	X - 25420	Diuretics	0.0668424	0.0882731	0.757222	0.827167
metab_999924418	X - 24418	Diuretics	0.00152811	0.0914403	0.0167115	0.997774
metab_100004110	3-methylcatechol sulfate	Diuretics	0.0305407	0.0909151	0.335926	0.940153
metab_100006126	4-vinylguaiacol sulfate	Diuretics	-0.00244134	0.0904316	-0.0269965	0.994952
metab_100004326	3-acetylphenol sulfate	Diuretics	-0.00424235	0.0921511	-0.0460369	0.99129
metab_100020975	3-hydroxy-2-methylpyridine sulfate	Betablocking agents	0.126286	0.0817861	1.5441	0.512403
metab_100002154	ergothioneine	Betablocking agents	-0.113219	0.0819626	-1.38135	0.58322
metab_100020515	2-naphthol sulfate	Betablocking agents	-0.135709	0.0813493	-1.66822	0.455926
metab_535	uridine	Betablocking agents	-0.0371348	0.0824579	-0.450348	0.912978
metab_536	2'-deoxyuridine	Betablocking agents	-0.0460774	0.0818157	-0.563186	0.885702
metab_100021208	4-vinylcatechol sulfate	Betablocking agents	-0.0703127	0.0806245	-0.8721	0.785897
metab_100001806	o-cresol sulfate	Betablocking agents	0.00737953	0.081151	0.0909359	0.984547
metab_999924418	X - 24418	Betablocking agents	-0.0546875	0.0813305	-0.672411	0.854437
metab_100004110	3-methylcatechol sulfate	Betablocking agents	0.0304989	0.0808794	0.377092	0.929775
metab_999911847	X - 11847	Betablocking agents	0.0137781	0.0823001	0.167413	0.972383
metab_999925420	X - 25420	Betablocking agents	0.098846	0.0784928	1.2593	0.633397
metab_999911849	X - 11849	Betablocking agents	0.0674582	0.0823631	0.819034	0.806454
metab_100004326	3-acetylphenol sulfate	Betablocking agents	0.065618	0.0819554	0.800655	0.813868
metab_100006126	4-vinylguaiacol sulfate	Betablocking agents	0.100683	0.0803911	1.25241	0.636837
metab_100020975	3-hydroxy-2-methylpyridine sulfate	Calcium blockers	0.0660061	0.127867	0.51621	0.89723
metab_100020515	2-naphthol sulfate	Calcium blockers	0.0752036	0.127203	0.591211	0.877053
metab_999911847	X - 11847	Calcium blockers	-0.238664	0.128336	-1.85969	0.372373
metab_999911849	X - 11849	Calcium blockers	-0.147723	0.128602	-1.14868	0.679086
metab_535	uridine	Calcium blockers	-0.0780084	0.128779	-0.605754	0.873221
metab_100001806	o-cresol sulfate	Calcium blockers	0.160887	0.126652	1.27031	0.62912
metab_536	2'-deoxyuridine	Calcium blockers	-0.185904	0.127678	-1.45604	0.550152
metab_100021208	4-vinylcatechol sulfate	Calcium blockers	0.115745	0.125921	0.919189	0.770204
metab_100004326	3-acetylphenol sulfate	Calcium blockers	0.294295	0.127725	2.30414	0.203668
metab_100006126	4-vinylguaiacol sulfate	Calcium blockers	0.302467	0.125311	2.41373	0.172137
metab_999924418	X - 24418	Calcium blockers	0.361534	0.126571	2.85638	0.0723462
metab_100002154	ergothioneine	Calcium blockers	-0.244006	0.127912	-1.90761	0.350766
metab_100004110	3-methylcatechol sulfate	Calcium blockers	0.13422	0.126265	1.06301	0.714319
metab_999925420	X - 25420	Calcium blockers	0.129149	0.122623	1.05322	0.717977
metab_100001806	o-cresol sulfate	ACE-inhibitors	-0.0166109	0.0744373	-0.223153	0.963125
metab_100020515	2-naphthol sulfate	ACE-inhibitors	-0.0739198	0.0746838	-0.98977	0.743366
metab_100002154	ergothioneine	ACE-inhibitors	-0.0485668	0.0752359	-0.645527	0.863263
metab_100021208	4-vinylcatechol sulfate	ACE-inhibitors	-0.0444119	0.0739698	-0.600406	0.87389
metab_999911847	X - 11847	ACE-inhibitors	-0.0252171	0.0754899	-0.334046	0.940767
metab_999911849	X - 11849	ACE-inhibitors	0.0632622	0.0755496	0.83736	0.799818
metab_100006126	4-vinylguaiacol sulfate	ACE-inhibitors	0.131407	0.0736861	1.78334	0.405816
metab_100020975	3-hydroxy-2-methylpyridine sulfate	ACE-inhibitors	0.153196	0.0749584	2.04375	0.297066
metab_999924418	X - 24418	ACE-inhibitors	0.120091	0.0745284	1.61134	0.482348
metab_535	uridine	ACE-inhibitors	0.025881	0.0756407	0.342157	0.93882
metab_536	2'-deoxyuridine	ACE-inhibitors	-0.195114	0.074821	-2.60774	0.120509
metab_100004110	3-methylcatechol sulfate	ACE-inhibitors	0.116086	0.0741092	1.56642	0.502531
metab_100004326	3-acetylphenol sulfate	ACE-inhibitors	0.139248	0.0750781	1.85471	0.374426
metab_999925420	X - 25420	ACE-inhibitors	-0.0209868	0.0720512	-0.291276	0.950271
metab_100020515	2-naphthol sulfate	Serum lipid reducing agents	0.0128505	0.0692262	0.185631	0.969124
metab_100001806	o-cresol sulfate	Serum lipid reducing agents	0.122391	0.0688666	1.77721	0.40804
metab_100002154	ergothioneine	Serum lipid reducing agents	-0.0150264	0.0697191	-0.215528	0.963994
metab_100020975	3-hydroxy-2-methylpyridine sulfate	Serum lipid reducing agents	0.117747	0.0694923	1.69439	0.444419
metab_100021208	4-vinylcatechol sulfate	Serum lipid reducing agents	-0.0140332	0.0685442	-0.204733	0.965572
metab_535	uridine	Serum lipid reducing agents	0.0555286	0.0700652	0.792528	0.817019
metab_536	2'-deoxyuridine	Serum lipid reducing agents	-0.0739113	0.0695068	-1.06337	0.714319
metab_999924418	X - 24418	Serum lipid reducing agents	0.000360206	0.0691357	0.00521014	0.999063
metab_100004326	3-acetylphenol sulfate	Serum lipid reducing agents	0.113293	0.0695865	1.62809	0.474889
metab_100006126	4-vinylguaiacol sulfate	Serum lipid reducing agents	0.127843	0.0682606	1.87286	0.366761
metab_999911847	X - 11847	Serum lipid reducing agents	-0.0736634	0.0699095	-1.0537	0.717977
metab_999911849	X - 11849	Serum lipid reducing agents	0.0437943	0.0700078	0.625563	0.868076
metab_999925420	X - 25420	Serum lipid reducing agents	0.124939	0.066649	1.87458	0.366221
metab_100004110	3-methylcatechol sulfate	Serum lipid reducing agents	0.057575	0.0687195	0.837826	0.799559
metab_535	uridine	Emollients and protectives	0.000769232	0.303105	0.00253784	0.999577
metab_536	2'-deoxyuridine	Emollients and protectives	-0.577215	0.300239	-1.92252	0.344535
metab_100001806	o-cresol sulfate	Emollients and protectives	0.452403	0.297951	1.51838	0.523436
metab_999911847	X - 11847	Emollients and protectives	0.229514	0.302418	0.758931	0.827078
metab_999911849	X - 11849	Emollients and protectives	0.031385	0.302821	0.103642	0.982662
metab_100021208	4-vinylcatechol sulfate	Emollients and protectives	0.213323	0.296371	0.719785	0.839545
metab_999924418	X - 24418	Emollients and protectives	-0.348371	0.298805	-1.16588	0.673368
metab_100002154	ergothioneine	Emollients and protectives	-0.350221	0.301334	-1.16224	0.674479
metab_100006126	4-vinylguaiacol sulfate	Emollients and protectives	0.249265	0.295598	0.843254	0.797555
metab_100004326	3-acetylphenol sulfate	Emollients and protectives	0.0629741	0.301314	0.208999	0.964343
metab_100020515	2-naphthol sulfate	Emollients and protectives	0.423429	0.29911	1.41563	0.568676
metab_100004110	3-methylcatechol sulfate	Emollients and protectives	0.0552852	0.297289	0.185965	0.969097
metab_999925420	X - 25420	Emollients and protectives	0.0741883	0.288708	0.256967	0.957715
metab_100020975	3-hydroxy-2-methylpyridine sulfate	Emollients and protectives	-0.0747024	0.300934	-0.248235	0.959497
metab_100021208	4-vinylcatechol sulfate	Corticosteroids, dermatological preparations	-0.333767	0.205798	-1.62182	0.477929
metab_100020515	2-naphthol sulfate	Corticosteroids, dermatological preparations	-0.114102	0.208072	-0.548377	0.888787
metab_100004326	3-acetylphenol sulfate	Corticosteroids, dermatological preparations	-0.115558	0.209412	-0.55182	0.887762
metab_999911847	X - 11847	Corticosteroids, dermatological preparations	-0.134451	0.210221	-0.639568	0.864101
metab_999911849	X - 11849	Corticosteroids, dermatological preparations	-0.221846	0.210377	-1.05452	0.717875
metab_100001806	o-cresol sulfate	Corticosteroids, dermatological preparations	-0.311036	0.207105	-1.50183	0.528813
metab_999924418	X - 24418	Corticosteroids, dermatological preparations	-0.393044	0.207476	-1.8944	0.356728
metab_100002154	ergothioneine	Corticosteroids, dermatological preparations	-0.0355027	0.209582	-0.169398	0.972035
metab_100020975	3-hydroxy-2-methylpyridine sulfate	Corticosteroids, dermatological preparations	-0.242678	0.209048	-1.16088	0.675419
metab_100006126	4-vinylguaiacol sulfate	Corticosteroids, dermatological preparations	-0.287375	0.205345	-1.39948	0.575522
metab_535	uridine	Corticosteroids, dermatological preparations	0.151725	0.210631	0.720337	0.839427
metab_536	2'-deoxyuridine	Corticosteroids, dermatological preparations	0.175297	0.208984	0.83881	0.799133
metab_100004110	3-methylcatechol sulfate	Corticosteroids, dermatological preparations	-0.333337	0.20639	-1.61508	0.480843
metab_999925420	X - 25420	Corticosteroids, dermatological preparations	-0.460357	0.200185	-2.29966	0.205029
metab_100020515	2-naphthol sulfate	Sex hormones and modulators of the genital system	-0.245549	0.300755	-0.816443	0.807337
metab_100002154	ergothioneine	Sex hormones and modulators of the genital system	-0.294884	0.302858	-0.973672	0.748467
metab_100006126	4-vinylguaiacol sulfate	Sex hormones and modulators of the genital system	0.311991	0.296982	1.05054	0.718968
metab_535	uridine	Sex hormones and modulators of the genital system	-0.275805	0.304463	-0.905875	0.774472
metab_100001806	o-cresol sulfate	Sex hormones and modulators of the genital system	-0.134646	0.299697	-0.449275	0.913078
metab_536	2'-deoxyuridine	Sex hormones and modulators of the genital system	-0.0753705	0.302215	-0.249393	0.959211
metab_100021208	4-vinylcatechol sulfate	Sex hormones and modulators of the genital system	0.155266	0.297848	0.521293	0.896415
metab_100004326	3-acetylphenol sulfate	Sex hormones and modulators of the genital system	0.305601	0.302641	1.00978	0.735099
metab_100004110	3-methylcatechol sulfate	Sex hormones and modulators of the genital system	0.409411	0.298477	1.37167	0.587575
metab_100020975	3-hydroxy-2-methylpyridine sulfate	Sex hormones and modulators of the genital system	0.662854	0.301724	2.19689	0.239159
metab_999911847	X - 11847	Sex hormones and modulators of the genital system	-0.0399373	0.303969	-0.131386	0.978198
metab_999911849	X - 11849	Sex hormones and modulators of the genital system	-0.253294	0.304198	-0.832664	0.801479
metab_999924418	X - 24418	Sex hormones and modulators of the genital system	-0.430679	0.30016	-1.43483	0.56061
metab_999925420	X - 25420	Sex hormones and modulators of the genital system	0.147691	0.290087	0.509126	0.899757
metab_100020515	2-naphthol sulfate	Urologicals	-0.184643	0.145263	-1.27109	0.62902
metab_100004326	3-acetylphenol sulfate	Urologicals	-0.0459604	0.146303	-0.314146	0.94603
metab_100001806	o-cresol sulfate	Urologicals	-0.177514	0.144728	-1.22654	0.648015
metab_100021208	4-vinylcatechol sulfate	Urologicals	-0.131983	0.143885	-0.917279	0.770677
metab_999924418	X - 24418	Urologicals	-0.0884315	0.145156	-0.609218	0.871992
metab_100002154	ergothioneine	Urologicals	-0.172454	0.146314	-1.17866	0.668798
metab_100020975	3-hydroxy-2-methylpyridine sulfate	Urologicals	-0.154446	0.14605	-1.05748	0.716918
metab_100006126	4-vinylguaiacol sulfate	Urologicals	-0.14304	0.143513	-0.996708	0.740751
metab_100004110	3-methylcatechol sulfate	Urologicals	-0.07218	0.144338	-0.500077	0.900821
metab_535	uridine	Urologicals	-0.222239	0.147019	-1.51164	0.525283
metab_536	2'-deoxyuridine	Urologicals	0.133259	0.145981	0.912856	0.772137
metab_999925420	X - 25420	Urologicals	-0.00981988	0.14019	-0.070047	0.987502
metab_999911847	X - 11847	Urologicals	-0.0216299	0.146881	-0.147261	0.977199
metab_999911849	X - 11849	Urologicals	-0.00205841	0.14704	-0.0139991	0.998244
metab_100020515	2-naphthol sulfate	Thyroid therapy	-0.235655	0.136139	-1.73099	0.427425
metab_100020975	3-hydroxy-2-methylpyridine sulfate	Thyroid therapy	-0.011781	0.137036	-0.0859703	0.985054
metab_100006126	4-vinylguaiacol sulfate	Thyroid therapy	-0.00699267	0.134648	-0.0519331	0.990645
metab_100002154	ergothioneine	Thyroid therapy	-0.459372	0.136578	-3.36345	0.0211123
metab_100021208	4-vinylcatechol sulfate	Thyroid therapy	0.0480066	0.13498	0.355658	0.935382
metab_535	uridine	Thyroid therapy	-0.167682	0.137925	-1.21575	0.652947
metab_100001806	o-cresol sulfate	Thyroid therapy	-0.103292	0.135784	-0.76071	0.82654
metab_536	2'-deoxyuridine	Thyroid therapy	-0.00223349	0.136953	-0.0163084	0.997774
metab_100004326	3-acetylphenol sulfate	Thyroid therapy	0.183387	0.137093	1.33768	0.601372
metab_100004110	3-methylcatechol sulfate	Thyroid therapy	-0.0891528	0.135347	-0.658696	0.859127
metab_999924418	X - 24418	Thyroid therapy	-0.178472	0.13604	-1.31191	0.612465
metab_999911847	X - 11847	Thyroid therapy	-0.308302	0.137421	-2.24349	0.223568
metab_999911849	X - 11849	Thyroid therapy	-0.299709	0.137586	-2.17834	0.245637
metab_999925420	X - 25420	Thyroid therapy	0.147136	0.131392	1.11982	0.691414
metab_100020515	2-naphthol sulfate	Immunosuppressive agents	-0.221801	0.256782	-0.863774	0.789034
metab_100002154	ergothioneine	Immunosuppressive agents	-0.224203	0.258611	-0.866952	0.787895
metab_535	uridine	Immunosuppressive agents	-0.329293	0.259861	-1.26718	0.630213
metab_536	2'-deoxyuridine	Immunosuppressive agents	0.0650142	0.258038	0.251956	0.958302
metab_100004326	3-acetylphenol sulfate	Immunosuppressive agents	0.211286	0.258445	0.81753	0.806738
metab_100021208	4-vinylcatechol sulfate	Immunosuppressive agents	0.0814556	0.25433	0.320276	0.944242
metab_100001806	o-cresol sulfate	Immunosuppressive agents	0.120254	0.255886	0.469953	0.907994
metab_100020975	3-hydroxy-2-methylpyridine sulfate	Immunosuppressive agents	0.403869	0.257906	1.56596	0.502715
metab_100006126	4-vinylguaiacol sulfate	Immunosuppressive agents	0.177462	0.253643	0.699652	0.845785
metab_999911847	X - 11847	Immunosuppressive agents	0.0499407	0.259534	0.192425	0.967916
metab_999925420	X - 25420	Immunosuppressive agents	0.324029	0.247514	1.30913	0.613339
metab_999911849	X - 11849	Immunosuppressive agents	0.00704284	0.259815	0.0271071	0.994952
metab_999924418	X - 24418	Immunosuppressive agents	0.0786888	0.25652	0.306755	0.947461
metab_100004110	3-methylcatechol sulfate	Immunosuppressive agents	0.337487	0.254862	1.3242	0.607369
metab_100020515	2-naphthol sulfate	Antiinflammatory and antirheumatic products	-0.0564183	0.094074	-0.599723	0.874094
metab_100020975	3-hydroxy-2-methylpyridine sulfate	Antiinflammatory and antirheumatic products	-0.102614	0.0945251	-1.08558	0.707302
metab_100004326	3-acetylphenol sulfate	Antiinflammatory and antirheumatic products	-0.25328	0.0943769	-2.68371	0.10439
metab_535	uridine	Antiinflammatory and antirheumatic products	-0.0935773	0.0952136	-0.982815	0.745099
metab_536	2'-deoxyuridine	Antiinflammatory and antirheumatic products	0.00944199	0.0945195	0.0998947	0.983085
metab_100001806	o-cresol sulfate	Antiinflammatory and antirheumatic products	-0.036183	0.0937318	-0.386027	0.927495
metab_100004110	3-methylcatechol sulfate	Antiinflammatory and antirheumatic products	-0.145366	0.0933242	-1.55764	0.50556
metab_100002154	ergothioneine	Antiinflammatory and antirheumatic products	-0.0153445	0.0947592	-0.161931	0.973507
metab_100021208	4-vinylcatechol sulfate	Antiinflammatory and antirheumatic products	-0.159567	0.0930347	-1.71514	0.434697
metab_999925420	X - 25420	Antiinflammatory and antirheumatic products	-0.0153926	0.0907338	-0.169645	0.972035
metab_999924418	X - 24418	Antiinflammatory and antirheumatic products	-0.206652	0.0937515	-2.20425	0.236751
metab_100006126	4-vinylguaiacol sulfate	Antiinflammatory and antirheumatic products	-0.121285	0.0928543	-1.30619	0.614395
metab_999911847	X - 11847	Antiinflammatory and antirheumatic products	-0.00584221	0.0950664	-0.0614539	0.988962
metab_999911849	X - 11849	Antiinflammatory and antirheumatic products	-0.0194219	0.0951663	-0.204084	0.965618
metab_100020515	2-naphthol sulfate	Drugs for treatment of bone diseases	0.00314306	0.190143	0.01653	0.997774
metab_100004326	3-acetylphenol sulfate	Drugs for treatment of bone diseases	0.269053	0.19119	1.40726	0.571673
metab_100002154	ergothioneine	Drugs for treatment of bone diseases	0.172378	0.191425	0.900499	0.776355
metab_535	uridine	Drugs for treatment of bone diseases	-0.130067	0.19246	-0.675815	0.852903
metab_100001806	o-cresol sulfate	Drugs for treatment of bone diseases	0.292737	0.18922	1.54708	0.510806
metab_536	2'-deoxyuridine	Drugs for treatment of bone diseases	-0.266006	0.190838	-1.39388	0.577973
metab_100020975	3-hydroxy-2-methylpyridine sulfate	Drugs for treatment of bone diseases	0.0812662	0.191112	0.425228	0.917548
metab_100021208	4-vinylcatechol sulfate	Drugs for treatment of bone diseases	0.0438066	0.188265	0.232685	0.962488
metab_999911847	X - 11847	Drugs for treatment of bone diseases	-0.0575281	0.192109	-0.299456	0.948726
metab_999911849	X - 11849	Drugs for treatment of bone diseases	0.0895347	0.192302	0.465593	0.908953
metab_100004110	3-methylcatechol sulfate	Drugs for treatment of bone diseases	0.314719	0.188564	1.66903	0.455691
metab_100006126	4-vinylguaiacol sulfate	Drugs for treatment of bone diseases	0.034293	0.187793	0.18261	0.969844
metab_999925420	X - 25420	Drugs for treatment of bone diseases	0.0256825	0.183362	0.140065	0.977956
metab_999924418	X - 24418	Drugs for treatment of bone diseases	0.122338	0.189854	0.644381	0.863429
metab_100020515	2-naphthol sulfate	Analgesics	0.130193	0.105245	1.23705	0.643979
metab_100002154	ergothioneine	Analgesics	-0.189832	0.105911	-1.79237	0.401625
metab_100021208	4-vinylcatechol sulfate	Analgesics	0.00875016	0.104283	0.083908	0.985402
metab_100001806	o-cresol sulfate	Analgesics	0.153411	0.104821	1.46355	0.546096
metab_100004326	3-acetylphenol sulfate	Analgesics	0.0611728	0.105982	0.5772	0.881341
metab_100020975	3-hydroxy-2-methylpyridine sulfate	Analgesics	0.0226625	0.105864	0.214072	0.96425
metab_100006126	4-vinylguaiacol sulfate	Analgesics	0.159149	0.103906	1.53166	0.518976
metab_999911847	X - 11847	Analgesics	-0.0974328	0.106372	-0.915965	0.77091
metab_100004110	3-methylcatechol sulfate	Analgesics	-0.0211929	0.10458	-0.202647	0.965782
metab_999911849	X - 11849	Analgesics	-0.172874	0.106395	-1.62483	0.476361
metab_999925420	X - 25420	Analgesics	0.101123	0.101518	0.996107	0.740998
metab_999924418	X - 24418	Analgesics	0.0605968	0.105165	0.57621	0.881458
metab_535	uridine	Analgesics	-0.283568	0.106272	-2.66833	0.108066
metab_536	2'-deoxyuridine	Analgesics	-0.203779	0.105617	-1.92941	0.3422
metab_100002154	ergothioneine	Anti-epileptics	-0.180206	0.250589	-0.71913	0.839625
metab_100021208	4-vinylcatechol sulfate	Anti-epileptics	-0.535031	0.245879	-2.176	0.246456
metab_100020975	3-hydroxy-2-methylpyridine sulfate	Anti-epileptics	-0.269174	0.25003	-1.07657	0.709435
metab_100001806	o-cresol sulfate	Anti-epileptics	-0.475696	0.247518	-1.92187	0.344767
metab_100004326	3-acetylphenol sulfate	Anti-epileptics	0.0560131	0.250473	0.223629	0.963075
metab_100004110	3-methylcatechol sulfate	Anti-epileptics	-0.289384	0.246973	-1.17172	0.671208
metab_999925420	X - 25420	Anti-epileptics	-0.241282	0.239889	-1.00581	0.736516
metab_535	uridine	Anti-epileptics	-0.513625	0.251471	-2.04249	0.297633
metab_100020515	2-naphthol sulfate	Anti-epileptics	-0.527773	0.24835	-2.12512	0.265258
metab_999924418	X - 24418	Anti-epileptics	-0.28892	0.248389	-1.16318	0.674302
metab_536	2'-deoxyuridine	Anti-epileptics	-0.0263556	0.250013	-0.105417	0.982599
metab_100006126	4-vinylguaiacol sulfate	Anti-epileptics	-0.25206	0.245684	-1.02595	0.727829
metab_999911847	X - 11847	Anti-epileptics	-0.787006	0.2503	-3.14425	0.0363803
metab_999911849	X - 11849	Anti-epileptics	-0.708752	0.250789	-2.82609	0.0774113
metab_100020975	3-hydroxy-2-methylpyridine sulfate	Psycholeptics	0.0683034	0.11017	0.619984	0.869113
metab_100001806	o-cresol sulfate	Psycholeptics	0.11654	0.109153	1.06767	0.712607
metab_100020515	2-naphthol sulfate	Psycholeptics	0.237157	0.10938	2.16819	0.249157
metab_100002154	ergothioneine	Psycholeptics	-0.243484	0.11015	-2.21048	0.234724
metab_100004110	3-methylcatechol sulfate	Psycholeptics	0.116349	0.108795	1.06944	0.711929
metab_100021208	4-vinylcatechol sulfate	Psycholeptics	0.107936	0.108491	0.994885	0.741264
metab_100006126	4-vinylguaiacol sulfate	Psycholeptics	0.190194	0.108112	1.75924	0.416474
metab_100004326	3-acetylphenol sulfate	Psycholeptics	0.143665	0.110239	1.30321	0.615331
metab_999911847	X - 11847	Psycholeptics	-0.0379817	0.110753	-0.34294	0.938537
metab_999911849	X - 11849	Psycholeptics	-0.0940465	0.11084	-0.848487	0.795954
metab_535	uridine	Psycholeptics	-0.175057	0.110851	-1.57921	0.495796
metab_536	2'-deoxyuridine	Psycholeptics	-0.230462	0.109896	-2.0971	0.276316
metab_999925420	X - 25420	Psycholeptics	0.29857	0.105316	2.83499	0.0758058
metab_999924418	X - 24418	Psycholeptics	0.0587053	0.109462	0.53631	0.891914
metab_100020975	3-hydroxy-2-methylpyridine sulfate	Psychoanaleptics	-0.0136686	0.111267	-0.122844	0.97985
metab_100020515	2-naphthol sulfate	Psychoanaleptics	0.0780483	0.110669	0.705242	0.844447
metab_100002154	ergothioneine	Psychoanaleptics	-0.346103	0.110977	-3.11868	0.0388533
metab_100004110	3-methylcatechol sulfate	Psychoanaleptics	-0.029682	0.109915	-0.270045	0.954963
metab_100004326	3-acetylphenol sulfate	Psychoanaleptics	0.0213622	0.111406	0.191751	0.967956
metab_100006126	4-vinylguaiacol sulfate	Psychoanaleptics	0.0529863	0.109317	0.484705	0.904469
metab_100001806	o-cresol sulfate	Psychoanaleptics	-0.0246538	0.110279	-0.223559	0.963075
metab_100021208	4-vinylcatechol sulfate	Psychoanaleptics	0.0529978	0.109592	0.48359	0.904799
metab_999911847	X - 11847	Psychoanaleptics	0.0294388	0.11184	0.263222	0.956364
metab_999911849	X - 11849	Psychoanaleptics	0.031314	0.111959	0.279691	0.952472
metab_999925420	X - 25420	Psychoanaleptics	0.092638	0.10671	0.868128	0.787325
metab_535	uridine	Psychoanaleptics	-0.250698	0.111804	-2.24231	0.224018
metab_536	2'-deoxyuridine	Psychoanaleptics	0.00821504	0.1112	0.073876	0.987406
metab_999924418	X - 24418	Psychoanaleptics	0.015558	0.110547	0.140736	0.977956
metab_100001806	o-cresol sulfate	Nasal preparations	-0.248577	0.148512	-1.67378	0.453526
metab_100020515	2-naphthol sulfate	Nasal preparations	-0.0750639	0.149247	-0.502951	0.90029
metab_100002154	ergothioneine	Nasal preparations	-0.202275	0.1502	-1.3467	0.596913
metab_100020975	3-hydroxy-2-methylpyridine sulfate	Nasal preparations	-0.108247	0.150001	-0.721643	0.838946
metab_100004326	3-acetylphenol sulfate	Nasal preparations	0.170614	0.150135	1.13641	0.68483
metab_100006126	4-vinylguaiacol sulfate	Nasal preparations	-0.144438	0.147356	-0.980194	0.746038
metab_100004110	3-methylcatechol sulfate	Nasal preparations	-0.313946	0.147906	-2.1226	0.266256
metab_100021208	4-vinylcatechol sulfate	Nasal preparations	-0.125367	0.147745	-0.848536	0.795952
metab_999911847	X - 11847	Nasal preparations	-0.145405	0.150748	-0.964556	0.752921
metab_999911849	X - 11849	Nasal preparations	-0.180984	0.150873	-1.19958	0.6602
metab_535	uridine	Nasal preparations	0.0380305	0.151111	0.251672	0.958302
metab_536	2'-deoxyuridine	Nasal preparations	0.0927861	0.14992	0.618904	0.869234
metab_999925420	X - 25420	Nasal preparations	-0.147681	0.143871	-1.02648	0.727494
metab_999924418	X - 24418	Nasal preparations	-0.00980926	0.149067	-0.0658045	0.988283
metab_100004110	3-methylcatechol sulfate	Anti-asthmatics	-0.0577609	0.111622	-0.517469	0.897114
metab_100002154	ergothioneine	Anti-asthmatics	-0.146781	0.113135	-1.29739	0.618553
metab_100021208	4-vinylcatechol sulfate	Anti-asthmatics	0.0985025	0.111276	0.885212	0.782228
metab_535	uridine	Anti-asthmatics	-0.155736	0.113718	-1.3695	0.588405
metab_100001806	o-cresol sulfate	Anti-asthmatics	-0.00569293	0.112004	-0.0508281	0.990809
metab_100004326	3-acetylphenol sulfate	Anti-asthmatics	0.0980467	0.113108	0.866843	0.787912
metab_536	2'-deoxyuridine	Anti-asthmatics	-0.168774	0.112819	-1.49597	0.531061
metab_100006126	4-vinylguaiacol sulfate	Anti-asthmatics	0.026923	0.111033	0.242477	0.960686
metab_999911847	X - 11847	Anti-asthmatics	-0.132126	0.113519	-1.16391	0.674117
metab_999925420	X - 25420	Anti-asthmatics	0.102354	0.10837	0.944487	0.761357
metab_999911849	X - 11849	Anti-asthmatics	-0.0697317	0.113692	-0.613338	0.870803
metab_100020515	2-naphthol sulfate	Anti-asthmatics	-0.130407	0.112353	-1.16069	0.67547
metab_999924418	X - 24418	Anti-asthmatics	0.00667636	0.112275	0.0594645	0.989305
metab_100020975	3-hydroxy-2-methylpyridine sulfate	Anti-asthmatics	0.0736239	0.112984	0.651633	0.861624
metab_100002154	ergothioneine	Antihistamines for systemic use	-0.193388	0.13446	-1.43826	0.558966
metab_536	2'-deoxyuridine	Antihistamines for systemic use	0.110972	0.134206	0.82688	0.803044
metab_100006126	4-vinylguaiacol sulfate	Antihistamines for systemic use	-0.244211	0.131776	-1.85322	0.375068
metab_100021208	4-vinylcatechol sulfate	Antihistamines for systemic use	-0.124894	0.132266	-0.944258	0.761357
metab_999911847	X - 11847	Antihistamines for systemic use	-0.19574	0.134892	-1.45109	0.551937
metab_999911849	X - 11849	Antihistamines for systemic use	-0.153512	0.135088	-1.13639	0.68483
metab_100020515	2-naphthol sulfate	Antihistamines for systemic use	-0.178805	0.133526	-1.33911	0.600545
metab_100004110	3-methylcatechol sulfate	Antihistamines for systemic use	-0.352342	0.132261	-2.66399	0.109312
metab_535	uridine	Antihistamines for systemic use	0.0306913	0.135292	0.226852	0.962914
metab_999924418	X - 24418	Antihistamines for systemic use	0.136523	0.133395	1.02345	0.729147
metab_100004326	3-acetylphenol sulfate	Antihistamines for systemic use	-0.175149	0.134391	-1.30327	0.615331
metab_100020975	3-hydroxy-2-methylpyridine sulfate	Antihistamines for systemic use	-0.196309	0.134196	-1.46286	0.546613
metab_999925420	X - 25420	Antihistamines for systemic use	-0.0441515	0.128866	-0.342615	0.938627
metab_100001806	o-cresol sulfate	Antihistamines for systemic use	-0.335443	0.132741	-2.52705	0.140476
metab_100021208	4-vinylcatechol sulfate	Ophtalmologicals	-0.0224648	0.117706	-0.190854	0.968127
metab_999911847	X - 11847	Ophtalmologicals	0.168628	0.120002	1.40521	0.572981
metab_999911849	X - 11849	Ophtalmologicals	0.175211	0.120122	1.45861	0.548736
metab_536	2'-deoxyuridine	Ophtalmologicals	-0.184651	0.119288	-1.54793	0.510491
metab_100004110	3-methylcatechol sulfate	Ophtalmologicals	-0.035006	0.118041	-0.296557	0.949742
metab_535	uridine	Ophtalmologicals	0.0279078	0.120351	0.231887	0.962737
metab_100004326	3-acetylphenol sulfate	Ophtalmologicals	-0.00693194	0.119645	-0.0579377	0.989664
metab_100002154	ergothioneine	Ophtalmologicals	0.0902222	0.119695	0.75377	0.827891
metab_100006126	4-vinylguaiacol sulfate	Ophtalmologicals	-0.0363686	0.117407	-0.309765	0.946935
metab_100020515	2-naphthol sulfate	Ophtalmologicals	-0.11269	0.118829	-0.948338	0.759913
metab_999924418	X - 24418	Ophtalmologicals	-0.205398	0.118555	-1.73252	0.426565
metab_100020975	3-hydroxy-2-methylpyridine sulfate	Ophtalmologicals	0.0432044	0.119488	0.36158	0.933477
metab_100001806	o-cresol sulfate	Ophtalmologicals	-0.100071	0.118395	-0.845231	0.797201
metab_999925420	X - 25420	Ophtalmologicals	-0.0591835	0.114626	-0.516317	0.897167
metab_100002154	ergothioneine	Statins; c10aa and c10ba combined	0.004644	0.0751096	0.0618297	0.988962
metab_535	uridine	Statins; c10aa and c10ba combined	0.00917674	0.0755026	0.121542	0.980124
metab_100020515	2-naphthol sulfate	Statins; c10aa and c10ba combined	0.0375195	0.0745694	0.503149	0.900233
metab_999924418	X - 24418	Statins; c10aa and c10ba combined	-0.0617509	0.0744554	-0.829367	0.802231
metab_536	2'-deoxyuridine	Statins; c10aa and c10ba combined	-0.0757455	0.0748831	-1.01152	0.734534
metab_100006126	4-vinylguaiacol sulfate	Statins; c10aa and c10ba combined	0.215696	0.0733605	2.94022	0.059193
metab_100001806	o-cresol sulfate	Statins; c10aa and c10ba combined	0.129976	0.0741927	1.75187	0.41853
metab_100021208	4-vinylcatechol sulfate	Statins; c10aa and c10ba combined	0.00146969	0.0738437	0.0199027	0.997091
metab_999911847	X - 11847	Statins; c10aa and c10ba combined	-0.111749	0.0752745	-1.48455	0.53661
metab_999911849	X - 11849	Statins; c10aa and c10ba combined	0.0227505	0.0754297	0.301612	0.948156
metab_999925420	X - 25420	Statins; c10aa and c10ba combined	0.0832178	0.0718739	1.15783	0.675924
metab_100004326	3-acetylphenol sulfate	Statins; c10aa and c10ba combined	0.153275	0.0749113	2.04609	0.296106
metab_100004110	3-methylcatechol sulfate	Statins; c10aa and c10ba combined	0.124158	0.0739577	1.67876	0.451669
metab_100020975	3-hydroxy-2-methylpyridine sulfate	Statins; c10aa and c10ba combined	0.253344	0.0745613	3.39779	0.0192202

## Sheet: Extended_Figure4b
Metabolite	CHEMICAL_NAME	Lifestyle	Beta	Se	zvalue	FDR
metab_535	uridine	education_label	0.0380403	0.038066	0.999325	0.510752
metab_535	uridine	Smoke_label	-0.172615	0.0472969	-3.64962	0.00198753
metab_535	uridine	Alcohol_gm_d	-0.00746682	0.00375179	-1.9902	0.13669
metab_535	uridine	BMI	-0.00869509	0.00719004	-1.20932	0.414894
metab_536	2'-deoxyuridine	education_label	-0.00707155	0.0377814	-0.18717	0.922569
metab_536	2'-deoxyuridine	Smoke_label	-0.11867	0.0470762	-2.52081	0.047471
metab_536	2'-deoxyuridine	Alcohol_gm_d	-0.0021641	0.00372845	-0.580429	0.729851
metab_536	2'-deoxyuridine	BMI	-0.0126839	0.00712724	-1.77964	0.191901
metab_100001806	o-cresol sulfate	education_label	-0.0620634	0.0374167	-1.65871	0.22836
metab_100001806	o-cresol sulfate	Smoke_label	0.585393	0.0431977	13.5515	1.11808e-35
metab_100001806	o-cresol sulfate	Alcohol_gm_d	0.00423347	0.00369552	1.14557	0.444776
metab_100001806	o-cresol sulfate	BMI	-0.0111472	0.00706986	-1.57672	0.258638
metab_100002154	ergothioneine	education_label	0.152559	0.0376151	4.05579	0.00050647
metab_100002154	ergothioneine	Smoke_label	-0.0185578	0.0473732	-0.391737	0.828463
metab_100002154	ergothioneine	Alcohol_gm_d	0.0252898	0.00365923	6.91122	3.83621e-10
metab_100002154	ergothioneine	BMI	-0.0248631	0.00712067	-3.49168	0.00335908
metab_100004110	3-methylcatechol sulfate	education_label	-0.0346352	0.0373284	-0.927851	0.547894
metab_100004110	3-methylcatechol sulfate	Smoke_label	0.307537	0.0456954	6.73016	1.18601e-09
metab_100004110	3-methylcatechol sulfate	Alcohol_gm_d	-0.00320926	0.00368445	-0.871028	0.579341
metab_100004110	3-methylcatechol sulfate	BMI	0.00127526	0.00705506	0.180759	0.923954
metab_100004326	3-acetylphenol sulfate	education_label	-0.0560095	0.0378263	-1.4807	0.297323
metab_100004326	3-acetylphenol sulfate	Smoke_label	0.237413	0.0467525	5.07808	7.90847e-06
metab_100004326	3-acetylphenol sulfate	Alcohol_gm_d	-0.00741075	0.00373031	-1.98663	0.13753
metab_100004326	3-acetylphenol sulfate	BMI	0.00205868	0.00715352	0.287785	0.87879
metab_100006126	4-vinylguaiacol sulfate	education_label	-0.108907	0.0370103	-2.9426	0.0163327
metab_100006126	4-vinylguaiacol sulfate	Smoke_label	0.444385	0.0443734	10.0147	2.46913e-20
metab_100006126	4-vinylguaiacol sulfate	Alcohol_gm_d	-0.00412171	0.0036657	-1.1244	0.455316
metab_100006126	4-vinylguaiacol sulfate	BMI	0.0127941	0.00700984	1.82516	0.178418
metab_100020515	2-naphthol sulfate	education_label	-0.0950164	0.0374685	-2.5359	0.0459969
metab_100020515	2-naphthol sulfate	Smoke_label	0.648359	0.0424949	15.2574	1.67603e-44
metab_100020515	2-naphthol sulfate	Alcohol_gm_d	0.00773635	0.00370172	2.08993	0.114521
metab_100020515	2-naphthol sulfate	BMI	-0.00375756	0.00709945	-0.529275	0.755733
metab_100020975	3-hydroxy-2-methylpyridine sulfate	education_label	-0.0247667	0.0378184	-0.654885	0.690783
metab_100020975	3-hydroxy-2-methylpyridine sulfate	Smoke_label	0.326655	0.0461862	7.07256	1.37395e-10
metab_100020975	3-hydroxy-2-methylpyridine sulfate	Alcohol_gm_d	-0.00402198	0.00373133	-1.07789	0.476169
metab_100020975	3-hydroxy-2-methylpyridine sulfate	BMI	0.00474502	0.00714481	0.664121	0.685828
metab_100021208	4-vinylcatechol sulfate	education_label	-0.0498309	0.0371835	-1.34013	0.355657
metab_100021208	4-vinylcatechol sulfate	Smoke_label	0.397569	0.0448627	8.86189	3.27379e-16
metab_100021208	4-vinylcatechol sulfate	Alcohol_gm_d	-0.00238201	0.00367238	-0.648629	0.693157
metab_100021208	4-vinylcatechol sulfate	BMI	-0.0102786	0.00702375	-1.4634	0.304309
metab_999911847	X - 11847	education_label	0.138067	0.0378145	3.65118	0.00198135
metab_999911847	X - 11847	Smoke_label	-0.106215	0.047445	-2.23869	0.0862965
metab_999911847	X - 11847	Alcohol_gm_d	-0.00273848	0.00375492	-0.729304	0.65293
metab_999911847	X - 11847	BMI	-0.0156871	0.007173	-2.18696	0.0949698
metab_999911849	X - 11849	education_label	0.131386	0.0378646	3.46989	0.00359165
metab_999911849	X - 11849	Smoke_label	-0.103489	0.047485	-2.1794	0.0962436
metab_999911849	X - 11849	Alcohol_gm_d	0.000669665	0.00375851	0.178173	0.924633
metab_999911849	X - 11849	BMI	-0.000157035	0.00719448	-0.0218271	0.991848
metab_999924418	X - 24418	education_label	-0.0442705	0.0375271	-1.17969	0.429535
metab_999924418	X - 24418	Smoke_label	0.10611	0.0468166	2.26651	0.0821418
metab_999924418	X - 24418	Alcohol_gm_d	0.00487167	0.00370329	1.3155	0.365996
metab_999924418	X - 24418	BMI	-0.0141306	0.00708111	-1.99553	0.135573
metab_999925420	X - 25420	education_label	-0.0690205	0.0362477	-1.90414	0.157125
metab_999925420	X - 25420	Smoke_label	0.1926	0.0449881	4.28113	0.00021982
metab_999925420	X - 25420	Alcohol_gm_d	-0.00786574	0.00357555	-2.19987	0.0922962
metab_999925420	X - 25420	BMI	-0.0126755	0.00684875	-1.85078	0.171433

## Sheet: Extended_Figure4c
Metabolite	CHEMICAL_NAME	Clinical_factors	Beta	Se	zvalue	FDR
metab_535	uridine	Hypertension_label	-0.00931149	0.0628	-0.148272	0.936243
metab_535	uridine	SysBP	-0.00325808	0.00171801	-1.89643	0.170449
metab_535	uridine	DiasBP	-0.00396746	0.00292451	-1.35662	0.347059
metab_535	uridine	Diabetes2	-0.211106	0.128945	-1.63718	0.247186
metab_536	2'-deoxyuridine	Hypertension_label	-0.0716513	0.0622634	-1.15078	0.435562
metab_536	2'-deoxyuridine	SysBP	0.000315711	0.00170727	0.184921	0.920129
metab_536	2'-deoxyuridine	DiasBP	0.00419517	0.00290097	1.44613	0.312489
metab_536	2'-deoxyuridine	Diabetes2	-0.445866	0.127344	-3.50127	0.00424097
metab_100001806	o-cresol sulfate	Hypertension_label	0.0112254	0.06178	0.1817	0.921161
metab_100001806	o-cresol sulfate	SysBP	-0.00394458	0.00168863	-2.33597	0.0781685
metab_100001806	o-cresol sulfate	DiasBP	-0.00718372	0.002871	-2.50217	0.0556509
metab_100001806	o-cresol sulfate	Diabetes2	0.353776	0.126543	2.7957	0.0286735
metab_100002154	ergothioneine	Hypertension_label	-0.101144	0.0624333	-1.62004	0.253273
metab_100002154	ergothioneine	SysBP	-0.00675401	0.00170029	-3.97227	0.000957008
metab_100002154	ergothioneine	DiasBP	-0.00953719	0.00289868	-3.29018	0.00797829
metab_100002154	ergothioneine	Diabetes2	-0.273611	0.128237	-2.13364	0.113415
metab_100004110	3-methylcatechol sulfate	Hypertension_label	0.0564965	0.061555	0.917822	0.542603
metab_100004110	3-methylcatechol sulfate	SysBP	-0.00534919	0.0016794	-3.18518	0.0106752
metab_100004110	3-methylcatechol sulfate	DiasBP	-0.00764128	0.00286046	-2.67134	0.0381565
metab_100004110	3-methylcatechol sulfate	Diabetes2	0.414304	0.125952	3.28938	0.00798485
metab_100004326	3-acetylphenol sulfate	Hypertension_label	0.0926915	0.0623751	1.48603	0.29832
metab_100004326	3-acetylphenol sulfate	SysBP	-0.00373105	0.00170721	-2.18547	0.102682
metab_100004326	3-acetylphenol sulfate	DiasBP	-0.00625139	0.00290389	-2.15276	0.109469
metab_100004326	3-acetylphenol sulfate	Diabetes2	0.459254	0.127584	3.59961	0.00311859
metab_100006126	4-vinylguaiacol sulfate	Hypertension_label	0.114149	0.0611798	1.8658	0.178486
metab_100006126	4-vinylguaiacol sulfate	SysBP	-0.00378989	0.00167523	-2.26231	0.0896989
metab_100006126	4-vinylguaiacol sulfate	DiasBP	-0.00661293	0.00284895	-2.32118	0.0810531
metab_100006126	4-vinylguaiacol sulfate	Diabetes2	0.628868	0.124482	5.0519	1.42933e-05
metab_100020515	2-naphthol sulfate	Hypertension_label	-0.0756941	0.0619305	-1.22224	0.405334
metab_100020515	2-naphthol sulfate	SysBP	-0.00340792	0.00169505	-2.01051	0.140082
metab_100020515	2-naphthol sulfate	DiasBP	-0.00514529	0.0028842	-1.78396	0.20346
metab_100020515	2-naphthol sulfate	Diabetes2	-0.0542345	0.1274	-0.425703	0.794235
metab_100020975	3-hydroxy-2-methylpyridine sulfate	Hypertension_label	0.114648	0.0622748	1.84101	0.185275
metab_100020975	3-hydroxy-2-methylpyridine sulfate	SysBP	-0.0039526	0.00170494	-2.31833	0.0813259
metab_100020975	3-hydroxy-2-methylpyridine sulfate	DiasBP	-0.00545264	0.00290237	-1.87869	0.175078
metab_100020975	3-hydroxy-2-methylpyridine sulfate	Diabetes2	0.664902	0.126582	5.25272	5.70669e-06
metab_100021208	4-vinylcatechol sulfate	Hypertension_label	-0.0445445	0.0613527	-0.72604	0.645686
metab_100021208	4-vinylcatechol sulfate	SysBP	-0.00414259	0.00167683	-2.4705	0.0594621
metab_100021208	4-vinylcatechol sulfate	DiasBP	-0.0077546	0.00285027	-2.72065	0.034114
metab_100021208	4-vinylcatechol sulfate	Diabetes2	0.206785	0.126003	1.64111	0.246556
metab_999911847	X - 11847	Hypertension_label	-0.0113452	0.0627497	-0.180801	0.921161
metab_999911847	X - 11847	SysBP	-0.0024161	0.00171796	-1.40637	0.327081
metab_999911847	X - 11847	DiasBP	-0.00314954	0.00292313	-1.07746	0.46421
metab_999911847	X - 11847	Diabetes2	-0.28335	0.12871	-2.20146	0.100159
metab_999911849	X - 11849	Hypertension_label	0.0977684	0.0627232	1.55873	0.27271
metab_999911849	X - 11849	SysBP	0.000364283	0.00172078	0.211697	0.906476
metab_999911849	X - 11849	DiasBP	0.00170333	0.00292637	0.582061	0.717564
metab_999911849	X - 11849	Diabetes2	-0.221963	0.128917	-1.72175	0.220995
metab_999924418	X - 24418	Hypertension_label	0.0848003	0.0618679	1.37067	0.341574
metab_999924418	X - 24418	SysBP	0.0011456	0.00169654	0.675259	0.67118
metab_999924418	X - 24418	DiasBP	0.00368712	0.00288393	1.2785	0.380443
metab_999924418	X - 24418	Diabetes2	-0.0298645	0.127302	-0.234595	0.895438
metab_999925420	X - 25420	Hypertension_label	0.059488	0.0598474	0.993996	0.504683
metab_999925420	X - 25420	SysBP	-0.0021623	0.00163943	-1.31893	0.363765
metab_999925420	X - 25420	DiasBP	-0.000625275	0.00279067	-0.224059	0.900955
metab_999925420	X - 25420	Diabetes2	-0.0707327	0.123076	-0.574706	0.718906
