# Supplementary material for: The blood metabolome of brain health in midlife and influences of genes, microbiome and exposome
Source: Nat Aging. 2026 Jun 24;6(7):1452–67. doi: 10.1038/s43587-026-01149-4 (PMC13375541; doi:10.1038/s43587-026-01149-4)
Supplement: Supplementary file 13 — Statistical Source Data. [file 43587_2026_1149_MOESM13_ESM.xlsx]

## Sheet: Extended_Figure5a
Metabolite	CHEMICAL_NAME	medication_names	Beta	Se	zvalue	FDR
metab_100001145	3-hydroxysebacate	Antacids	0.121486	0.074274	1.63564	0.471261
metab_100015788	sphingomyelin (d18:2/18:1)*	Antacids	-0.140331	0.0739495	-1.89766	0.355223
metab_100015789	sphingomyelin (d18:2/24:2)*	Antacids	-0.150692	0.0732245	-2.05794	0.291106
metab_197	S-adenosylhomocysteine (SAH)	Antacids	0.179977	0.0719999	2.49969	0.14779
metab_999911787	X - 11787	Antacids	-0.0756907	0.0771623	-0.980928	0.745948
metab_999926107	X - 26107	Antacids	-0.0525346	0.0731718	-0.717962	0.840323
metab_100001925	cyclo(leu-pro)	Antacids	0.164643	0.0767859	2.14419	0.258296
metab_100006292	sphingomyelin (d18:1/20:1, d18:2/20:0)*	Antacids	-0.22072	0.0726811	-3.03683	0.0474674
metab_100002769	argininate*	Antacids	0.0297882	0.0765764	0.389	0.926493
metab_100009271	(S)-3-hydroxybutyrylcarnitine	Antacids	0.0984422	0.0760783	1.29396	0.619875
metab_100019801	3-hydroxyoleoylcarnitine	Antacids	-0.0773022	0.0748707	-1.03248	0.725159
metab_100020261	glutamine conjugate of C6H10O2 (1)*	Antacids	0.128419	0.076096	1.68759	0.447569
metab_100020262	glutamine conjugate of C6H10O2 (2)*	Antacids	0.105005	0.0761297	1.3793	0.583965
metab_100001106	1,3-dimethylurate	Antacids	-0.0879356	0.0767769	-1.14534	0.680919
metab_100001397	1,3,7-trimethylurate	Antacids	-0.0505776	0.0769508	-0.657271	0.859605
metab_100020825	3-hydroxyhexanoylcarnitine (1)	Antacids	0.0693444	0.0756779	0.91631	0.77091
metab_100000269	glycerophosphorylcholine (GPC)	Antacids	-0.144788	0.0772519	-1.87424	0.366221
metab_100000437	theophylline	Antacids	-0.0782287	0.0776429	-1.00755	0.735911
metab_849	caffeine	Antacids	-0.0319463	0.0775121	-0.412146	0.921206
metab_100000453	paraxanthine	Antacids	-0.0981252	0.0771584	-1.27174	0.62897
metab_100020414	6-bromotryptophan	Antacids	-0.0538892	0.0777651	-0.692974	0.847509
metab_100020421	N-lactoyltyrosine	Antacids	0.275464	0.0753801	3.65433	0.00892377
metab_100001145	3-hydroxysebacate	Antispasmodic and anticholinergic agents and propulsives	-0.123753	0.227034	-0.545086	0.889446
metab_100020262	glutamine conjugate of C6H10O2 (2)*	Antispasmodic and anticholinergic agents and propulsives	0.201064	0.232573	0.864522	0.788735
metab_100020414	6-bromotryptophan	Antispasmodic and anticholinergic agents and propulsives	0.223014	0.237395	0.93942	0.76364
metab_100020261	glutamine conjugate of C6H10O2 (1)*	Antispasmodic and anticholinergic agents and propulsives	0.213007	0.232563	0.915909	0.77091
metab_100001925	cyclo(leu-pro)	Antispasmodic and anticholinergic agents and propulsives	-0.0641395	0.234948	-0.272994	0.953922
metab_100001397	1,3,7-trimethylurate	Antispasmodic and anticholinergic agents and propulsives	-0.398211	0.234685	-1.69679	0.443515
metab_100020421	N-lactoyltyrosine	Antispasmodic and anticholinergic agents and propulsives	0.0597926	0.231591	0.258182	0.957706
metab_100015788	sphingomyelin (d18:2/18:1)*	Antispasmodic and anticholinergic agents and propulsives	0.067682	0.226163	0.299262	0.948726
metab_100000269	glycerophosphorylcholine (GPC)	Antispasmodic and anticholinergic agents and propulsives	0.129411	0.236229	0.547821	0.888868
metab_100015789	sphingomyelin (d18:2/24:2)*	Antispasmodic and anticholinergic agents and propulsives	0.0122726	0.224021	0.0547831	0.989964
metab_100006292	sphingomyelin (d18:1/20:1, d18:2/20:0)*	Antispasmodic and anticholinergic agents and propulsives	-0.226445	0.222769	-1.0165	0.731738
metab_999911787	X - 11787	Antispasmodic and anticholinergic agents and propulsives	-0.0415276	0.235703	-0.176186	0.971082
metab_100020825	3-hydroxyhexanoylcarnitine (1)	Antispasmodic and anticholinergic agents and propulsives	0.167726	0.231102	0.725769	0.837558
metab_100000437	theophylline	Antispasmodic and anticholinergic agents and propulsives	-0.344074	0.236946	-1.45212	0.5516
metab_100009271	(S)-3-hydroxybutyrylcarnitine	Antispasmodic and anticholinergic agents and propulsives	0.101766	0.232452	0.437795	0.915162
metab_197	S-adenosylhomocysteine (SAH)	Antispasmodic and anticholinergic agents and propulsives	0.408524	0.220126	1.85586	0.374108
metab_100000453	paraxanthine	Antispasmodic and anticholinergic agents and propulsives	-0.349024	0.235524	-1.4819	0.537857
metab_100019801	3-hydroxyoleoylcarnitine	Antispasmodic and anticholinergic agents and propulsives	0.0479284	0.228713	0.209557	0.964343
metab_100002769	argininate*	Antispasmodic and anticholinergic agents and propulsives	0.0132997	0.233827	0.0568784	0.989682
metab_100001106	1,3-dimethylurate	Antispasmodic and anticholinergic agents and propulsives	-0.440279	0.234179	-1.88009	0.363553
metab_849	caffeine	Antispasmodic and anticholinergic agents and propulsives	-0.243992	0.236569	-1.03138	0.725546
metab_999926107	X - 26107	Antispasmodic and anticholinergic agents and propulsives	0.0566477	0.223463	0.253499	0.957858
metab_100015788	sphingomyelin (d18:2/18:1)*	Laxatives	-0.0160881	0.163771	-0.0982356	0.983387
metab_100015789	sphingomyelin (d18:2/24:2)*	Laxatives	-0.0566072	0.162205	-0.348986	0.936964
metab_100020261	glutamine conjugate of C6H10O2 (1)*	Laxatives	0.00598276	0.168466	0.0355132	0.993856
metab_100020262	glutamine conjugate of C6H10O2 (2)*	Laxatives	0.129073	0.168419	0.76638	0.824328
metab_100001145	3-hydroxysebacate	Laxatives	0.0188652	0.164418	0.114739	0.98107
metab_100020421	N-lactoyltyrosine	Laxatives	0.0839876	0.167681	0.500878	0.900597
metab_100019801	3-hydroxyoleoylcarnitine	Laxatives	0.111036	0.16558	0.670589	0.85528
metab_999911787	X - 11787	Laxatives	-0.0118666	0.170675	-0.0695272	0.987502
metab_100001106	1,3-dimethylurate	Laxatives	-0.230308	0.169704	-1.35712	0.593113
metab_100020414	6-bromotryptophan	Laxatives	-0.0190205	0.171969	-0.110605	0.98171
metab_100001925	cyclo(leu-pro)	Laxatives	-0.00785014	0.170132	-0.0461414	0.99129
metab_100020825	3-hydroxyhexanoylcarnitine (1)	Laxatives	0.0719564	0.167368	0.429929	0.91685
metab_100002769	argininate*	Laxatives	-0.16091	0.169243	-0.950764	0.758577
metab_100001397	1,3,7-trimethylurate	Laxatives	-0.106238	0.170134	-0.624434	0.868333
metab_100000269	glycerophosphorylcholine (GPC)	Laxatives	0.255007	0.170899	1.49215	0.533256
metab_197	S-adenosylhomocysteine (SAH)	Laxatives	-0.158701	0.159577	-0.994506	0.741264
metab_849	caffeine	Laxatives	-0.0652279	0.171374	-0.380618	0.929009
metab_100000453	paraxanthine	Laxatives	-0.299462	0.170472	-1.75666	0.416927
metab_100009271	(S)-3-hydroxybutyrylcarnitine	Laxatives	0.0262822	0.168332	0.156133	0.974834
metab_100000437	theophylline	Laxatives	-0.192975	0.171641	-1.1243	0.689456
metab_999926107	X - 26107	Laxatives	0.0863135	0.161793	0.53348	0.892858
metab_100006292	sphingomyelin (d18:1/20:1, d18:2/20:0)*	Laxatives	-0.0906784	0.161362	-0.561958	0.885907
metab_100001925	cyclo(leu-pro)	Antidiabetic therapy	0.353206	0.127961	2.76027	0.0888596
metab_100020825	3-hydroxyhexanoylcarnitine (1)	Antidiabetic therapy	0.693017	0.124543	5.56447	3.58582e-06
metab_100000269	glycerophosphorylcholine (GPC)	Antidiabetic therapy	-0.612009	0.127761	-4.79025	0.000135864
metab_197	S-adenosylhomocysteine (SAH)	Antidiabetic therapy	0.443845	0.119736	3.70685	0.00749067
metab_100000437	theophylline	Antidiabetic therapy	-0.126985	0.129575	-0.980014	0.746144
metab_849	caffeine	Antidiabetic therapy	0.149928	0.129282	1.15969	0.675686
metab_100000453	paraxanthine	Antidiabetic therapy	-0.112388	0.128815	-0.872477	0.785897
metab_100020414	6-bromotryptophan	Antidiabetic therapy	-0.64409	0.128294	-5.02041	4.91367e-05
metab_100020261	glutamine conjugate of C6H10O2 (1)*	Antidiabetic therapy	0.612537	0.125766	4.87045	9.56088e-05
metab_100006292	sphingomyelin (d18:1/20:1, d18:2/20:0)*	Antidiabetic therapy	-0.699806	0.119912	-5.83601	8.82039e-07
metab_100002769	argininate*	Antidiabetic therapy	0.142599	0.127726	1.11644	0.692591
metab_100015788	sphingomyelin (d18:2/18:1)*	Antidiabetic therapy	-0.641416	0.122043	-5.25566	1.63863e-05
metab_999911787	X - 11787	Antidiabetic therapy	0.159777	0.128735	1.24113	0.642004
metab_100020262	glutamine conjugate of C6H10O2 (2)*	Antidiabetic therapy	0.693069	0.125372	5.52809	4.29841e-06
metab_100015789	sphingomyelin (d18:2/24:2)*	Antidiabetic therapy	-0.996518	0.118569	-8.40457	6.86374e-14
metab_100020421	N-lactoyltyrosine	Antidiabetic therapy	1.53492	0.117511	13.0619	1.24828e-32
metab_100019801	3-hydroxyoleoylcarnitine	Antidiabetic therapy	0.299931	0.124669	2.40581	0.174141
metab_999926107	X - 26107	Antidiabetic therapy	0.554791	0.12095	4.58695	0.000319408
metab_100001145	3-hydroxysebacate	Antidiabetic therapy	1.14593	0.119029	9.62724	3.78468e-18
metab_100001106	1,3-dimethylurate	Antidiabetic therapy	-0.161018	0.128111	-1.25687	0.634563
metab_100001397	1,3,7-trimethylurate	Antidiabetic therapy	0.200856	0.128295	1.56558	0.502901
metab_100009271	(S)-3-hydroxybutyrylcarnitine	Antidiabetic therapy	1.27215	0.120927	10.52	1.51457e-21
metab_100020825	3-hydroxyhexanoylcarnitine (1)	Vitamins	0.126245	0.06862	1.83977	0.381514
metab_100015788	sphingomyelin (d18:2/18:1)*	Vitamins	-0.0898276	0.0671899	-1.33692	0.60181
metab_100015789	sphingomyelin (d18:2/24:2)*	Vitamins	-0.0539478	0.0665862	-0.810195	0.810353
metab_197	S-adenosylhomocysteine (SAH)	Vitamins	-0.0962013	0.0654882	-1.46899	0.543738
metab_999911787	X - 11787	Vitamins	0.0639604	0.0700537	0.91302	0.772087
metab_100000269	glycerophosphorylcholine (GPC)	Vitamins	0.045049	0.0702329	0.641423	0.864004
metab_100019801	3-hydroxyoleoylcarnitine	Vitamins	0.129048	0.0678879	1.9009	0.353773
metab_100000437	theophylline	Vitamins	-0.0505549	0.0705023	-0.717067	0.840721
metab_849	caffeine	Vitamins	-0.0420719	0.0703608	-0.597945	0.87461
metab_100000453	paraxanthine	Vitamins	-0.0579273	0.0700766	-0.826628	0.803123
metab_100001397	1,3,7-trimethylurate	Vitamins	-0.0249894	0.0698675	-0.357669	0.934825
metab_100020414	6-bromotryptophan	Vitamins	0.115154	0.0705243	1.63283	0.472771
metab_100020261	glutamine conjugate of C6H10O2 (1)*	Vitamins	0.173507	0.0689691	2.51572	0.143299
metab_100002769	argininate*	Vitamins	-0.136503	0.0693965	-1.967	0.328347
metab_100020262	glutamine conjugate of C6H10O2 (2)*	Vitamins	0.217687	0.0688511	3.16171	0.0348432
metab_100020421	N-lactoyltyrosine	Vitamins	-0.059587	0.0688354	-0.865644	0.788205
metab_999926107	X - 26107	Vitamins	0.0588842	0.0664184	0.886564	0.781712
metab_100001925	cyclo(leu-pro)	Vitamins	-0.102732	0.0697872	-1.47208	0.542593
metab_100009271	(S)-3-hydroxybutyrylcarnitine	Vitamins	0.188337	0.0688781	2.73435	0.0937149
metab_100001106	1,3-dimethylurate	Vitamins	-0.0484402	0.0697268	-0.694714	0.846884
metab_100001145	3-hydroxysebacate	Vitamins	0.125907	0.0674017	1.86801	0.368824
metab_100006292	sphingomyelin (d18:1/20:1, d18:2/20:0)*	Vitamins	-0.028949	0.0662607	-0.436896	0.915516
metab_100020825	3-hydroxyhexanoylcarnitine (1)	Mineral supplements	0.00838293	0.101766	0.0823744	0.985736
metab_197	S-adenosylhomocysteine (SAH)	Mineral supplements	0.0144919	0.0970652	0.149301	0.976847
metab_100001925	cyclo(leu-pro)	Mineral supplements	-0.0826522	0.103407	-0.799287	0.814341
metab_999911787	X - 11787	Mineral supplements	-0.00589581	0.103769	-0.0568169	0.989682
metab_100019801	3-hydroxyoleoylcarnitine	Mineral supplements	0.0612183	0.100674	0.608083	0.872377
metab_100002769	argininate*	Mineral supplements	0.0608499	0.102925	0.591208	0.877053
metab_100015788	sphingomyelin (d18:2/18:1)*	Mineral supplements	-0.00901188	0.0995708	-0.0905072	0.984547
metab_100015789	sphingomyelin (d18:2/24:2)*	Mineral supplements	-0.0985182	0.0985779	-0.999395	0.739946
metab_100000269	glycerophosphorylcholine (GPC)	Mineral supplements	0.0613701	0.103996	0.590118	0.877154
metab_849	caffeine	Mineral supplements	0.00515007	0.1042	0.0494248	0.990924
metab_100020421	N-lactoyltyrosine	Mineral supplements	-0.148574	0.101858	-1.45863	0.548736
metab_100020414	6-bromotryptophan	Mineral supplements	-0.220902	0.104336	-2.11721	0.267844
metab_100000453	paraxanthine	Mineral supplements	0.018671	0.103794	0.179886	0.970192
metab_100001397	1,3,7-trimethylurate	Mineral supplements	-0.0451796	0.103449	-0.436732	0.915516
metab_100000437	theophylline	Mineral supplements	0.046151	0.104408	0.442025	0.914266
metab_100001145	3-hydroxysebacate	Mineral supplements	0.10268	0.0999152	1.02768	0.726683
metab_100009271	(S)-3-hydroxybutyrylcarnitine	Mineral supplements	0.0626445	0.102327	0.612199	0.871105
metab_100006292	sphingomyelin (d18:1/20:1, d18:2/20:0)*	Mineral supplements	-0.0907691	0.0980811	-0.925449	0.767359
metab_999926107	X - 26107	Mineral supplements	-0.0529118	0.0983682	-0.537895	0.891264
metab_100001106	1,3-dimethylurate	Mineral supplements	0.0376401	0.103261	0.364514	0.932397
metab_100020261	glutamine conjugate of C6H10O2 (1)*	Mineral supplements	0.0744366	0.1024	0.726921	0.836649
metab_100020262	glutamine conjugate of C6H10O2 (2)*	Mineral supplements	0.0826651	0.102394	0.807326	0.811058
metab_100019801	3-hydroxyoleoylcarnitine	Antithrombotic agents	0.0960381	0.0831988	1.15432	0.67698
metab_100020825	3-hydroxyhexanoylcarnitine (1)	Antithrombotic agents	0.230382	0.0838426	2.74779	0.0912986
metab_100015788	sphingomyelin (d18:2/18:1)*	Antithrombotic agents	-0.124468	0.0822359	-1.51355	0.524806
metab_100015789	sphingomyelin (d18:2/24:2)*	Antithrombotic agents	-0.265692	0.0811336	-3.27475	0.0265954
metab_197	S-adenosylhomocysteine (SAH)	Antithrombotic agents	0.236588	0.0799249	2.96012	0.0565374
metab_100002769	argininate*	Antithrombotic agents	0.119678	0.0850319	1.40745	0.571601
metab_999911787	X - 11787	Antithrombotic agents	0.0116982	0.0857941	0.136352	0.977956
metab_100001145	3-hydroxysebacate	Antithrombotic agents	0.249439	0.0822953	3.03103	0.0481756
metab_100020261	glutamine conjugate of C6H10O2 (1)*	Antithrombotic agents	0.0596131	0.0846644	0.70411	0.844623
metab_100020262	glutamine conjugate of C6H10O2 (2)*	Antithrombotic agents	0.0919837	0.084637	1.0868	0.706804
metab_100001106	1,3-dimethylurate	Antithrombotic agents	-0.0243123	0.0853771	-0.284763	0.951524
metab_100000269	glycerophosphorylcholine (GPC)	Antithrombotic agents	-0.146192	0.0858803	-1.70228	0.441187
metab_100001397	1,3,7-trimethylurate	Antithrombotic agents	0.155484	0.0854055	1.82053	0.38964
metab_100000437	theophylline	Antithrombotic agents	0.0378506	0.0863235	0.438474	0.914922
metab_849	caffeine	Antithrombotic agents	0.0921704	0.0861053	1.07044	0.711929
metab_100001925	cyclo(leu-pro)	Antithrombotic agents	0.056484	0.0855043	0.660597	0.858474
metab_100000453	paraxanthine	Antithrombotic agents	0.0411456	0.0858076	0.47951	0.905622
metab_100020414	6-bromotryptophan	Antithrombotic agents	-0.140721	0.0863377	-1.62989	0.473854
metab_100009271	(S)-3-hydroxybutyrylcarnitine	Antithrombotic agents	0.250002	0.08427	2.96668	0.0557805
metab_100020421	N-lactoyltyrosine	Antithrombotic agents	0.269846	0.0838926	3.21657	0.0306397
metab_999926107	X - 26107	Antithrombotic agents	0.168671	0.0811763	2.07783	0.284071
metab_100006292	sphingomyelin (d18:1/20:1, d18:2/20:0)*	Antithrombotic agents	-0.0982056	0.0810692	-1.21138	0.655069
metab_197	S-adenosylhomocysteine (SAH)	Antianemic preparations	0.127462	0.177432	0.71837	0.840262
metab_100020825	3-hydroxyhexanoylcarnitine (1)	Antianemic preparations	-0.135745	0.186023	-0.729723	0.835619
metab_100015788	sphingomyelin (d18:2/18:1)*	Antianemic preparations	0.111549	0.182023	0.612831	0.870977
metab_100015789	sphingomyelin (d18:2/24:2)*	Antianemic preparations	0.307685	0.180077	1.70863	0.437712
metab_999926107	X - 26107	Antianemic preparations	-0.0899973	0.179859	-0.500378	0.900726
metab_100002769	argininate*	Antianemic preparations	-0.0767195	0.188203	-0.407643	0.92205
metab_100020414	6-bromotryptophan	Antianemic preparations	0.0725042	0.191156	0.379294	0.92914
metab_100019801	3-hydroxyoleoylcarnitine	Antianemic preparations	0.0177822	0.184103	0.0965882	0.983485
metab_100020261	glutamine conjugate of C6H10O2 (1)*	Antianemic preparations	-0.0502852	0.187267	-0.268521	0.955116
metab_100001925	cyclo(leu-pro)	Antianemic preparations	0.210384	0.189016	1.11305	0.694251
metab_999911787	X - 11787	Antianemic preparations	-0.0589693	0.189721	-0.310821	0.946836
metab_100020262	glutamine conjugate of C6H10O2 (2)*	Antianemic preparations	0.00442035	0.187273	0.0236038	0.995956
metab_100020421	N-lactoyltyrosine	Antianemic preparations	0.279337	0.186226	1.49999	0.529678
metab_849	caffeine	Antianemic preparations	-0.0583589	0.19051	-0.30633	0.947466
metab_100001397	1,3,7-trimethylurate	Antianemic preparations	0.0409596	0.189158	0.216536	0.963856
metab_100000269	glycerophosphorylcholine (GPC)	Antianemic preparations	0.114334	0.190145	0.601302	0.873615
metab_100000437	theophylline	Antianemic preparations	0.0447486	0.190911	0.234395	0.962176
metab_100001106	1,3-dimethylurate	Antianemic preparations	0.192741	0.188721	1.0213	0.729568
metab_100009271	(S)-3-hydroxybutyrylcarnitine	Antianemic preparations	-0.0623699	0.187117	-0.333321	0.941145
metab_100006292	sphingomyelin (d18:1/20:1, d18:2/20:0)*	Antianemic preparations	0.00390474	0.179403	0.0217652	0.996424
metab_100001145	3-hydroxysebacate	Antianemic preparations	0.0886659	0.182754	0.485164	0.904299
metab_100000453	paraxanthine	Antianemic preparations	0.121682	0.189742	0.641304	0.864004
metab_197	S-adenosylhomocysteine (SAH)	Cardiac therapy	0.407814	0.144458	2.82307	0.0779733
metab_100020825	3-hydroxyhexanoylcarnitine (1)	Cardiac therapy	0.179926	0.151919	1.18436	0.666495
metab_100015789	sphingomyelin (d18:2/24:2)*	Cardiac therapy	-0.19275	0.147206	-1.30938	0.613199
metab_100015788	sphingomyelin (d18:2/18:1)*	Cardiac therapy	-0.147325	0.148671	-0.990947	0.743011
metab_100019801	3-hydroxyoleoylcarnitine	Cardiac therapy	0.108569	0.150377	0.721979	0.838919
metab_100002769	argininate*	Cardiac therapy	-0.0188849	0.153773	-0.12281	0.97985
metab_100000269	glycerophosphorylcholine (GPC)	Cardiac therapy	-0.137517	0.155318	-0.885389	0.782228
metab_100020414	6-bromotryptophan	Cardiac therapy	0.0556846	0.156176	0.356551	0.93516
metab_100020261	glutamine conjugate of C6H10O2 (1)*	Cardiac therapy	0.181999	0.152901	1.1903	0.664249
metab_100020262	glutamine conjugate of C6H10O2 (2)*	Cardiac therapy	0.108852	0.152966	0.711606	0.841683
metab_100000437	theophylline	Cardiac therapy	0.229649	0.15582	1.47381	0.542089
metab_849	caffeine	Cardiac therapy	0.161254	0.155576	1.0365	0.724118
metab_100020421	N-lactoyltyrosine	Cardiac therapy	0.459071	0.151656	3.02705	0.0485581
metab_100000453	paraxanthine	Cardiac therapy	0.171398	0.154961	1.10608	0.698389
metab_100001925	cyclo(leu-pro)	Cardiac therapy	0.29795	0.154246	1.93165	0.341423
metab_100001397	1,3,7-trimethylurate	Cardiac therapy	0.211781	0.15441	1.37155	0.587575
metab_999926107	X - 26107	Cardiac therapy	0.175051	0.146865	1.19192	0.663446
metab_100006292	sphingomyelin (d18:1/20:1, d18:2/20:0)*	Cardiac therapy	-0.108434	0.146535	-0.739988	0.832374
metab_100001145	3-hydroxysebacate	Cardiac therapy	0.207571	0.149192	1.3913	0.578825
metab_999911787	X - 11787	Cardiac therapy	-0.0540019	0.155001	-0.348397	0.937082
metab_100009271	(S)-3-hydroxybutyrylcarnitine	Cardiac therapy	0.316149	0.152576	2.07208	0.286231
metab_100001106	1,3-dimethylurate	Cardiac therapy	0.116481	0.15422	0.755291	0.827648
metab_100020825	3-hydroxyhexanoylcarnitine (1)	Diuretics	0.397149	0.0892956	4.44758	0.000556247
metab_100002769	argininate*	Diuretics	0.368655	0.090459	4.07538	0.00229736
metab_100001397	1,3,7-trimethylurate	Diuretics	0.061957	0.0916004	0.676383	0.852554
metab_197	S-adenosylhomocysteine (SAH)	Diuretics	0.241638	0.0856395	2.82158	0.0782528
metab_999926107	X - 26107	Diuretics	0.302575	0.0866289	3.49277	0.0145336
metab_100020261	glutamine conjugate of C6H10O2 (1)*	Diuretics	0.179024	0.0905389	1.97731	0.32376
metab_100020262	glutamine conjugate of C6H10O2 (2)*	Diuretics	0.169089	0.0905567	1.86722	0.369065
metab_100000269	glycerophosphorylcholine (GPC)	Diuretics	-0.0657695	0.0920894	-0.714192	0.840829
metab_100019801	3-hydroxyoleoylcarnitine	Diuretics	0.178048	0.0890027	2.00048	0.314167
metab_100015788	sphingomyelin (d18:2/18:1)*	Diuretics	-0.118932	0.0881022	-1.34993	0.595377
metab_100015789	sphingomyelin (d18:2/24:2)*	Diuretics	-0.209469	0.0871026	-2.40486	0.174339
metab_100000437	theophylline	Diuretics	-0.0222929	0.0924669	-0.241091	0.961154
metab_100020414	6-bromotryptophan	Diuretics	0.144271	0.092486	1.55992	0.504969
metab_849	caffeine	Diuretics	0.0383339	0.0922695	0.415456	0.920322
metab_999911787	X - 11787	Diuretics	0.210999	0.0916668	2.3018	0.204415
metab_100000453	paraxanthine	Diuretics	-0.0340876	0.0919124	-0.370871	0.931486
metab_100001925	cyclo(leu-pro)	Diuretics	0.239387	0.091308	2.62175	0.117847
metab_100020421	N-lactoyltyrosine	Diuretics	0.514943	0.0889024	5.79223	1.1097e-06
metab_100009271	(S)-3-hydroxybutyrylcarnitine	Diuretics	0.497287	0.0893427	5.56607	3.56655e-06
metab_100001106	1,3-dimethylurate	Diuretics	-0.12384	0.091372	-1.35534	0.593997
metab_100006292	sphingomyelin (d18:1/20:1, d18:2/20:0)*	Diuretics	-0.180793	0.0867161	-2.08488	0.281476
metab_100001145	3-hydroxysebacate	Diuretics	0.208741	0.0882945	2.36414	0.185819
metab_100020825	3-hydroxyhexanoylcarnitine (1)	Betablocking agents	0.324092	0.0795567	4.07372	0.0023066
metab_197	S-adenosylhomocysteine (SAH)	Betablocking agents	0.27005	0.0760222	3.55225	0.012163
metab_100002769	argininate*	Betablocking agents	0.181878	0.0809085	2.24795	0.22191
metab_100015788	sphingomyelin (d18:2/18:1)*	Betablocking agents	-0.251019	0.0780668	-3.21544	0.0307364
metab_100015789	sphingomyelin (d18:2/24:2)*	Betablocking agents	-0.40672	0.0766921	-5.30329	1.30323e-05
metab_100020414	6-bromotryptophan	Betablocking agents	0.0139081	0.0823709	0.168848	0.972182
metab_100019801	3-hydroxyoleoylcarnitine	Betablocking agents	0.0667155	0.0793016	0.841288	0.79828
metab_999911787	X - 11787	Betablocking agents	0.0882039	0.0817073	1.07951	0.708589
metab_100020421	N-lactoyltyrosine	Betablocking agents	0.588993	0.0782714	7.52501	3.78047e-11
metab_999926107	X - 26107	Betablocking agents	0.208062	0.077245	2.69354	0.102228
metab_100020261	glutamine conjugate of C6H10O2 (1)*	Betablocking agents	0.111251	0.0806216	1.37991	0.583756
metab_100020262	glutamine conjugate of C6H10O2 (2)*	Betablocking agents	0.0997499	0.0806356	1.23705	0.643979
metab_100001925	cyclo(leu-pro)	Betablocking agents	0.326744	0.080874	4.04017	0.00259423
metab_100001397	1,3,7-trimethylurate	Betablocking agents	0.215063	0.0812406	2.64724	0.112192
metab_849	caffeine	Betablocking agents	0.170272	0.0819259	2.07836	0.283819
metab_100000269	glycerophosphorylcholine (GPC)	Betablocking agents	-0.250113	0.0815853	-3.06566	0.0443342
metab_100009271	(S)-3-hydroxybutyrylcarnitine	Betablocking agents	0.347895	0.079922	4.35294	0.000810828
metab_100001145	3-hydroxysebacate	Betablocking agents	0.1148	0.0786765	1.45913	0.548597
metab_100000453	paraxanthine	Betablocking agents	0.0410083	0.0817634	0.501549	0.900593
metab_100001106	1,3-dimethylurate	Betablocking agents	0.0363643	0.0813494	0.447013	0.913162
metab_100006292	sphingomyelin (d18:1/20:1, d18:2/20:0)*	Betablocking agents	-0.192467	0.0770768	-2.49707	0.148479
metab_100000437	theophylline	Betablocking agents	0.072772	0.082233	0.884949	0.782228
metab_100020825	3-hydroxyhexanoylcarnitine (1)	Calcium blockers	0.270665	0.124948	2.16623	0.249991
metab_197	S-adenosylhomocysteine (SAH)	Calcium blockers	0.503232	0.118439	4.24888	0.00121049
metab_999911787	X - 11787	Calcium blockers	0.0526048	0.127676	0.412017	0.921206
metab_100015788	sphingomyelin (d18:2/18:1)*	Calcium blockers	-0.226755	0.122324	-1.85372	0.374854
metab_100015789	sphingomyelin (d18:2/24:2)*	Calcium blockers	-0.20709	0.12119	-1.7088	0.43763
metab_100000269	glycerophosphorylcholine (GPC)	Calcium blockers	-0.198546	0.127843	-1.55305	0.507988
metab_100000437	theophylline	Calcium blockers	0.125093	0.128428	0.974036	0.748313
metab_100002769	argininate*	Calcium blockers	0.233578	0.126466	1.84696	0.378011
metab_100000453	paraxanthine	Calcium blockers	0.0735979	0.127699	0.576337	0.881458
metab_849	caffeine	Calcium blockers	0.110642	0.128173	0.863224	0.78934
metab_100020414	6-bromotryptophan	Calcium blockers	-0.0774643	0.128633	-0.602212	0.87358
metab_100019801	3-hydroxyoleoylcarnitine	Calcium blockers	0.157341	0.123806	1.27086	0.629052
metab_100001925	cyclo(leu-pro)	Calcium blockers	0.283264	0.126984	2.23071	0.228003
metab_100001397	1,3,7-trimethylurate	Calcium blockers	0.251431	0.127071	1.97866	0.323115
metab_100020421	N-lactoyltyrosine	Calcium blockers	0.539353	0.124367	4.3368	0.000857742
metab_999926107	X - 26107	Calcium blockers	0.274618	0.120765	2.27399	0.213197
metab_100006292	sphingomyelin (d18:1/20:1, d18:2/20:0)*	Calcium blockers	-0.314911	0.12035	-2.61663	0.118645
metab_100009271	(S)-3-hydroxybutyrylcarnitine	Calcium blockers	0.485721	0.125051	3.88417	0.004355
metab_100020261	glutamine conjugate of C6H10O2 (1)*	Calcium blockers	0.378886	0.125497	3.01908	0.0493789
metab_100001145	3-hydroxysebacate	Calcium blockers	0.304105	0.122652	2.47941	0.152905
metab_100001106	1,3-dimethylurate	Calcium blockers	0.144844	0.126992	1.14058	0.683064
metab_100020262	glutamine conjugate of C6H10O2 (2)*	Calcium blockers	0.24916	0.125802	1.98058	0.322609
metab_197	S-adenosylhomocysteine (SAH)	ACE-inhibitors	0.268777	0.0696609	3.85837	0.00472967
metab_100001925	cyclo(leu-pro)	ACE-inhibitors	0.245676	0.0743711	3.30338	0.0246936
metab_100002769	argininate*	ACE-inhibitors	0.136811	0.0742741	1.84197	0.380368
metab_999911787	X - 11787	ACE-inhibitors	0.0377766	0.0749812	0.503815	0.900091
metab_100019801	3-hydroxyoleoylcarnitine	ACE-inhibitors	-0.0142326	0.0727652	-0.195596	0.967573
metab_100015788	sphingomyelin (d18:2/18:1)*	ACE-inhibitors	-0.227782	0.0716171	-3.18055	0.033331
metab_100015789	sphingomyelin (d18:2/24:2)*	ACE-inhibitors	-0.271982	0.0707829	-3.84248	0.00494345
metab_100020825	3-hydroxyhexanoylcarnitine (1)	ACE-inhibitors	0.243927	0.0731621	3.33406	0.0227418
metab_100000269	glycerophosphorylcholine (GPC)	ACE-inhibitors	-0.225478	0.0748485	-3.01247	0.0500347
metab_100000437	theophylline	ACE-inhibitors	0.0721549	0.0754266	0.956624	0.755925
metab_100020414	6-bromotryptophan	ACE-inhibitors	-0.13956	0.0754376	-1.85001	0.376792
metab_100020261	glutamine conjugate of C6H10O2 (1)*	ACE-inhibitors	0.0464229	0.0740056	0.627289	0.867612
metab_100001397	1,3,7-trimethylurate	ACE-inhibitors	0.17821	0.0745661	2.38997	0.177941
metab_100020262	glutamine conjugate of C6H10O2 (2)*	ACE-inhibitors	0.0435215	0.0740072	0.588071	0.877848
metab_100000453	paraxanthine	ACE-inhibitors	0.0433122	0.0749976	0.577515	0.881277
metab_100020421	N-lactoyltyrosine	ACE-inhibitors	0.479724	0.0722004	6.64434	9.93869e-09
metab_100006292	sphingomyelin (d18:1/20:1, d18:2/20:0)*	ACE-inhibitors	-0.195882	0.0706537	-2.77243	0.0869575
metab_849	caffeine	ACE-inhibitors	0.158177	0.0751457	2.10493	0.27316
metab_999926107	X - 26107	ACE-inhibitors	0.123503	0.0709962	1.73957	0.422972
metab_100001106	1,3-dimethylurate	ACE-inhibitors	-0.00121989	0.0746278	-0.0163463	0.997774
metab_100009271	(S)-3-hydroxybutyrylcarnitine	ACE-inhibitors	0.279913	0.0734618	3.81032	0.00549749
metab_100001145	3-hydroxysebacate	ACE-inhibitors	0.173219	0.0720457	2.40429	0.17444
metab_100020825	3-hydroxyhexanoylcarnitine (1)	Serum lipid reducing agents	0.286416	0.0675706	4.23876	0.00125482
metab_197	S-adenosylhomocysteine (SAH)	Serum lipid reducing agents	0.194329	0.064718	3.00271	0.0510791
metab_100001925	cyclo(leu-pro)	Serum lipid reducing agents	0.162032	0.0690799	2.34557	0.191083
metab_100019801	3-hydroxyoleoylcarnitine	Serum lipid reducing agents	0.0975711	0.0673527	1.44866	0.553118
metab_849	caffeine	Serum lipid reducing agents	0.0884077	0.0697156	1.26812	0.629754
metab_100002769	argininate*	Serum lipid reducing agents	0.108509	0.0688451	1.57613	0.497207
metab_100015789	sphingomyelin (d18:2/24:2)*	Serum lipid reducing agents	-0.471616	0.0644325	-7.31954	1.4464e-10
metab_100015788	sphingomyelin (d18:2/18:1)*	Serum lipid reducing agents	-0.272953	0.0661416	-4.1268	0.00192466
metab_100020261	glutamine conjugate of C6H10O2 (1)*	Serum lipid reducing agents	0.0318883	0.0685728	0.465028	0.909182
metab_100006292	sphingomyelin (d18:1/20:1, d18:2/20:0)*	Serum lipid reducing agents	-0.168082	0.0654952	-2.56632	0.130799
metab_100020421	N-lactoyltyrosine	Serum lipid reducing agents	0.396775	0.0671759	5.90651	5.96276e-07
metab_100020262	glutamine conjugate of C6H10O2 (2)*	Serum lipid reducing agents	0.14512	0.0684352	2.12055	0.266929
metab_100001397	1,3,7-trimethylurate	Serum lipid reducing agents	0.108809	0.0691912	1.57258	0.498901
metab_100020414	6-bromotryptophan	Serum lipid reducing agents	-0.00073821	0.0700062	-0.0105449	0.998867
metab_999911787	X - 11787	Serum lipid reducing agents	0.116839	0.0693869	1.68387	0.449631
metab_100000453	paraxanthine	Serum lipid reducing agents	-0.0327366	0.0694899	-0.471099	0.90748
metab_100000269	glycerophosphorylcholine (GPC)	Serum lipid reducing agents	-0.139491	0.0695117	-2.00673	0.311478
metab_999926107	X - 26107	Serum lipid reducing agents	0.203359	0.0655766	3.10109	0.0405549
metab_100001106	1,3-dimethylurate	Serum lipid reducing agents	-0.0411443	0.0691321	-0.595155	0.875537
metab_100009271	(S)-3-hydroxybutyrylcarnitine	Serum lipid reducing agents	0.410606	0.06736	6.0957	2.17427e-07
metab_100001145	3-hydroxysebacate	Serum lipid reducing agents	0.261025	0.0664522	3.92801	0.00375957
metab_100000437	theophylline	Serum lipid reducing agents	-0.005921	0.0699135	-0.0846904	0.985334
metab_100019801	3-hydroxyoleoylcarnitine	Emollients and protectives	0.108109	0.291553	0.370804	0.931486
metab_197	S-adenosylhomocysteine (SAH)	Emollients and protectives	0.593577	0.280484	2.11626	0.268338
metab_999911787	X - 11787	Emollients and protectives	-0.0407444	0.300479	-0.135598	0.977956
metab_100001925	cyclo(leu-pro)	Emollients and protectives	0.398	0.299277	1.32987	0.605219
metab_100020414	6-bromotryptophan	Emollients and protectives	-0.165227	0.302718	-0.545812	0.889289
metab_100001106	1,3-dimethylurate	Emollients and protectives	0.282962	0.298904	0.946667	0.760342
metab_100020421	N-lactoyltyrosine	Emollients and protectives	0.236457	0.295155	0.801129	0.813803
metab_100006292	sphingomyelin (d18:1/20:1, d18:2/20:0)*	Emollients and protectives	-0.122055	0.284102	-0.429616	0.91685
metab_849	caffeine	Emollients and protectives	0.2135	0.30166	0.707752	0.843397
metab_100001145	3-hydroxysebacate	Emollients and protectives	0.075842	0.289457	0.262015	0.956584
metab_100015788	sphingomyelin (d18:2/18:1)*	Emollients and protectives	0.00442744	0.288327	0.0153556	0.997962
metab_100002769	argininate*	Emollients and protectives	0.611265	0.297497	2.0547	0.292649
metab_100015789	sphingomyelin (d18:2/24:2)*	Emollients and protectives	-0.0862267	0.285572	-0.301943	0.947937
metab_100020261	glutamine conjugate of C6H10O2 (1)*	Emollients and protectives	0.418923	0.296313	1.41379	0.569225
metab_100020262	glutamine conjugate of C6H10O2 (2)*	Emollients and protectives	0.49511	0.296202	1.67153	0.454811
metab_100001397	1,3,7-trimethylurate	Emollients and protectives	0.350791	0.29939	1.17169	0.671208
metab_999926107	X - 26107	Emollients and protectives	0.387663	0.284634	1.36197	0.591154
metab_100020825	3-hydroxyhexanoylcarnitine (1)	Emollients and protectives	0.400565	0.294428	1.36048	0.592043
metab_100000453	paraxanthine	Emollients and protectives	0.227929	0.300477	0.758557	0.827124
metab_100009271	(S)-3-hydroxybutyrylcarnitine	Emollients and protectives	0.543512	0.29589	1.83687	0.382978
metab_100000269	glycerophosphorylcholine (GPC)	Emollients and protectives	-0.504591	0.300793	-1.67754	0.452255
metab_100000437	theophylline	Emollients and protectives	0.223082	0.302283	0.737991	0.833075
metab_100019801	3-hydroxyoleoylcarnitine	Corticosteroids, dermatological preparations	0.0932819	0.202646	0.46032	0.9101
metab_100015788	sphingomyelin (d18:2/18:1)*	Corticosteroids, dermatological preparations	-0.243781	0.200271	-1.21725	0.652184
metab_100015789	sphingomyelin (d18:2/24:2)*	Corticosteroids, dermatological preparations	-0.0973154	0.198482	-0.490298	0.902929
metab_100001145	3-hydroxysebacate	Corticosteroids, dermatological preparations	0.0123145	0.201202	0.0612045	0.988973
metab_999911787	X - 11787	Corticosteroids, dermatological preparations	-0.194369	0.208774	-0.931003	0.765679
metab_100001925	cyclo(leu-pro)	Corticosteroids, dermatological preparations	0.299339	0.207992	1.43918	0.558749
metab_197	S-adenosylhomocysteine (SAH)	Corticosteroids, dermatological preparations	-0.0544113	0.195362	-0.278516	0.952472
metab_100002769	argininate*	Corticosteroids, dermatological preparations	0.0157468	0.207194	0.0760002	0.987198
metab_100001106	1,3-dimethylurate	Corticosteroids, dermatological preparations	-0.153996	0.207796	-0.741093	0.832343
metab_100001397	1,3,7-trimethylurate	Corticosteroids, dermatological preparations	0.00243403	0.208235	0.0116889	0.998589
metab_100020825	3-hydroxyhexanoylcarnitine (1)	Corticosteroids, dermatological preparations	0.394798	0.204471	1.93082	0.341694
metab_100020421	N-lactoyltyrosine	Corticosteroids, dermatological preparations	0.025283	0.205217	0.123201	0.97985
metab_849	caffeine	Corticosteroids, dermatological preparations	0.0341873	0.209725	0.16301	0.973116
metab_999926107	X - 26107	Corticosteroids, dermatological preparations	0.128323	0.197977	0.648171	0.862432
metab_100020414	6-bromotryptophan	Corticosteroids, dermatological preparations	-0.0554771	0.210436	-0.26363	0.956349
metab_100020261	glutamine conjugate of C6H10O2 (1)*	Corticosteroids, dermatological preparations	0.192203	0.206071	0.932703	0.765228
metab_100006292	sphingomyelin (d18:1/20:1, d18:2/20:0)*	Corticosteroids, dermatological preparations	-0.138115	0.197446	-0.69951	0.845785
metab_100009271	(S)-3-hydroxybutyrylcarnitine	Corticosteroids, dermatological preparations	0.442128	0.205547	2.15098	0.256029
metab_100020262	glutamine conjugate of C6H10O2 (2)*	Corticosteroids, dermatological preparations	0.18823	0.206074	0.913409	0.771783
metab_100000437	theophylline	Corticosteroids, dermatological preparations	-0.0298435	0.210163	-0.142002	0.977956
metab_100000453	paraxanthine	Corticosteroids, dermatological preparations	-0.0378085	0.208909	-0.18098	0.970028
metab_100000269	glycerophosphorylcholine (GPC)	Corticosteroids, dermatological preparations	-0.00931215	0.209351	-0.044481	0.991656
metab_197	S-adenosylhomocysteine (SAH)	Sex hormones and modulators of the genital system	0.0641291	0.282434	0.227059	0.962883
metab_100006292	sphingomyelin (d18:1/20:1, d18:2/20:0)*	Sex hormones and modulators of the genital system	-0.343317	0.285315	-1.20329	0.658615
metab_100001925	cyclo(leu-pro)	Sex hormones and modulators of the genital system	0.376251	0.300762	1.25099	0.63691
metab_100019801	3-hydroxyoleoylcarnitine	Sex hormones and modulators of the genital system	-0.472597	0.292632	-1.61499	0.480843
metab_100002769	argininate*	Sex hormones and modulators of the genital system	0.262356	0.299429	0.876189	0.785366
metab_100015788	sphingomyelin (d18:2/18:1)*	Sex hormones and modulators of the genital system	-0.21466	0.289655	-0.741089	0.832343
metab_100020825	3-hydroxyhexanoylcarnitine (1)	Sex hormones and modulators of the genital system	-0.106606	0.2961	-0.360035	0.933791
metab_100015789	sphingomyelin (d18:2/24:2)*	Sex hormones and modulators of the genital system	-0.0515193	0.28697	-0.179528	0.970192
metab_999911787	X - 11787	Sex hormones and modulators of the genital system	-0.363344	0.301738	-1.20417	0.65818
metab_849	caffeine	Sex hormones and modulators of the genital system	0.402553	0.302948	1.32879	0.605426
metab_999926107	X - 26107	Sex hormones and modulators of the genital system	-0.363775	0.286051	-1.27171	0.62897
metab_100001397	1,3,7-trimethylurate	Sex hormones and modulators of the genital system	0.596255	0.300486	1.9843	0.320711
metab_100000269	glycerophosphorylcholine (GPC)	Sex hormones and modulators of the genital system	-0.437754	0.302358	-1.4478	0.553681
metab_100020421	N-lactoyltyrosine	Sex hormones and modulators of the genital system	-0.254157	0.296579	-0.856962	0.791147
metab_100000437	theophylline	Sex hormones and modulators of the genital system	0.15909	0.303793	0.523678	0.895938
metab_100020414	6-bromotryptophan	Sex hormones and modulators of the genital system	-0.272406	0.304119	-0.895723	0.778482
metab_100000453	paraxanthine	Sex hormones and modulators of the genital system	0.162619	0.30198	0.538509	0.891264
metab_100001106	1,3-dimethylurate	Sex hormones and modulators of the genital system	0.205728	0.300419	0.684803	0.849547
metab_100020261	glutamine conjugate of C6H10O2 (1)*	Sex hormones and modulators of the genital system	-0.458149	0.297704	-1.53894	0.515056
metab_100020262	glutamine conjugate of C6H10O2 (2)*	Sex hormones and modulators of the genital system	-0.322208	0.297871	-1.0817	0.708187
metab_100001145	3-hydroxysebacate	Sex hormones and modulators of the genital system	-0.0908908	0.290862	-0.312488	0.946432
metab_100009271	(S)-3-hydroxybutyrylcarnitine	Sex hormones and modulators of the genital system	-0.264974	0.297691	-0.8901	0.780536
metab_197	S-adenosylhomocysteine (SAH)	Urologicals	-0.100438	0.136444	-0.736112	0.833689
metab_100019801	3-hydroxyoleoylcarnitine	Urologicals	0.0738028	0.141558	0.52136	0.896415
metab_100002769	argininate*	Urologicals	-0.00289067	0.14474	-0.0199715	0.997085
metab_100001925	cyclo(leu-pro)	Urologicals	-0.040565	0.145433	-0.278925	0.952472
metab_100020825	3-hydroxyhexanoylcarnitine (1)	Urologicals	0.0918547	0.14306	0.642072	0.863951
metab_100020261	glutamine conjugate of C6H10O2 (1)*	Urologicals	0.260805	0.143792	1.81377	0.393092
metab_100006292	sphingomyelin (d18:1/20:1, d18:2/20:0)*	Urologicals	-0.0289462	0.137958	-0.209818	0.964343
metab_100015788	sphingomyelin (d18:2/18:1)*	Urologicals	0.0517724	0.139992	0.369824	0.931486
metab_100020262	glutamine conjugate of C6H10O2 (2)*	Urologicals	0.130189	0.143958	0.904351	0.774847
metab_100015789	sphingomyelin (d18:2/24:2)*	Urologicals	0.00174333	0.138669	0.0125719	0.998244
metab_100001145	3-hydroxysebacate	Urologicals	-0.0142849	0.140553	-0.101633	0.982949
metab_100001397	1,3,7-trimethylurate	Urologicals	-0.337947	0.145097	-2.32911	0.195826
metab_849	caffeine	Urologicals	-0.152119	0.146435	-1.03882	0.723271
metab_100020421	N-lactoyltyrosine	Urologicals	0.116229	0.143315	0.811003	0.809862
metab_100020414	6-bromotryptophan	Urologicals	0.015645	0.147008	0.106422	0.982452
metab_100001106	1,3-dimethylurate	Urologicals	-0.327487	0.14485	-2.26087	0.217734
metab_999911787	X - 11787	Urologicals	0.0540835	0.145893	0.370706	0.931486
metab_999926107	X - 26107	Urologicals	0.0425892	0.138322	0.307899	0.947251
metab_100000269	glycerophosphorylcholine (GPC)	Urologicals	0.0128196	0.146246	0.0876576	0.984847
metab_100009271	(S)-3-hydroxybutyrylcarnitine	Urologicals	0.132764	0.143843	0.922977	0.768248
metab_100000453	paraxanthine	Urologicals	-0.257305	0.145727	-1.76567	0.413229
metab_100000437	theophylline	Urologicals	-0.170767	0.146722	-1.16388	0.674117
metab_100006292	sphingomyelin (d18:1/20:1, d18:2/20:0)*	Thyroid therapy	-0.313449	0.129022	-2.42943	0.167839
metab_100020825	3-hydroxyhexanoylcarnitine (1)	Thyroid therapy	0.29468	0.133882	2.20104	0.237788
metab_100019801	3-hydroxyoleoylcarnitine	Thyroid therapy	0.0682176	0.132753	0.513869	0.898056
metab_100020421	N-lactoyltyrosine	Thyroid therapy	0.40555	0.133866	3.02953	0.0482914
metab_100001925	cyclo(leu-pro)	Thyroid therapy	0.314032	0.136051	2.30819	0.202005
metab_100020414	6-bromotryptophan	Thyroid therapy	-0.167461	0.137768	-1.21553	0.653046
metab_100015788	sphingomyelin (d18:2/18:1)*	Thyroid therapy	-0.226515	0.131108	-1.7277	0.428566
metab_100015789	sphingomyelin (d18:2/24:2)*	Thyroid therapy	-0.488691	0.129177	-3.7831	0.0059731
metab_197	S-adenosylhomocysteine (SAH)	Thyroid therapy	0.123299	0.127933	0.963778	0.753095
metab_100020261	glutamine conjugate of C6H10O2 (1)*	Thyroid therapy	0.212192	0.134898	1.57298	0.498712
metab_100002769	argininate*	Thyroid therapy	0.0298111	0.135733	0.219631	0.963125
metab_100020262	glutamine conjugate of C6H10O2 (2)*	Thyroid therapy	0.149435	0.134977	1.10711	0.698028
metab_100001397	1,3,7-trimethylurate	Thyroid therapy	-0.121198	0.136367	-0.888763	0.781027
metab_849	caffeine	Thyroid therapy	-0.0768564	0.137375	-0.559463	0.886066
metab_999926107	X - 26107	Thyroid therapy	0.150445	0.129641	1.16047	0.67547
metab_999911787	X - 11787	Thyroid therapy	-0.0963902	0.136795	-0.704634	0.844578
metab_100009271	(S)-3-hydroxybutyrylcarnitine	Thyroid therapy	0.355377	0.134509	2.64203	0.113508
metab_100000453	paraxanthine	Thyroid therapy	-0.0812557	0.136839	-0.593805	0.875943
metab_100001145	3-hydroxysebacate	Thyroid therapy	0.0925179	0.13178	0.702062	0.845466
metab_100000269	glycerophosphorylcholine (GPC)	Thyroid therapy	-0.168894	0.137051	-1.23234	0.645795
metab_100001106	1,3-dimethylurate	Thyroid therapy	-0.11905	0.136117	-0.874615	0.785582
metab_100000437	theophylline	Thyroid therapy	-0.0851847	0.137657	-0.618817	0.869262
metab_100002769	argininate*	Immunosuppressive agents	-0.403418	0.255453	-1.57923	0.495796
metab_100019801	3-hydroxyoleoylcarnitine	Immunosuppressive agents	0.152781	0.250118	0.610835	0.871689
metab_100015788	sphingomyelin (d18:2/18:1)*	Immunosuppressive agents	-0.552985	0.246797	-2.24065	0.224504
metab_197	S-adenosylhomocysteine (SAH)	Immunosuppressive agents	0.0920191	0.241138	0.381603	0.928866
metab_100001925	cyclo(leu-pro)	Immunosuppressive agents	0.601182	0.256325	2.34539	0.191097
metab_100015789	sphingomyelin (d18:2/24:2)*	Immunosuppressive agents	-0.200933	0.244948	-0.820309	0.805774
metab_100020421	N-lactoyltyrosine	Immunosuppressive agents	0.304295	0.253141	1.20208	0.65902
metab_100020414	6-bromotryptophan	Immunosuppressive agents	-0.489103	0.259329	-1.88604	0.360342
metab_100020261	glutamine conjugate of C6H10O2 (1)*	Immunosuppressive agents	0.0761444	0.254458	0.299241	0.948726
metab_100020262	glutamine conjugate of C6H10O2 (2)*	Immunosuppressive agents	0.158306	0.254422	0.622216	0.869113
metab_100020825	3-hydroxyhexanoylcarnitine (1)	Immunosuppressive agents	0.0644806	0.252825	0.25504	0.957715
metab_849	caffeine	Immunosuppressive agents	0.217309	0.258793	0.839704	0.799063
metab_999911787	X - 11787	Immunosuppressive agents	-0.413319	0.257495	-1.60515	0.484922
metab_100009271	(S)-3-hydroxybutyrylcarnitine	Immunosuppressive agents	0.101538	0.254251	0.399361	0.923303
metab_100006292	sphingomyelin (d18:1/20:1, d18:2/20:0)*	Immunosuppressive agents	-0.45693	0.243372	-1.8775	0.364706
metab_999926107	X - 26107	Immunosuppressive agents	-0.130369	0.24439	-0.533447	0.892858
metab_100001397	1,3,7-trimethylurate	Immunosuppressive agents	0.026342	0.257035	0.102484	0.982907
metab_100000437	theophylline	Immunosuppressive agents	0.170414	0.259366	0.65704	0.859605
metab_100001106	1,3-dimethylurate	Immunosuppressive agents	-0.0176386	0.256561	-0.0687503	0.987517
metab_100000269	glycerophosphorylcholine (GPC)	Immunosuppressive agents	-0.190446	0.258349	-0.737167	0.833461
metab_100000453	paraxanthine	Immunosuppressive agents	0.232401	0.257774	0.901566	0.776028
metab_100001145	3-hydroxysebacate	Immunosuppressive agents	0.0607651	0.248349	0.244676	0.960148
metab_100002769	argininate*	Antiinflammatory and antirheumatic products	0.034633	0.0936736	0.36972	0.931486
metab_100020825	3-hydroxyhexanoylcarnitine (1)	Antiinflammatory and antirheumatic products	-0.00580281	0.0926102	-0.0626585	0.98896
metab_100001925	cyclo(leu-pro)	Antiinflammatory and antirheumatic products	-0.0150142	0.0941308	-0.159504	0.974073
metab_100001397	1,3,7-trimethylurate	Antiinflammatory and antirheumatic products	0.00369808	0.09415	0.0392786	0.993129
metab_849	caffeine	Antiinflammatory and antirheumatic products	0.0234031	0.0948223	0.24681	0.959777
metab_100009271	(S)-3-hydroxybutyrylcarnitine	Antiinflammatory and antirheumatic products	0.0268553	0.0931331	0.288354	0.950703
metab_100006292	sphingomyelin (d18:1/20:1, d18:2/20:0)*	Antiinflammatory and antirheumatic products	-0.112365	0.089226	-1.25933	0.633397
metab_197	S-adenosylhomocysteine (SAH)	Antiinflammatory and antirheumatic products	-0.0313915	0.0883277	-0.355398	0.935386
metab_100015788	sphingomyelin (d18:2/18:1)*	Antiinflammatory and antirheumatic products	-0.121387	0.0905361	-1.34076	0.599797
metab_100000269	glycerophosphorylcholine (GPC)	Antiinflammatory and antirheumatic products	0.0843673	0.0946197	0.891646	0.780129
metab_100015789	sphingomyelin (d18:2/24:2)*	Antiinflammatory and antirheumatic products	-0.0657974	0.089728	-0.733298	0.834743
metab_100019801	3-hydroxyoleoylcarnitine	Antiinflammatory and antirheumatic products	0.00260419	0.0916322	0.0284201	0.994754
metab_100000437	theophylline	Antiinflammatory and antirheumatic products	0.000522209	0.0950228	0.00549562	0.999041
metab_100020421	N-lactoyltyrosine	Antiinflammatory and antirheumatic products	-0.117625	0.0927163	-1.26865	0.629554
metab_100020414	6-bromotryptophan	Antiinflammatory and antirheumatic products	-0.0897866	0.0951086	-0.944042	0.761357
metab_100001145	3-hydroxysebacate	Antiinflammatory and antirheumatic products	0.0327871	0.0909651	0.360436	0.933638
metab_999926107	X - 26107	Antiinflammatory and antirheumatic products	-0.0536385	0.0895148	-0.599214	0.874324
metab_100000453	paraxanthine	Antiinflammatory and antirheumatic products	-0.0384859	0.0944492	-0.407477	0.92205
metab_100020261	glutamine conjugate of C6H10O2 (1)*	Antiinflammatory and antirheumatic products	0.0182692	0.0932081	0.196004	0.967573
metab_999911787	X - 11787	Antiinflammatory and antirheumatic products	0.00213637	0.0944323	0.0226233	0.996215
metab_100020262	glutamine conjugate of C6H10O2 (2)*	Antiinflammatory and antirheumatic products	0.0368124	0.0932028	0.394971	0.924999
metab_100001106	1,3-dimethylurate	Antiinflammatory and antirheumatic products	0.0225675	0.0939736	0.240147	0.961154
metab_100002769	argininate*	Drugs for treatment of bone diseases	0.090424	0.189294	0.477692	0.906056
metab_100020414	6-bromotryptophan	Drugs for treatment of bone diseases	-0.232834	0.19215	-1.21173	0.65478
metab_100020421	N-lactoyltyrosine	Drugs for treatment of bone diseases	0.00838145	0.187509	0.044699	0.991621
metab_100001925	cyclo(leu-pro)	Drugs for treatment of bone diseases	-0.16614	0.19016	-0.873689	0.785683
metab_100006292	sphingomyelin (d18:1/20:1, d18:2/20:0)*	Drugs for treatment of bone diseases	-0.0404896	0.180444	-0.224389	0.963075
metab_100019801	3-hydroxyoleoylcarnitine	Drugs for treatment of bone diseases	-0.243549	0.185026	-1.3163	0.610128
metab_100020261	glutamine conjugate of C6H10O2 (1)*	Drugs for treatment of bone diseases	-0.299066	0.188141	-1.58958	0.490542
metab_100020825	3-hydroxyhexanoylcarnitine (1)	Drugs for treatment of bone diseases	-0.399847	0.186751	-2.14107	0.259162
metab_100020262	glutamine conjugate of C6H10O2 (2)*	Drugs for treatment of bone diseases	-0.312531	0.18812	-1.66134	0.458678
metab_100015788	sphingomyelin (d18:2/18:1)*	Drugs for treatment of bone diseases	0.0911305	0.183094	0.497724	0.901218
metab_100015789	sphingomyelin (d18:2/24:2)*	Drugs for treatment of bone diseases	-0.0191347	0.181373	-0.105499	0.982599
metab_100001145	3-hydroxysebacate	Drugs for treatment of bone diseases	-0.056302	0.183831	-0.30627	0.947466
metab_197	S-adenosylhomocysteine (SAH)	Drugs for treatment of bone diseases	0.0305316	0.178506	0.171039	0.97173
metab_999911787	X - 11787	Drugs for treatment of bone diseases	-0.27972	0.190642	-1.46725	0.54401
metab_100000453	paraxanthine	Drugs for treatment of bone diseases	-0.110072	0.190854	-0.576736	0.881421
metab_100001397	1,3,7-trimethylurate	Drugs for treatment of bone diseases	-0.125383	0.190226	-0.65913	0.859026
metab_100000269	glycerophosphorylcholine (GPC)	Drugs for treatment of bone diseases	0.0401183	0.191281	0.209735	0.964343
metab_999926107	X - 26107	Drugs for treatment of bone diseases	-0.33226	0.180641	-1.83934	0.381738
metab_100000437	theophylline	Drugs for treatment of bone diseases	0.044464	0.192023	0.231555	0.962764
metab_849	caffeine	Drugs for treatment of bone diseases	-0.13425	0.191584	-0.700734	0.845644
metab_100009271	(S)-3-hydroxybutyrylcarnitine	Drugs for treatment of bone diseases	-0.450316	0.18771	-2.399	0.175621
metab_100001106	1,3-dimethylurate	Drugs for treatment of bone diseases	0.123639	0.189875	0.651161	0.861725
metab_100019801	3-hydroxyoleoylcarnitine	Analgesics	-0.0815921	0.102539	-0.795718	0.815821
metab_100020421	N-lactoyltyrosine	Analgesics	0.133997	0.10378	1.29116	0.619966
metab_100001925	cyclo(leu-pro)	Analgesics	0.118584	0.105305	1.1261	0.688872
metab_100002769	argininate*	Analgesics	-0.0431362	0.104853	-0.411398	0.921206
metab_100015788	sphingomyelin (d18:2/18:1)*	Analgesics	0.0134083	0.101427	0.132197	0.978198
metab_100015789	sphingomyelin (d18:2/24:2)*	Analgesics	-0.0541588	0.10045	-0.539164	0.891264
metab_100020414	6-bromotryptophan	Analgesics	0.0994692	0.106462	0.93432	0.765079
metab_100020261	glutamine conjugate of C6H10O2 (1)*	Analgesics	0.134241	0.104254	1.28764	0.621309
metab_100020262	glutamine conjugate of C6H10O2 (2)*	Analgesics	0.02519	0.104332	0.24144	0.961083
metab_849	caffeine	Analgesics	-0.0313623	0.106139	-0.295483	0.949855
metab_999911787	X - 11787	Analgesics	-0.109373	0.105651	-1.03523	0.724481
metab_100020825	3-hydroxyhexanoylcarnitine (1)	Analgesics	0.111363	0.103608	1.07485	0.710143
metab_100006292	sphingomyelin (d18:1/20:1, d18:2/20:0)*	Analgesics	-0.0306071	0.0999459	-0.306237	0.947466
metab_100001145	3-hydroxysebacate	Analgesics	-0.0830877	0.101797	-0.816209	0.807405
metab_100001397	1,3,7-trimethylurate	Analgesics	-0.00557211	0.105388	-0.0528725	0.990471
metab_100000269	glycerophosphorylcholine (GPC)	Analgesics	0.0558506	0.105939	0.527195	0.894675
metab_999926107	X - 26107	Analgesics	-0.000958671	0.100216	-0.00956603	0.998867
metab_100009271	(S)-3-hydroxybutyrylcarnitine	Analgesics	0.0519274	0.104241	0.498145	0.901218
metab_197	S-adenosylhomocysteine (SAH)	Analgesics	-0.0189306	0.0988746	-0.191461	0.968041
metab_100000437	theophylline	Analgesics	0.013389	0.106364	0.125879	0.979348
metab_100000453	paraxanthine	Analgesics	-0.061525	0.105714	-0.581995	0.880762
metab_100001106	1,3-dimethylurate	Analgesics	-0.0687465	0.105172	-0.653658	0.861033
metab_100002769	argininate*	Anti-epileptics	-0.742226	0.246744	-3.00807	0.0504071
metab_100001925	cyclo(leu-pro)	Anti-epileptics	0.428073	0.248642	1.72165	0.431491
metab_100019801	3-hydroxyoleoylcarnitine	Anti-epileptics	0.40325	0.24206	1.66591	0.45673
metab_197	S-adenosylhomocysteine (SAH)	Anti-epileptics	-0.0882195	0.233633	-0.377598	0.929604
metab_100020261	glutamine conjugate of C6H10O2 (1)*	Anti-epileptics	-0.173029	0.246492	-0.701969	0.845466
metab_100015788	sphingomyelin (d18:2/18:1)*	Anti-epileptics	-0.000938739	0.239679	-0.00391666	0.999301
metab_100020262	glutamine conjugate of C6H10O2 (2)*	Anti-epileptics	-0.138801	0.246512	-0.563061	0.885702
metab_100015789	sphingomyelin (d18:2/24:2)*	Anti-epileptics	-0.278889	0.237245	-1.17553	0.670183
metab_100000269	glycerophosphorylcholine (GPC)	Anti-epileptics	-0.555736	0.249791	-2.2248	0.229958
metab_849	caffeine	Anti-epileptics	0.593273	0.250161	2.37157	0.18363
metab_100020414	6-bromotryptophan	Anti-epileptics	-0.379125	0.251408	-1.50801	0.526413
metab_100006292	sphingomyelin (d18:1/20:1, d18:2/20:0)*	Anti-epileptics	-0.0137315	0.236187	-0.0581385	0.989609
metab_100000437	theophylline	Anti-epileptics	0.437717	0.250986	1.74399	0.421419
metab_100020421	N-lactoyltyrosine	Anti-epileptics	0.498462	0.244953	2.03493	0.300397
metab_999926107	X - 26107	Anti-epileptics	0.185439	0.236747	0.78328	0.81996
metab_999911787	X - 11787	Anti-epileptics	-0.125717	0.249753	-0.503365	0.90014
metab_100000453	paraxanthine	Anti-epileptics	0.262509	0.249717	1.05123	0.718613
metab_100009271	(S)-3-hydroxybutyrylcarnitine	Anti-epileptics	0.224873	0.246259	0.913156	0.772015
metab_100001397	1,3,7-trimethylurate	Anti-epileptics	0.526675	0.248512	2.11932	0.267258
metab_100001145	3-hydroxysebacate	Anti-epileptics	0.368845	0.24036	1.53455	0.517325
metab_100001106	1,3-dimethylurate	Anti-epileptics	0.0834725	0.248562	0.335821	0.940153
metab_100020825	3-hydroxyhexanoylcarnitine (1)	Anti-epileptics	0.329521	0.244755	1.34633	0.597033
metab_100019801	3-hydroxyoleoylcarnitine	Psycholeptics	-0.123965	0.10669	-1.16192	0.67474
metab_100002769	argininate*	Psycholeptics	-0.0196801	0.109142	-0.180317	0.970043
metab_197	S-adenosylhomocysteine (SAH)	Psycholeptics	-0.0663616	0.102894	-0.644951	0.863429
metab_100020414	6-bromotryptophan	Psycholeptics	-0.0809003	0.110827	-0.72997	0.835619
metab_100020261	glutamine conjugate of C6H10O2 (1)*	Psycholeptics	0.162971	0.108481	1.5023	0.528689
metab_100001925	cyclo(leu-pro)	Psycholeptics	-0.149144	0.109575	-1.36111	0.59171
metab_100015788	sphingomyelin (d18:2/18:1)*	Psycholeptics	-0.0781777	0.105543	-0.74072	0.832362
metab_100020262	glutamine conjugate of C6H10O2 (2)*	Psycholeptics	0.142901	0.108508	1.31697	0.610111
metab_100015789	sphingomyelin (d18:2/24:2)*	Psycholeptics	-0.114519	0.104507	-1.0958	0.702893
metab_100020421	N-lactoyltyrosine	Psycholeptics	-0.0430195	0.108095	-0.397979	0.924113
metab_100006292	sphingomyelin (d18:1/20:1, d18:2/20:0)*	Psycholeptics	-0.114933	0.103972	-1.10541	0.698389
metab_100020825	3-hydroxyhexanoylcarnitine (1)	Psycholeptics	0.041541	0.10789	0.385031	0.927833
metab_999911787	X - 11787	Psycholeptics	0.0829933	0.109991	0.754546	0.827648
metab_100001397	1,3,7-trimethylurate	Psycholeptics	-0.195109	0.109528	-1.78135	0.406689
metab_849	caffeine	Psycholeptics	-0.161611	0.110367	-1.4643	0.545785
metab_100000269	glycerophosphorylcholine (GPC)	Psycholeptics	-0.00916143	0.11028	-0.0830746	0.985498
metab_100000437	theophylline	Psycholeptics	-0.115072	0.110652	-1.03995	0.722992
metab_999926107	X - 26107	Psycholeptics	-0.142343	0.104217	-1.36583	0.589949
metab_100009271	(S)-3-hydroxybutyrylcarnitine	Psycholeptics	0.026616	0.108508	0.24529	0.960033
metab_100000453	paraxanthine	Psycholeptics	-0.122887	0.109984	-1.11732	0.692352
metab_100001106	1,3-dimethylurate	Psycholeptics	-0.0278207	0.109486	-0.254104	0.957715
metab_100001145	3-hydroxysebacate	Psycholeptics	-0.065586	0.105968	-0.618921	0.869234
metab_100002769	argininate*	Psychoanaleptics	-0.0150013	0.110211	-0.136114	0.977956
metab_100020261	glutamine conjugate of C6H10O2 (1)*	Psychoanaleptics	0.210006	0.10947	1.91839	0.345643
metab_100001925	cyclo(leu-pro)	Psychoanaleptics	0.125997	0.110677	1.13843	0.683681
metab_197	S-adenosylhomocysteine (SAH)	Psychoanaleptics	0.14582	0.103826	1.40447	0.573401
metab_100020421	N-lactoyltyrosine	Psychoanaleptics	0.155152	0.109057	1.42267	0.566056
metab_100020262	glutamine conjugate of C6H10O2 (2)*	Psychoanaleptics	0.209879	0.10947	1.91723	0.345912
metab_100020414	6-bromotryptophan	Psychoanaleptics	-0.0872788	0.111908	-0.779915	0.820939
metab_100019801	3-hydroxyoleoylcarnitine	Psychoanaleptics	-0.16605	0.107683	-1.54202	0.513119
metab_100015788	sphingomyelin (d18:2/18:1)*	Psychoanaleptics	-0.231992	0.106366	-2.18107	0.244876
metab_100015789	sphingomyelin (d18:2/24:2)*	Psychoanaleptics	-0.218163	0.105378	-2.0703	0.286776
metab_100006292	sphingomyelin (d18:1/20:1, d18:2/20:0)*	Psychoanaleptics	-0.315491	0.104604	-3.01604	0.0496271
metab_100020825	3-hydroxyhexanoylcarnitine (1)	Psychoanaleptics	-0.026963	0.108951	-0.247478	0.959609
metab_999911787	X - 11787	Psychoanaleptics	0.136421	0.111019	1.22881	0.647016
metab_100001145	3-hydroxysebacate	Psychoanaleptics	0.116619	0.106965	1.09025	0.705552
metab_999926107	X - 26107	Psychoanaleptics	-0.236676	0.10508	-2.25234	0.22073
metab_100001397	1,3,7-trimethylurate	Psychoanaleptics	0.1142	0.11071	1.03152	0.725518
metab_100009271	(S)-3-hydroxybutyrylcarnitine	Psychoanaleptics	0.028967	0.10957	0.264371	0.956221
metab_849	caffeine	Psychoanaleptics	0.0469574	0.11155	0.420952	0.918754
metab_100000453	paraxanthine	Psychoanaleptics	0.0371691	0.11112	0.334494	0.940687
metab_100001106	1,3-dimethylurate	Psychoanaleptics	0.0521014	0.110549	0.471296	0.907406
metab_100000269	glycerophosphorylcholine (GPC)	Psychoanaleptics	-0.11172	0.111307	-1.00371	0.737621
metab_100000437	theophylline	Psychoanaleptics	0.0803747	0.111765	0.719139	0.839625
metab_197	S-adenosylhomocysteine (SAH)	Nasal preparations	0.0638959	0.140118	0.456015	0.911389
metab_100019801	3-hydroxyoleoylcarnitine	Nasal preparations	-0.380326	0.144898	-2.62479	0.117314
metab_100002769	argininate*	Nasal preparations	0.201555	0.148485	1.35741	0.593113
metab_100020421	N-lactoyltyrosine	Nasal preparations	0.0295111	0.147194	0.200491	0.96634
metab_100001925	cyclo(leu-pro)	Nasal preparations	0.0900007	0.149306	0.602794	0.87334
metab_100015788	sphingomyelin (d18:2/18:1)*	Nasal preparations	-0.128207	0.143694	-0.892216	0.779897
metab_100015789	sphingomyelin (d18:2/24:2)*	Nasal preparations	-0.0035266	0.142381	-0.0247687	0.995666
metab_100020414	6-bromotryptophan	Nasal preparations	0.207018	0.150811	1.3727	0.587333
metab_100020261	glutamine conjugate of C6H10O2 (1)*	Nasal preparations	-0.0360939	0.147864	-0.244101	0.960263
metab_100020262	glutamine conjugate of C6H10O2 (2)*	Nasal preparations	-0.153924	0.147793	-1.04148	0.722724
metab_100001397	1,3,7-trimethylurate	Nasal preparations	0.0428182	0.149354	0.286688	0.951242
metab_999911787	X - 11787	Nasal preparations	0.0711479	0.149792	0.474978	0.906471
metab_100020825	3-hydroxyhexanoylcarnitine (1)	Nasal preparations	-0.156269	0.146839	-1.06421	0.714057
metab_100006292	sphingomyelin (d18:1/20:1, d18:2/20:0)*	Nasal preparations	-0.0336057	0.14165	-0.237244	0.961618
metab_100009271	(S)-3-hydroxybutyrylcarnitine	Nasal preparations	-0.204464	0.14762	-1.38507	0.581819
metab_100001145	3-hydroxysebacate	Nasal preparations	-0.274879	0.14407	-1.90795	0.350622
metab_100000437	theophylline	Nasal preparations	0.121332	0.150699	0.805128	0.812163
metab_100000453	paraxanthine	Nasal preparations	0.0994917	0.149815	0.664095	0.857365
metab_999926107	X - 26107	Nasal preparations	-0.238742	0.141842	-1.68315	0.449883
metab_849	caffeine	Nasal preparations	0.101895	0.150399	0.677501	0.852101
metab_100000269	glycerophosphorylcholine (GPC)	Nasal preparations	0.0053143	0.150161	0.0353906	0.993856
metab_100001106	1,3-dimethylurate	Nasal preparations	-0.058621	0.149073	-0.393236	0.92526
metab_100002769	argininate*	Anti-asthmatics	0.132439	0.11186	1.18397	0.666633
metab_100001925	cyclo(leu-pro)	Anti-asthmatics	0.218345	0.112275	1.94474	0.336843
metab_999911787	X - 11787	Anti-asthmatics	-0.038105	0.112827	-0.33773	0.939527
metab_197	S-adenosylhomocysteine (SAH)	Anti-asthmatics	0.204154	0.105359	1.9377	0.339064
metab_100019801	3-hydroxyoleoylcarnitine	Anti-asthmatics	-0.0753267	0.109463	-0.688148	0.848868
metab_100006292	sphingomyelin (d18:1/20:1, d18:2/20:0)*	Anti-asthmatics	-0.0958512	0.106651	-0.898737	0.777199
metab_100015788	sphingomyelin (d18:2/18:1)*	Anti-asthmatics	-0.0570601	0.108255	-0.527091	0.894675
metab_100015789	sphingomyelin (d18:2/24:2)*	Anti-asthmatics	-0.0828603	0.107209	-0.772886	0.82246
metab_849	caffeine	Anti-asthmatics	0.235404	0.113072	2.08189	0.282631
metab_100001106	1,3-dimethylurate	Anti-asthmatics	0.215452	0.112093	1.92208	0.344742
metab_100001145	3-hydroxysebacate	Anti-asthmatics	0.0232088	0.108694	0.213523	0.96425
metab_999926107	X - 26107	Anti-asthmatics	-0.00905739	0.106975	-0.0846684	0.985334
metab_100020414	6-bromotryptophan	Anti-asthmatics	-0.072824	0.113667	-0.640681	0.864004
metab_100020825	3-hydroxyhexanoylcarnitine (1)	Anti-asthmatics	0.0429017	0.110648	0.387731	0.926783
metab_100000269	glycerophosphorylcholine (GPC)	Anti-asthmatics	-0.0188497	0.113098	-0.166667	0.972421
metab_100020421	N-lactoyltyrosine	Anti-asthmatics	0.116629	0.110809	1.05253	0.718224
metab_100020261	glutamine conjugate of C6H10O2 (1)*	Anti-asthmatics	-0.0437473	0.111364	-0.392832	0.92526
metab_100020262	glutamine conjugate of C6H10O2 (2)*	Anti-asthmatics	-0.0606908	0.111356	-0.545013	0.889446
metab_100000453	paraxanthine	Anti-asthmatics	0.20773	0.112682	1.8435	0.379645
metab_100001397	1,3,7-trimethylurate	Anti-asthmatics	0.279038	0.11217	2.48764	0.151414
metab_100009271	(S)-3-hydroxybutyrylcarnitine	Anti-asthmatics	-0.011496	0.111284	-0.103303	0.982744
metab_100000437	theophylline	Anti-asthmatics	0.271115	0.113234	2.39429	0.176949
metab_999911787	X - 11787	Antihistamines for systemic use	-0.0648153	0.13411	-0.483301	0.904804
metab_197	S-adenosylhomocysteine (SAH)	Antihistamines for systemic use	0.109618	0.125416	0.874034	0.785609
metab_100001925	cyclo(leu-pro)	Antihistamines for systemic use	0.232714	0.133507	1.74308	0.421724
metab_100006292	sphingomyelin (d18:1/20:1, d18:2/20:0)*	Antihistamines for systemic use	0.0771022	0.126802	0.608052	0.872377
metab_100001397	1,3,7-trimethylurate	Antihistamines for systemic use	0.105028	0.133685	0.785638	0.818922
metab_100020825	3-hydroxyhexanoylcarnitine (1)	Antihistamines for systemic use	-0.0472893	0.131529	-0.359536	0.934118
metab_100000269	glycerophosphorylcholine (GPC)	Antihistamines for systemic use	0.115662	0.134394	0.860622	0.790098
metab_100000437	theophylline	Antihistamines for systemic use	0.0754982	0.134943	0.559481	0.886066
metab_999926107	X - 26107	Antihistamines for systemic use	0.0433161	0.127155	0.340657	0.939149
metab_100000453	paraxanthine	Antihistamines for systemic use	-0.0372344	0.134154	-0.27755	0.952911
metab_849	caffeine	Antihistamines for systemic use	0.17549	0.134575	1.30404	0.615139
metab_100002769	argininate*	Antihistamines for systemic use	0.169932	0.132953	1.27814	0.62522
metab_100009271	(S)-3-hydroxybutyrylcarnitine	Antihistamines for systemic use	-0.0484348	0.132276	-0.366165	0.931978
metab_100019801	3-hydroxyoleoylcarnitine	Antihistamines for systemic use	-0.0480286	0.130139	-0.369056	0.931569
metab_100015788	sphingomyelin (d18:2/18:1)*	Antihistamines for systemic use	0.101779	0.128661	0.791058	0.817177
metab_100001106	1,3-dimethylurate	Antihistamines for systemic use	-0.158232	0.133388	-1.18625	0.6659
metab_100015789	sphingomyelin (d18:2/24:2)*	Antihistamines for systemic use	0.16223	0.127378	1.27361	0.627979
metab_100020261	glutamine conjugate of C6H10O2 (1)*	Antihistamines for systemic use	-0.0802068	0.132365	-0.605951	0.873103
metab_100001145	3-hydroxysebacate	Antihistamines for systemic use	-0.135152	0.129141	-1.04654	0.720999
metab_100020262	glutamine conjugate of C6H10O2 (2)*	Antihistamines for systemic use	-0.0440416	0.132381	-0.332688	0.941228
metab_100020414	6-bromotryptophan	Antihistamines for systemic use	0.170447	0.13504	1.26219	0.632372
metab_100020421	N-lactoyltyrosine	Antihistamines for systemic use	-0.00357119	0.131787	-0.0270983	0.994952
metab_100001925	cyclo(leu-pro)	Ophtalmologicals	0.0556458	0.11892	0.467926	0.908318
metab_100000269	glycerophosphorylcholine (GPC)	Ophtalmologicals	-0.117694	0.119539	-0.984564	0.744519
metab_999911787	X - 11787	Ophtalmologicals	-0.0379506	0.119306	-0.318094	0.945009
metab_100015788	sphingomyelin (d18:2/18:1)*	Ophtalmologicals	-0.138754	0.114407	-1.21281	0.654389
metab_100015789	sphingomyelin (d18:2/24:2)*	Ophtalmologicals	-0.105178	0.113351	-0.9279	0.766443
metab_100000437	theophylline	Ophtalmologicals	0.0380829	0.120052	0.317219	0.94526
metab_100000453	paraxanthine	Ophtalmologicals	-0.00705143	0.119342	-0.0590857	0.989391
metab_100020261	glutamine conjugate of C6H10O2 (1)*	Ophtalmologicals	-0.135092	0.117695	-1.14782	0.679367
metab_100020262	glutamine conjugate of C6H10O2 (2)*	Ophtalmologicals	-0.068269	0.117749	-0.579786	0.881248
metab_100001397	1,3,7-trimethylurate	Ophtalmologicals	0.07494	0.118933	0.630102	0.866539
metab_100020825	3-hydroxyhexanoylcarnitine (1)	Ophtalmologicals	-0.0419252	0.117003	-0.358326	0.934487
metab_100009271	(S)-3-hydroxybutyrylcarnitine	Ophtalmologicals	0.0469783	0.117666	0.39925	0.923355
metab_100006292	sphingomyelin (d18:1/20:1, d18:2/20:0)*	Ophtalmologicals	-0.0595345	0.112803	-0.527773	0.894675
metab_100002769	argininate*	Ophtalmologicals	0.160778	0.118258	1.35955	0.592458
metab_849	caffeine	Ophtalmologicals	0.146589	0.119724	1.22439	0.64864
metab_100020414	6-bromotryptophan	Ophtalmologicals	-0.158017	0.120119	-1.3155	0.610423
metab_197	S-adenosylhomocysteine (SAH)	Ophtalmologicals	-0.130587	0.111534	-1.17083	0.671332
metab_100019801	3-hydroxyoleoylcarnitine	Ophtalmologicals	-0.0262134	0.115771	-0.226423	0.962914
metab_100001106	1,3-dimethylurate	Ophtalmologicals	0.0211791	0.118734	0.178375	0.970384
metab_100020421	N-lactoyltyrosine	Ophtalmologicals	-0.04581	0.117224	-0.39079	0.92589
metab_999926107	X - 26107	Ophtalmologicals	-0.0354559	0.113113	-0.313457	0.946126
metab_100001145	3-hydroxysebacate	Ophtalmologicals	-0.244296	0.114694	-2.12998	0.263654
metab_100006292	sphingomyelin (d18:1/20:1, d18:2/20:0)*	Statins; c10aa and c10ba combined	-0.177233	0.0705668	-2.51156	0.144543
metab_197	S-adenosylhomocysteine (SAH)	Statins; c10aa and c10ba combined	0.181698	0.0697932	2.60338	0.121528
metab_100002769	argininate*	Statins; c10aa and c10ba combined	0.0950318	0.0741959	1.28082	0.623989
metab_100001925	cyclo(leu-pro)	Statins; c10aa and c10ba combined	0.229784	0.0742783	3.09355	0.0414153
metab_999911787	X - 11787	Statins; c10aa and c10ba combined	0.0589744	0.0748278	0.788134	0.817591
metab_100019801	3-hydroxyoleoylcarnitine	Statins; c10aa and c10ba combined	0.0483851	0.0726151	0.666323	0.856968
metab_100020825	3-hydroxyhexanoylcarnitine (1)	Statins; c10aa and c10ba combined	0.233045	0.073057	3.1899	0.0326796
metab_849	caffeine	Statins; c10aa and c10ba combined	0.15924	0.0750023	2.12314	0.266109
metab_100001145	3-hydroxysebacate	Statins; c10aa and c10ba combined	0.256421	0.0716761	3.5775	0.0112775
metab_100020414	6-bromotryptophan	Statins; c10aa and c10ba combined	-0.0227975	0.0754141	-0.302298	0.947776
metab_100020421	N-lactoyltyrosine	Statins; c10aa and c10ba combined	0.480076	0.0720574	6.66241	8.89229e-09
metab_999926107	X - 26107	Statins; c10aa and c10ba combined	0.157992	0.0707984	2.23158	0.227805
metab_100001397	1,3,7-trimethylurate	Statins; c10aa and c10ba combined	0.177509	0.0744273	2.385	0.179553
metab_100009271	(S)-3-hydroxybutyrylcarnitine	Statins; c10aa and c10ba combined	0.389846	0.0728489	5.35144	1.03211e-05
metab_100001106	1,3-dimethylurate	Statins; c10aa and c10ba combined	-0.00742932	0.0744877	-0.0997389	0.983085
metab_100020261	glutamine conjugate of C6H10O2 (1)*	Statins; c10aa and c10ba combined	-0.0375116	0.0738717	-0.507794	0.899757
metab_100020262	glutamine conjugate of C6H10O2 (2)*	Statins; c10aa and c10ba combined	0.0665522	0.0738524	0.901151	0.776124
metab_100000453	paraxanthine	Statins; c10aa and c10ba combined	0.0176478	0.0748669	0.235722	0.961796
metab_100015789	sphingomyelin (d18:2/24:2)*	Statins; c10aa and c10ba combined	-0.554611	0.0690771	-8.02886	1.13652e-12
metab_100000269	glycerophosphorylcholine (GPC)	Statins; c10aa and c10ba combined	-0.213618	0.0747398	-2.85815	0.0720626
metab_100015788	sphingomyelin (d18:2/18:1)*	Statins; c10aa and c10ba combined	-0.243949	0.0714316	-3.41514	0.0183338
metab_100000437	theophylline	Statins; c10aa and c10ba combined	0.0505999	0.0753017	0.671962	0.854672

## Sheet: Extended_Figure5b
Metabolite	CHEMICAL_NAME	Lifestyle	Beta	Se	zvalue	FDR
metab_197	S-adenosylhomocysteine (SAH)	education_label	-0.0810547	0.0352971	-2.29636	0.0774776
metab_197	S-adenosylhomocysteine (SAH)	Smoke_label	-0.00873216	0.0442227	-0.197459	0.916375
metab_197	S-adenosylhomocysteine (SAH)	Alcohol_gm_d	-0.0119836	0.00347289	-3.45061	0.00382313
metab_197	S-adenosylhomocysteine (SAH)	BMI	0.0373959	0.00658487	5.67906	3.9922e-07
metab_849	caffeine	education_label	0.0106878	0.0379112	0.281917	0.880959
metab_849	caffeine	Smoke_label	-0.141308	0.0471806	-2.99505	0.0142721
metab_849	caffeine	Alcohol_gm_d	0.0170762	0.00370464	4.6094	6.17686e-05
metab_849	caffeine	BMI	0.0325842	0.00709172	4.59468	6.5561e-05
metab_100000269	glycerophosphorylcholine (GPC)	education_label	-0.00782579	0.0377962	-0.207053	0.913434
metab_100000269	glycerophosphorylcholine (GPC)	Smoke_label	-0.0656548	0.0471936	-1.39118	0.335188
metab_100000269	glycerophosphorylcholine (GPC)	Alcohol_gm_d	-0.00311824	0.00372928	-0.83615	0.595132
metab_100000269	glycerophosphorylcholine (GPC)	BMI	-0.047427	0.00698919	-6.78576	8.48509e-10
metab_100000437	theophylline	education_label	0.0149652	0.0379888	0.393937	0.827522
metab_100000437	theophylline	Smoke_label	-0.0400454	0.0474643	-0.843695	0.59242
metab_100000437	theophylline	Alcohol_gm_d	0.0194018	0.00370162	5.24143	3.65217e-06
metab_100000437	theophylline	BMI	0.0134385	0.00716559	1.87542	0.164749
metab_100000453	paraxanthine	education_label	-0.00447754	0.0377589	-0.118582	0.948207
metab_100000453	paraxanthine	Smoke_label	-0.0533859	0.0471611	-1.13199	0.452097
metab_100000453	paraxanthine	Alcohol_gm_d	0.0126054	0.00370643	3.40096	0.00446934
metab_100000453	paraxanthine	BMI	0.0160323	0.00711649	2.25284	0.084072
metab_100001106	1,3-dimethylurate	education_label	0.00369922	0.0375853	0.0984221	0.955857
metab_100001106	1,3-dimethylurate	Smoke_label	0.111463	0.0468467	2.37932	0.0643142
metab_100001106	1,3-dimethylurate	Alcohol_gm_d	0.0170319	0.00367222	4.63804	5.48914e-05
metab_100001106	1,3-dimethylurate	BMI	0.00393417	0.00709981	0.554123	0.743565
metab_100001145	3-hydroxysebacate	education_label	-0.00177838	0.0364693	-0.0487638	0.980399
metab_100001145	3-hydroxysebacate	Smoke_label	0.00925276	0.045577	0.203014	0.915199
metab_100001145	3-hydroxysebacate	Alcohol_gm_d	0.00409624	0.00359726	1.13871	0.447807
metab_100001145	3-hydroxysebacate	BMI	0.0181212	0.00686724	2.6388	0.0362613
metab_100001397	1,3,7-trimethylurate	education_label	-0.00931218	0.0376476	-0.247351	0.895135
metab_100001397	1,3,7-trimethylurate	Smoke_label	-0.0442459	0.047032	-0.940763	0.540117
metab_100001397	1,3,7-trimethylurate	Alcohol_gm_d	0.0155161	0.0036849	4.21074	0.000287524
metab_100001397	1,3,7-trimethylurate	BMI	0.0370613	0.00702023	5.27921	3.03304e-06
metab_100001925	cyclo(leu-pro)	education_label	-0.00041011	0.0376189	-0.0109017	0.994566
metab_100001925	cyclo(leu-pro)	Smoke_label	-0.0606945	0.0469772	-1.292	0.376746
metab_100001925	cyclo(leu-pro)	Alcohol_gm_d	0.0156869	0.00368125	4.26131	0.000236653
metab_100001925	cyclo(leu-pro)	BMI	0.0590691	0.0068694	8.59887	2.60198e-15
metab_100002769	argininate*	education_label	0.0220031	0.0374428	0.587647	0.726641
metab_100002769	argininate*	Smoke_label	-0.125904	0.0466406	-2.69945	0.0312037
metab_100002769	argininate*	Alcohol_gm_d	-0.0191487	0.00364862	-5.24821	3.54055e-06
metab_100002769	argininate*	BMI	0.0308612	0.00701066	4.40204	0.000136198
metab_100006292	sphingomyelin (d18:1/20:1, d18:2/20:0)*	education_label	-0.0279588	0.0355193	-0.787144	0.622556
metab_100006292	sphingomyelin (d18:1/20:1, d18:2/20:0)*	Smoke_label	-0.0517948	0.0443748	-1.16721	0.43479
metab_100006292	sphingomyelin (d18:1/20:1, d18:2/20:0)*	Alcohol_gm_d	-0.00817479	0.00349766	-2.33722	0.0709438
metab_100006292	sphingomyelin (d18:1/20:1, d18:2/20:0)*	BMI	-0.00685506	0.00670913	-1.02175	0.499657
metab_100009271	(S)-3-hydroxybutyrylcarnitine	education_label	-0.0651989	0.037269	-1.74942	0.200721
metab_100009271	(S)-3-hydroxybutyrylcarnitine	Smoke_label	0.0395079	0.0466291	0.847279	0.59069
metab_100009271	(S)-3-hydroxybutyrylcarnitine	Alcohol_gm_d	-0.00380827	0.00368189	-1.03432	0.493816
metab_100009271	(S)-3-hydroxybutyrylcarnitine	BMI	0.04425	0.00691781	6.39654	8.23428e-09
metab_100015788	sphingomyelin (d18:2/18:1)*	education_label	-0.0124725	0.0360195	-0.346272	0.851423
metab_100015788	sphingomyelin (d18:2/18:1)*	Smoke_label	-0.0626718	0.0449767	-1.39343	0.334663
metab_100015788	sphingomyelin (d18:2/18:1)*	Alcohol_gm_d	-0.0127354	0.0035335	-3.6042	0.0022999
metab_100015788	sphingomyelin (d18:2/18:1)*	BMI	-0.00778585	0.00680114	-1.14479	0.445151
metab_100015789	sphingomyelin (d18:2/24:2)*	education_label	-0.0217198	0.0357429	-0.607668	0.71657
metab_100015789	sphingomyelin (d18:2/24:2)*	Smoke_label	-0.0555587	0.0446449	-1.24446	0.398657
metab_100015789	sphingomyelin (d18:2/24:2)*	Alcohol_gm_d	-0.00608926	0.0035234	-1.72824	0.207666
metab_100015789	sphingomyelin (d18:2/24:2)*	BMI	-0.0255482	0.00670774	-3.80877	0.00119534
metab_100019801	3-hydroxyoleoylcarnitine	education_label	0.0142071	0.0368104	0.385952	0.830429
metab_100019801	3-hydroxyoleoylcarnitine	Smoke_label	0.0395419	0.0459913	0.85977	0.584431
metab_100019801	3-hydroxyoleoylcarnitine	Alcohol_gm_d	0.010354	0.00361933	2.86075	0.0203397
metab_100019801	3-hydroxyoleoylcarnitine	BMI	0.0118065	0.00694537	1.69991	0.215133
metab_100020261	glutamine conjugate of C6H10O2 (1)*	education_label	-0.0618893	0.0372719	-1.66048	0.227657
metab_100020261	glutamine conjugate of C6H10O2 (1)*	Smoke_label	0.0389677	0.0466265	0.835742	0.595249
metab_100020261	glutamine conjugate of C6H10O2 (1)*	Alcohol_gm_d	-0.00563217	0.00367942	-1.53072	0.27671
metab_100020261	glutamine conjugate of C6H10O2 (1)*	BMI	0.0228959	0.00701535	3.26369	0.0067263
metab_100020262	glutamine conjugate of C6H10O2 (2)*	education_label	-0.0845855	0.037246	-2.27099	0.0814759
metab_100020262	glutamine conjugate of C6H10O2 (2)*	Smoke_label	0.0629765	0.0466223	1.35078	0.351278
metab_100020262	glutamine conjugate of C6H10O2 (2)*	Alcohol_gm_d	0.00032949	0.00368515	0.0894104	0.960766
metab_100020262	glutamine conjugate of C6H10O2 (2)*	BMI	0.0264645	0.00700654	3.77711	0.00133607
metab_100020414	6-bromotryptophan	education_label	-0.0639126	0.0380003	-1.6819	0.220237
metab_100020414	6-bromotryptophan	Smoke_label	-0.164473	0.0472835	-3.47845	0.00349768
metab_100020414	6-bromotryptophan	Alcohol_gm_d	-0.00889537	0.00374559	-2.37489	0.0650262
metab_100020414	6-bromotryptophan	BMI	-0.000287854	0.00718887	-0.0400416	0.983954
metab_100020421	N-lactoyltyrosine	education_label	-0.048036	0.0370642	-1.29602	0.37481
metab_100020421	N-lactoyltyrosine	Smoke_label	0.0020069	0.0463584	0.0432911	0.982329
metab_100020421	N-lactoyltyrosine	Alcohol_gm_d	-0.0115881	0.00364362	-3.18038	0.00854857
metab_100020421	N-lactoyltyrosine	BMI	0.0678811	0.00668754	10.1504	8.1739e-21
metab_100020825	3-hydroxyhexanoylcarnitine (1)	education_label	-0.0856786	0.0370159	-2.31465	0.0745691
metab_100020825	3-hydroxyhexanoylcarnitine (1)	Smoke_label	0.0394712	0.0463628	0.851355	0.589399
metab_100020825	3-hydroxyhexanoylcarnitine (1)	Alcohol_gm_d	-0.00152366	0.00366243	-0.416025	0.814781
metab_100020825	3-hydroxyhexanoylcarnitine (1)	BMI	0.0290001	0.00695369	4.17046	0.000328942
metab_999911787	X - 11787	education_label	-0.0859411	0.0376611	-2.28196	0.0800956
metab_999911787	X - 11787	Smoke_label	-0.054345	0.0471541	-1.1525	0.441508
metab_999911787	X - 11787	Alcohol_gm_d	-0.0168237	0.00368997	-4.5593	7.45494e-05
metab_999911787	X - 11787	BMI	0.00609645	0.00713027	0.855009	0.58723
metab_999926107	X - 26107	education_label	0.00764703	0.0359495	0.212716	0.909609
metab_999926107	X - 26107	Smoke_label	0.00404993	0.044929	0.0901407	0.960667
metab_999926107	X - 26107	Alcohol_gm_d	0.00640818	0.00354274	1.80882	0.1835
metab_999926107	X - 26107	BMI	0.0301486	0.00672789	4.48115	0.000102059

## Sheet: Extended_Figure5c
Metabolite	CHEMICAL_NAME	Clinical_factors	Beta	Se	zvalue	FDR
metab_197	S-adenosylhomocysteine (SAH)	Hypertension_label	0.330233	0.057454	5.74778	4.94179e-07
metab_197	S-adenosylhomocysteine (SAH)	SysBP	0.00246126	0.00159721	1.54098	0.279091
metab_197	S-adenosylhomocysteine (SAH)	DiasBP	0.0081705	0.00270796	3.01721	0.0166767
metab_197	S-adenosylhomocysteine (SAH)	Diabetes2	0.440598	0.119188	3.69666	0.00235323
metab_849	caffeine	Hypertension_label	0.151433	0.062343	2.42902	0.064963
metab_849	caffeine	SysBP	0.00345358	0.00170989	2.01977	0.137905
metab_849	caffeine	DiasBP	0.00573159	0.00290852	1.97062	0.149965
metab_849	caffeine	Diabetes2	0.178333	0.12841	1.38877	0.334442
metab_100000269	glycerophosphorylcholine (GPC)	Hypertension_label	-0.150764	0.0621533	-2.42568	0.0652818
metab_100000269	glycerophosphorylcholine (GPC)	SysBP	-0.00424846	0.00170294	-2.49479	0.0564339
metab_100000269	glycerophosphorylcholine (GPC)	DiasBP	-0.00350313	0.00290299	-1.20673	0.411029
metab_100000269	glycerophosphorylcholine (GPC)	Diabetes2	-0.616528	0.126715	-4.86546	3.10681e-05
metab_100000437	theophylline	Hypertension_label	0.0692783	0.0626117	1.10648	0.452612
metab_100000437	theophylline	SysBP	0.00262821	0.00171485	1.53261	0.282088
metab_100000437	theophylline	DiasBP	0.0027184	0.00291876	0.931354	0.537315
metab_100000437	theophylline	Diabetes2	-0.0999483	0.128759	-0.776244	0.616249
metab_100000453	paraxanthine	Hypertension_label	0.0485039	0.0622469	0.779217	0.614976
metab_100000453	paraxanthine	SysBP	0.00184034	0.00170532	1.07917	0.463574
metab_100000453	paraxanthine	DiasBP	0.00210295	0.00290138	0.724809	0.646158
metab_100000453	paraxanthine	Diabetes2	-0.0898352	0.127978	-0.701959	0.658884
metab_100001106	1,3-dimethylurate	Hypertension_label	0.0377037	0.0619675	0.608442	0.703679
metab_100001106	1,3-dimethylurate	SysBP	0.00196279	0.00169734	1.15639	0.433554
metab_100001106	1,3-dimethylurate	DiasBP	0.00258202	0.00288765	0.894159	0.554365
metab_100001106	1,3-dimethylurate	Diabetes2	-0.141997	0.127344	-1.11507	0.448924
metab_100001145	3-hydroxysebacate	Hypertension_label	0.145228	0.0599706	2.42164	0.0657763
metab_100001145	3-hydroxysebacate	SysBP	0.0023372	0.0016464	1.41958	0.321963
metab_100001145	3-hydroxysebacate	DiasBP	0.00409536	0.00280011	1.46257	0.30714
metab_100001145	3-hydroxysebacate	Diabetes2	1.13133	0.118603	9.53879	3.85118e-18
metab_100001397	1,3,7-trimethylurate	Hypertension_label	0.207174	0.0617526	3.3549	0.00666589
metab_100001397	1,3,7-trimethylurate	SysBP	0.00390047	0.00169701	2.29844	0.084205
metab_100001397	1,3,7-trimethylurate	DiasBP	0.00663254	0.00288636	2.29789	0.084205
metab_100001397	1,3,7-trimethylurate	Diabetes2	0.21585	0.127459	1.69348	0.230243
metab_100001925	cyclo(leu-pro)	Hypertension_label	0.252335	0.0615428	4.10016	0.000612143
metab_100001925	cyclo(leu-pro)	SysBP	0.00520525	0.00169232	3.0758	0.014205
metab_100001925	cyclo(leu-pro)	DiasBP	0.00883436	0.00287844	3.06915	0.0144262
metab_100001925	cyclo(leu-pro)	Diabetes2	0.410942	0.1269	3.23831	0.00917084
metab_100002769	argininate*	Hypertension_label	0.168893	0.061533	2.74476	0.032348
metab_100002769	argininate*	SysBP	-0.00351671	0.00168877	-2.08241	0.123719
metab_100002769	argininate*	DiasBP	-0.00397531	0.00287564	-1.38241	0.337164
metab_100002769	argininate*	Diabetes2	0.160067	0.12686	1.26176	0.386363
metab_100006292	sphingomyelin (d18:1/20:1, d18:2/20:0)*	Hypertension_label	-0.158921	0.0583829	-2.72205	0.0340415
metab_100006292	sphingomyelin (d18:1/20:1, d18:2/20:0)*	SysBP	-0.00258698	0.00160354	-1.61329	0.255619
metab_100006292	sphingomyelin (d18:1/20:1, d18:2/20:0)*	DiasBP	-0.00266451	0.00272951	-0.976185	0.514769
metab_100006292	sphingomyelin (d18:1/20:1, d18:2/20:0)*	Diabetes2	-0.703801	0.118475	-5.94049	1.82174e-07
metab_100009271	(S)-3-hydroxybutyrylcarnitine	Hypertension_label	0.342084	0.0606339	5.6418	8.49082e-07
metab_100009271	(S)-3-hydroxybutyrylcarnitine	SysBP	0.00260615	0.00168465	1.547	0.276407
metab_100009271	(S)-3-hydroxybutyrylcarnitine	DiasBP	0.00405015	0.00286587	1.41323	0.324274
metab_100009271	(S)-3-hydroxybutyrylcarnitine	Diabetes2	1.28516	0.120153	10.696	1.15994e-22
metab_100015788	sphingomyelin (d18:2/18:1)*	Hypertension_label	-0.183265	0.0591297	-3.09938	0.0135135
metab_100015788	sphingomyelin (d18:2/18:1)*	SysBP	-0.00306278	0.001625	-1.88479	0.173598
metab_100015788	sphingomyelin (d18:2/18:1)*	DiasBP	-0.00241766	0.00276755	-0.873575	0.565831
metab_100015788	sphingomyelin (d18:2/18:1)*	Diabetes2	-0.630318	0.120558	-5.22835	6.33978e-06
metab_100015789	sphingomyelin (d18:2/24:2)*	Hypertension_label	-0.227872	0.0585294	-3.89329	0.00124034
metab_100015789	sphingomyelin (d18:2/24:2)*	SysBP	-0.00276403	0.00161319	-1.7134	0.223817
metab_100015789	sphingomyelin (d18:2/24:2)*	DiasBP	-0.00277573	0.00274628	-1.01072	0.497701
metab_100015789	sphingomyelin (d18:2/24:2)*	Diabetes2	-0.997188	0.117221	-8.50688	1.60829e-14
metab_100019801	3-hydroxyoleoylcarnitine	Hypertension_label	0.0882198	0.0606437	1.45472	0.309252
metab_100019801	3-hydroxyoleoylcarnitine	SysBP	0.00298423	0.00166096	1.79668	0.199637
metab_100019801	3-hydroxyoleoylcarnitine	DiasBP	0.00489581	0.00282535	1.73281	0.21813
metab_100019801	3-hydroxyoleoylcarnitine	Diabetes2	0.338325	0.124363	2.72047	0.034114
metab_100020261	glutamine conjugate of C6H10O2 (1)*	Hypertension_label	0.106667	0.0614539	1.73572	0.217358
metab_100020261	glutamine conjugate of C6H10O2 (1)*	SysBP	0.00278977	0.00168426	1.65638	0.242353
metab_100020261	glutamine conjugate of C6H10O2 (1)*	DiasBP	0.00328834	0.00286661	1.14712	0.437038
metab_100020261	glutamine conjugate of C6H10O2 (1)*	Diabetes2	0.6215	0.125059	4.96964	1.97642e-05
metab_100020262	glutamine conjugate of C6H10O2 (2)*	Hypertension_label	0.11365	0.0614694	1.84889	0.183217
metab_100020262	glutamine conjugate of C6H10O2 (2)*	SysBP	0.00382652	0.00168307	2.27353	0.0878161
metab_100020262	glutamine conjugate of C6H10O2 (2)*	DiasBP	0.00683805	0.00286192	2.38933	0.0698409
metab_100020262	glutamine conjugate of C6H10O2 (2)*	Diabetes2	0.705296	0.124692	5.65629	7.90227e-07
metab_100020414	6-bromotryptophan	Hypertension_label	0.000851747	0.0627468	0.0135743	0.992924
metab_100020414	6-bromotryptophan	SysBP	-0.000134501	0.00171947	-0.0782225	0.96293
metab_100020414	6-bromotryptophan	DiasBP	0.00209757	0.00292385	0.717402	0.650522
metab_100020414	6-bromotryptophan	Diabetes2	-0.625961	0.127544	-4.9078	2.57925e-05
metab_100020421	N-lactoyltyrosine	Hypertension_label	0.500661	0.0591842	8.45937	2.20975e-14
metab_100020421	N-lactoyltyrosine	SysBP	0.00255882	0.00167434	1.52825	0.282746
metab_100020421	N-lactoyltyrosine	DiasBP	0.00629337	0.00284435	2.21259	0.0984309
metab_100020421	N-lactoyltyrosine	Diabetes2	1.5273	0.116585	13.1003	3.94005e-33
metab_100020825	3-hydroxyhexanoylcarnitine (1)	Hypertension_label	0.304183	0.0604704	5.03028	1.55262e-05
metab_100020825	3-hydroxyhexanoylcarnitine (1)	SysBP	0.00289566	0.00167456	1.72921	0.218645
metab_100020825	3-hydroxyhexanoylcarnitine (1)	DiasBP	0.00305178	0.00285067	1.07055	0.467949
metab_100020825	3-hydroxyhexanoylcarnitine (1)	Diabetes2	0.725216	0.123801	5.85792	2.82239e-07
metab_999911787	X - 11787	Hypertension_label	0.106027	0.0621709	1.70541	0.226629
metab_999911787	X - 11787	SysBP	-0.00520092	0.00169848	-3.06209	0.0147196
metab_999911787	X - 11787	DiasBP	-0.00515727	0.00289737	-1.77998	0.204348
metab_999911787	X - 11787	Diabetes2	0.183328	0.127866	1.43375	0.317333
metab_999926107	X - 26107	Hypertension_label	0.236854	0.0588296	4.02611	0.000803171
metab_999926107	X - 26107	SysBP	0.00374666	0.00162041	2.31217	0.0818611
metab_999926107	X - 26107	DiasBP	0.005638	0.00275759	2.04454	0.132939
metab_999926107	X - 26107	Diabetes2	0.596473	0.120477	4.95092	2.1443e-05
