# Supplementary material for: The blood metabolome of brain health in midlife and influences of genes, microbiome and exposome
Source: Nat Aging. 2026 Jun 24;6(7):1452–67. doi: 10.1038/s43587-026-01149-4 (PMC13375541; doi:10.1038/s43587-026-01149-4)
Supplement: Supplementary file 14 — Statistical Source Data. [file 43587_2026_1149_MOESM14_ESM.xlsx]

## Sheet: Extended_Figure6a
Metabolites	CHEMICAL_NAME	Taxon	Beta	Se	zvalue	FDR
metab_100001806	o-cresol sulfate	genus.Blautia	0.0582405	0.0441624	1.31878	0.734649
metab_100001806	o-cresol sulfate	genus.Agathobacter	-0.00880182	0.0232104	-0.379219	0.957173
metab_100001806	o-cresol sulfate	genus.Escherichia.Shigella	0.00326317	0.0123234	0.264796	0.97205
metab_100001806	o-cresol sulfate	genus.Faecalibacterium	-0.011472	0.0278074	-0.412553	0.952672
metab_100001806	o-cresol sulfate	genus..Eubacterium..hallii.group	0.0222739	0.0257727	0.864242	0.864725
metab_100001806	o-cresol sulfate	genus.Fusicatenibacter	0.0068105	0.0226881	0.30018	0.967303
metab_100001806	o-cresol sulfate	genus.Subdoligranulum	0.0208164	0.0266119	0.782221	0.883996
metab_100001806	o-cresol sulfate	genus.Dorea	0.0260829	0.0271304	0.961391	0.840721
metab_100001806	o-cresol sulfate	genus.Anaerostipes	-0.041307	0.0284938	-1.44968	0.688462
metab_100001806	o-cresol sulfate	genus.Romboutsia	-0.0458864	0.0154263	-2.97456	0.12218
metab_100001806	o-cresol sulfate	genus.Coprococcus	0.0221636	0.0260709	0.850128	0.868343
metab_100001806	o-cresol sulfate	genus.Bifidobacterium	-0.0138255	0.0143581	-0.9629	0.840436
metab_100001806	o-cresol sulfate	genus.Bacteroides	-0.0395758	0.0289207	-1.36842	0.71797
metab_100001806	o-cresol sulfate	genus.Ruminococcus	0.033472	0.0211126	1.58541	0.638478
metab_100001806	o-cresol sulfate	genus.UCG.002	-0.0272384	0.01996	-1.36465	0.719159
metab_100001806	o-cresol sulfate	genus..Ruminococcus..torques.group	0.0601481	0.0291929	2.06037	0.446846
metab_100001806	o-cresol sulfate	genus.CAG.352	0.0061887	0.0130569	0.473981	0.942585
metab_100001806	o-cresol sulfate	genus.Streptococcus	-0.0216877	0.0157896	-1.37354	0.715897
metab_100001806	o-cresol sulfate	genus.Intestinibacter	-0.00899683	0.0139193	-0.646357	0.911917
metab_100001806	o-cresol sulfate	genus.Christensenellaceae.R.7.group	-0.0174347	0.0196169	-0.88876	0.858523
metab_100001806	o-cresol sulfate	genus.Lachnospiraceae.ND3007.group	-0.00540538	0.0194716	-0.277603	0.970374
metab_100001806	o-cresol sulfate	genus.Roseburia	-0.0597302	0.0293327	-2.0363	0.456033
metab_100001806	o-cresol sulfate	genus..Ruminococcus..gauvreauii.group	-0.000837974	0.0151242	-0.0554063	0.994874
metab_100001806	o-cresol sulfate	genus.Clostridium.sensu.stricto.1	0.0047009	0.0149686	0.31405	0.965952
metab_100001806	o-cresol sulfate	genus.Dialister	-0.0253247	0.0135859	-1.86404	0.527587
metab_100001806	o-cresol sulfate	genus..Eubacterium..siraeum.group	0.0169631	0.0159933	1.06064	0.813677
metab_100001806	o-cresol sulfate	genus.Butyrivibrio	0.0256759	0.0177613	1.4456	0.690147
metab_100001806	o-cresol sulfate	genus.Lachnospiraceae.NK4A136.group	-0.0068463	0.0201231	-0.340222	0.962542
metab_100001806	o-cresol sulfate	genus..Eubacterium..ruminantium.group	0.0118218	0.0144917	0.815764	0.876526
metab_100001806	o-cresol sulfate	genus.Alistipes	0.0180561	0.0218453	0.826543	0.873904
metab_100001806	o-cresol sulfate	genus.Erysipelotrichaceae.UCG.003	0.00795982	0.0157163	0.506469	0.9373
metab_100001806	o-cresol sulfate	genus..Eubacterium..eligens.group	-0.0275296	0.0161223	-1.70755	0.591555
metab_100001806	o-cresol sulfate	genus.Monoglobus	-0.0093219	0.0243285	-0.383168	0.956667
metab_100001806	o-cresol sulfate	genus.Parabacteroides	0.017482	0.0183532	0.952535	0.843146
metab_100001806	o-cresol sulfate	genus.Akkermansia	-0.0146668	0.0157815	-0.929365	0.849168
metab_100001806	o-cresol sulfate	genus.Incertae.Sedis	-0.0108554	0.0286402	-0.379026	0.957185
metab_100001806	o-cresol sulfate	genus.Lachnospira	-0.0405236	0.017659	-2.29478	0.348592
metab_100001806	o-cresol sulfate	genus.Prevotella_9	0.0097319	0.0122383	0.795199	0.881204
metab_100001806	o-cresol sulfate	genus.Butyricicoccus	0.0241656	0.0211851	1.14069	0.790075
metab_100001806	o-cresol sulfate	genus.CAG.56	0.0104629	0.0152423	0.686442	0.90405
metab_100001806	o-cresol sulfate	genus.Lachnoclostridium	-0.00793356	0.0224157	-0.353928	0.960629
metab_100001806	o-cresol sulfate	genus..Eubacterium..ventriosum.group	-0.0332334	0.0198267	-1.6762	0.604021
metab_100001806	o-cresol sulfate	genus.Terrisporobacter	0.000993101	0.0168731	0.0588571	0.994532
metab_100001806	o-cresol sulfate	genus.NK4A214.group	-0.00644667	0.0184467	-0.349475	0.961267
metab_100001806	o-cresol sulfate	genus..Ruminococcus..gnavus.group	-0.0406304	0.0168201	-2.41559	0.299789
metab_100001806	o-cresol sulfate	genus.Phascolarctobacterium	0.000575458	0.0141413	0.0406933	0.996183
metab_100001806	o-cresol sulfate	genus.Holdemanella	0.0214079	0.0144824	1.4782	0.678523
metab_100001806	o-cresol sulfate	genus..Eubacterium..xylanophilum.group	-0.0192643	0.0168985	-1.14	0.790315
metab_100001806	o-cresol sulfate	genus.UCG.005	0.0046882	0.019886	0.235754	0.975555
metab_100001806	o-cresol sulfate	genus.Lachnospiraceae.FCS020.group	-0.00723445	0.0189056	-0.382662	0.956729
metab_100001806	o-cresol sulfate	genus.Turicibacter	0.0184823	0.0166577	1.10953	0.799578
metab_100001806	o-cresol sulfate	genus.UBA1819	0.00399	0.0184956	0.215727	0.978178
metab_100001806	o-cresol sulfate	genus.Collinsella	-0.0113665	0.0182479	-0.622897	0.916095
metab_100001806	o-cresol sulfate	genus.CAG.873	0.0192257	0.0282527	0.680492	0.90505
metab_100001806	o-cresol sulfate	genus.Catenibacterium	0.0083629	0.0189925	0.440326	0.948245
metab_100001806	o-cresol sulfate	genus.Paraprevotella	0.00764657	0.0151927	0.503305	0.937875
metab_100001806	o-cresol sulfate	genus.Succiniclasticum	-0.000909435	0.0322522	-0.0281976	0.997458
metab_100001806	o-cresol sulfate	genus.Marvinbryantia	0.00264288	0.0168868	0.156506	0.984509
metab_100001806	o-cresol sulfate	genus.Intestinimonas	-0.0210783	0.0179669	-1.17317	0.780338
metab_100001806	o-cresol sulfate	genus.UCG.003	-0.0375107	0.0175385	-2.13877	0.414814
metab_100001806	o-cresol sulfate	genus.Ligilactobacillus	-0.0330804	0.02505	-1.32057	0.733854
metab_100001806	o-cresol sulfate	genus.Tyzzerella	-0.0414567	0.0183663	-2.25722	0.365008
metab_100001806	o-cresol sulfate	genus.Family.XIII.AD3011.group	0.0058176	0.0252384	0.230505	0.976255
metab_100001806	o-cresol sulfate	genus.Lachnospiraceae.UCG.001	0.00667687	0.0176393	0.378523	0.957246
metab_100001806	o-cresol sulfate	genus.Colidextribacter	-0.0358973	0.0198574	-1.80775	0.550744
metab_100001806	o-cresol sulfate	genus.Oscillibacter	-0.00272924	0.0188024	-0.145154	0.985454
metab_100001806	o-cresol sulfate	genus.Lactobacillus	0.0148483	0.0199509	0.744239	0.892505
metab_100001806	o-cresol sulfate	genus.Enterococcus	-0.0143607	0.027673	-0.518944	0.935316
metab_100001806	o-cresol sulfate	genus.Lachnospiraceae.UCG.004	-0.0103145	0.0171393	-0.601804	0.920418
metab_100001806	o-cresol sulfate	genus.Lachnospiraceae.UCG.010	-0.0361923	0.0175738	-2.05945	0.447111
metab_100001806	o-cresol sulfate	genus.Lachnospiraceae.AC2044.group	0.00220974	0.0207608	0.106438	0.989998
metab_100001806	o-cresol sulfate	genus.Odoribacter	0.0155771	0.0190496	0.817713	0.876011
metab_100001806	o-cresol sulfate	genus.Anaeroplasma	-0.041885	0.0310373	-1.34951	0.724125
metab_100001806	o-cresol sulfate	genus.Prevotellaceae.NK3B31.group	0.0194571	0.0279927	0.695077	0.902363
metab_100001806	o-cresol sulfate	genus.Family.XIII.UCG.001	0.0210354	0.0192673	1.09177	0.804921
metab_100001806	o-cresol sulfate	genus.Senegalimassilia	0.0470794	0.0193848	2.42867	0.294842
metab_100001806	o-cresol sulfate	genus.Megamonas	-0.0470772	0.0416886	-1.12926	0.793676
metab_100001806	o-cresol sulfate	genus.Howardella	-0.00614552	0.0195359	-0.314576	0.965915
metab_100001806	o-cresol sulfate	genus.Alloprevotella	0.0536004	0.021448	2.49908	0.267241
metab_100001806	o-cresol sulfate	genus.Desulfovibrio	0.0139166	0.0182446	0.76278	0.888415
metab_100001806	o-cresol sulfate	genus.Prevotella_7	0.0114872	0.0234582	0.489688	0.940113
metab_100001806	o-cresol sulfate	genus.Rikenellaceae.RC9.gut.group	-0.049508	0.060458	-0.818882	0.875836
metab_100001806	o-cresol sulfate	genus.Sutterella	0.00459686	0.0179108	0.256653	0.973096
metab_100001806	o-cresol sulfate	genus.Pseudomonas	0.0823402	0.0508756	1.61846	0.625955
metab_100001806	o-cresol sulfate	genus.Negativibacillus	0.0377433	0.01828	2.06473	0.445139
metab_100001806	o-cresol sulfate	genus.DTU089	0.0768909	0.0202829	3.79092	0.0170484
metab_100001806	o-cresol sulfate	genus.Hungatella	0.00643479	0.0274796	0.234166	0.975748
metab_100001806	o-cresol sulfate	genus.Parasutterella	0.0316904	0.0195735	1.61905	0.625801
metab_100001806	o-cresol sulfate	genus.Limosilactobacillus	-0.000303635	0.0346612	-0.0087601	0.999185
metab_100001806	o-cresol sulfate	genus.Latilactobacillus	0.0402433	0.0316799	1.27031	0.750483
metab_100001806	o-cresol sulfate	genus.Slackia	0.0414975	0.0276841	1.49897	0.670953
metab_100001806	o-cresol sulfate	genus.Acidaminococcus	0.00506084	0.026602	0.190243	0.981055
metab_100001806	o-cresol sulfate	genus.Haemophilus	-0.0645416	0.0254832	-2.53271	0.256049
metab_100001806	o-cresol sulfate	genus.GCA.900066575	0.0216251	0.0215604	1.003	0.829638
metab_100001806	o-cresol sulfate	genus.Flavonifractor	-0.00494014	0.0211433	-0.23365	0.975802
metab_100001806	o-cresol sulfate	genus.Enterorhabdus	0.0277084	0.0233712	1.18558	0.776941
metab_100001806	o-cresol sulfate	genus.Enterobacter	-0.0895108	0.0609122	-1.4695	0.681499
metab_100001806	o-cresol sulfate	genus.Lactococcus	-0.0206108	0.0265141	-0.777354	0.885031
metab_100001806	o-cresol sulfate	genus.Klebsiella	-0.0508879	0.0299009	-1.70188	0.594024
metab_100001806	o-cresol sulfate	genus.Solobacterium	0.0158744	0.0336849	0.47126	0.943009
metab_100001806	o-cresol sulfate	genus.UC5.1.2E3	-0.0384447	0.0278679	-1.37953	0.713488
metab_100001806	o-cresol sulfate	genus.Tuzzerella	0.0134301	0.0266311	0.504301	0.937725
metab_100001806	o-cresol sulfate	genus.Erysipelatoclostridium	-4.67928e-05	0.0198896	-0.00235263	0.999805
metab_100001806	o-cresol sulfate	genus.Peptococcus	0.0579063	0.0203117	2.85089	0.154185
metab_100001806	o-cresol sulfate	genus.Veillonella	-0.0573076	0.0251991	-2.27419	0.35773
metab_100001806	o-cresol sulfate	genus.Bilophila	-0.025354	0.0240539	-1.05405	0.815658
metab_100001806	o-cresol sulfate	genus.Barnesiella	0.018538	0.0166302	1.11472	0.7982
metab_100001806	o-cresol sulfate	genus.Sellimonas	0.0116575	0.0218719	0.53299	0.932948
metab_100001806	o-cresol sulfate	genus..Bacteroides..pectinophilus.group	-0.0326943	0.0362982	-0.900713	0.855906
metab_100001806	o-cresol sulfate	genus.Shuttleworthia	-0.00236694	0.0209531	-0.112964	0.989249
metab_100001806	o-cresol sulfate	genus.Eggerthella	0.000319276	0.0289439	0.0110309	0.999066
metab_100001806	o-cresol sulfate	genus.Megasphaera	-0.0107806	0.0335856	-0.320989	0.964935
metab_100001806	o-cresol sulfate	genus.Lachnospiraceae.UCG.003	0.0104107	0.0343905	0.302719	0.967113
metab_100001806	o-cresol sulfate	genus.Eisenbergiella	0.0752234	0.0260517	2.88746	0.144415
metab_100001806	o-cresol sulfate	genus.Lachnospiraceae.UCG.007	-0.0549356	0.0505456	-1.08685	0.80624
metab_100001806	o-cresol sulfate	genus.Adlercreutzia	-0.00370522	0.0220601	-0.167961	0.983282
metab_100001806	o-cresol sulfate	genus.Frisingicoccus	0.0225456	0.0300302	0.750764	0.890763
metab_100001806	o-cresol sulfate	genus.Oscillospira	0.0502602	0.0208654	2.40878	0.302391
metab_100001806	o-cresol sulfate	genus..Eubacterium..brachy.group	-0.00800456	0.027182	-0.29448	0.967972
metab_100001806	o-cresol sulfate	genus.Hafnia.Obesumbacterium	-0.0387818	0.057434	-0.675241	0.90609
metab_100001806	o-cresol sulfate	genus.Coprobacter	0.00645352	0.0266255	0.242381	0.974698
metab_100001806	o-cresol sulfate	genus.Citrobacter	0.0226947	0.0586128	0.387196	0.956189
metab_100001806	o-cresol sulfate	genus.Butyricimonas	0.0330845	0.0235853	1.40276	0.705241
metab_100001806	o-cresol sulfate	genus.Coprobacillus	0.0199808	0.0352116	0.567448	0.926783
metab_100001806	o-cresol sulfate	genus.Fournierella	0.00473899	0.0251842	0.188173	0.981318
metab_100001806	o-cresol sulfate	genus.Mitsuokella	0.0644275	0.0320462	2.01046	0.466447
metab_100001806	o-cresol sulfate	genus.Catenisphaera	0.0953473	0.0349993	2.72426	0.191355
metab_100001806	o-cresol sulfate	genus.Lacticaseibacillus	-0.0761928	0.0396876	-1.91982	0.504245
metab_100001806	o-cresol sulfate	genus.Oribacterium	0.0138672	0.0396379	0.349847	0.96124
metab_100001806	o-cresol sulfate	genus..Eubacterium..fissicatena.group	-0.0472677	0.0339053	-1.39411	0.70841
metab_100001806	o-cresol sulfate	genus.Mogibacterium	-0.0083979	0.0345889	-0.242792	0.974657
metab_100001806	o-cresol sulfate	genus.HT002	-0.066901	0.0802119	-0.834053	0.872278
metab_100001806	o-cresol sulfate	genus.TM7x	-0.0283805	0.0312831	-0.907215	0.854135
metab_100001806	o-cresol sulfate	genus.Paludicola	0.025394	0.0206431	1.23014	0.763185
metab_100001806	o-cresol sulfate	genus..Clostridium..innocuum.group	-0.0341469	0.0371412	-0.919381	0.851334
metab_100001806	o-cresol sulfate	genus.Anaerosporobacter	-0.0165747	0.053396	-0.310411	0.966254
metab_100001806	o-cresol sulfate	genus.Defluviitaleaceae.UCG.011	-0.0233081	0.0242118	-0.962673	0.840471
metab_100001806	o-cresol sulfate	genus.Epulopiscium	-0.0534613	0.0450006	-1.18801	0.776263
metab_100001806	o-cresol sulfate	genus.Prevotella	-0.037756	0.0435577	-0.866805	0.864034
metab_100001806	o-cresol sulfate	genus.Lachnospiraceae.UCG.009	-0.0651583	0.0453709	-1.43613	0.693495
metab_100001806	o-cresol sulfate	genus..Eubacterium..nodatum.group	-0.039759	0.0438741	-0.906206	0.854311
metab_100001806	o-cresol sulfate	genus.UCG.007	0.0593705	0.0335117	1.77163	0.566067
metab_100001806	o-cresol sulfate	genus.FD2005	0.0372839	0.036835	1.01219	0.826937
metab_100001806	o-cresol sulfate	genus.Cloacibacillus	0.0245289	0.0465581	0.526844	0.934213
metab_100001806	o-cresol sulfate	genus.Pediococcus	-0.0609798	0.0667713	-0.913265	0.852821
metab_100001806	o-cresol sulfate	genus.Candidatus.Soleaferrea	-0.0567174	0.0319726	-1.77394	0.565195
metab_100001806	o-cresol sulfate	genus.Holdemania	-0.0233429	0.0295129	-0.790939	0.882059
metab_100001806	o-cresol sulfate	genus.Lactiplantibacillus	-0.0311695	0.0550865	-0.565827	0.927102
metab_100001806	o-cresol sulfate	genus.Merdibacter	0.0317078	0.0338713	0.936124	0.84751
metab_100001806	o-cresol sulfate	genus.UCG.009	0.0149995	0.0313067	0.479115	0.941806
metab_100001806	o-cresol sulfate	genus.Methanobrevibacter	0.000352486	0.0408752	0.00862347	0.999185
metab_100001806	o-cresol sulfate	genus.Faecalitalea	-0.00396112	0.0428084	-0.0925315	0.991308
metab_100001806	o-cresol sulfate	genus.Olsenella	0.0687964	0.0339316	2.0275	0.459629
metab_100001806	o-cresol sulfate	genus.Gordonibacter	-0.014954	0.0436716	-0.342419	0.962239
metab_100001806	o-cresol sulfate	genus.Anaerotruncus	-0.00846715	0.0302503	-0.279903	0.97002
metab_100001806	o-cresol sulfate	genus.Rikenella	-0.0423122	0.0666213	-0.635115	0.914035
metab_100001806	o-cresol sulfate	genus.Coriobacteriaceae.UCG.002	0.108717	0.0556899	1.95218	0.491027
metab_100001806	o-cresol sulfate	genus.Oxalobacter	0.0463529	0.0314839	1.47227	0.680471
metab_100001806	o-cresol sulfate	genus.Eubacterium	-0.00994652	0.0494806	-0.201019	0.979824
metab_100001806	o-cresol sulfate	genus.Weissella	-0.100244	0.0623708	-1.60723	0.630361
metab_100001806	o-cresol sulfate	genus.Lachnospiraceae.NK4B4.group	0.0378537	0.0445786	0.849146	0.868599
metab_100001806	o-cresol sulfate	genus.Anaerofilum	-0.05438	0.0437832	-1.24203	0.759577
metab_100001806	o-cresol sulfate	genus.Succinivibrio	0.107247	0.058988	1.81811	0.546302
metab_100001806	o-cresol sulfate	genus.Anaerofustis	-0.011272	0.0475301	-0.237156	0.975349
metab_100001806	o-cresol sulfate	genus.Caproiciproducens	0.0128013	0.0418691	0.305745	0.966794
metab_100001806	o-cresol sulfate	genus.Catenibacillus	0.00392922	0.0387572	0.10138	0.990478
metab_100001806	o-cresol sulfate	genus.Christensenella	-0.0178893	0.0415695	-0.430347	0.949794
metab_100001806	o-cresol sulfate	genus.Victivallis	-0.0115535	0.0532392	-0.217012	0.978019
metab_100001806	o-cresol sulfate	genus.Phocea	-0.099232	0.0489882	-2.02563	0.460448
metab_100001806	o-cresol sulfate	genus.Allisonella	0.0603411	0.0377388	1.59891	0.633353
metab_100001806	o-cresol sulfate	genus.Granulicatella	-0.0429691	0.0611269	-0.70295	0.900866
metab_100001806	o-cresol sulfate	genus.Lactonifactor	-0.102319	0.064118	-1.59579	0.634651
metab_100001806	o-cresol sulfate	genus.Ruminiclostridium	-0.0443249	0.049917	-0.887971	0.858791
metab_100001806	o-cresol sulfate	genus.Alloscardovia	0.0271457	0.0761123	0.356653	0.960096
metab_100001806	o-cresol sulfate	genus.Pygmaiobacter	-0.0238193	0.0555884	-0.428495	0.950078
metab_100001806	o-cresol sulfate	genus.Papillibacter	-0.0434403	0.0586871	-0.740203	0.893567
metab_100001806	o-cresol sulfate	genus.Actinomyces	-0.0553764	0.0554317	-0.999003	0.830554
metab_100001806	o-cresol sulfate	genus.Fenollaria	-0.0744557	0.0643953	-1.15623	0.785522
metab_100001806	o-cresol sulfate	genus.Leuconostoc	-0.0949703	0.06657	-1.42662	0.69725
metab_100001806	o-cresol sulfate	genus.CHKCI001	-0.00270121	0.0809885	-0.033353	0.997037
metab_100001806	o-cresol sulfate	genus.Dielma	-0.0290619	0.0853147	-0.340643	0.962532
metab_100001806	o-cresol sulfate	genus.Acetanaerobacterium	-0.0508977	0.0678851	-0.749762	0.891079
metab_100001806	o-cresol sulfate	genus.Faecalicoccus	0.0522711	0.0708712	0.737551	0.894094
metab_100001806	o-cresol sulfate	genus.GCA.900066755	-0.0533175	0.0658986	-0.809083	0.87812
metab_100001806	o-cresol sulfate	genus.Sanguibacteroides	0.0333936	0.0746903	0.447094	0.947118
metab_100001806	o-cresol sulfate	genus.Rothia	0.0381688	0.0761475	0.501249	0.938254
metab_100001806	o-cresol sulfate	genus.Atopobium	0.000370805	0.0701675	0.00528457	0.999473
metab_100001806	o-cresol sulfate	genus.Finegoldia	-0.094482	0.0738128	-1.28002	0.747082
metab_100002154	ergothioneine	genus.Blautia	-0.0643427	0.0336086	-1.91447	0.506459
metab_100002154	ergothioneine	genus.Agathobacter	0.0327097	0.0176501	1.85323	0.532149
metab_100002154	ergothioneine	genus.Escherichia.Shigella	0.000425283	0.00938885	0.0452966	0.995646
metab_100002154	ergothioneine	genus.Faecalibacterium	0.0681772	0.0210632	3.23679	0.0711164
metab_100002154	ergothioneine	genus..Eubacterium..hallii.group	0.0251127	0.019625	1.27963	0.747186
metab_100002154	ergothioneine	genus.Fusicatenibacter	0.0625087	0.0171581	3.64311	0.026069
metab_100002154	ergothioneine	genus.Subdoligranulum	0.0509955	0.0202089	2.52342	0.259104
metab_100002154	ergothioneine	genus.Dorea	0.00775457	0.0206782	0.375011	0.957595
metab_100002154	ergothioneine	genus.Anaerostipes	0.0515193	0.0216647	2.37803	0.314973
metab_100002154	ergothioneine	genus.Romboutsia	0.0407321	0.0117315	3.47202	0.0406574
metab_100002154	ergothioneine	genus.Coprococcus	0.0561272	0.0197807	2.83747	0.158053
metab_100002154	ergothioneine	genus.Bifidobacterium	-0.0205035	0.0109228	-1.87713	0.522047
metab_100002154	ergothioneine	genus.Bacteroides	0.000396205	0.0220563	0.0179633	0.99834
metab_100002154	ergothioneine	genus.Ruminococcus	0.0100605	0.0161037	0.624731	0.915613
metab_100002154	ergothioneine	genus.UCG.002	0.0282719	0.0151928	1.86088	0.528998
metab_100002154	ergothioneine	genus..Ruminococcus..torques.group	-0.0294064	0.0222717	-1.32035	0.733968
metab_100002154	ergothioneine	genus.CAG.352	0.019129	0.00992786	1.9268	0.501019
metab_100002154	ergothioneine	genus.Streptococcus	-0.000770528	0.012042	-0.0639867	0.994151
metab_100002154	ergothioneine	genus.Intestinibacter	0.000373387	0.0106068	0.0352025	0.996709
metab_100002154	ergothioneine	genus.Christensenellaceae.R.7.group	0.0381956	0.0148967	2.56404	0.245023
metab_100002154	ergothioneine	genus.Lachnospiraceae.ND3007.group	0.0642249	0.0146778	4.37565	0.0025717
metab_100002154	ergothioneine	genus.Roseburia	0.0285685	0.0223785	1.2766	0.748432
metab_100002154	ergothioneine	genus..Ruminococcus..gauvreauii.group	0.0245129	0.0114929	2.13287	0.416843
metab_100002154	ergothioneine	genus.Clostridium.sensu.stricto.1	0.0190001	0.0113866	1.66864	0.606601
metab_100002154	ergothioneine	genus.Dialister	0.00982773	0.0103653	0.948134	0.844507
metab_100002154	ergothioneine	genus..Eubacterium..siraeum.group	0.000843876	0.0121921	0.0692149	0.993732
metab_100002154	ergothioneine	genus.Butyrivibrio	-0.00713662	0.0135452	-0.526876	0.934213
metab_100002154	ergothioneine	genus.Lachnospiraceae.NK4A136.group	0.030389	0.0152977	1.9865	0.476855
metab_100002154	ergothioneine	genus..Eubacterium..ruminantium.group	0.00812535	0.0110412	0.735912	0.894461
metab_100002154	ergothioneine	genus.Alistipes	-0.00517713	0.0166482	-0.310972	0.966179
metab_100002154	ergothioneine	genus.Erysipelotrichaceae.UCG.003	0.0409426	0.0118961	3.44167	0.044052
metab_100002154	ergothioneine	genus..Eubacterium..eligens.group	0.0365276	0.0122417	2.98387	0.120011
metab_100002154	ergothioneine	genus.Monoglobus	0.0457985	0.0184723	2.47931	0.274587
metab_100002154	ergothioneine	genus.Parabacteroides	0.00636898	0.0139878	0.455324	0.945866
metab_100002154	ergothioneine	genus.Akkermansia	0.00927338	0.0120249	0.771182	0.886608
metab_100002154	ergothioneine	genus.Incertae.Sedis	-0.0611245	0.0217246	-2.8136	0.164962
metab_100002154	ergothioneine	genus.Lachnospira	0.0212362	0.0134744	1.57604	0.642116
metab_100002154	ergothioneine	genus.Prevotella_9	-0.000417089	0.00932701	-0.0447184	0.995715
metab_100002154	ergothioneine	genus.Butyricicoccus	0.039113	0.0160982	2.42965	0.294391
metab_100002154	ergothioneine	genus.CAG.56	0.0171384	0.0116011	1.47731	0.678736
metab_100002154	ergothioneine	genus.Lachnoclostridium	-0.0184273	0.0170673	-1.07969	0.808198
metab_100002154	ergothioneine	genus..Eubacterium..ventriosum.group	0.0327204	0.0150889	2.16851	0.401694
metab_100002154	ergothioneine	genus.Terrisporobacter	0.0268013	0.0128232	2.09006	0.434491
metab_100002154	ergothioneine	genus.NK4A214.group	0.0531924	0.0139408	3.81559	0.0158738
metab_100002154	ergothioneine	genus..Ruminococcus..gnavus.group	-0.0348287	0.0128031	-2.72033	0.192561
metab_100002154	ergothioneine	genus.Phascolarctobacterium	0.0102763	0.010768	0.954341	0.842645
metab_100002154	ergothioneine	genus.Holdemanella	0.00386778	0.0110462	0.350147	0.961184
metab_100002154	ergothioneine	genus..Eubacterium..xylanophilum.group	0.0398998	0.0128138	3.11383	0.0925521
metab_100002154	ergothioneine	genus.UCG.005	0.0119083	0.0151452	0.786275	0.883016
metab_100002154	ergothioneine	genus.Lachnospiraceae.FCS020.group	0.0351645	0.0143559	2.44947	0.286396
metab_100002154	ergothioneine	genus.Turicibacter	0.00468184	0.0126984	0.368695	0.958418
metab_100002154	ergothioneine	genus.UBA1819	-0.0449475	0.0140103	-3.20818	0.0757313
metab_100002154	ergothioneine	genus.Collinsella	-0.0128347	0.0138984	-0.923467	0.850361
metab_100002154	ergothioneine	genus.CAG.873	-0.0223399	0.0215167	-1.03826	0.819721
metab_100002154	ergothioneine	genus.Catenibacterium	-0.0156813	0.0144614	-1.08436	0.80691
metab_100002154	ergothioneine	genus.Paraprevotella	-0.00106811	0.0115761	-0.0922689	0.991335
metab_100002154	ergothioneine	genus.Succiniclasticum	-0.0176905	0.024564	-0.720179	0.897735
metab_100002154	ergothioneine	genus.Marvinbryantia	0.0230545	0.0128421	1.79523	0.556394
metab_100002154	ergothioneine	genus.Intestinimonas	-0.0177406	0.0136856	-1.29629	0.742302
metab_100002154	ergothioneine	genus.UCG.003	0.0454718	0.0133088	3.41666	0.0469168
metab_100002154	ergothioneine	genus.Ligilactobacillus	-0.0295277	0.0190773	-1.54779	0.652546
metab_100002154	ergothioneine	genus.Tyzzerella	0.00102208	0.0140323	0.0728375	0.993437
metab_100002154	ergothioneine	genus.Family.XIII.AD3011.group	-0.0115597	0.0192244	-0.601302	0.920458
metab_100002154	ergothioneine	genus.Lachnospiraceae.UCG.001	0.037974	0.013379	2.83833	0.157789
metab_100002154	ergothioneine	genus.Colidextribacter	0.0135249	0.0151493	0.892776	0.857607
metab_100002154	ergothioneine	genus.Oscillibacter	-0.0351997	0.014276	-2.46566	0.279559
metab_100002154	ergothioneine	genus.Lactobacillus	-0.0169746	0.0151936	-1.11722	0.79735
metab_100002154	ergothioneine	genus.Enterococcus	-0.0182542	0.0210768	-0.86608	0.864319
metab_100002154	ergothioneine	genus.Lachnospiraceae.UCG.004	0.00537734	0.0130589	0.411775	0.952742
metab_100002154	ergothioneine	genus.Lachnospiraceae.UCG.010	0.00535076	0.0134192	0.39874	0.954495
metab_100002154	ergothioneine	genus.Lachnospiraceae.AC2044.group	-0.000477712	0.0158166	-0.0302032	0.9973
metab_100002154	ergothioneine	genus.Odoribacter	-0.00393595	0.0145177	-0.271114	0.97112
metab_100002154	ergothioneine	genus.Anaeroplasma	-0.0112112	0.0236668	-0.473709	0.942629
metab_100002154	ergothioneine	genus.Prevotellaceae.NK3B31.group	0.0295024	0.0213089	1.38451	0.711744
metab_100002154	ergothioneine	genus.Family.XIII.UCG.001	-0.0264494	0.0146617	-1.80397	0.552499
metab_100002154	ergothioneine	genus.Senegalimassilia	-0.0032435	0.0148168	-0.218908	0.97766
metab_100002154	ergothioneine	genus.Megamonas	-0.00252481	0.0317829	-0.0794393	0.992823
metab_100002154	ergothioneine	genus.Howardella	0.0102009	0.0148802	0.685537	0.90421
metab_100002154	ergothioneine	genus.Alloprevotella	0.0115694	0.0163928	0.70576	0.900345
metab_100002154	ergothioneine	genus.Desulfovibrio	-0.00435318	0.0139034	-0.313103	0.966008
metab_100002154	ergothioneine	genus.Prevotella_7	-0.00811356	0.0178718	-0.453986	0.94609
metab_100002154	ergothioneine	genus.Rikenellaceae.RC9.gut.group	-0.0878879	0.0459826	-1.91133	0.507603
metab_100002154	ergothioneine	genus.Sutterella	-0.00588437	0.0136443	-0.431269	0.949659
metab_100002154	ergothioneine	genus.Pseudomonas	0.0210411	0.03881	0.542157	0.931623
metab_100002154	ergothioneine	genus.Negativibacillus	-0.0130416	0.0139531	-0.934674	0.847781
metab_100002154	ergothioneine	genus.DTU089	-0.0410842	0.0155158	-2.6479	0.215976
metab_100002154	ergothioneine	genus.Hungatella	-0.0805446	0.0207609	-3.87964	0.0131134
metab_100002154	ergothioneine	genus.Parasutterella	0.00723023	0.014932	0.484212	0.94103
metab_100002154	ergothioneine	genus.Limosilactobacillus	-0.0760086	0.0262831	-2.89192	0.143419
metab_100002154	ergothioneine	genus.Latilactobacillus	0.00292843	0.0241569	0.121226	0.988507
metab_100002154	ergothioneine	genus.Slackia	0.019847	0.0211071	0.940301	0.84649
metab_100002154	ergothioneine	genus.Acidaminococcus	-0.0494847	0.0201989	-2.44987	0.286225
metab_100002154	ergothioneine	genus.Haemophilus	0.036611	0.0194454	1.88275	0.519869
metab_100002154	ergothioneine	genus.GCA.900066575	0.00788793	0.0164329	0.48001	0.941681
metab_100002154	ergothioneine	genus.Flavonifractor	-0.0545626	0.0160041	-3.40928	0.0478143
metab_100002154	ergothioneine	genus.Enterorhabdus	0.00103822	0.0178193	0.0582637	0.994595
metab_100002154	ergothioneine	genus.Enterobacter	-0.170505	0.0461088	-3.69789	0.0223903
metab_100002154	ergothioneine	genus.Lactococcus	0.0274296	0.0201855	1.35887	0.721132
metab_100002154	ergothioneine	genus.Klebsiella	-0.0313634	0.0227927	-1.37603	0.715103
metab_100002154	ergothioneine	genus.Solobacterium	0.0194358	0.0256576	0.757504	0.889394
metab_100002154	ergothioneine	genus.UC5.1.2E3	-0.0597015	0.0211592	-2.82154	0.162549
metab_100002154	ergothioneine	genus.Tuzzerella	0.00762693	0.0202901	0.375894	0.957511
metab_100002154	ergothioneine	genus.Erysipelatoclostridium	-0.0419043	0.0150875	-2.77742	0.175539
metab_100002154	ergothioneine	genus.Peptococcus	-0.00657877	0.0155434	-0.423253	0.950941
metab_100002154	ergothioneine	genus.Veillonella	-0.0146678	0.0192473	-0.76207	0.888489
metab_100002154	ergothioneine	genus.Bilophila	0.00641962	0.0183355	0.350119	0.961184
metab_100002154	ergothioneine	genus.Barnesiella	0.0110479	0.0126731	0.87176	0.862863
metab_100002154	ergothioneine	genus.Sellimonas	-0.067236	0.0165124	-4.07186	0.00727858
metab_100002154	ergothioneine	genus..Bacteroides..pectinophilus.group	0.0127629	0.027663	0.46137	0.945083
metab_100002154	ergothioneine	genus.Shuttleworthia	-0.00679694	0.0159615	-0.425834	0.950604
metab_100002154	ergothioneine	genus.Eggerthella	-0.00022905	0.0220508	-0.0103874	0.999079
metab_100002154	ergothioneine	genus.Megasphaera	-0.0317108	0.0255664	-1.24033	0.76022
metab_100002154	ergothioneine	genus.Lachnospiraceae.UCG.003	-0.00603359	0.0262008	-0.230282	0.976255
metab_100002154	ergothioneine	genus.Eisenbergiella	-0.0752459	0.0197799	-3.80416	0.0164139
metab_100002154	ergothioneine	genus.Lachnospiraceae.UCG.007	-0.0145758	0.0385304	-0.378293	0.957292
metab_100002154	ergothioneine	genus.Adlercreutzia	0.0164101	0.0167976	0.976933	0.836654
metab_100002154	ergothioneine	genus.Frisingicoccus	-0.0288603	0.0228651	-1.2622	0.753164
metab_100002154	ergothioneine	genus.Oscillospira	-0.0343701	0.0159063	-2.16079	0.405293
metab_100002154	ergothioneine	genus..Eubacterium..brachy.group	-0.0410035	0.0206638	-1.98432	0.477787
metab_100002154	ergothioneine	genus.Hafnia.Obesumbacterium	-0.0117521	0.0437653	-0.268526	0.971444
metab_100002154	ergothioneine	genus.Coprobacter	-0.0323608	0.0202561	-1.59758	0.633837
metab_100002154	ergothioneine	genus.Citrobacter	-0.0354459	0.0446418	-0.794006	0.881478
metab_100002154	ergothioneine	genus.Butyricimonas	0.00141432	0.0179882	0.0786251	0.992865
metab_100002154	ergothioneine	genus.Coprobacillus	-0.0597189	0.0267558	-2.232	0.375027
metab_100002154	ergothioneine	genus.Fournierella	-0.00792244	0.019185	-0.41295	0.952635
metab_100002154	ergothioneine	genus.Mitsuokella	-0.0296631	0.0244495	-1.21324	0.768216
metab_100002154	ergothioneine	genus.Catenisphaera	-0.0261392	0.0267608	-0.976772	0.836706
metab_100002154	ergothioneine	genus.Lacticaseibacillus	-0.0475577	0.0302564	-1.57182	0.643501
metab_100002154	ergothioneine	genus.Oribacterium	0.0147733	0.030196	0.489248	0.940183
metab_100002154	ergothioneine	genus..Eubacterium..fissicatena.group	-0.0586556	0.0257839	-2.27489	0.35744
metab_100002154	ergothioneine	genus.Mogibacterium	-0.0562504	0.0262847	-2.14005	0.414298
metab_100002154	ergothioneine	genus.HT002	-0.123955	0.0609914	-2.03234	0.457581
metab_100002154	ergothioneine	genus.TM7x	-0.00114865	0.0238439	-0.0481736	0.995492
metab_100002154	ergothioneine	genus.Paludicola	-0.0111555	0.0157358	-0.708924	0.899756
metab_100002154	ergothioneine	genus..Clostridium..innocuum.group	-0.11895	0.0280268	-4.24415	0.00406439
metab_100002154	ergothioneine	genus.Anaerosporobacter	0.0619262	0.0406286	1.5242	0.661493
metab_100002154	ergothioneine	genus.Defluviitaleaceae.UCG.011	-0.0250188	0.0184362	-1.35705	0.721672
metab_100002154	ergothioneine	genus.Epulopiscium	-0.0441896	0.0342787	-1.28913	0.744097
metab_100002154	ergothioneine	genus.Prevotella	-0.0219381	0.0331901	-0.660983	0.908996
metab_100002154	ergothioneine	genus.Lachnospiraceae.UCG.009	-0.0364954	0.034584	-1.05527	0.815264
metab_100002154	ergothioneine	genus..Eubacterium..nodatum.group	-0.024925	0.0334303	-0.745581	0.892123
metab_100002154	ergothioneine	genus.UCG.007	-0.0855883	0.0254142	-3.36774	0.0530591
metab_100002154	ergothioneine	genus.FD2005	0.0228965	0.0280682	0.815745	0.876536
metab_100002154	ergothioneine	genus.Cloacibacillus	-0.0466983	0.035441	-1.31763	0.734993
metab_100002154	ergothioneine	genus.Pediococcus	0.089943	0.0508037	1.7704	0.566524
metab_100002154	ergothioneine	genus.Candidatus.Soleaferrea	-0.0404878	0.0243634	-1.66183	0.608849
metab_100002154	ergothioneine	genus.Holdemania	0.0195256	0.0224826	0.868476	0.863656
metab_100002154	ergothioneine	genus.Lactiplantibacillus	-0.0843357	0.0418796	-2.01377	0.465278
metab_100002154	ergothioneine	genus.Merdibacter	-0.00615816	0.0258166	-0.238535	0.9752
metab_100002154	ergothioneine	genus.UCG.009	0.000435429	0.023854	0.018254	0.998308
metab_100002154	ergothioneine	genus.Methanobrevibacter	-0.0963754	0.0309723	-3.11166	0.0929624
metab_100002154	ergothioneine	genus.Faecalitalea	-0.0221677	0.032605	-0.679886	0.905175
metab_100002154	ergothioneine	genus.Olsenella	-0.0700037	0.0258037	-2.71293	0.194987
metab_100002154	ergothioneine	genus.Gordonibacter	-0.0308884	0.0332571	-0.928776	0.849403
metab_100002154	ergothioneine	genus.Anaerotruncus	-0.0631067	0.0229497	-2.74978	0.183555
metab_100002154	ergothioneine	genus.Rikenella	-0.10917	0.0506345	-2.15603	0.407529
metab_100002154	ergothioneine	genus.Coriobacteriaceae.UCG.002	-0.0991745	0.0423877	-2.3397	0.330204
metab_100002154	ergothioneine	genus.Oxalobacter	0.00243435	0.024015	0.101368	0.990478
metab_100002154	ergothioneine	genus.Eubacterium	-0.0492892	0.0376611	-1.30875	0.738144
metab_100002154	ergothioneine	genus.Weissella	0.00544112	0.0475855	0.114344	0.989136
metab_100002154	ergothioneine	genus.Lachnospiraceae.NK4B4.group	0.0260335	0.0339646	0.766491	0.887538
metab_100002154	ergothioneine	genus.Anaerofilum	-0.0115063	0.0333827	-0.344677	0.961889
metab_100002154	ergothioneine	genus.Succinivibrio	-0.033715	0.045009	-0.749072	0.891288
metab_100002154	ergothioneine	genus.Anaerofustis	-0.0642911	0.0361474	-1.77858	0.563163
metab_100002154	ergothioneine	genus.Caproiciproducens	-0.00327016	0.0318993	-0.102515	0.990378
metab_100002154	ergothioneine	genus.Catenibacillus	-0.0343665	0.0295047	-1.16478	0.78266
metab_100002154	ergothioneine	genus.Christensenella	-0.0345035	0.0316517	-1.0901	0.805341
metab_100002154	ergothioneine	genus.Victivallis	-0.0455456	0.0405323	-1.12368	0.795278
metab_100002154	ergothioneine	genus.Phocea	-0.0438675	0.0373785	-1.1736	0.780196
metab_100002154	ergothioneine	genus.Allisonella	-0.0323774	0.028772	-1.12531	0.794818
metab_100002154	ergothioneine	genus.Granulicatella	-0.0313711	0.0465703	-0.673629	0.906478
metab_100002154	ergothioneine	genus.Lactonifactor	-0.0741809	0.0488546	-1.5184	0.663986
metab_100002154	ergothioneine	genus.Ruminiclostridium	-0.0909761	0.0379234	-2.39894	0.306423
metab_100002154	ergothioneine	genus.Alloscardovia	-0.0459739	0.0579694	-0.793071	0.881668
metab_100002154	ergothioneine	genus.Pygmaiobacter	-0.0248875	0.0423459	-0.58772	0.923116
metab_100002154	ergothioneine	genus.Papillibacter	0.0261396	0.0447157	0.584574	0.923799
metab_100002154	ergothioneine	genus.Actinomyces	-0.0785896	0.0421718	-1.86356	0.527786
metab_100002154	ergothioneine	genus.Fenollaria	-0.0452555	0.0490727	-0.922212	0.85064
metab_100002154	ergothioneine	genus.Leuconostoc	-0.00468183	0.0507738	-0.0922095	0.991335
metab_100002154	ergothioneine	genus.CHKCI001	-0.0331649	0.0616907	-0.5376	0.932314
metab_100002154	ergothioneine	genus.Dielma	-0.0667651	0.0649623	-1.02775	0.8222
metab_100002154	ergothioneine	genus.Acetanaerobacterium	-0.101285	0.0516227	-1.96202	0.487275
metab_100002154	ergothioneine	genus.Faecalicoccus	-0.107675	0.0538885	-1.9981	0.471783
metab_100002154	ergothioneine	genus.GCA.900066755	-0.0792869	0.0501526	-1.58091	0.64012
metab_100002154	ergothioneine	genus.Sanguibacteroides	-0.0864722	0.0568349	-1.52146	0.662799
metab_100002154	ergothioneine	genus.Rothia	-0.131828	0.0578521	-2.27872	0.355574
metab_100002154	ergothioneine	genus.Atopobium	-0.119063	0.0533074	-2.23352	0.3744
metab_100002154	ergothioneine	genus.Finegoldia	-0.122027	0.0561368	-2.17375	0.399562
metab_100004110	3-methylcatechol sulfate	genus.Blautia	-0.0612472	0.0343721	-1.78189	0.561966
metab_100004110	3-methylcatechol sulfate	genus.Agathobacter	-0.00263714	0.0180807	-0.145854	0.985389
metab_100004110	3-methylcatechol sulfate	genus.Escherichia.Shigella	0.00843454	0.00959535	0.879024	0.861174
metab_100004110	3-methylcatechol sulfate	genus.Faecalibacterium	0.00725093	0.021661	0.334747	0.963202
metab_100004110	3-methylcatechol sulfate	genus..Eubacterium..hallii.group	-0.000931097	0.0200838	-0.0463606	0.995596
metab_100004110	3-methylcatechol sulfate	genus.Fusicatenibacter	0.00391983	0.017673	0.221797	0.97739
metab_100004110	3-methylcatechol sulfate	genus.Subdoligranulum	0.0196024	0.0207258	0.945801	0.845263
metab_100004110	3-methylcatechol sulfate	genus.Dorea	-0.0188077	0.0211345	-0.889907	0.85821
metab_100004110	3-methylcatechol sulfate	genus.Anaerostipes	-0.0343599	0.0221913	-1.54835	0.65234
metab_100004110	3-methylcatechol sulfate	genus.Romboutsia	-0.0347423	0.0120194	-2.89051	0.143688
metab_100004110	3-methylcatechol sulfate	genus.Coprococcus	0.0115888	0.0203122	0.570533	0.926402
metab_100004110	3-methylcatechol sulfate	genus.Bifidobacterium	-1.20996e-05	0.01119	-0.00108129	0.99989
metab_100004110	3-methylcatechol sulfate	genus.Bacteroides	-0.0346956	0.0225212	-1.54058	0.655544
metab_100004110	3-methylcatechol sulfate	genus.Ruminococcus	0.0396818	0.0164148	2.41744	0.299071
metab_100004110	3-methylcatechol sulfate	genus.UCG.002	0.0164273	0.0155541	1.05614	0.814974
metab_100004110	3-methylcatechol sulfate	genus..Ruminococcus..torques.group	-0.00544358	0.022793	-0.238827	0.9752
metab_100004110	3-methylcatechol sulfate	genus.CAG.352	0.0165485	0.0101566	1.62933	0.621448
metab_100004110	3-methylcatechol sulfate	genus.Streptococcus	-0.0303638	0.01227	-2.47463	0.276305
metab_100004110	3-methylcatechol sulfate	genus.Intestinibacter	-0.00562677	0.0108432	-0.518923	0.935317
metab_100004110	3-methylcatechol sulfate	genus.Christensenellaceae.R.7.group	0.03599	0.0152394	2.36164	0.321695
metab_100004110	3-methylcatechol sulfate	genus.Lachnospiraceae.ND3007.group	0.00717333	0.015166	0.472989	0.942754
metab_100004110	3-methylcatechol sulfate	genus.Roseburia	-0.0246111	0.0228867	-1.07534	0.809641
metab_100004110	3-methylcatechol sulfate	genus..Ruminococcus..gauvreauii.group	-0.00345122	0.0117803	-0.292966	0.968141
metab_100004110	3-methylcatechol sulfate	genus.Clostridium.sensu.stricto.1	-0.000156521	0.0116603	-0.0134234	0.998872
metab_100004110	3-methylcatechol sulfate	genus.Dialister	-0.0139884	0.0105929	-1.32054	0.733854
metab_100004110	3-methylcatechol sulfate	genus..Eubacterium..siraeum.group	0.0341236	0.0124131	2.749	0.183761
metab_100004110	3-methylcatechol sulfate	genus.Butyrivibrio	0.0277688	0.0138199	2.00934	0.466959
metab_100004110	3-methylcatechol sulfate	genus.Lachnospiraceae.NK4A136.group	0.0171612	0.0156651	1.09551	0.803839
metab_100004110	3-methylcatechol sulfate	genus..Eubacterium..ruminantium.group	0.0109829	0.0112864	0.973113	0.837847
metab_100004110	3-methylcatechol sulfate	genus.Alistipes	0.0262148	0.017	1.54205	0.654691
metab_100004110	3-methylcatechol sulfate	genus.Erysipelotrichaceae.UCG.003	-0.00162309	0.0122437	-0.132565	0.987212
metab_100004110	3-methylcatechol sulfate	genus..Eubacterium..eligens.group	-0.00342106	0.0125783	-0.27198	0.970983
metab_100004110	3-methylcatechol sulfate	genus.Monoglobus	-0.00607155	0.0189509	-0.320384	0.964994
metab_100004110	3-methylcatechol sulfate	genus.Parabacteroides	0.00217543	0.0143031	0.152095	0.984717
metab_100004110	3-methylcatechol sulfate	genus.Akkermansia	0.000750837	0.0122988	0.0610496	0.99442
metab_100004110	3-methylcatechol sulfate	genus.Incertae.Sedis	0.0358362	0.0222784	1.60857	0.629785
metab_100004110	3-methylcatechol sulfate	genus.Lachnospira	-0.0329751	0.0137516	-2.39791	0.306786
metab_100004110	3-methylcatechol sulfate	genus.Prevotella_9	0.00968734	0.00953076	1.01643	0.825734
metab_100004110	3-methylcatechol sulfate	genus.Butyricicoccus	-0.00165061	0.0165139	-0.0999533	0.990678
metab_100004110	3-methylcatechol sulfate	genus.CAG.56	0.000776155	0.0118759	0.0653554	0.994017
metab_100004110	3-methylcatechol sulfate	genus.Lachnoclostridium	-0.0170539	0.0174523	-0.977171	0.836598
metab_100004110	3-methylcatechol sulfate	genus..Eubacterium..ventriosum.group	-0.010883	0.0154639	-0.703768	0.900734
metab_100004110	3-methylcatechol sulfate	genus.Terrisporobacter	-0.000947913	0.0131431	-0.0721226	0.993539
metab_100004110	3-methylcatechol sulfate	genus.NK4A214.group	0.0294307	0.0143359	2.05293	0.449901
metab_100004110	3-methylcatechol sulfate	genus..Ruminococcus..gnavus.group	-0.0495076	0.0130394	-3.79676	0.0167896
metab_100004110	3-methylcatechol sulfate	genus.Phascolarctobacterium	-0.00646647	0.0110131	-0.587161	0.923288
metab_100004110	3-methylcatechol sulfate	genus.Holdemanella	0.0162483	0.0112816	1.44024	0.692038
metab_100004110	3-methylcatechol sulfate	genus..Eubacterium..xylanophilum.group	0.00523612	0.0131714	0.397538	0.9547
metab_100004110	3-methylcatechol sulfate	genus.UCG.005	0.04797	0.0154067	3.11359	0.0926039
metab_100004110	3-methylcatechol sulfate	genus.Lachnospiraceae.FCS020.group	-0.00262443	0.0147272	-0.178202	0.982324
metab_100004110	3-methylcatechol sulfate	genus.Turicibacter	0.0122318	0.0129778	0.942514	0.845895
metab_100004110	3-methylcatechol sulfate	genus.UBA1819	-0.0134868	0.0144002	-0.936571	0.847379
metab_100004110	3-methylcatechol sulfate	genus.Collinsella	-0.0261341	0.01419	-1.84172	0.536747
metab_100004110	3-methylcatechol sulfate	genus.CAG.873	0.00552112	0.0220121	0.250822	0.973797
metab_100004110	3-methylcatechol sulfate	genus.Catenibacterium	-0.00254822	0.0147954	-0.172231	0.982891
metab_100004110	3-methylcatechol sulfate	genus.Paraprevotella	-0.00657655	0.0118338	-0.555742	0.928971
metab_100004110	3-methylcatechol sulfate	genus.Succiniclasticum	-0.0373811	0.0250912	-1.48981	0.674183
metab_100004110	3-methylcatechol sulfate	genus.Marvinbryantia	0.00568652	0.0131526	0.432349	0.949493
metab_100004110	3-methylcatechol sulfate	genus.Intestinimonas	-0.00941366	0.0140024	-0.672291	0.906698
metab_100004110	3-methylcatechol sulfate	genus.UCG.003	-0.0111304	0.0136914	-0.812945	0.87719
metab_100004110	3-methylcatechol sulfate	genus.Ligilactobacillus	-0.0174808	0.0195228	-0.895404	0.857034
metab_100004110	3-methylcatechol sulfate	genus.Tyzzerella	-0.0426448	0.0142757	-2.98722	0.119193
metab_100004110	3-methylcatechol sulfate	genus.Family.XIII.AD3011.group	0.00775456	0.0196581	0.394472	0.955157
metab_100004110	3-methylcatechol sulfate	genus.Lachnospiraceae.UCG.001	0.00325931	0.0137406	0.237203	0.975349
metab_100004110	3-methylcatechol sulfate	genus.Colidextribacter	0.00484875	0.0154953	0.312918	0.966008
metab_100004110	3-methylcatechol sulfate	genus.Oscillibacter	0.0175021	0.0146343	1.19596	0.773768
metab_100004110	3-methylcatechol sulfate	genus.Lactobacillus	0.0184542	0.0155331	1.18806	0.776263
metab_100004110	3-methylcatechol sulfate	genus.Enterococcus	0.00429391	0.0215583	0.199176	0.979961
metab_100004110	3-methylcatechol sulfate	genus.Lachnospiraceae.UCG.004	0.00414708	0.0133525	0.310585	0.966235
metab_100004110	3-methylcatechol sulfate	genus.Lachnospiraceae.UCG.010	-0.0435631	0.0136435	-3.19295	0.0784265
metab_100004110	3-methylcatechol sulfate	genus.Lachnospiraceae.AC2044.group	0.0525319	0.0160752	3.26788	0.0662825
metab_100004110	3-methylcatechol sulfate	genus.Odoribacter	0.0109008	0.0148395	0.734576	0.894658
metab_100004110	3-methylcatechol sulfate	genus.Anaeroplasma	-0.0336089	0.0241746	-1.39025	0.709905
metab_100004110	3-methylcatechol sulfate	genus.Prevotellaceae.NK3B31.group	0.00855381	0.0218086	0.392221	0.955505
metab_100004110	3-methylcatechol sulfate	genus.Family.XIII.UCG.001	0.0233912	0.0149976	1.55966	0.647815
metab_100004110	3-methylcatechol sulfate	genus.Senegalimassilia	0.0056045	0.0151485	0.369971	0.958274
metab_100004110	3-methylcatechol sulfate	genus.Megamonas	-0.0692939	0.0324129	-2.13785	0.415123
metab_100004110	3-methylcatechol sulfate	genus.Howardella	0.0120985	0.0152127	0.795292	0.881175
metab_100004110	3-methylcatechol sulfate	genus.Alloprevotella	0.0235856	0.0167466	1.40838	0.703148
metab_100004110	3-methylcatechol sulfate	genus.Desulfovibrio	0.0307175	0.0141787	2.16645	0.40258
metab_100004110	3-methylcatechol sulfate	genus.Prevotella_7	-0.000369758	0.018275	-0.020233	0.998253
metab_100004110	3-methylcatechol sulfate	genus.Rikenellaceae.RC9.gut.group	-0.0739288	0.0470456	-1.57143	0.643623
metab_100004110	3-methylcatechol sulfate	genus.Sutterella	0.0157554	0.0139419	1.13008	0.793399
metab_100004110	3-methylcatechol sulfate	genus.Pseudomonas	0.0488975	0.0396534	1.23312	0.762378
metab_100004110	3-methylcatechol sulfate	genus.Negativibacillus	0.0239557	0.0142505	1.68104	0.602429
metab_100004110	3-methylcatechol sulfate	genus.DTU089	0.0613427	0.0157929	3.88419	0.0129461
metab_100004110	3-methylcatechol sulfate	genus.Hungatella	-0.0170293	0.021398	-0.795835	0.881042
metab_100004110	3-methylcatechol sulfate	genus.Parasutterella	0.030179	0.0152354	1.98085	0.479247
metab_100004110	3-methylcatechol sulfate	genus.Limosilactobacillus	-0.00474422	0.0269985	-0.175722	0.982583
metab_100004110	3-methylcatechol sulfate	genus.Latilactobacillus	0.010358	0.0246967	0.419408	0.951743
metab_100004110	3-methylcatechol sulfate	genus.Slackia	0.00640886	0.0215904	0.296839	0.967642
metab_100004110	3-methylcatechol sulfate	genus.Acidaminococcus	-0.0198291	0.0207111	-0.957415	0.841773
metab_100004110	3-methylcatechol sulfate	genus.Haemophilus	-0.0473093	0.0198581	-2.38237	0.313103
metab_100004110	3-methylcatechol sulfate	genus.GCA.900066575	0.0385771	0.0167539	2.30258	0.345188
metab_100004110	3-methylcatechol sulfate	genus.Flavonifractor	-0.00771086	0.0164678	-0.468237	0.943624
metab_100004110	3-methylcatechol sulfate	genus.Enterorhabdus	0.0122226	0.0182145	0.671038	0.906911
metab_100004110	3-methylcatechol sulfate	genus.Enterobacter	-0.0997861	0.0473865	-2.10579	0.427642
metab_100004110	3-methylcatechol sulfate	genus.Lactococcus	-0.0169511	0.0206521	-0.820794	0.875342
metab_100004110	3-methylcatechol sulfate	genus.Klebsiella	-0.028309	0.0233096	-1.21448	0.767854
metab_100004110	3-methylcatechol sulfate	genus.Solobacterium	-0.015465	0.0262366	-0.589443	0.922895
metab_100004110	3-methylcatechol sulfate	genus.UC5.1.2E3	-0.0458279	0.0216762	-2.1142	0.424186
metab_100004110	3-methylcatechol sulfate	genus.Tuzzerella	-0.010634	0.0207439	-0.51263	0.936379
metab_100004110	3-methylcatechol sulfate	genus.Erysipelatoclostridium	-0.020285	0.0154778	-1.31058	0.737719
metab_100004110	3-methylcatechol sulfate	genus.Peptococcus	0.0438353	0.0158256	2.76991	0.177743
metab_100004110	3-methylcatechol sulfate	genus.Veillonella	-0.0441786	0.0196298	-2.2506	0.367831
metab_100004110	3-methylcatechol sulfate	genus.Bilophila	-0.0102066	0.0187451	-0.544493	0.931239
metab_100004110	3-methylcatechol sulfate	genus.Barnesiella	0.011195	0.0129575	0.863975	0.864793
metab_100004110	3-methylcatechol sulfate	genus.Sellimonas	-0.00232217	0.0170394	-0.136282	0.986629
metab_100004110	3-methylcatechol sulfate	genus..Bacteroides..pectinophilus.group	-0.026012	0.0282736	-0.92001	0.851138
metab_100004110	3-methylcatechol sulfate	genus.Shuttleworthia	0.00510357	0.0163204	0.312711	0.966019
metab_100004110	3-methylcatechol sulfate	genus.Eggerthella	-0.0315643	0.0225207	-1.40157	0.705696
metab_100004110	3-methylcatechol sulfate	genus.Megasphaera	-0.00275771	0.0261625	-0.105407	0.990091
metab_100004110	3-methylcatechol sulfate	genus.Lachnospiraceae.UCG.003	0.00463668	0.0267891	0.173081	0.982829
metab_100004110	3-methylcatechol sulfate	genus.Eisenbergiella	0.0619249	0.0202816	3.05326	0.105037
metab_100004110	3-methylcatechol sulfate	genus.Lachnospiraceae.UCG.007	-0.0424773	0.0393724	-1.07886	0.808552
metab_100004110	3-methylcatechol sulfate	genus.Adlercreutzia	-0.0167162	0.0171746	-0.973314	0.837795
metab_100004110	3-methylcatechol sulfate	genus.Frisingicoccus	0.0132574	0.0233949	0.566677	0.926936
metab_100004110	3-methylcatechol sulfate	genus.Oscillospira	0.0477831	0.0162269	2.94469	0.129432
metab_100004110	3-methylcatechol sulfate	genus..Eubacterium..brachy.group	-0.00500197	0.0211735	-0.236237	0.975518
metab_100004110	3-methylcatechol sulfate	genus.Hafnia.Obesumbacterium	-0.0478713	0.0447203	-1.07046	0.810977
metab_100004110	3-methylcatechol sulfate	genus.Coprobacter	0.0224175	0.0207267	1.08158	0.807825
metab_100004110	3-methylcatechol sulfate	genus.Citrobacter	0.00491217	0.0456594	0.107583	0.989835
metab_100004110	3-methylcatechol sulfate	genus.Butyricimonas	0.0159004	0.0183841	0.864898	0.864533
metab_100004110	3-methylcatechol sulfate	genus.Coprobacillus	-0.0172863	0.0274265	-0.630278	0.914679
metab_100004110	3-methylcatechol sulfate	genus.Fournierella	0.00991013	0.0196145	0.505244	0.937534
metab_100004110	3-methylcatechol sulfate	genus.Mitsuokella	-0.00284437	0.0250186	-0.11369	0.989216
metab_100004110	3-methylcatechol sulfate	genus.Catenisphaera	0.0139554	0.0273719	0.509843	0.936853
metab_100004110	3-methylcatechol sulfate	genus.Lacticaseibacillus	-0.0577962	0.0309175	-1.86937	0.525244
metab_100004110	3-methylcatechol sulfate	genus.Oribacterium	-0.00292696	0.0308775	-0.0947927	0.991125
metab_100004110	3-methylcatechol sulfate	genus..Eubacterium..fissicatena.group	-0.0563818	0.0263713	-2.138	0.415059
metab_100004110	3-methylcatechol sulfate	genus.Mogibacterium	-0.0275964	0.0269276	-1.02483	0.823083
metab_100004110	3-methylcatechol sulfate	genus.HT002	-0.0780055	0.0624498	-1.24909	0.757031
metab_100004110	3-methylcatechol sulfate	genus.TM7x	-0.0417237	0.0243387	-1.71429	0.588688
metab_100004110	3-methylcatechol sulfate	genus.Paludicola	0.0510484	0.0160021	3.19011	0.0788889
metab_100004110	3-methylcatechol sulfate	genus..Clostridium..innocuum.group	-0.0576982	0.0288797	-1.99788	0.471848
metab_100004110	3-methylcatechol sulfate	genus.Anaerosporobacter	0.0103681	0.041593	0.249274	0.973979
metab_100004110	3-methylcatechol sulfate	genus.Defluviitaleaceae.UCG.011	0.00644048	0.0188681	0.341342	0.962446
metab_100004110	3-methylcatechol sulfate	genus.Epulopiscium	-0.0322575	0.0350639	-0.919964	0.851144
metab_100004110	3-methylcatechol sulfate	genus.Prevotella	-0.0295993	0.0339286	-0.872401	0.862763
metab_100004110	3-methylcatechol sulfate	genus.Lachnospiraceae.UCG.009	-0.110327	0.0351881	-3.13534	0.0884103
metab_100004110	3-methylcatechol sulfate	genus..Eubacterium..nodatum.group	-0.0340008	0.034172	-0.99499	0.831517
metab_100004110	3-methylcatechol sulfate	genus.UCG.007	0.0539307	0.026087	2.06734	0.443882
metab_100004110	3-methylcatechol sulfate	genus.FD2005	-0.00179925	0.0287087	-0.0626727	0.99421
metab_100004110	3-methylcatechol sulfate	genus.Cloacibacillus	0.0383264	0.0362488	1.05732	0.814605
metab_100004110	3-methylcatechol sulfate	genus.Pediococcus	-0.0821805	0.0519621	-1.58155	0.639965
metab_100004110	3-methylcatechol sulfate	genus.Candidatus.Soleaferrea	-0.0495573	0.0248933	-1.99079	0.475198
metab_100004110	3-methylcatechol sulfate	genus.Holdemania	-0.0240542	0.0229827	-1.04662	0.817351
metab_100004110	3-methylcatechol sulfate	genus.Lactiplantibacillus	-0.0468283	0.042888	-1.09187	0.804919
metab_100004110	3-methylcatechol sulfate	genus.Merdibacter	0.00157023	0.0263966	0.0594859	0.99449
metab_100004110	3-methylcatechol sulfate	genus.UCG.009	0.0403771	0.0243516	1.65809	0.610248
metab_100004110	3-methylcatechol sulfate	genus.Methanobrevibacter	-0.0148485	0.0318354	-0.466414	0.944089
metab_100004110	3-methylcatechol sulfate	genus.Faecalitalea	-0.106503	0.0331534	-3.21243	0.0751238
metab_100004110	3-methylcatechol sulfate	genus.Olsenella	0.0584036	0.0264192	2.21065	0.384229
metab_100004110	3-methylcatechol sulfate	genus.Gordonibacter	-0.0620957	0.033956	-1.82871	0.542004
metab_100004110	3-methylcatechol sulfate	genus.Anaerotruncus	0.00166026	0.0235641	0.0704572	0.993682
metab_100004110	3-methylcatechol sulfate	genus.Rikenella	-0.0631488	0.0518625	-1.21762	0.766975
metab_100004110	3-methylcatechol sulfate	genus.Coriobacteriaceae.UCG.002	0.0893523	0.0433685	2.0603	0.446868
metab_100004110	3-methylcatechol sulfate	genus.Oxalobacter	0.0290794	0.0245346	1.18524	0.777111
metab_100004110	3-methylcatechol sulfate	genus.Eubacterium	-0.00931413	0.038542	-0.241662	0.974825
metab_100004110	3-methylcatechol sulfate	genus.Weissella	-0.141334	0.0484221	-2.9188	0.136266
metab_100004110	3-methylcatechol sulfate	genus.Lachnospiraceae.NK4B4.group	0.044715	0.0347057	1.2884	0.74438
metab_100004110	3-methylcatechol sulfate	genus.Anaerofilum	-0.0541452	0.0340857	-1.5885	0.637188
metab_100004110	3-methylcatechol sulfate	genus.Succinivibrio	0.0317497	0.0460211	0.689893	0.903477
metab_100004110	3-methylcatechol sulfate	genus.Anaerofustis	-0.034738	0.0370059	-0.938717	0.846823
metab_100004110	3-methylcatechol sulfate	genus.Caproiciproducens	0.0434048	0.0325827	1.33214	0.729861
metab_100004110	3-methylcatechol sulfate	genus.Catenibacillus	-0.0250016	0.0301781	-0.82847	0.873529
metab_100004110	3-methylcatechol sulfate	genus.Christensenella	-0.0464968	0.0323459	-1.43748	0.692966
metab_100004110	3-methylcatechol sulfate	genus.Victivallis	0.0182241	0.0414667	0.439488	0.948339
metab_100004110	3-methylcatechol sulfate	genus.Phocea	-0.0958948	0.0381113	-2.51618	0.261673
metab_100004110	3-methylcatechol sulfate	genus.Allisonella	0.023189	0.0294282	0.787986	0.882596
metab_100004110	3-methylcatechol sulfate	genus.Granulicatella	-0.101552	0.0475054	-2.1377	0.415172
metab_100004110	3-methylcatechol sulfate	genus.Lactonifactor	-0.155145	0.0497441	-3.11887	0.0915573
metab_100004110	3-methylcatechol sulfate	genus.Ruminiclostridium	-0.0332073	0.0388836	-0.854018	0.867512
metab_100004110	3-methylcatechol sulfate	genus.Alloscardovia	-0.012321	0.0592896	-0.207811	0.979054
metab_100004110	3-methylcatechol sulfate	genus.Pygmaiobacter	-0.0279316	0.0432943	-0.645156	0.912164
metab_100004110	3-methylcatechol sulfate	genus.Papillibacter	-0.0729906	0.0456622	-1.59849	0.633511
metab_100004110	3-methylcatechol sulfate	genus.Actinomyces	-0.0916865	0.0430925	-2.12766	0.41889
metab_100004110	3-methylcatechol sulfate	genus.Fenollaria	-0.0849621	0.0501168	-1.69528	0.596729
metab_100004110	3-methylcatechol sulfate	genus.Leuconostoc	-0.111468	0.0517785	-2.15279	0.408685
metab_100004110	3-methylcatechol sulfate	genus.CHKCI001	-0.0451619	0.063067	-0.716094	0.898633
metab_100004110	3-methylcatechol sulfate	genus.Dielma	-0.112335	0.0663524	-1.693	0.59777
metab_100004110	3-methylcatechol sulfate	genus.Acetanaerobacterium	-0.119251	0.0527437	-2.26095	0.363402
metab_100004110	3-methylcatechol sulfate	genus.Faecalicoccus	-0.043723	0.0552018	-0.792058	0.881847
metab_100004110	3-methylcatechol sulfate	genus.GCA.900066755	-0.0760019	0.0512866	-1.4819	0.677143
metab_100004110	3-methylcatechol sulfate	genus.Sanguibacteroides	-0.0534661	0.0581581	-0.919322	0.851372
metab_100004110	3-methylcatechol sulfate	genus.Rothia	-0.0516375	0.0592973	-0.870822	0.863095
metab_100004110	3-methylcatechol sulfate	genus.Atopobium	-0.133359	0.0544729	-2.44816	0.286911
metab_100004110	3-methylcatechol sulfate	genus.Finegoldia	-0.165439	0.0572805	-2.88823	0.144273
metab_100004326	3-acetylphenol sulfate	genus.Blautia	0.0220365	0.0325884	0.676207	0.90585
metab_100004326	3-acetylphenol sulfate	genus.Agathobacter	0.00140381	0.0171164	0.0820155	0.992558
metab_100004326	3-acetylphenol sulfate	genus.Escherichia.Shigella	0.0039534	0.0090865	0.435085	0.949052
metab_100004326	3-acetylphenol sulfate	genus.Faecalibacterium	0.0122599	0.0205027	0.597963	0.921269
metab_100004326	3-acetylphenol sulfate	genus..Eubacterium..hallii.group	0.0061664	0.0190114	0.324353	0.964511
metab_100004326	3-acetylphenol sulfate	genus.Fusicatenibacter	-0.00989986	0.0167275	-0.591832	0.922463
metab_100004326	3-acetylphenol sulfate	genus.Subdoligranulum	0.0227098	0.0196153	1.15776	0.784897
metab_100004326	3-acetylphenol sulfate	genus.Dorea	0.0261803	0.0199968	1.30923	0.737998
metab_100004326	3-acetylphenol sulfate	genus.Anaerostipes	0.000392077	0.0210359	0.0186385	0.998283
metab_100004326	3-acetylphenol sulfate	genus.Romboutsia	-0.0174584	0.0114166	-1.52921	0.659691
metab_100004326	3-acetylphenol sulfate	genus.Coprococcus	-0.00549349	0.0192313	-0.285653	0.969182
metab_100004326	3-acetylphenol sulfate	genus.Bifidobacterium	0.00231939	0.0105928	0.21896	0.977651
metab_100004326	3-acetylphenol sulfate	genus.Bacteroides	-0.0143946	0.0213428	-0.674446	0.906298
metab_100004326	3-acetylphenol sulfate	genus.Ruminococcus	0.0120162	0.015585	0.771015	0.886614
metab_100004326	3-acetylphenol sulfate	genus.UCG.002	-0.0271763	0.0147055	-1.84804	0.534233
metab_100004326	3-acetylphenol sulfate	genus..Ruminococcus..torques.group	0.00926071	0.0215757	0.429221	0.949996
metab_100004326	3-acetylphenol sulfate	genus.CAG.352	0.00298754	0.00962868	0.310275	0.966273
metab_100004326	3-acetylphenol sulfate	genus.Streptococcus	0.00534548	0.0116541	0.458679	0.945416
metab_100004326	3-acetylphenol sulfate	genus.Intestinibacter	0.0229058	0.0102376	2.23743	0.372799
metab_100004326	3-acetylphenol sulfate	genus.Christensenellaceae.R.7.group	-0.0255008	0.0144464	-1.7652	0.568214
metab_100004326	3-acetylphenol sulfate	genus.Lachnospiraceae.ND3007.group	-0.0202405	0.0143427	-1.4112	0.702059
metab_100004326	3-acetylphenol sulfate	genus.Roseburia	-0.0213659	0.0216682	-0.986048	0.834008
metab_100004326	3-acetylphenol sulfate	genus..Ruminococcus..gauvreauii.group	-0.0228619	0.011126	-2.05481	0.449044
metab_100004326	3-acetylphenol sulfate	genus.Clostridium.sensu.stricto.1	0.0126384	0.0110302	1.1458	0.788692
metab_100004326	3-acetylphenol sulfate	genus.Dialister	0.00332761	0.0100371	0.331532	0.963612
metab_100004326	3-acetylphenol sulfate	genus..Eubacterium..siraeum.group	0.00446743	0.0117998	0.378602	0.957246
metab_100004326	3-acetylphenol sulfate	genus.Butyrivibrio	0.0145585	0.0131033	1.11105	0.79923
metab_100004326	3-acetylphenol sulfate	genus.Lachnospiraceae.NK4A136.group	-0.0375508	0.014786	-2.53962	0.253628
metab_100004326	3-acetylphenol sulfate	genus..Eubacterium..ruminantium.group	-0.0161633	0.0106763	-1.51395	0.665509
metab_100004326	3-acetylphenol sulfate	genus.Alistipes	0.00622877	0.0161133	0.38656	0.956318
metab_100004326	3-acetylphenol sulfate	genus.Erysipelotrichaceae.UCG.003	0.00137965	0.0115906	0.119032	0.988752
metab_100004326	3-acetylphenol sulfate	genus..Eubacterium..eligens.group	-0.0127144	0.0119003	-1.06842	0.811596
metab_100004326	3-acetylphenol sulfate	genus.Monoglobus	0.00943637	0.0179382	0.526048	0.93423
metab_100004326	3-acetylphenol sulfate	genus.Parabacteroides	-0.0149149	0.0135311	-1.10227	0.801779
metab_100004326	3-acetylphenol sulfate	genus.Akkermansia	-0.00124754	0.0116427	-0.107152	0.989872
metab_100004326	3-acetylphenol sulfate	genus.Incertae.Sedis	0.0434806	0.0210703	2.0636	0.445668
metab_100004326	3-acetylphenol sulfate	genus.Lachnospira	-0.0389235	0.0129947	-2.99534	0.117482
metab_100004326	3-acetylphenol sulfate	genus.Prevotella_9	-0.0199253	0.00900285	-2.21322	0.382951
metab_100004326	3-acetylphenol sulfate	genus.Butyricicoccus	0.0211189	0.015617	1.3523	0.723139
metab_100004326	3-acetylphenol sulfate	genus.CAG.56	0.000213391	0.0112425	0.0189808	0.998256
metab_100004326	3-acetylphenol sulfate	genus.Lachnoclostridium	-0.00244284	0.0165301	-0.147782	0.985264
metab_100004326	3-acetylphenol sulfate	genus..Eubacterium..ventriosum.group	-0.00584878	0.0146418	-0.399459	0.954379
metab_100004326	3-acetylphenol sulfate	genus.Terrisporobacter	0.0141356	0.012433	1.13694	0.791226
metab_100004326	3-acetylphenol sulfate	genus.NK4A214.group	-0.0162129	0.0135925	-1.19278	0.774764
metab_100004326	3-acetylphenol sulfate	genus..Ruminococcus..gnavus.group	-0.00647803	0.0124417	-0.520672	0.935013
metab_100004326	3-acetylphenol sulfate	genus.Phascolarctobacterium	-0.0189723	0.0104082	-1.82281	0.544349
metab_100004326	3-acetylphenol sulfate	genus.Holdemanella	-0.0136076	0.0106826	-1.27381	0.749184
metab_100004326	3-acetylphenol sulfate	genus..Eubacterium..xylanophilum.group	-0.003908	0.0124692	-0.313412	0.966008
metab_100004326	3-acetylphenol sulfate	genus.UCG.005	0.00370422	0.0146636	0.252613	0.973597
metab_100004326	3-acetylphenol sulfate	genus.Lachnospiraceae.FCS020.group	-0.00154849	0.0139418	-0.111068	0.989432
metab_100004326	3-acetylphenol sulfate	genus.Turicibacter	0.0322715	0.012244	2.6357	0.220135
metab_100004326	3-acetylphenol sulfate	genus.UBA1819	0.0202618	0.0136218	1.48745	0.674964
metab_100004326	3-acetylphenol sulfate	genus.Collinsella	-0.00973623	0.0134548	-0.723627	0.897067
metab_100004326	3-acetylphenol sulfate	genus.CAG.873	-0.00545175	0.0208378	-0.261627	0.972398
metab_100004326	3-acetylphenol sulfate	genus.Catenibacterium	-0.0162823	0.0139957	-1.16338	0.783135
metab_100004326	3-acetylphenol sulfate	genus.Paraprevotella	-0.0156062	0.0111923	-1.39437	0.708325
metab_100004326	3-acetylphenol sulfate	genus.Succiniclasticum	-0.0193301	0.0237736	-0.813089	0.877159
metab_100004326	3-acetylphenol sulfate	genus.Marvinbryantia	-0.00881144	0.0124488	-0.707813	0.900078
metab_100004326	3-acetylphenol sulfate	genus.Intestinimonas	-0.0114363	0.0132533	-0.8629	0.865216
metab_100004326	3-acetylphenol sulfate	genus.UCG.003	-0.0298187	0.0129273	-2.30665	0.343905
metab_100004326	3-acetylphenol sulfate	genus.Ligilactobacillus	-0.00294684	0.0184895	-0.15938	0.984161
metab_100004326	3-acetylphenol sulfate	genus.Tyzzerella	-0.0121307	0.0135758	-0.893551	0.85743
metab_100004326	3-acetylphenol sulfate	genus.Family.XIII.AD3011.group	-0.00517688	0.0186103	-0.278173	0.970304
metab_100004326	3-acetylphenol sulfate	genus.Lachnospiraceae.UCG.001	0.000825462	0.013008	0.063458	0.994157
metab_100004326	3-acetylphenol sulfate	genus.Colidextribacter	-0.0116145	0.0146644	-0.792021	0.881851
metab_100004326	3-acetylphenol sulfate	genus.Oscillibacter	0.000473989	0.0138649	0.0341864	0.996918
metab_100004326	3-acetylphenol sulfate	genus.Lactobacillus	0.0375102	0.0146623	2.55828	0.246904
metab_100004326	3-acetylphenol sulfate	genus.Enterococcus	0.0208772	0.0203968	1.02355	0.823462
metab_100004326	3-acetylphenol sulfate	genus.Lachnospiraceae.UCG.004	-0.0181621	0.0126262	-1.43844	0.692569
metab_100004326	3-acetylphenol sulfate	genus.Lachnospiraceae.UCG.010	-0.0515103	0.0128742	-4.00105	0.00909121
metab_100004326	3-acetylphenol sulfate	genus.Lachnospiraceae.AC2044.group	-0.0110955	0.0153043	-0.724988	0.896677
metab_100004326	3-acetylphenol sulfate	genus.Odoribacter	-0.0320929	0.014011	-2.29056	0.35038
metab_100004326	3-acetylphenol sulfate	genus.Anaeroplasma	-0.0543244	0.0228374	-2.37874	0.314551
metab_100004326	3-acetylphenol sulfate	genus.Prevotellaceae.NK3B31.group	0.00467251	0.0206465	0.22631	0.976754
metab_100004326	3-acetylphenol sulfate	genus.Family.XIII.UCG.001	0.010276	0.0142128	0.72301	0.897122
metab_100004326	3-acetylphenol sulfate	genus.Senegalimassilia	-0.00650381	0.0143399	-0.453548	0.946181
metab_100004326	3-acetylphenol sulfate	genus.Megamonas	-0.045338	0.0307252	-1.4756	0.679289
metab_100004326	3-acetylphenol sulfate	genus.Howardella	-0.00202465	0.0144062	-0.14054	0.985981
metab_100004326	3-acetylphenol sulfate	genus.Alloprevotella	-0.00198844	0.0158709	-0.125289	0.988025
metab_100004326	3-acetylphenol sulfate	genus.Desulfovibrio	-0.0272658	0.0134267	-2.03072	0.458181
metab_100004326	3-acetylphenol sulfate	genus.Prevotella_7	0.00139042	0.0173001	0.0803708	0.992793
metab_100004326	3-acetylphenol sulfate	genus.Rikenellaceae.RC9.gut.group	-0.0444702	0.0445729	-0.997695	0.830921
metab_100004326	3-acetylphenol sulfate	genus.Sutterella	-0.00795822	0.013205	-0.602667	0.920234
metab_100004326	3-acetylphenol sulfate	genus.Pseudomonas	0.0415868	0.0375444	1.10767	0.800178
metab_100004326	3-acetylphenol sulfate	genus.Negativibacillus	0.0158428	0.0135013	1.17343	0.780272
metab_100004326	3-acetylphenol sulfate	genus.DTU089	0.0512543	0.0149785	3.42186	0.0463025
metab_100004326	3-acetylphenol sulfate	genus.Hungatella	-0.0105939	0.0202607	-0.522881	0.934589
metab_100004326	3-acetylphenol sulfate	genus.Parasutterella	0.0213946	0.0144367	1.48196	0.677129
metab_100004326	3-acetylphenol sulfate	genus.Limosilactobacillus	0.0094668	0.0255568	0.370422	0.958274
metab_100004326	3-acetylphenol sulfate	genus.Latilactobacillus	0.0288099	0.0233617	1.23321	0.762366
metab_100004326	3-acetylphenol sulfate	genus.Slackia	0.0121185	0.0204357	0.593007	0.922268
metab_100004326	3-acetylphenol sulfate	genus.Acidaminococcus	-0.0299597	0.0195907	-1.52928	0.659686
metab_100004326	3-acetylphenol sulfate	genus.Haemophilus	-0.0108491	0.0188552	-0.57539	0.925547
metab_100004326	3-acetylphenol sulfate	genus.GCA.900066575	0.00901794	0.0159045	0.567004	0.926876
metab_100004326	3-acetylphenol sulfate	genus.Flavonifractor	0.013683	0.0155846	0.877981	0.861505
metab_100004326	3-acetylphenol sulfate	genus.Enterorhabdus	0.00694914	0.0172457	0.402949	0.953876
metab_100004326	3-acetylphenol sulfate	genus.Enterobacter	-0.0494307	0.04494	-1.09993	0.802503
metab_100004326	3-acetylphenol sulfate	genus.Lactococcus	-0.00242327	0.0195577	-0.123904	0.988169
metab_100004326	3-acetylphenol sulfate	genus.Klebsiella	-0.01511	0.0220787	-0.684369	0.904542
metab_100004326	3-acetylphenol sulfate	genus.Solobacterium	-0.0134646	0.0248379	-0.542097	0.931623
metab_100004326	3-acetylphenol sulfate	genus.UC5.1.2E3	-0.00021034	0.0205715	-0.0102248	0.999104
metab_100004326	3-acetylphenol sulfate	genus.Tuzzerella	0.00210154	0.0196402	0.107002	0.989898
metab_100004326	3-acetylphenol sulfate	genus.Erysipelatoclostridium	0.0280364	0.0146362	1.91556	0.506032
metab_100004326	3-acetylphenol sulfate	genus.Peptococcus	0.00998299	0.0150422	0.663666	0.90854
metab_100004326	3-acetylphenol sulfate	genus.Veillonella	-0.0176362	0.0186262	-0.946852	0.844874
metab_100004326	3-acetylphenol sulfate	genus.Bilophila	-0.004497	0.0177475	-0.253387	0.973502
metab_100004326	3-acetylphenol sulfate	genus.Barnesiella	-0.0106527	0.0122663	-0.868454	0.863661
metab_100004326	3-acetylphenol sulfate	genus.Sellimonas	0.03992	0.016075	2.48336	0.273249
metab_100004326	3-acetylphenol sulfate	genus..Bacteroides..pectinophilus.group	-0.0275893	0.0267622	-1.03091	0.821576
metab_100004326	3-acetylphenol sulfate	genus.Shuttleworthia	-0.00452283	0.0154499	-0.292741	0.968192
metab_100004326	3-acetylphenol sulfate	genus.Eggerthella	0.0423866	0.0212955	1.9904	0.475336
metab_100004326	3-acetylphenol sulfate	genus.Megasphaera	-0.0292431	0.0247477	-1.18165	0.778171
metab_100004326	3-acetylphenol sulfate	genus.Lachnospiraceae.UCG.003	-0.0232263	0.0253486	-0.916277	0.852129
metab_100004326	3-acetylphenol sulfate	genus.Eisenbergiella	0.0571707	0.0192046	2.97692	0.121548
metab_100004326	3-acetylphenol sulfate	genus.Lachnospiraceae.UCG.007	-0.00539756	0.0372961	-0.144722	0.985512
metab_100004326	3-acetylphenol sulfate	genus.Adlercreutzia	0.0341676	0.0162267	2.10564	0.427642
metab_100004326	3-acetylphenol sulfate	genus.Frisingicoccus	0.0211004	0.0221397	0.953061	0.843001
metab_100004326	3-acetylphenol sulfate	genus.Oscillospira	0.0344015	0.0153929	2.2349	0.373808
metab_100004326	3-acetylphenol sulfate	genus..Eubacterium..brachy.group	0.0204557	0.020033	1.0211	0.82406
metab_100004326	3-acetylphenol sulfate	genus.Hafnia.Obesumbacterium	-0.0603081	0.0423138	-1.42526	0.697705
metab_100004326	3-acetylphenol sulfate	genus.Coprobacter	-0.00304377	0.0196338	-0.155027	0.984533
metab_100004326	3-acetylphenol sulfate	genus.Citrobacter	0.0803651	0.04314	1.86289	0.52806
metab_100004326	3-acetylphenol sulfate	genus.Butyricimonas	0.00523256	0.0174099	0.300551	0.967264
metab_100004326	3-acetylphenol sulfate	genus.Coprobacillus	0.0285679	0.0259517	1.10081	0.802168
metab_100004326	3-acetylphenol sulfate	genus.Fournierella	0.00474151	0.0185702	0.255328	0.973173
metab_100004326	3-acetylphenol sulfate	genus.Mitsuokella	6.0349e-05	0.0236842	0.00254807	0.999793
metab_100004326	3-acetylphenol sulfate	genus.Catenisphaera	0.0354872	0.0258883	1.37078	0.716861
metab_100004326	3-acetylphenol sulfate	genus.Lacticaseibacillus	-0.0351897	0.029302	-1.20093	0.772118
metab_100004326	3-acetylphenol sulfate	genus.Oribacterium	0.00487603	0.0292301	0.166815	0.983401
metab_100004326	3-acetylphenol sulfate	genus..Eubacterium..fissicatena.group	0.0247873	0.0250149	0.990902	0.83272
metab_100004326	3-acetylphenol sulfate	genus.Mogibacterium	-0.0118117	0.0255033	-0.463146	0.944669
metab_100004326	3-acetylphenol sulfate	genus.HT002	-0.0226446	0.0591656	-0.382733	0.956724
metab_100004326	3-acetylphenol sulfate	genus.TM7x	0.0119776	0.023075	0.519072	0.935316
metab_100004326	3-acetylphenol sulfate	genus.Paludicola	0.0345186	0.0151909	2.27232	0.358515
metab_100004326	3-acetylphenol sulfate	genus..Clostridium..innocuum.group	0.0144927	0.0273962	0.529005	0.933936
metab_100004326	3-acetylphenol sulfate	genus.Anaerosporobacter	-0.00733248	0.039375	-0.186222	0.981542
metab_100004326	3-acetylphenol sulfate	genus.Defluviitaleaceae.UCG.011	0.0130168	0.0178575	0.728926	0.896001
metab_100004326	3-acetylphenol sulfate	genus.Epulopiscium	-0.0097995	0.0332077	-0.295097	0.96794
metab_100004326	3-acetylphenol sulfate	genus.Prevotella	-0.0327486	0.0321138	-1.01977	0.8246
metab_100004326	3-acetylphenol sulfate	genus.Lachnospiraceae.UCG.009	-0.0138097	0.0334916	-0.412335	0.952675
metab_100004326	3-acetylphenol sulfate	genus..Eubacterium..nodatum.group	0.0324941	0.0323489	1.00449	0.829262
metab_100004326	3-acetylphenol sulfate	genus.UCG.007	0.034663	0.0247275	1.4018	0.705545
metab_100004326	3-acetylphenol sulfate	genus.FD2005	0.0220627	0.0271673	0.812107	0.877361
metab_100004326	3-acetylphenol sulfate	genus.Cloacibacillus	0.0323318	0.0343197	0.942078	0.84605
metab_100004326	3-acetylphenol sulfate	genus.Pediococcus	0.0635421	0.0492134	1.29115	0.743588
metab_100004326	3-acetylphenol sulfate	genus.Candidatus.Soleaferrea	0.0223934	0.023606	0.948633	0.844366
metab_100004326	3-acetylphenol sulfate	genus.Holdemania	0.013142	0.0217657	0.603794	0.91995
metab_100004326	3-acetylphenol sulfate	genus.Lactiplantibacillus	-0.0225802	0.0406205	-0.555883	0.928971
metab_100004326	3-acetylphenol sulfate	genus.Merdibacter	0.0240441	0.0249756	0.962702	0.840471
metab_100004326	3-acetylphenol sulfate	genus.UCG.009	0.0182466	0.0230801	0.790578	0.882159
metab_100004326	3-acetylphenol sulfate	genus.Methanobrevibacter	0.0149988	0.0301367	0.497691	0.938916
metab_100004326	3-acetylphenol sulfate	genus.Faecalitalea	-0.00626198	0.0315659	-0.198378	0.97998
metab_100004326	3-acetylphenol sulfate	genus.Olsenella	0.013764	0.0250743	0.548927	0.930267
metab_100004326	3-acetylphenol sulfate	genus.Gordonibacter	0.0483467	0.0321643	1.50312	0.669419
metab_100004326	3-acetylphenol sulfate	genus.Anaerotruncus	-0.000658142	0.0223072	-0.0295035	0.997374
metab_100004326	3-acetylphenol sulfate	genus.Rikenella	0.013809	0.0491348	0.281043	0.969913
metab_100004326	3-acetylphenol sulfate	genus.Coriobacteriaceae.UCG.002	0.0835194	0.0410576	2.0342	0.456797
metab_100004326	3-acetylphenol sulfate	genus.Oxalobacter	-0.0330608	0.0232177	-1.42395	0.698077
metab_100004326	3-acetylphenol sulfate	genus.Eubacterium	0.00771941	0.0364863	0.21157	0.978546
metab_100004326	3-acetylphenol sulfate	genus.Weissella	-0.0455921	0.0460329	-0.990423	0.832823
metab_100004326	3-acetylphenol sulfate	genus.Lachnospiraceae.NK4B4.group	0.0192737	0.0328788	0.586204	0.923425
metab_100004326	3-acetylphenol sulfate	genus.Anaerofilum	-0.0413262	0.0322835	-1.2801	0.747024
metab_100004326	3-acetylphenol sulfate	genus.Succinivibrio	0.0561334	0.0435373	1.28932	0.744046
metab_100004326	3-acetylphenol sulfate	genus.Anaerofustis	0.0463633	0.0350148	1.32411	0.732678
metab_100004326	3-acetylphenol sulfate	genus.Caproiciproducens	0.0273648	0.0308618	0.886687	0.859043
metab_100004326	3-acetylphenol sulfate	genus.Catenibacillus	0.0458335	0.028538	1.60605	0.630646
metab_100004326	3-acetylphenol sulfate	genus.Christensenella	0.0244543	0.0306451	0.797981	0.880495
metab_100004326	3-acetylphenol sulfate	genus.Victivallis	0.00346675	0.0392589	0.0883047	0.991763
metab_100004326	3-acetylphenol sulfate	genus.Phocea	-0.016081	0.0362026	-0.444193	0.947549
metab_100004326	3-acetylphenol sulfate	genus.Allisonella	0.0365911	0.0278411	1.31428	0.736444
metab_100004326	3-acetylphenol sulfate	genus.Granulicatella	-0.00490239	0.0450865	-0.108733	0.989708
metab_100004326	3-acetylphenol sulfate	genus.Lactonifactor	-0.0202775	0.0473427	-0.428312	0.950094
metab_100004326	3-acetylphenol sulfate	genus.Ruminiclostridium	-0.0118324	0.0368225	-0.321336	0.96487
metab_100004326	3-acetylphenol sulfate	genus.Alloscardovia	0.110006	0.056007	1.96414	0.486197
metab_100004326	3-acetylphenol sulfate	genus.Pygmaiobacter	0.0367664	0.040976	0.897268	0.856726
metab_100004326	3-acetylphenol sulfate	genus.Papillibacter	0.0727407	0.0432198	1.68304	0.601786
metab_100004326	3-acetylphenol sulfate	genus.Actinomyces	0.0135112	0.0408951	0.330386	0.963673
metab_100004326	3-acetylphenol sulfate	genus.Fenollaria	0.0582676	0.0474799	1.2272	0.763982
metab_100004326	3-acetylphenol sulfate	genus.Leuconostoc	0.0625793	0.0490993	1.27455	0.748984
metab_100004326	3-acetylphenol sulfate	genus.CHKCI001	0.018221	0.059717	0.305122	0.966882
metab_100004326	3-acetylphenol sulfate	genus.Dielma	0.0408692	0.0628994	0.649755	0.911292
metab_100004326	3-acetylphenol sulfate	genus.Acetanaerobacterium	0.0323669	0.0500618	0.646539	0.911868
metab_100004326	3-acetylphenol sulfate	genus.Faecalicoccus	0.062362	0.0522338	1.1939	0.774382
metab_100004326	3-acetylphenol sulfate	genus.GCA.900066755	0.0403299	0.048592	0.829971	0.873156
metab_100004326	3-acetylphenol sulfate	genus.Sanguibacteroides	0.000841073	0.055082	0.0152695	0.998653
metab_100004326	3-acetylphenol sulfate	genus.Rothia	0.110416	0.056036	1.97045	0.483645
metab_100004326	3-acetylphenol sulfate	genus.Atopobium	0.0436235	0.0517201	0.843454	0.869925
metab_100004326	3-acetylphenol sulfate	genus.Finegoldia	0.0111449	0.0544776	0.204578	0.979504
metab_100006126	4-vinylguaiacol sulfate	genus.Blautia	0.0156208	0.0418409	0.373338	0.957927
metab_100006126	4-vinylguaiacol sulfate	genus.Agathobacter	0.00232794	0.0219721	0.10595	0.990026
metab_100006126	4-vinylguaiacol sulfate	genus.Escherichia.Shigella	0.0173478	0.011651	1.48895	0.674559
metab_100006126	4-vinylguaiacol sulfate	genus.Faecalibacterium	-0.0205067	0.0263154	-0.779265	0.884573
metab_100006126	4-vinylguaiacol sulfate	genus..Eubacterium..hallii.group	-0.0151431	0.0244009	-0.620594	0.916525
metab_100006126	4-vinylguaiacol sulfate	genus.Fusicatenibacter	0.00132267	0.0214771	0.0615851	0.994349
metab_100006126	4-vinylguaiacol sulfate	genus.Subdoligranulum	-0.0281272	0.0251813	-1.11699	0.797453
metab_100006126	4-vinylguaiacol sulfate	genus.Dorea	0.0182128	0.0256871	0.709026	0.899756
metab_100006126	4-vinylguaiacol sulfate	genus.Anaerostipes	-0.0390203	0.0269718	-1.4467	0.689755
metab_100006126	4-vinylguaiacol sulfate	genus.Romboutsia	-0.032136	0.0146351	-2.19582	0.390388
metab_100006126	4-vinylguaiacol sulfate	genus.Coprococcus	-0.0187079	0.0246803	-0.758011	0.889248
metab_100006126	4-vinylguaiacol sulfate	genus.Bifidobacterium	0.00941828	0.0135945	0.692798	0.902954
metab_100006126	4-vinylguaiacol sulfate	genus.Bacteroides	-0.0180867	0.0273979	-0.660149	0.90916
metab_100006126	4-vinylguaiacol sulfate	genus.Ruminococcus	0.0389345	0.0199703	1.94962	0.492022
metab_100006126	4-vinylguaiacol sulfate	genus.UCG.002	-0.0224888	0.0188985	-1.18998	0.775706
metab_100006126	4-vinylguaiacol sulfate	genus..Ruminococcus..torques.group	0.0584558	0.0276299	2.11567	0.423625
metab_100006126	4-vinylguaiacol sulfate	genus.CAG.352	-0.000498541	0.0123609	-0.040332	0.996242
metab_100006126	4-vinylguaiacol sulfate	genus.Streptococcus	-0.024283	0.0149398	-1.62539	0.62318
metab_100006126	4-vinylguaiacol sulfate	genus.Intestinibacter	0.00633903	0.0131771	0.481064	0.941533
metab_100006126	4-vinylguaiacol sulfate	genus.Christensenellaceae.R.7.group	-0.00318333	0.0185769	-0.17136	0.982944
metab_100006126	4-vinylguaiacol sulfate	genus.Lachnospiraceae.ND3007.group	-0.0143247	0.018426	-0.777419	0.885016
metab_100006126	4-vinylguaiacol sulfate	genus.Roseburia	-0.0506496	0.0277786	-1.82333	0.544134
metab_100006126	4-vinylguaiacol sulfate	genus..Ruminococcus..gauvreauii.group	-0.00355309	0.0143158	-0.248194	0.974097
metab_100006126	4-vinylguaiacol sulfate	genus.Clostridium.sensu.stricto.1	0.00817814	0.0141671	0.577262	0.925098
metab_100006126	4-vinylguaiacol sulfate	genus.Dialister	-0.00760577	0.0128827	-0.590384	0.922717
metab_100006126	4-vinylguaiacol sulfate	genus..Eubacterium..siraeum.group	0.011883	0.0151433	0.7847	0.883454
metab_100006126	4-vinylguaiacol sulfate	genus.Butyrivibrio	0.0098209	0.0168291	0.583568	0.923864
metab_100006126	4-vinylguaiacol sulfate	genus.Lachnospiraceae.NK4A136.group	-0.0385988	0.0190053	-2.03095	0.458147
metab_100006126	4-vinylguaiacol sulfate	genus..Eubacterium..ruminantium.group	-0.00328443	0.0137222	-0.239351	0.975142
metab_100006126	4-vinylguaiacol sulfate	genus.Alistipes	0.0128303	0.0206818	0.620365	0.916565
metab_100006126	4-vinylguaiacol sulfate	genus.Erysipelotrichaceae.UCG.003	0.00589817	0.0148776	0.396448	0.954875
metab_100006126	4-vinylguaiacol sulfate	genus..Eubacterium..eligens.group	-0.0372602	0.0152349	-2.44571	0.287981
metab_100006126	4-vinylguaiacol sulfate	genus.Monoglobus	-0.00973787	0.0230284	-0.422863	0.951003
metab_100006126	4-vinylguaiacol sulfate	genus.Parabacteroides	-0.00350223	0.0173812	-0.201495	0.979721
metab_100006126	4-vinylguaiacol sulfate	genus.Akkermansia	-0.00780103	0.0149434	-0.522037	0.934739
metab_100006126	4-vinylguaiacol sulfate	genus.Incertae.Sedis	0.0437133	0.0270727	1.61466	0.627206
metab_100006126	4-vinylguaiacol sulfate	genus.Lachnospira	-0.0396103	0.0167124	-2.37011	0.31856
metab_100006126	4-vinylguaiacol sulfate	genus.Prevotella_9	-0.00681531	0.0115864	-0.588216	0.923058
metab_100006126	4-vinylguaiacol sulfate	genus.Butyricicoccus	0.0177198	0.0200592	0.883374	0.859989
metab_100006126	4-vinylguaiacol sulfate	genus.CAG.56	-0.000194288	0.0144318	-0.0134625	0.99887
metab_100006126	4-vinylguaiacol sulfate	genus.Lachnoclostridium	-0.00900576	0.0212176	-0.424447	0.950806
metab_100006126	4-vinylguaiacol sulfate	genus..Eubacterium..ventriosum.group	-0.0325264	0.0187655	-1.73331	0.581449
metab_100006126	4-vinylguaiacol sulfate	genus.Terrisporobacter	-0.0118342	0.0159668	-0.741177	0.893302
metab_100006126	4-vinylguaiacol sulfate	genus.NK4A214.group	-0.0104188	0.017459	-0.596755	0.921495
metab_100006126	4-vinylguaiacol sulfate	genus..Ruminococcus..gnavus.group	-0.00917877	0.0159707	-0.574724	0.92572
metab_100006126	4-vinylguaiacol sulfate	genus.Phascolarctobacterium	-0.0143483	0.0133773	-1.07259	0.810293
metab_100006126	4-vinylguaiacol sulfate	genus.Holdemanella	0.00746442	0.0137233	0.543922	0.931311
metab_100006126	4-vinylguaiacol sulfate	genus..Eubacterium..xylanophilum.group	-0.0207016	0.0159924	-1.29447	0.742829
metab_100006126	4-vinylguaiacol sulfate	genus.UCG.005	0.00826844	0.0188222	0.439292	0.948366
metab_100006126	4-vinylguaiacol sulfate	genus.Lachnospiraceae.FCS020.group	-0.00668773	0.0178957	-0.373706	0.957864
metab_100006126	4-vinylguaiacol sulfate	genus.Turicibacter	0.0238931	0.0157584	1.51621	0.664818
metab_100006126	4-vinylguaiacol sulfate	genus.UBA1819	0.00572928	0.0175069	0.327258	0.964046
metab_100006126	4-vinylguaiacol sulfate	genus.Collinsella	-0.0156745	0.0172688	-0.907673	0.853969
metab_100006126	4-vinylguaiacol sulfate	genus.CAG.873	-0.0244459	0.0267378	-0.914282	0.852603
metab_100006126	4-vinylguaiacol sulfate	genus.Catenibacterium	0.00409204	0.0179794	0.227596	0.976596
metab_100006126	4-vinylguaiacol sulfate	genus.Paraprevotella	-0.0157538	0.0143735	-1.09603	0.803691
metab_100006126	4-vinylguaiacol sulfate	genus.Succiniclasticum	-0.0172748	0.0305238	-0.565946	0.927061
metab_100006126	4-vinylguaiacol sulfate	genus.Marvinbryantia	-0.00917523	0.015982	-0.574099	0.925776
metab_100006126	4-vinylguaiacol sulfate	genus.Intestinimonas	-0.0206804	0.0170061	-1.21606	0.767381
metab_100006126	4-vinylguaiacol sulfate	genus.UCG.003	-0.0349476	0.0166029	-2.10491	0.427961
metab_100006126	4-vinylguaiacol sulfate	genus.Ligilactobacillus	-0.0224146	0.0237232	-0.944839	0.84546
metab_100006126	4-vinylguaiacol sulfate	genus.Tyzzerella	-0.0533179	0.017343	-3.07432	0.100379
metab_100006126	4-vinylguaiacol sulfate	genus.Family.XIII.AD3011.group	-0.0228851	0.0238786	-0.958393	0.841521
metab_100006126	4-vinylguaiacol sulfate	genus.Lachnospiraceae.UCG.001	-0.005024	0.0166975	-0.300884	0.967239
metab_100006126	4-vinylguaiacol sulfate	genus.Colidextribacter	-0.037865	0.0187883	-2.01536	0.464743
metab_100006126	4-vinylguaiacol sulfate	genus.Oscillibacter	0.00899242	0.0177957	0.505315	0.937503
metab_100006126	4-vinylguaiacol sulfate	genus.Lactobacillus	0.037855	0.0188483	2.0084	0.467307
metab_100006126	4-vinylguaiacol sulfate	genus.Enterococcus	0.0207869	0.0261894	0.793716	0.881577
metab_100006126	4-vinylguaiacol sulfate	genus.Lachnospiraceae.UCG.004	-0.0124614	0.0162216	-0.768197	0.887238
metab_100006126	4-vinylguaiacol sulfate	genus.Lachnospiraceae.UCG.010	-0.0543767	0.0165746	-3.28073	0.0643472
metab_100006126	4-vinylguaiacol sulfate	genus.Lachnospiraceae.AC2044.group	-0.00137096	0.0196518	-0.0697626	0.993725
metab_100006126	4-vinylguaiacol sulfate	genus.Odoribacter	0.0058396	0.0180377	0.323744	0.964554
metab_100006126	4-vinylguaiacol sulfate	genus.Anaeroplasma	-0.051358	0.0293589	-1.74932	0.575062
metab_100006126	4-vinylguaiacol sulfate	genus.Prevotellaceae.NK3B31.group	0.00573247	0.0265038	0.216289	0.978132
metab_100006126	4-vinylguaiacol sulfate	genus.Family.XIII.UCG.001	0.0216813	0.0182358	1.18894	0.776023
metab_100006126	4-vinylguaiacol sulfate	genus.Senegalimassilia	0.00849709	0.0184079	0.461601	0.944991
metab_100006126	4-vinylguaiacol sulfate	genus.Megamonas	-0.0706294	0.0394188	-1.79177	0.557794
metab_100006126	4-vinylguaiacol sulfate	genus.Howardella	0.0211079	0.0184798	1.14222	0.789728
metab_100006126	4-vinylguaiacol sulfate	genus.Alloprevotella	0.0237749	0.0203579	1.16785	0.781808
metab_100006126	4-vinylguaiacol sulfate	genus.Desulfovibrio	0.00352886	0.0172753	0.204273	0.979545
metab_100006126	4-vinylguaiacol sulfate	genus.Prevotella_7	0.00402032	0.0222076	0.181033	0.982057
metab_100006126	4-vinylguaiacol sulfate	genus.Rikenellaceae.RC9.gut.group	-0.020187	0.0572459	-0.352637	0.96082
metab_100006126	4-vinylguaiacol sulfate	genus.Sutterella	-0.00205387	0.0169545	-0.121141	0.988527
metab_100006126	4-vinylguaiacol sulfate	genus.Pseudomonas	0.0614685	0.0481846	1.27569	0.748703
metab_100006126	4-vinylguaiacol sulfate	genus.Negativibacillus	0.0436841	0.017283	2.52758	0.257572
metab_100006126	4-vinylguaiacol sulfate	genus.DTU089	0.0890971	0.0191219	4.65943	0.000906439
metab_100006126	4-vinylguaiacol sulfate	genus.Hungatella	0.0199705	0.0260038	0.767983	0.887277
metab_100006126	4-vinylguaiacol sulfate	genus.Parasutterella	0.0432896	0.0184983	2.3402	0.329915
metab_100006126	4-vinylguaiacol sulfate	genus.Limosilactobacillus	0.0869848	0.0326796	2.66174	0.211402
metab_100006126	4-vinylguaiacol sulfate	genus.Latilactobacillus	0.0502825	0.0299674	1.67791	0.60333
metab_100006126	4-vinylguaiacol sulfate	genus.Slackia	0.0458325	0.0261932	1.74979	0.574836
metab_100006126	4-vinylguaiacol sulfate	genus.Acidaminococcus	-0.0181023	0.0251741	-0.719083	0.897954
metab_100006126	4-vinylguaiacol sulfate	genus.Haemophilus	-0.0285015	0.0241899	-1.17824	0.778992
metab_100006126	4-vinylguaiacol sulfate	genus.GCA.900066575	0.0198514	0.0204093	0.972662	0.838004
metab_100006126	4-vinylguaiacol sulfate	genus.Flavonifractor	0.0176925	0.0200057	0.884374	0.859806
metab_100006126	4-vinylguaiacol sulfate	genus.Enterorhabdus	0.0161173	0.0221336	0.728183	0.896075
metab_100006126	4-vinylguaiacol sulfate	genus.Enterobacter	-0.0208333	0.0577241	-0.360913	0.959547
metab_100006126	4-vinylguaiacol sulfate	genus.Lactococcus	-0.00724454	0.0251051	-0.288569	0.968777
metab_100006126	4-vinylguaiacol sulfate	genus.Klebsiella	0.0185946	0.0283428	0.656059	0.910062
metab_100006126	4-vinylguaiacol sulfate	genus.Solobacterium	-0.031054	0.0318724	-0.97432	0.837491
metab_100006126	4-vinylguaiacol sulfate	genus.UC5.1.2E3	-0.0347013	0.0263818	-1.31535	0.73598
metab_100006126	4-vinylguaiacol sulfate	genus.Tuzzerella	-0.0129989	0.0252083	-0.51566	0.935944
metab_100006126	4-vinylguaiacol sulfate	genus.Erysipelatoclostridium	2.40879e-05	0.0188271	0.00127943	0.99989
metab_100006126	4-vinylguaiacol sulfate	genus.Peptococcus	0.0536419	0.0192303	2.78944	0.171978
metab_100006126	4-vinylguaiacol sulfate	genus.Veillonella	-0.0236304	0.0239091	-0.988342	0.833455
metab_100006126	4-vinylguaiacol sulfate	genus.Bilophila	-0.0156894	0.0227771	-0.688824	0.903601
metab_100006126	4-vinylguaiacol sulfate	genus.Barnesiella	0.00432499	0.0157522	0.274565	0.970728
metab_100006126	4-vinylguaiacol sulfate	genus.Sellimonas	0.0389829	0.0206655	1.88638	0.518268
metab_100006126	4-vinylguaiacol sulfate	genus..Bacteroides..pectinophilus.group	-0.0676687	0.0342999	-1.97286	0.482609
metab_100006126	4-vinylguaiacol sulfate	genus.Shuttleworthia	-0.00460937	0.0198333	-0.232406	0.975961
metab_100006126	4-vinylguaiacol sulfate	genus.Eggerthella	0.0101564	0.0273956	0.370732	0.958274
metab_100006126	4-vinylguaiacol sulfate	genus.Megasphaera	-0.00880546	0.031792	-0.276971	0.970469
metab_100006126	4-vinylguaiacol sulfate	genus.Lachnospiraceae.UCG.003	0.00134647	0.032555	0.0413599	0.996097
metab_100006126	4-vinylguaiacol sulfate	genus.Eisenbergiella	0.0716958	0.0246584	2.90756	0.139271
metab_100006126	4-vinylguaiacol sulfate	genus.Lachnospiraceae.UCG.007	-0.0336377	0.047864	-0.702776	0.900903
metab_100006126	4-vinylguaiacol sulfate	genus.Adlercreutzia	0.00431231	0.0208814	0.206514	0.979234
metab_100006126	4-vinylguaiacol sulfate	genus.Frisingicoccus	-0.00420085	0.0284346	-0.147737	0.985264
metab_100006126	4-vinylguaiacol sulfate	genus.Oscillospira	0.040422	0.0197687	2.04475	0.452759
metab_100006126	4-vinylguaiacol sulfate	genus..Eubacterium..brachy.group	0.00519973	0.0257306	0.202083	0.979658
metab_100006126	4-vinylguaiacol sulfate	genus.Hafnia.Obesumbacterium	0.0220047	0.0543748	0.404685	0.953675
metab_100006126	4-vinylguaiacol sulfate	genus.Coprobacter	0.0113718	0.0252011	0.45124	0.946549
metab_100006126	4-vinylguaiacol sulfate	genus.Citrobacter	0.058326	0.0554519	1.05183	0.816135
metab_100006126	4-vinylguaiacol sulfate	genus.Butyricimonas	0.0242965	0.0223352	1.08781	0.805968
metab_100006126	4-vinylguaiacol sulfate	genus.Coprobacillus	0.0526548	0.0332898	1.58171	0.639926
metab_100006126	4-vinylguaiacol sulfate	genus.Fournierella	-0.00459103	0.0238388	-0.192586	0.980721
metab_100006126	4-vinylguaiacol sulfate	genus.Mitsuokella	-0.00942258	0.0304015	-0.309938	0.966345
metab_100006126	4-vinylguaiacol sulfate	genus.Catenisphaera	0.0252186	0.0332569	0.758298	0.889238
metab_100006126	4-vinylguaiacol sulfate	genus.Lacticaseibacillus	-0.0481763	0.0376106	-1.28092	0.746776
metab_100006126	4-vinylguaiacol sulfate	genus.Oribacterium	-0.0315948	0.0375081	-0.842347	0.870183
metab_100006126	4-vinylguaiacol sulfate	genus..Eubacterium..fissicatena.group	-0.0612641	0.0320634	-1.91072	0.50781
metab_100006126	4-vinylguaiacol sulfate	genus.Mogibacterium	-0.0109615	0.0327402	-0.334801	0.963199
metab_100006126	4-vinylguaiacol sulfate	genus.HT002	0.0330181	0.0759486	0.434743	0.949084
metab_100006126	4-vinylguaiacol sulfate	genus.TM7x	-0.0025969	0.0296255	-0.0876574	0.991853
metab_100006126	4-vinylguaiacol sulfate	genus.Paludicola	0.033805	0.0195241	1.73145	0.582299
metab_100006126	4-vinylguaiacol sulfate	genus..Clostridium..innocuum.group	0.0166971	0.0351693	0.474763	0.942557
metab_100006126	4-vinylguaiacol sulfate	genus.Anaerosporobacter	-0.00340591	0.0505462	-0.0673822	0.993903
metab_100006126	4-vinylguaiacol sulfate	genus.Defluviitaleaceae.UCG.011	-0.00194362	0.0229303	-0.0847621	0.992242
metab_100006126	4-vinylguaiacol sulfate	genus.Epulopiscium	0.0265621	0.0426212	0.623214	0.915962
metab_100006126	4-vinylguaiacol sulfate	genus.Prevotella	0.0207577	0.0412424	0.503309	0.937875
metab_100006126	4-vinylguaiacol sulfate	genus.Lachnospiraceae.UCG.009	-0.0465079	0.0429687	-1.08237	0.807685
metab_100006126	4-vinylguaiacol sulfate	genus..Eubacterium..nodatum.group	-0.00372374	0.0415494	-0.089622	0.991617
metab_100006126	4-vinylguaiacol sulfate	genus.UCG.007	0.0386907	0.031751	1.21857	0.766805
metab_100006126	4-vinylguaiacol sulfate	genus.FD2005	0.043481	0.0348569	1.24742	0.757682
metab_100006126	4-vinylguaiacol sulfate	genus.Cloacibacillus	0.0465345	0.0440502	1.0564	0.814918
metab_100006126	4-vinylguaiacol sulfate	genus.Pediococcus	0.0453111	0.0632157	0.716769	0.898502
metab_100006126	4-vinylguaiacol sulfate	genus.Candidatus.Soleaferrea	-0.041494	0.0302862	-1.37006	0.717177
metab_100006126	4-vinylguaiacol sulfate	genus.Holdemania	-0.0119698	0.0279433	-0.428362	0.950088
metab_100006126	4-vinylguaiacol sulfate	genus.Lactiplantibacillus	0.0381508	0.0521375	0.731734	0.895359
metab_100006126	4-vinylguaiacol sulfate	genus.Merdibacter	0.0126647	0.0320749	0.394847	0.955081
metab_100006126	4-vinylguaiacol sulfate	genus.UCG.009	0.0293237	0.0296218	0.989935	0.832967
metab_100006126	4-vinylguaiacol sulfate	genus.Methanobrevibacter	-0.0314876	0.0386772	-0.814113	0.876821
metab_100006126	4-vinylguaiacol sulfate	genus.Faecalitalea	-0.0443767	0.0404944	-1.09587	0.803726
metab_100006126	4-vinylguaiacol sulfate	genus.Olsenella	0.0761115	0.0320918	2.37168	0.317853
metab_100006126	4-vinylguaiacol sulfate	genus.Gordonibacter	0.00842236	0.0413405	0.203732	0.979557
metab_100006126	4-vinylguaiacol sulfate	genus.Anaerotruncus	0.00508768	0.0286351	0.177673	0.982424
metab_100006126	4-vinylguaiacol sulfate	genus.Rikenella	0.00695077	0.0630763	0.110196	0.989487
metab_100006126	4-vinylguaiacol sulfate	genus.Coriobacteriaceae.UCG.002	0.155149	0.052571	2.95123	0.127826
metab_100006126	4-vinylguaiacol sulfate	genus.Oxalobacter	-0.0261047	0.0298255	-0.875246	0.862079
metab_100006126	4-vinylguaiacol sulfate	genus.Eubacterium	0.0162768	0.0468352	0.347533	0.961478
metab_100006126	4-vinylguaiacol sulfate	genus.Weissella	-0.0569049	0.0590938	-0.962958	0.84042
metab_100006126	4-vinylguaiacol sulfate	genus.Lachnospiraceae.NK4B4.group	0.0470411	0.0421848	1.11512	0.798128
metab_100006126	4-vinylguaiacol sulfate	genus.Anaerofilum	-0.039829	0.0414587	-0.960691	0.840905
metab_100006126	4-vinylguaiacol sulfate	genus.Succinivibrio	0.096587	0.0558467	1.7295	0.583004
metab_100006126	4-vinylguaiacol sulfate	genus.Anaerofustis	-0.00684062	0.0449918	-0.152041	0.984717
metab_100006126	4-vinylguaiacol sulfate	genus.Caproiciproducens	0.063893	0.0395766	1.61441	0.62727
metab_100006126	4-vinylguaiacol sulfate	genus.Catenibacillus	0.0146736	0.0366837	0.400003	0.954305
metab_100006126	4-vinylguaiacol sulfate	genus.Christensenella	-0.0195355	0.0393475	-0.496486	0.939074
metab_100006126	4-vinylguaiacol sulfate	genus.Victivallis	0.00504448	0.0503962	0.100096	0.990659
metab_100006126	4-vinylguaiacol sulfate	genus.Phocea	-0.0629225	0.0464302	-1.35521	0.722161
metab_100006126	4-vinylguaiacol sulfate	genus.Allisonella	0.087213	0.0356544	2.44607	0.287869
metab_100006126	4-vinylguaiacol sulfate	genus.Granulicatella	-0.00856708	0.0578769	-0.148022	0.985204
metab_100006126	4-vinylguaiacol sulfate	genus.Lactonifactor	-0.0461871	0.06076	-0.760156	0.888932
metab_100006126	4-vinylguaiacol sulfate	genus.Ruminiclostridium	0.00766856	0.0472707	0.162227	0.983864
metab_100006126	4-vinylguaiacol sulfate	genus.Alloscardovia	0.160122	0.0718511	2.22852	0.376557
metab_100006126	4-vinylguaiacol sulfate	genus.Pygmaiobacter	0.0286448	0.0526155	0.544417	0.931239
metab_100006126	4-vinylguaiacol sulfate	genus.Papillibacter	0.0289017	0.0555607	0.520182	0.935077
metab_100006126	4-vinylguaiacol sulfate	genus.Actinomyces	-0.045292	0.052478	-0.863067	0.865122
metab_100006126	4-vinylguaiacol sulfate	genus.Fenollaria	0.0111754	0.061	0.183204	0.98183
metab_100006126	4-vinylguaiacol sulfate	genus.Leuconostoc	-0.00174737	0.0630859	-0.0276982	0.997527
metab_100006126	4-vinylguaiacol sulfate	genus.CHKCI001	0.000734882	0.0766621	0.00958598	0.999161
metab_100006126	4-vinylguaiacol sulfate	genus.Dielma	-0.0226775	0.0807589	-0.280804	0.969942
metab_100006126	4-vinylguaiacol sulfate	genus.Acetanaerobacterium	-0.0264445	0.0642729	-0.411441	0.952784
metab_100006126	4-vinylguaiacol sulfate	genus.Faecalicoccus	0.0675289	0.0670676	1.00688	0.828622
metab_100006126	4-vinylguaiacol sulfate	genus.GCA.900066755	0.0365966	0.0623892	0.586586	0.923347
metab_100006126	4-vinylguaiacol sulfate	genus.Sanguibacteroides	-0.0298594	0.0707012	-0.422331	0.951097
metab_100006126	4-vinylguaiacol sulfate	genus.Rothia	0.119575	0.0719782	1.66127	0.609001
metab_100006126	4-vinylguaiacol sulfate	genus.Atopobium	-0.0201056	0.0664158	-0.302723	0.967113
metab_100006126	4-vinylguaiacol sulfate	genus.Finegoldia	-0.0430804	0.0699192	-0.616146	0.91739
metab_100020515	2-naphthol sulfate	genus.Blautia	0.0957005	0.0384991	2.48579	0.272262
metab_100020515	2-naphthol sulfate	genus.Agathobacter	0.0108568	0.0202826	0.535278	0.932663
metab_100020515	2-naphthol sulfate	genus.Escherichia.Shigella	0.00393296	0.0107694	0.365198	0.958939
metab_100020515	2-naphthol sulfate	genus.Faecalibacterium	0.0240544	0.0242907	0.990272	0.83289
metab_100020515	2-naphthol sulfate	genus..Eubacterium..hallii.group	0.0589954	0.022446	2.62833	0.222863
metab_100020515	2-naphthol sulfate	genus.Fusicatenibacter	0.0338492	0.0197963	1.70988	0.590519
metab_100020515	2-naphthol sulfate	genus.Subdoligranulum	0.0434133	0.0232193	1.8697	0.525078
metab_100020515	2-naphthol sulfate	genus.Dorea	0.0247007	0.0237079	1.04188	0.818528
metab_100020515	2-naphthol sulfate	genus.Anaerostipes	0.00814478	0.0249295	0.326712	0.964119
metab_100020515	2-naphthol sulfate	genus.Romboutsia	-0.041768	0.0134758	-3.09948	0.0953513
metab_100020515	2-naphthol sulfate	genus.Coprococcus	0.00685426	0.0227923	0.300727	0.967246
metab_100020515	2-naphthol sulfate	genus.Bifidobacterium	-0.0260953	0.012524	-2.08362	0.437339
metab_100020515	2-naphthol sulfate	genus.Bacteroides	-0.0247501	0.0252877	-0.978739	0.836155
metab_100020515	2-naphthol sulfate	genus.Ruminococcus	0.0187279	0.0184663	1.01416	0.826357
metab_100020515	2-naphthol sulfate	genus.UCG.002	-0.05782	0.0173539	-3.33182	0.0574871
metab_100020515	2-naphthol sulfate	genus..Ruminococcus..torques.group	0.0924063	0.0253849	3.6402	0.0262678
metab_100020515	2-naphthol sulfate	genus.CAG.352	-0.00552471	0.0114107	-0.484168	0.941047
metab_100020515	2-naphthol sulfate	genus.Streptococcus	-0.00862825	0.0138107	-0.624753	0.915606
metab_100020515	2-naphthol sulfate	genus.Intestinibacter	-0.010554	0.0121622	-0.867772	0.86378
metab_100020515	2-naphthol sulfate	genus.Christensenellaceae.R.7.group	-0.0623417	0.0170235	-3.66211	0.0247011
metab_100020515	2-naphthol sulfate	genus.Lachnospiraceae.ND3007.group	0.0229359	0.0170002	1.34915	0.724228
metab_100020515	2-naphthol sulfate	genus.Roseburia	-0.00920845	0.0256926	-0.358408	0.959914
metab_100020515	2-naphthol sulfate	genus..Ruminococcus..gauvreauii.group	0.00701338	0.0132154	0.530697	0.933528
metab_100020515	2-naphthol sulfate	genus.Clostridium.sensu.stricto.1	-0.0143051	0.0130734	-1.09421	0.804343
metab_100020515	2-naphthol sulfate	genus.Dialister	-0.00548852	0.0118949	-0.461417	0.945064
metab_100020515	2-naphthol sulfate	genus..Eubacterium..siraeum.group	-0.0149807	0.0139769	-1.07182	0.810546
metab_100020515	2-naphthol sulfate	genus.Butyrivibrio	-0.00231462	0.0155402	-0.148944	0.98511
metab_100020515	2-naphthol sulfate	genus.Lachnospiraceae.NK4A136.group	-0.015819	0.0175793	-0.899867	0.856017
metab_100020515	2-naphthol sulfate	genus..Eubacterium..ruminantium.group	-0.00394176	0.0126688	-0.311139	0.966136
metab_100020515	2-naphthol sulfate	genus.Alistipes	-0.00885131	0.0190963	-0.463509	0.944615
metab_100020515	2-naphthol sulfate	genus.Erysipelotrichaceae.UCG.003	0.00733554	0.0137347	0.534087	0.932918
metab_100020515	2-naphthol sulfate	genus..Eubacterium..eligens.group	-0.0119861	0.0141071	-0.849648	0.868504
metab_100020515	2-naphthol sulfate	genus.Monoglobus	-0.00376347	0.0212628	-0.176998	0.982445
metab_100020515	2-naphthol sulfate	genus.Parabacteroides	0.00493087	0.0160467	0.307282	0.966744
metab_100020515	2-naphthol sulfate	genus.Akkermansia	-0.0140098	0.0137907	-1.01589	0.825936
metab_100020515	2-naphthol sulfate	genus.Incertae.Sedis	-0.0337	0.025006	-1.34768	0.72468
metab_100020515	2-naphthol sulfate	genus.Lachnospira	-0.0326985	0.0154395	-2.11784	0.422888
metab_100020515	2-naphthol sulfate	genus.Prevotella_9	-0.00764801	0.0106962	-0.715023	0.898776
metab_100020515	2-naphthol sulfate	genus.Butyricicoccus	0.0382949	0.0184833	2.07187	0.442149
metab_100020515	2-naphthol sulfate	genus.CAG.56	0.011128	0.013319	0.835502	0.871889
metab_100020515	2-naphthol sulfate	genus.Lachnoclostridium	0.0185576	0.0195813	0.947723	0.844584
metab_100020515	2-naphthol sulfate	genus..Eubacterium..ventriosum.group	-0.0211101	0.0173401	-1.21742	0.767036
metab_100020515	2-naphthol sulfate	genus.Terrisporobacter	0.00275615	0.0147456	0.186913	0.981459
metab_100020515	2-naphthol sulfate	genus.NK4A214.group	-0.0483182	0.0160406	-3.01224	0.113852
metab_100020515	2-naphthol sulfate	genus..Ruminococcus..gnavus.group	-0.0175693	0.014736	-1.19228	0.774865
metab_100020515	2-naphthol sulfate	genus.Phascolarctobacterium	-0.0128211	0.0123511	-1.03806	0.819721
metab_100020515	2-naphthol sulfate	genus.Holdemanella	-0.000208665	0.0126722	-0.0164664	0.998518
metab_100020515	2-naphthol sulfate	genus..Eubacterium..xylanophilum.group	-0.0155783	0.0147697	-1.05475	0.815342
metab_100020515	2-naphthol sulfate	genus.UCG.005	-0.0413045	0.0173242	-2.38421	0.312297
metab_100020515	2-naphthol sulfate	genus.Lachnospiraceae.FCS020.group	-0.00895368	0.0165208	-0.541964	0.931681
metab_100020515	2-naphthol sulfate	genus.Turicibacter	0.016008	0.0145579	1.09961	0.802644
metab_100020515	2-naphthol sulfate	genus.UBA1819	-0.00223398	0.0161641	-0.138206	0.986317
metab_100020515	2-naphthol sulfate	genus.Collinsella	0.0167015	0.015941	1.0477	0.817035
metab_100020515	2-naphthol sulfate	genus.CAG.873	0.00736886	0.0246961	0.298382	0.967502
metab_100020515	2-naphthol sulfate	genus.Catenibacterium	-0.0103012	0.0165963	-0.620689	0.916504
metab_100020515	2-naphthol sulfate	genus.Paraprevotella	0.00680079	0.0132773	0.512212	0.93647
metab_100020515	2-naphthol sulfate	genus.Succiniclasticum	0.030981	0.028167	1.0999	0.802518
metab_100020515	2-naphthol sulfate	genus.Marvinbryantia	0.000260897	0.0147581	0.0176782	0.998371
metab_100020515	2-naphthol sulfate	genus.Intestinimonas	-0.025756	0.0156902	-1.64154	0.616797
metab_100020515	2-naphthol sulfate	genus.UCG.003	-0.0297925	0.0153343	-1.94287	0.494271
metab_100020515	2-naphthol sulfate	genus.Ligilactobacillus	0.0230807	0.0218998	1.05393	0.81568
metab_100020515	2-naphthol sulfate	genus.Tyzzerella	-0.0183824	0.016085	-1.14283	0.789515
metab_100020515	2-naphthol sulfate	genus.Family.XIII.AD3011.group	-0.047452	0.0219998	-2.15693	0.407112
metab_100020515	2-naphthol sulfate	genus.Lachnospiraceae.UCG.001	0.0132208	0.0154104	0.857918	0.866403
metab_100020515	2-naphthol sulfate	genus.Colidextribacter	-0.0613727	0.0172636	-3.55504	0.0330091
metab_100020515	2-naphthol sulfate	genus.Oscillibacter	-0.0197703	0.0164188	-1.20413	0.771187
metab_100020515	2-naphthol sulfate	genus.Lactobacillus	0.0188607	0.0174297	1.0821	0.80773
metab_100020515	2-naphthol sulfate	genus.Enterococcus	-0.0145221	0.024183	-0.600506	0.920633
metab_100020515	2-naphthol sulfate	genus.Lachnospiraceae.UCG.004	0.00570094	0.0149804	0.38056	0.957006
metab_100020515	2-naphthol sulfate	genus.Lachnospiraceae.UCG.010	0.00840572	0.0153923	0.5461	0.930854
metab_100020515	2-naphthol sulfate	genus.Lachnospiraceae.AC2044.group	-0.0349959	0.0181056	-1.93288	0.49823
metab_100020515	2-naphthol sulfate	genus.Odoribacter	-0.00496571	0.0166534	-0.298179	0.967513
metab_100020515	2-naphthol sulfate	genus.Anaeroplasma	-0.0603859	0.0270766	-2.23019	0.375852
metab_100020515	2-naphthol sulfate	genus.Prevotellaceae.NK3B31.group	0.00793399	0.0244688	0.324249	0.964522
metab_100020515	2-naphthol sulfate	genus.Family.XIII.UCG.001	0.00404733	0.016849	0.240211	0.975033
metab_100020515	2-naphthol sulfate	genus.Senegalimassilia	0.029248	0.0169688	1.72364	0.585133
metab_100020515	2-naphthol sulfate	genus.Megamonas	-0.0104696	0.0364574	-0.287174	0.968949
metab_100020515	2-naphthol sulfate	genus.Howardella	-0.0269721	0.01705	-1.58194	0.639812
metab_100020515	2-naphthol sulfate	genus.Alloprevotella	0.0196998	0.0187982	1.04796	0.816957
metab_100020515	2-naphthol sulfate	genus.Desulfovibrio	-0.0174553	0.015939	-1.09513	0.803968
metab_100020515	2-naphthol sulfate	genus.Prevotella_7	0.0141302	0.0204981	0.689341	0.90352
metab_100020515	2-naphthol sulfate	genus.Rikenellaceae.RC9.gut.group	0.0102117	0.0528549	0.193203	0.980636
metab_100020515	2-naphthol sulfate	genus.Sutterella	-0.0100749	0.0156497	-0.643774	0.912396
metab_100020515	2-naphthol sulfate	genus.Pseudomonas	0.097447	0.0444071	2.1944	0.390888
metab_100020515	2-naphthol sulfate	genus.Negativibacillus	0.0283949	0.0159854	1.7763	0.564134
metab_100020515	2-naphthol sulfate	genus.DTU089	0.0324194	0.0178355	1.81769	0.546507
metab_100020515	2-naphthol sulfate	genus.Hungatella	-0.00758624	0.0240147	-0.3159	0.965674
metab_100020515	2-naphthol sulfate	genus.Parasutterella	0.0327207	0.0170959	1.91395	0.506677
metab_100020515	2-naphthol sulfate	genus.Limosilactobacillus	0.0411841	0.03026	1.36101	0.72054
metab_100020515	2-naphthol sulfate	genus.Latilactobacillus	0.0230304	0.0277004	0.831408	0.872879
metab_100020515	2-naphthol sulfate	genus.Slackia	0.052504	0.0241604	2.17314	0.399811
metab_100020515	2-naphthol sulfate	genus.Acidaminococcus	-0.0103423	0.0232462	-0.444902	0.947478
metab_100020515	2-naphthol sulfate	genus.Haemophilus	-0.0274877	0.0223317	-1.23088	0.763025
metab_100020515	2-naphthol sulfate	genus.GCA.900066575	0.0117977	0.0188488	0.625912	0.915539
metab_100020515	2-naphthol sulfate	genus.Flavonifractor	-0.0114888	0.0184743	-0.62188	0.916299
metab_100020515	2-naphthol sulfate	genus.Enterorhabdus	0.00754599	0.0204394	0.369189	0.958344
metab_100020515	2-naphthol sulfate	genus.Enterobacter	-0.0275442	0.0532897	-0.516878	0.935633
metab_100020515	2-naphthol sulfate	genus.Lactococcus	-0.0294417	0.0231583	-1.27132	0.750076
metab_100020515	2-naphthol sulfate	genus.Klebsiella	0.0118948	0.0261708	0.454505	0.946018
metab_100020515	2-naphthol sulfate	genus.Solobacterium	0.0259091	0.0294291	0.880388	0.860675
metab_100020515	2-naphthol sulfate	genus.UC5.1.2E3	-0.00445013	0.0243802	-0.18253	0.981895
metab_100020515	2-naphthol sulfate	genus.Tuzzerella	0.0151493	0.0232716	0.650981	0.911097
metab_100020515	2-naphthol sulfate	genus.Erysipelatoclostridium	0.00107789	0.0173821	0.0620116	0.994307
metab_100020515	2-naphthol sulfate	genus.Peptococcus	0.00496494	0.0178312	0.278442	0.97023
metab_100020515	2-naphthol sulfate	genus.Veillonella	-0.0186451	0.0220774	-0.844535	0.869557
metab_100020515	2-naphthol sulfate	genus.Bilophila	-0.00872379	0.0210326	-0.414776	0.952463
metab_100020515	2-naphthol sulfate	genus.Barnesiella	0.010684	0.0145394	0.734829	0.894637
metab_100020515	2-naphthol sulfate	genus.Sellimonas	0.0126405	0.0191128	0.661362	0.908891
metab_100020515	2-naphthol sulfate	genus..Bacteroides..pectinophilus.group	-0.0292867	0.0317214	-0.923247	0.850373
metab_100020515	2-naphthol sulfate	genus.Shuttleworthia	0.00267073	0.0183114	0.14585	0.985389
metab_100020515	2-naphthol sulfate	genus.Eggerthella	0.00519727	0.0252944	0.205472	0.979397
metab_100020515	2-naphthol sulfate	genus.Megasphaera	0.0161375	0.0293482	0.549863	0.930055
metab_100020515	2-naphthol sulfate	genus.Lachnospiraceae.UCG.003	0.0232941	0.0300463	0.775271	0.885495
metab_100020515	2-naphthol sulfate	genus.Eisenbergiella	0.0207363	0.0228633	0.906966	0.854164
metab_100020515	2-naphthol sulfate	genus.Lachnospiraceae.UCG.007	-0.00383736	0.0442025	-0.0868131	0.991899
metab_100020515	2-naphthol sulfate	genus.Adlercreutzia	0.0186771	0.0192691	0.969276	0.838822
metab_100020515	2-naphthol sulfate	genus.Frisingicoccus	0.0244915	0.0262398	0.933373	0.848158
metab_100020515	2-naphthol sulfate	genus.Oscillospira	0.0243398	0.0182761	1.33178	0.72999
metab_100020515	2-naphthol sulfate	genus..Eubacterium..brachy.group	-0.0231025	0.0237437	-0.972992	0.837917
metab_100020515	2-naphthol sulfate	genus.Hafnia.Obesumbacterium	0.0438281	0.0501847	0.873336	0.862466
metab_100020515	2-naphthol sulfate	genus.Coprobacter	-0.0147071	0.0232644	-0.632171	0.914468
metab_100020515	2-naphthol sulfate	genus.Citrobacter	0.0345317	0.0512148	0.674252	0.90633
metab_100020515	2-naphthol sulfate	genus.Butyricimonas	0.051142	0.0205633	2.48705	0.271749
metab_100020515	2-naphthol sulfate	genus.Coprobacillus	0.0484374	0.0307351	1.57596	0.642126
metab_100020515	2-naphthol sulfate	genus.Fournierella	-0.00669895	0.0220085	-0.304379	0.966981
metab_100020515	2-naphthol sulfate	genus.Mitsuokella	0.0569584	0.0280047	2.03389	0.456938
metab_100020515	2-naphthol sulfate	genus.Catenisphaera	0.103407	0.0305179	3.3884	0.0503386
metab_100020515	2-naphthol sulfate	genus.Lacticaseibacillus	0.0317379	0.0347397	0.913591	0.852732
metab_100020515	2-naphthol sulfate	genus.Oribacterium	0.00839927	0.034642	0.242459	0.974698
metab_100020515	2-naphthol sulfate	genus..Eubacterium..fissicatena.group	-0.0308664	0.0296452	-1.0412	0.81873
metab_100020515	2-naphthol sulfate	genus.Mogibacterium	0.010342	0.0302273	0.342142	0.962287
metab_100020515	2-naphthol sulfate	genus.HT002	0.0386392	0.0701151	0.551082	0.929827
metab_100020515	2-naphthol sulfate	genus.TM7x	-0.0163883	0.0273464	-0.599287	0.920888
metab_100020515	2-naphthol sulfate	genus.Paludicola	-0.0107348	0.0180524	-0.594645	0.922004
metab_100020515	2-naphthol sulfate	genus..Clostridium..innocuum.group	0.000938118	0.0324742	0.0288881	0.997386
metab_100020515	2-naphthol sulfate	genus.Anaerosporobacter	0.0286436	0.046657	0.613917	0.917931
metab_100020515	2-naphthol sulfate	genus.Defluviitaleaceae.UCG.011	-0.0153772	0.0211642	-0.726565	0.896447
metab_100020515	2-naphthol sulfate	genus.Epulopiscium	0.0390771	0.0393368	0.993397	0.832064
metab_100020515	2-naphthol sulfate	genus.Prevotella	-0.00484505	0.0380821	-0.127226	0.9878
metab_100020515	2-naphthol sulfate	genus.Lachnospiraceae.UCG.009	0.0282295	0.0396857	0.711328	0.899515
metab_100020515	2-naphthol sulfate	genus..Eubacterium..nodatum.group	0.0179281	0.038356	0.467413	0.943876
metab_100020515	2-naphthol sulfate	genus.UCG.007	0.0264927	0.0293251	0.903412	0.855033
metab_100020515	2-naphthol sulfate	genus.FD2005	0.0520446	0.0321625	1.61818	0.626025
metab_100020515	2-naphthol sulfate	genus.Cloacibacillus	0.0390958	0.0406738	0.961203	0.840783
metab_100020515	2-naphthol sulfate	genus.Pediococcus	0.0501685	0.0583566	0.859689	0.866025
metab_100020515	2-naphthol sulfate	genus.Candidatus.Soleaferrea	-0.00830792	0.0279898	-0.296819	0.967642
metab_100020515	2-naphthol sulfate	genus.Holdemania	0.031984	0.025779	1.2407	0.760066
metab_100020515	2-naphthol sulfate	genus.Lactiplantibacillus	0.0998049	0.048034	2.0778	0.439742
metab_100020515	2-naphthol sulfate	genus.Merdibacter	0.0225579	0.0296061	0.761934	0.888492
metab_100020515	2-naphthol sulfate	genus.UCG.009	0.0234162	0.0273522	0.856102	0.866844
metab_100020515	2-naphthol sulfate	genus.Methanobrevibacter	-0.013601	0.0357191	-0.380775	0.957005
metab_100020515	2-naphthol sulfate	genus.Faecalitalea	0.028362	0.0373996	0.75835	0.889238
metab_100020515	2-naphthol sulfate	genus.Olsenella	0.0379446	0.0296951	1.27781	0.748007
metab_100020515	2-naphthol sulfate	genus.Gordonibacter	0.0344474	0.038151	0.902922	0.855241
metab_100020515	2-naphthol sulfate	genus.Anaerotruncus	-0.0168578	0.0264318	-0.637784	0.913541
metab_100020515	2-naphthol sulfate	genus.Rikenella	0.025284	0.0582295	0.434214	0.949153
metab_100020515	2-naphthol sulfate	genus.Coriobacteriaceae.UCG.002	0.10284	0.0486512	2.11383	0.424301
metab_100020515	2-naphthol sulfate	genus.Oxalobacter	0.0258525	0.0275346	0.938909	0.846818
metab_100020515	2-naphthol sulfate	genus.Eubacterium	0.0577165	0.0432002	1.33602	0.728577
metab_100020515	2-naphthol sulfate	genus.Weissella	0.0511991	0.0545599	0.938402	0.846862
metab_100020515	2-naphthol sulfate	genus.Lachnospiraceae.NK4B4.group	-0.0256583	0.0389649	-0.658498	0.90948
metab_100020515	2-naphthol sulfate	genus.Anaerofilum	-0.0146665	0.0382935	-0.383002	0.956714
metab_100020515	2-naphthol sulfate	genus.Succinivibrio	0.0758952	0.0515845	1.47128	0.680759
metab_100020515	2-naphthol sulfate	genus.Anaerofustis	0.000272246	0.0415393	0.00655394	0.999421
metab_100020515	2-naphthol sulfate	genus.Caproiciproducens	0.0306568	0.0365782	0.838118	0.871083
metab_100020515	2-naphthol sulfate	genus.Catenibacillus	-0.00996632	0.0338697	-0.294255	0.967997
metab_100020515	2-naphthol sulfate	genus.Christensenella	-0.0264212	0.0363219	-0.727419	0.896276
metab_100020515	2-naphthol sulfate	genus.Victivallis	-0.0280621	0.0465191	-0.603239	0.920086
metab_100020515	2-naphthol sulfate	genus.Phocea	0.00933703	0.0429098	0.217597	0.977933
metab_100020515	2-naphthol sulfate	genus.Allisonella	0.0388664	0.0330028	1.17767	0.779104
metab_100020515	2-naphthol sulfate	genus.Granulicatella	0.0937379	0.053343	1.75727	0.571575
metab_100020515	2-naphthol sulfate	genus.Lactonifactor	0.00322519	0.0561148	0.0574748	0.9947
metab_100020515	2-naphthol sulfate	genus.Ruminiclostridium	-0.0563806	0.0436024	-1.29306	0.743271
metab_100020515	2-naphthol sulfate	genus.Alloscardovia	0.13963	0.0663566	2.10423	0.42815
metab_100020515	2-naphthol sulfate	genus.Pygmaiobacter	0.00647133	0.0485849	0.133196	0.987102
metab_100020515	2-naphthol sulfate	genus.Papillibacter	0.0628828	0.0512609	1.22672	0.764153
metab_100020515	2-naphthol sulfate	genus.Actinomyces	-0.0147599	0.0484681	-0.304528	0.966974
metab_100020515	2-naphthol sulfate	genus.Fenollaria	0.0213341	0.0563148	0.378836	0.957206
metab_100020515	2-naphthol sulfate	genus.Leuconostoc	0.015037	0.0582419	0.258181	0.97288
metab_100020515	2-naphthol sulfate	genus.CHKCI001	0.134417	0.0706347	1.903	0.510876
metab_100020515	2-naphthol sulfate	genus.Dielma	0.065475	0.0745317	0.878485	0.86138
metab_100020515	2-naphthol sulfate	genus.Acetanaerobacterium	0.0298458	0.0593372	0.502986	0.937917
metab_100020515	2-naphthol sulfate	genus.Faecalicoccus	0.0965667	0.0618708	1.56078	0.647518
metab_100020515	2-naphthol sulfate	genus.GCA.900066755	-0.0154993	0.0576097	-0.269039	0.971388
metab_100020515	2-naphthol sulfate	genus.Sanguibacteroides	0.155205	0.0650737	2.38507	0.312014
metab_100020515	2-naphthol sulfate	genus.Rothia	0.102594	0.066468	1.54352	0.654254
metab_100020515	2-naphthol sulfate	genus.Atopobium	0.134033	0.0611566	2.19164	0.392088
metab_100020515	2-naphthol sulfate	genus.Finegoldia	-0.0168763	0.0645642	-0.261388	0.972441
metab_100020975	3-hydroxy-2-methylpyridine sulfate	genus.Blautia	-0.133175	0.0477628	-2.78826	0.172314
metab_100020975	3-hydroxy-2-methylpyridine sulfate	genus.Agathobacter	-0.0272375	0.025173	-1.08201	0.807743
metab_100020975	3-hydroxy-2-methylpyridine sulfate	genus.Escherichia.Shigella	0.023385	0.0133506	1.75161	0.574006
metab_100020975	3-hydroxy-2-methylpyridine sulfate	genus.Faecalibacterium	-0.00666772	0.0301782	-0.220945	0.977454
metab_100020975	3-hydroxy-2-methylpyridine sulfate	genus..Eubacterium..hallii.group	-0.0567123	0.0279152	-2.0316	0.457912
metab_100020975	3-hydroxy-2-methylpyridine sulfate	genus.Fusicatenibacter	-0.0100718	0.0246196	-0.409096	0.953125
metab_100020975	3-hydroxy-2-methylpyridine sulfate	genus.Subdoligranulum	0.018343	0.0288822	0.635096	0.914035
metab_100020975	3-hydroxy-2-methylpyridine sulfate	genus.Dorea	-0.035611	0.0294325	-1.20992	0.769362
metab_100020975	3-hydroxy-2-methylpyridine sulfate	genus.Anaerostipes	-0.0725101	0.0308619	-2.3495	0.326672
metab_100020975	3-hydroxy-2-methylpyridine sulfate	genus.Romboutsia	-0.0298944	0.0167936	-1.78011	0.562736
metab_100020975	3-hydroxy-2-methylpyridine sulfate	genus.Coprococcus	0.0316039	0.0282834	1.1174	0.79727
metab_100020975	3-hydroxy-2-methylpyridine sulfate	genus.Bifidobacterium	0.0218787	0.0155721	1.40499	0.704369
metab_100020975	3-hydroxy-2-methylpyridine sulfate	genus.Bacteroides	-0.0570596	0.031359	-1.81956	0.545557
metab_100020975	3-hydroxy-2-methylpyridine sulfate	genus.Ruminococcus	0.0763239	0.0228001	3.34752	0.0555614
metab_100020975	3-hydroxy-2-methylpyridine sulfate	genus.UCG.002	0.0542464	0.0216065	2.51065	0.263672
metab_100020975	3-hydroxy-2-methylpyridine sulfate	genus..Ruminococcus..torques.group	-0.0284861	0.0317409	-0.897459	0.856686
metab_100020975	3-hydroxy-2-methylpyridine sulfate	genus.CAG.352	0.0169436	0.0141595	1.19663	0.773449
metab_100020975	3-hydroxy-2-methylpyridine sulfate	genus.Streptococcus	-0.0657922	0.0170103	-3.86778	0.0136015
metab_100020975	3-hydroxy-2-methylpyridine sulfate	genus.Intestinibacter	0.00400147	0.0151079	0.264858	0.972045
metab_100020975	3-hydroxy-2-methylpyridine sulfate	genus.Christensenellaceae.R.7.group	0.0974901	0.0210449	4.63249	0.00100823
metab_100020975	3-hydroxy-2-methylpyridine sulfate	genus.Lachnospiraceae.ND3007.group	-0.0019753	0.0211311	-0.0934784	0.991217
metab_100020975	3-hydroxy-2-methylpyridine sulfate	genus.Roseburia	-0.0953769	0.0317448	-3.00449	0.115627
metab_100020975	3-hydroxy-2-methylpyridine sulfate	genus..Ruminococcus..gauvreauii.group	-0.0136931	0.0164061	-0.834637	0.872128
metab_100020975	3-hydroxy-2-methylpyridine sulfate	genus.Clostridium.sensu.stricto.1	0.0204462	0.0162301	1.25977	0.753781
metab_100020975	3-hydroxy-2-methylpyridine sulfate	genus.Dialister	-0.00579255	0.0147707	-0.392164	0.955507
metab_100020975	3-hydroxy-2-methylpyridine sulfate	genus..Eubacterium..siraeum.group	0.0547509	0.0172693	3.17041	0.0823314
metab_100020975	3-hydroxy-2-methylpyridine sulfate	genus.Butyrivibrio	0.0628509	0.0191815	3.27664	0.0649876
metab_100020975	3-hydroxy-2-methylpyridine sulfate	genus.Lachnospiraceae.NK4A136.group	-0.0020248	0.0218385	-0.0927167	0.991274
metab_100020975	3-hydroxy-2-methylpyridine sulfate	genus..Eubacterium..ruminantium.group	0.0210426	0.0157162	1.33891	0.727558
metab_100020975	3-hydroxy-2-methylpyridine sulfate	genus.Alistipes	0.0283651	0.0236962	1.19703	0.773312
metab_100020975	3-hydroxy-2-methylpyridine sulfate	genus.Erysipelotrichaceae.UCG.003	-0.0130732	0.0170519	-0.766671	0.887507
metab_100020975	3-hydroxy-2-methylpyridine sulfate	genus..Eubacterium..eligens.group	-0.00156623	0.0175242	-0.0893753	0.991638
metab_100020975	3-hydroxy-2-methylpyridine sulfate	genus.Monoglobus	-0.00949583	0.0264011	-0.359676	0.959725
metab_100020975	3-hydroxy-2-methylpyridine sulfate	genus.Parabacteroides	0.0105145	0.0199236	0.527741	0.934082
metab_100020975	3-hydroxy-2-methylpyridine sulfate	genus.Akkermansia	0.0206795	0.0171201	1.20791	0.769853
metab_100020975	3-hydroxy-2-methylpyridine sulfate	genus.Incertae.Sedis	0.059386	0.0310185	1.91454	0.506433
metab_100020975	3-hydroxy-2-methylpyridine sulfate	genus.Lachnospira	-0.0135645	0.0192146	-0.705949	0.900296
metab_100020975	3-hydroxy-2-methylpyridine sulfate	genus.Prevotella_9	-0.00645802	0.0132838	-0.486158	0.940759
metab_100020975	3-hydroxy-2-methylpyridine sulfate	genus.Butyricicoccus	-0.0182635	0.0229984	-0.79412	0.88146
metab_100020975	3-hydroxy-2-methylpyridine sulfate	genus.CAG.56	-0.00397788	0.0165445	-0.240435	0.974987
metab_100020975	3-hydroxy-2-methylpyridine sulfate	genus.Lachnoclostridium	-0.0388088	0.024292	-1.59759	0.633837
metab_100020975	3-hydroxy-2-methylpyridine sulfate	genus..Eubacterium..ventriosum.group	-0.0271624	0.0215303	-1.26159	0.753315
metab_100020975	3-hydroxy-2-methylpyridine sulfate	genus.Terrisporobacter	-0.00170004	0.0183103	-0.0928458	0.991264
metab_100020975	3-hydroxy-2-methylpyridine sulfate	genus.NK4A214.group	0.0614887	0.019913	3.08787	0.0975384
metab_100020975	3-hydroxy-2-methylpyridine sulfate	genus..Ruminococcus..gnavus.group	-0.0652054	0.0181816	-3.58634	0.0303118
metab_100020975	3-hydroxy-2-methylpyridine sulfate	genus.Phascolarctobacterium	-0.0134347	0.0153393	-0.875833	0.861986
metab_100020975	3-hydroxy-2-methylpyridine sulfate	genus.Holdemanella	0.027162	0.015709	1.72907	0.583139
metab_100020975	3-hydroxy-2-methylpyridine sulfate	genus..Eubacterium..xylanophilum.group	0.0297204	0.0183243	1.62191	0.624641
metab_100020975	3-hydroxy-2-methylpyridine sulfate	genus.UCG.005	0.100153	0.0213176	4.69813	0.000773715
metab_100020975	3-hydroxy-2-methylpyridine sulfate	genus.Lachnospiraceae.FCS020.group	-0.00245424	0.0205175	-0.119616	0.988694
metab_100020975	3-hydroxy-2-methylpyridine sulfate	genus.Turicibacter	0.0347201	0.0180517	1.92338	0.50257
metab_100020975	3-hydroxy-2-methylpyridine sulfate	genus.UBA1819	-0.0344628	0.0200383	-1.71984	0.586711
metab_100020975	3-hydroxy-2-methylpyridine sulfate	genus.Collinsella	-0.0213284	0.0197937	-1.07753	0.808948
metab_100020975	3-hydroxy-2-methylpyridine sulfate	genus.CAG.873	0.0276689	0.0306533	0.90264	0.855365
metab_100020975	3-hydroxy-2-methylpyridine sulfate	genus.Catenibacterium	-0.00938537	0.0206102	-0.455375	0.945854
metab_100020975	3-hydroxy-2-methylpyridine sulfate	genus.Paraprevotella	-0.0120115	0.0164843	-0.728663	0.896014
metab_100020975	3-hydroxy-2-methylpyridine sulfate	genus.Succiniclasticum	-0.0636823	0.0349344	-1.82291	0.544293
metab_100020975	3-hydroxy-2-methylpyridine sulfate	genus.Marvinbryantia	0.0181958	0.0183154	0.993468	0.832048
metab_100020975	3-hydroxy-2-methylpyridine sulfate	genus.Intestinimonas	0.00129918	0.0195124	0.0665821	0.993927
metab_100020975	3-hydroxy-2-methylpyridine sulfate	genus.UCG.003	0.00913927	0.0190789	0.479025	0.941824
metab_100020975	3-hydroxy-2-methylpyridine sulfate	genus.Ligilactobacillus	-0.00424086	0.0272102	-0.155856	0.984533
metab_100020975	3-hydroxy-2-methylpyridine sulfate	genus.Tyzzerella	-0.0720612	0.0198412	-3.6319	0.026893
metab_100020975	3-hydroxy-2-methylpyridine sulfate	genus.Family.XIII.AD3011.group	0.0241874	0.0273771	0.883489	0.859934
metab_100020975	3-hydroxy-2-methylpyridine sulfate	genus.Lachnospiraceae.UCG.001	0.016954	0.0191349	0.886025	0.859289
metab_100020975	3-hydroxy-2-methylpyridine sulfate	genus.Colidextribacter	0.0172791	0.0215807	0.800672	0.87988
metab_100020975	3-hydroxy-2-methylpyridine sulfate	genus.Oscillibacter	0.0398265	0.0203606	1.95606	0.489615
metab_100020975	3-hydroxy-2-methylpyridine sulfate	genus.Lactobacillus	0.0465124	0.0216009	2.15326	0.40851
metab_100020975	3-hydroxy-2-methylpyridine sulfate	genus.Enterococcus	0.0123967	0.0300319	0.412784	0.952656
metab_100020975	3-hydroxy-2-methylpyridine sulfate	genus.Lachnospiraceae.UCG.004	-0.00653164	0.0186018	-0.351129	0.960985
metab_100020975	3-hydroxy-2-methylpyridine sulfate	genus.Lachnospiraceae.UCG.010	-0.0777378	0.0189376	-4.10495	0.00656779
metab_100020975	3-hydroxy-2-methylpyridine sulfate	genus.Lachnospiraceae.AC2044.group	0.0692318	0.0224094	3.08941	0.097318
metab_100020975	3-hydroxy-2-methylpyridine sulfate	genus.Odoribacter	0.0219217	0.020667	1.06071	0.813674
metab_100020975	3-hydroxy-2-methylpyridine sulfate	genus.Anaeroplasma	-0.0510739	0.0336721	-1.5168	0.66459
metab_100020975	3-hydroxy-2-methylpyridine sulfate	genus.Prevotellaceae.NK3B31.group	0.0107973	0.0303833	0.355371	0.960366
metab_100020975	3-hydroxy-2-methylpyridine sulfate	genus.Family.XIII.UCG.001	0.0104387	0.0209197	0.498989	0.938623
metab_100020975	3-hydroxy-2-methylpyridine sulfate	genus.Senegalimassilia	-0.00270418	0.0211056	-0.128126	0.987673
metab_100020975	3-hydroxy-2-methylpyridine sulfate	genus.Megamonas	-0.123524	0.0450823	-2.73996	0.18655
metab_100020975	3-hydroxy-2-methylpyridine sulfate	genus.Howardella	0.0420164	0.0211543	1.98619	0.476898
metab_100020975	3-hydroxy-2-methylpyridine sulfate	genus.Alloprevotella	0.0342291	0.0233284	1.46727	0.68239
metab_100020975	3-hydroxy-2-methylpyridine sulfate	genus.Desulfovibrio	0.0499003	0.0197344	2.52859	0.25722
metab_100020975	3-hydroxy-2-methylpyridine sulfate	genus.Prevotella_7	0.00179891	0.0254598	0.070657	0.993634
metab_100020975	3-hydroxy-2-methylpyridine sulfate	genus.Rikenellaceae.RC9.gut.group	-0.162037	0.0654074	-2.47735	0.275233
metab_100020975	3-hydroxy-2-methylpyridine sulfate	genus.Sutterella	0.00110905	0.0194372	0.0570582	0.994733
metab_100020975	3-hydroxy-2-methylpyridine sulfate	genus.Pseudomonas	-0.0239363	0.0552848	-0.432964	0.94933
metab_100020975	3-hydroxy-2-methylpyridine sulfate	genus.Negativibacillus	0.0423895	0.0198338	2.13723	0.415327
metab_100020975	3-hydroxy-2-methylpyridine sulfate	genus.DTU089	0.098861	0.0219388	4.50623	0.00159923
metab_100020975	3-hydroxy-2-methylpyridine sulfate	genus.Hungatella	-0.0275268	0.0298071	-0.923498	0.850353
metab_100020975	3-hydroxy-2-methylpyridine sulfate	genus.Parasutterella	0.0470926	0.0212134	2.21995	0.380142
metab_100020975	3-hydroxy-2-methylpyridine sulfate	genus.Limosilactobacillus	0.0556705	0.0375674	1.48188	0.677143
metab_100020975	3-hydroxy-2-methylpyridine sulfate	genus.Latilactobacillus	-0.00817448	0.0344087	-0.23757	0.975301
metab_100020975	3-hydroxy-2-methylpyridine sulfate	genus.Slackia	-0.00127434	0.0300802	-0.0423647	0.995976
metab_100020975	3-hydroxy-2-methylpyridine sulfate	genus.Acidaminococcus	-0.0502212	0.0288194	-1.74262	0.577579
metab_100020975	3-hydroxy-2-methylpyridine sulfate	genus.Haemophilus	-0.0545631	0.0276932	-1.97027	0.483645
metab_100020975	3-hydroxy-2-methylpyridine sulfate	genus.GCA.900066575	0.0353303	0.0233802	1.51112	0.666655
metab_100020975	3-hydroxy-2-methylpyridine sulfate	genus.Flavonifractor	-0.0471789	0.0228905	-2.06107	0.446455
metab_100020975	3-hydroxy-2-methylpyridine sulfate	genus.Enterorhabdus	0.0315726	0.02536	1.24498	0.758452
metab_100020975	3-hydroxy-2-methylpyridine sulfate	genus.Enterobacter	-0.122326	0.0660539	-1.85191	0.53275
metab_100020975	3-hydroxy-2-methylpyridine sulfate	genus.Lactococcus	-0.0347016	0.0287589	-1.20664	0.770296
metab_100020975	3-hydroxy-2-methylpyridine sulfate	genus.Klebsiella	-0.0214418	0.0324928	-0.659892	0.909218
metab_100020975	3-hydroxy-2-methylpyridine sulfate	genus.Solobacterium	-0.0544153	0.0365133	-1.49029	0.674104
metab_100020975	3-hydroxy-2-methylpyridine sulfate	genus.UC5.1.2E3	-0.0728662	0.0301754	-2.41476	0.300213
metab_100020975	3-hydroxy-2-methylpyridine sulfate	genus.Tuzzerella	-0.0470496	0.0288607	-1.63023	0.62114
metab_100020975	3-hydroxy-2-methylpyridine sulfate	genus.Erysipelatoclostridium	-0.0402617	0.0215416	-1.86902	0.525389
metab_100020975	3-hydroxy-2-methylpyridine sulfate	genus.Peptococcus	0.0658117	0.0220321	2.98708	0.119228
metab_100020975	3-hydroxy-2-methylpyridine sulfate	genus.Veillonella	-0.0620242	0.0273461	-2.26812	0.360287
metab_100020975	3-hydroxy-2-methylpyridine sulfate	genus.Bilophila	-0.00248124	0.0261191	-0.0949972	0.991096
metab_100020975	3-hydroxy-2-methylpyridine sulfate	genus.Barnesiella	0.0302328	0.018031	1.67671	0.60387
metab_100020975	3-hydroxy-2-methylpyridine sulfate	genus.Sellimonas	0.00164331	0.0237387	0.0692251	0.993732
metab_100020975	3-hydroxy-2-methylpyridine sulfate	genus..Bacteroides..pectinophilus.group	-0.0210078	0.0394019	-0.533165	0.932925
metab_100020975	3-hydroxy-2-methylpyridine sulfate	genus.Shuttleworthia	-0.0334855	0.0227103	-1.47446	0.679795
metab_100020975	3-hydroxy-2-methylpyridine sulfate	genus.Eggerthella	-0.0579156	0.0313493	-1.84743	0.534372
metab_100020975	3-hydroxy-2-methylpyridine sulfate	genus.Megasphaera	0.0022637	0.0364486	0.0621066	0.994307
metab_100020975	3-hydroxy-2-methylpyridine sulfate	genus.Lachnospiraceae.UCG.003	0.00670892	0.0373213	0.179761	0.982185
metab_100020975	3-hydroxy-2-methylpyridine sulfate	genus.Eisenbergiella	0.0714928	0.0283018	2.52609	0.258089
metab_100020975	3-hydroxy-2-methylpyridine sulfate	genus.Lachnospiraceae.UCG.007	-0.012137	0.0548862	-0.22113	0.977435
metab_100020975	3-hydroxy-2-methylpyridine sulfate	genus.Adlercreutzia	-0.0359974	0.0239091	-1.50559	0.668515
metab_100020975	3-hydroxy-2-methylpyridine sulfate	genus.Frisingicoccus	-0.0481969	0.0325585	-1.48032	0.677619
metab_100020975	3-hydroxy-2-methylpyridine sulfate	genus.Oscillospira	0.0712395	0.0225906	3.15351	0.0852435
metab_100020975	3-hydroxy-2-methylpyridine sulfate	genus..Eubacterium..brachy.group	-0.0510454	0.0294492	-1.73334	0.581449
metab_100020975	3-hydroxy-2-methylpyridine sulfate	genus.Hafnia.Obesumbacterium	-0.0481846	0.0623215	-0.773161	0.886065
metab_100020975	3-hydroxy-2-methylpyridine sulfate	genus.Coprobacter	0.0558809	0.0288337	1.93804	0.496309
metab_100020975	3-hydroxy-2-methylpyridine sulfate	genus.Citrobacter	-0.0197663	0.0636076	-0.310753	0.966196
metab_100020975	3-hydroxy-2-methylpyridine sulfate	genus.Butyricimonas	0.0046117	0.0256222	0.179988	0.982163
metab_100020975	3-hydroxy-2-methylpyridine sulfate	genus.Coprobacillus	-0.014517	0.0382149	-0.379878	0.957094
metab_100020975	3-hydroxy-2-methylpyridine sulfate	genus.Fournierella	0.0092537	0.0273283	0.338613	0.962788
metab_100020975	3-hydroxy-2-methylpyridine sulfate	genus.Mitsuokella	0.0083423	0.0348539	0.239351	0.975142
metab_100020975	3-hydroxy-2-methylpyridine sulfate	genus.Catenisphaera	0.0554045	0.0380936	1.45443	0.686591
metab_100020975	3-hydroxy-2-methylpyridine sulfate	genus.Lacticaseibacillus	-0.123702	0.0429576	-2.87963	0.14651
metab_100020975	3-hydroxy-2-methylpyridine sulfate	genus.Oribacterium	-0.0163215	0.0430139	-0.379446	0.957172
metab_100020975	3-hydroxy-2-methylpyridine sulfate	genus..Eubacterium..fissicatena.group	-0.112939	0.0366384	-3.08253	0.0987559
metab_100020975	3-hydroxy-2-methylpyridine sulfate	genus.Mogibacterium	-0.0260681	0.0375264	-0.69466	0.90246
metab_100020975	3-hydroxy-2-methylpyridine sulfate	genus.HT002	-0.160748	0.0869116	-1.84956	0.533736
metab_100020975	3-hydroxy-2-methylpyridine sulfate	genus.TM7x	-0.0599145	0.0339041	-1.76717	0.567485
metab_100020975	3-hydroxy-2-methylpyridine sulfate	genus.Paludicola	0.0451171	0.0223695	2.0169	0.46414
metab_100020975	3-hydroxy-2-methylpyridine sulfate	genus..Clostridium..innocuum.group	-0.0707985	0.0402542	-1.75879	0.570898
metab_100020975	3-hydroxy-2-methylpyridine sulfate	genus.Anaerosporobacter	-0.049106	0.0579242	-0.847763	0.868886
metab_100020975	3-hydroxy-2-methylpyridine sulfate	genus.Defluviitaleaceae.UCG.011	0.0420142	0.0262502	1.60053	0.632521
metab_100020975	3-hydroxy-2-methylpyridine sulfate	genus.Epulopiscium	-0.0512947	0.0488424	-1.05021	0.816444
metab_100020975	3-hydroxy-2-methylpyridine sulfate	genus.Prevotella	-0.0418066	0.0472673	-0.884473	0.859766
metab_100020975	3-hydroxy-2-methylpyridine sulfate	genus.Lachnospiraceae.UCG.009	-0.179446	0.0489241	-3.66785	0.0243184
metab_100020975	3-hydroxy-2-methylpyridine sulfate	genus..Eubacterium..nodatum.group	-0.10445	0.0475045	-2.19874	0.389151
metab_100020975	3-hydroxy-2-methylpyridine sulfate	genus.UCG.007	0.1167	0.0362197	3.22201	0.0736068
metab_100020975	3-hydroxy-2-methylpyridine sulfate	genus.FD2005	-0.0272736	0.0399853	-0.682091	0.904874
metab_100020975	3-hydroxy-2-methylpyridine sulfate	genus.Cloacibacillus	0.0552048	0.0504981	1.09321	0.804535
metab_100020975	3-hydroxy-2-methylpyridine sulfate	genus.Pediococcus	-0.092686	0.0724264	-1.27973	0.747179
metab_100020975	3-hydroxy-2-methylpyridine sulfate	genus.Candidatus.Soleaferrea	-0.0535539	0.034711	-1.54285	0.65436
metab_100020975	3-hydroxy-2-methylpyridine sulfate	genus.Holdemania	-0.104268	0.0318468	-3.27406	0.0653289
metab_100020975	3-hydroxy-2-methylpyridine sulfate	genus.Lactiplantibacillus	-0.0984429	0.0596986	-1.649	0.613642
metab_100020975	3-hydroxy-2-methylpyridine sulfate	genus.Merdibacter	0.00402261	0.0367745	0.109386	0.989635
metab_100020975	3-hydroxy-2-methylpyridine sulfate	genus.UCG.009	0.0722276	0.0338915	2.13114	0.417401
metab_100020975	3-hydroxy-2-methylpyridine sulfate	genus.Methanobrevibacter	0.018451	0.0443527	0.416006	0.952272
metab_100020975	3-hydroxy-2-methylpyridine sulfate	genus.Faecalitalea	-0.176409	0.0460769	-3.82859	0.0152408
metab_100020975	3-hydroxy-2-methylpyridine sulfate	genus.Olsenella	0.030897	0.0368925	0.837488	0.871308
metab_100020975	3-hydroxy-2-methylpyridine sulfate	genus.Gordonibacter	-0.0727985	0.047332	-1.53804	0.656316
metab_100020975	3-hydroxy-2-methylpyridine sulfate	genus.Anaerotruncus	-0.0187911	0.0328226	-0.572506	0.926013
metab_100020975	3-hydroxy-2-methylpyridine sulfate	genus.Rikenella	-0.164436	0.0721022	-2.2806	0.3546
metab_100020975	3-hydroxy-2-methylpyridine sulfate	genus.Coriobacteriaceae.UCG.002	0.0953521	0.0604787	1.57662	0.641789
metab_100020975	3-hydroxy-2-methylpyridine sulfate	genus.Oxalobacter	0.0299234	0.0341927	0.875138	0.862108
metab_100020975	3-hydroxy-2-methylpyridine sulfate	genus.Eubacterium	-0.0112378	0.0536954	-0.209287	0.978851
metab_100020975	3-hydroxy-2-methylpyridine sulfate	genus.Weissella	-0.159773	0.0675699	-2.36455	0.320611
metab_100020975	3-hydroxy-2-methylpyridine sulfate	genus.Lachnospiraceae.NK4B4.group	0.130632	0.0481969	2.71037	0.19576
metab_100020975	3-hydroxy-2-methylpyridine sulfate	genus.Anaerofilum	-0.092805	0.047452	-1.95576	0.489702
metab_100020975	3-hydroxy-2-methylpyridine sulfate	genus.Succinivibrio	0.0531774	0.064107	0.82951	0.873355
metab_100020975	3-hydroxy-2-methylpyridine sulfate	genus.Anaerofustis	-0.0369855	0.0515656	-0.717252	0.898357
metab_100020975	3-hydroxy-2-methylpyridine sulfate	genus.Caproiciproducens	0.0696872	0.0453779	1.53571	0.657236
metab_100020975	3-hydroxy-2-methylpyridine sulfate	genus.Catenibacillus	-0.0666975	0.0419995	-1.58806	0.63737
metab_100020975	3-hydroxy-2-methylpyridine sulfate	genus.Christensenella	-0.11511	0.0449498	-2.56085	0.246095
metab_100020975	3-hydroxy-2-methylpyridine sulfate	genus.Victivallis	-0.0309486	0.0577665	-0.535753	0.932592
metab_100020975	3-hydroxy-2-methylpyridine sulfate	genus.Phocea	-0.222994	0.0527562	-4.22687	0.00431977
metab_100020975	3-hydroxy-2-methylpyridine sulfate	genus.Allisonella	0.0474618	0.0409815	1.15813	0.784765
metab_100020975	3-hydroxy-2-methylpyridine sulfate	genus.Granulicatella	-0.170005	0.0661069	-2.57166	0.242161
metab_100020975	3-hydroxy-2-methylpyridine sulfate	genus.Lactonifactor	-0.201131	0.0693522	-2.90015	0.141047
metab_100020975	3-hydroxy-2-methylpyridine sulfate	genus.Ruminiclostridium	0.0372786	0.0541788	0.688068	0.903735
metab_100020975	3-hydroxy-2-methylpyridine sulfate	genus.Alloscardovia	0.0266151	0.0825969	0.322229	0.964762
metab_100020975	3-hydroxy-2-methylpyridine sulfate	genus.Pygmaiobacter	-0.0620951	0.0602939	-1.02987	0.821807
metab_100020975	3-hydroxy-2-methylpyridine sulfate	genus.Papillibacter	-0.112419	0.0635942	-1.76775	0.567256
metab_100020975	3-hydroxy-2-methylpyridine sulfate	genus.Actinomyces	-0.165568	0.0599306	-2.76266	0.179591
metab_100020975	3-hydroxy-2-methylpyridine sulfate	genus.Fenollaria	-0.133606	0.0697896	-1.91442	0.506461
metab_100020975	3-hydroxy-2-methylpyridine sulfate	genus.Leuconostoc	-0.180457	0.0720696	-2.50393	0.265743
metab_100020975	3-hydroxy-2-methylpyridine sulfate	genus.CHKCI001	-0.145152	0.0877525	-1.6541	0.611859
metab_100020975	3-hydroxy-2-methylpyridine sulfate	genus.Dielma	-0.256081	0.092189	-2.77779	0.175439
metab_100020975	3-hydroxy-2-methylpyridine sulfate	genus.Acetanaerobacterium	-0.238314	0.0732564	-3.25315	0.0684716
metab_100020975	3-hydroxy-2-methylpyridine sulfate	genus.Faecalicoccus	-0.10495	0.0768512	-1.36563	0.718974
metab_100020975	3-hydroxy-2-methylpyridine sulfate	genus.GCA.900066755	-0.0667481	0.0715034	-0.933496	0.848138
metab_100020975	3-hydroxy-2-methylpyridine sulfate	genus.Sanguibacteroides	-0.126679	0.0809504	-1.5649	0.646148
metab_100020975	3-hydroxy-2-methylpyridine sulfate	genus.Rothia	-0.0742726	0.0826081	-0.899095	0.856278
metab_100020975	3-hydroxy-2-methylpyridine sulfate	genus.Atopobium	-0.152219	0.0759733	-2.00358	0.469678
metab_100020975	3-hydroxy-2-methylpyridine sulfate	genus.Finegoldia	-0.273557	0.0796476	-3.43459	0.0448725
metab_100021208	4-vinylcatechol sulfate	genus.Blautia	-0.0178642	0.0452601	-0.394701	0.955099
metab_100021208	4-vinylcatechol sulfate	genus.Agathobacter	0.000662521	0.0237681	0.0278744	0.997492
metab_100021208	4-vinylcatechol sulfate	genus.Escherichia.Shigella	0.0124066	0.0126121	0.983709	0.83472
metab_100021208	4-vinylcatechol sulfate	genus.Faecalibacterium	0.0150519	0.0284715	0.528667	0.933961
metab_100021208	4-vinylcatechol sulfate	genus..Eubacterium..hallii.group	-0.0595584	0.0263253	-2.2624	0.362799
metab_100021208	4-vinylcatechol sulfate	genus.Fusicatenibacter	0.0176897	0.0232249	0.761667	0.888565
metab_100021208	4-vinylcatechol sulfate	genus.Subdoligranulum	0.00757644	0.0272573	0.27796	0.970329
metab_100021208	4-vinylcatechol sulfate	genus.Dorea	0.0234113	0.0277834	0.842638	0.870118
metab_100021208	4-vinylcatechol sulfate	genus.Anaerostipes	-0.0475146	0.0291671	-1.62905	0.621526
metab_100021208	4-vinylcatechol sulfate	genus.Romboutsia	-0.0512236	0.0157808	-3.24594	0.0696791
metab_100021208	4-vinylcatechol sulfate	genus.Coprococcus	-0.00946666	0.0267042	-0.354502	0.960548
metab_100021208	4-vinylcatechol sulfate	genus.Bifidobacterium	0.0017928	0.0147095	0.12188	0.988406
metab_100021208	4-vinylcatechol sulfate	genus.Bacteroides	0.00591857	0.0296438	0.199657	0.979918
metab_100021208	4-vinylcatechol sulfate	genus.Ruminococcus	0.0674726	0.0215301	3.13388	0.0886639
metab_100021208	4-vinylcatechol sulfate	genus.UCG.002	-0.0122026	0.0204552	-0.596552	0.921583
metab_100021208	4-vinylcatechol sulfate	genus..Ruminococcus..torques.group	0.0315234	0.0299446	1.05272	0.815937
metab_100021208	4-vinylcatechol sulfate	genus.CAG.352	-0.0127356	0.0133644	-0.952951	0.843034
metab_100021208	4-vinylcatechol sulfate	genus.Streptococcus	-0.0375371	0.0161358	-2.32632	0.335369
metab_100021208	4-vinylcatechol sulfate	genus.Intestinibacter	0.00542304	0.0142548	0.380437	0.957015
metab_100021208	4-vinylcatechol sulfate	genus.Christensenellaceae.R.7.group	-0.0101607	0.0200926	-0.505695	0.93746
metab_100021208	4-vinylcatechol sulfate	genus.Lachnospiraceae.ND3007.group	0.0103546	0.0199357	0.519398	0.935246
metab_100021208	4-vinylcatechol sulfate	genus.Roseburia	-0.0395842	0.0300758	-1.31615	0.735575
metab_100021208	4-vinylcatechol sulfate	genus..Ruminococcus..gauvreauii.group	0.00236655	0.0154861	0.152817	0.984699
metab_100021208	4-vinylcatechol sulfate	genus.Clostridium.sensu.stricto.1	0.0127973	0.0153219	0.835228	0.871943
metab_100021208	4-vinylcatechol sulfate	genus.Dialister	-0.0140544	0.0139304	-1.0089	0.828078
metab_100021208	4-vinylcatechol sulfate	genus..Eubacterium..siraeum.group	0.0142054	0.0163797	0.867253	0.863896
metab_100021208	4-vinylcatechol sulfate	genus.Butyrivibrio	0.0150515	0.018201	0.826962	0.873836
metab_100021208	4-vinylcatechol sulfate	genus.Lachnospiraceae.NK4A136.group	-0.00607912	0.0206052	-0.295028	0.967954
metab_100021208	4-vinylcatechol sulfate	genus..Eubacterium..ruminantium.group	-0.00091229	0.0148442	-0.0614576	0.99437
metab_100021208	4-vinylcatechol sulfate	genus.Alistipes	0.00848892	0.0223752	0.37939	0.957173
metab_100021208	4-vinylcatechol sulfate	genus.Erysipelotrichaceae.UCG.003	0.00857159	0.0160924	0.532649	0.933026
metab_100021208	4-vinylcatechol sulfate	genus..Eubacterium..eligens.group	-0.0205873	0.016521	-1.24613	0.758131
metab_100021208	4-vinylcatechol sulfate	genus.Monoglobus	0.000355032	0.0249131	0.0142508	0.998742
metab_100021208	4-vinylcatechol sulfate	genus.Parabacteroides	0.0196396	0.0187907	1.04518	0.817687
metab_100021208	4-vinylcatechol sulfate	genus.Akkermansia	-0.0262726	0.0161432	-1.62747	0.622205
metab_100021208	4-vinylcatechol sulfate	genus.Incertae.Sedis	0.0406085	0.0292967	1.38611	0.711365
metab_100021208	4-vinylcatechol sulfate	genus.Lachnospira	-0.0388287	0.0180886	-2.14659	0.411384
metab_100021208	4-vinylcatechol sulfate	genus.Prevotella_9	-0.0217668	0.0125145	-1.73932	0.579246
metab_100021208	4-vinylcatechol sulfate	genus.Butyricicoccus	0.00375597	0.0217079	0.173024	0.982839
metab_100021208	4-vinylcatechol sulfate	genus.CAG.56	0.00702253	0.0156096	0.449886	0.946744
metab_100021208	4-vinylcatechol sulfate	genus.Lachnoclostridium	-0.0053639	0.0229534	-0.233687	0.975798
metab_100021208	4-vinylcatechol sulfate	genus..Eubacterium..ventriosum.group	-0.022629	0.0203193	-1.11367	0.798488
metab_100021208	4-vinylcatechol sulfate	genus.Terrisporobacter	0.00754384	0.0172753	0.436684	0.948793
metab_100021208	4-vinylcatechol sulfate	genus.NK4A214.group	-0.00193221	0.0188896	-0.10229	0.990404
metab_100021208	4-vinylcatechol sulfate	genus..Ruminococcus..gnavus.group	-0.0177479	0.017269	-1.02773	0.8222
metab_100021208	4-vinylcatechol sulfate	genus.Phascolarctobacterium	-0.0079452	0.0144775	-0.548796	0.930333
metab_100021208	4-vinylcatechol sulfate	genus.Holdemanella	-0.00502355	0.0148465	-0.338367	0.962802
metab_100021208	4-vinylcatechol sulfate	genus..Eubacterium..xylanophilum.group	0.00681103	0.0173143	0.393377	0.955252
metab_100021208	4-vinylcatechol sulfate	genus.UCG.005	0.0283553	0.0203405	1.39403	0.708445
metab_100021208	4-vinylcatechol sulfate	genus.Lachnospiraceae.FCS020.group	-0.00530422	0.019359	-0.273992	0.970762
metab_100021208	4-vinylcatechol sulfate	genus.Turicibacter	0.0175731	0.0170582	1.03019	0.821746
metab_100021208	4-vinylcatechol sulfate	genus.UBA1819	-0.0125926	0.0189342	-0.665071	0.908255
metab_100021208	4-vinylcatechol sulfate	genus.Collinsella	-0.0229374	0.0186731	-1.22837	0.763674
metab_100021208	4-vinylcatechol sulfate	genus.CAG.873	0.0339287	0.0289143	1.17342	0.780272
metab_100021208	4-vinylcatechol sulfate	genus.Catenibacterium	-0.00756765	0.0194477	-0.389127	0.956007
metab_100021208	4-vinylcatechol sulfate	genus.Paraprevotella	-0.0144562	0.0155512	-0.929587	0.849116
metab_100021208	4-vinylcatechol sulfate	genus.Succiniclasticum	-0.0435705	0.0329922	-1.32063	0.733854
metab_100021208	4-vinylcatechol sulfate	genus.Marvinbryantia	-0.00357079	0.017291	-0.206511	0.979234
metab_100021208	4-vinylcatechol sulfate	genus.Intestinimonas	-0.00501474	0.0184106	-0.272384	0.970916
metab_100021208	4-vinylcatechol sulfate	genus.UCG.003	-0.0307377	0.017975	-1.71002	0.590519
metab_100021208	4-vinylcatechol sulfate	genus.Ligilactobacillus	0.0105284	0.0256726	0.410101	0.952992
metab_100021208	4-vinylcatechol sulfate	genus.Tyzzerella	-0.0424192	0.0188062	-2.2556	0.36567
metab_100021208	4-vinylcatechol sulfate	genus.Family.XIII.AD3011.group	-0.0330291	0.0258198	-1.27922	0.747336
metab_100021208	4-vinylcatechol sulfate	genus.Lachnospiraceae.UCG.001	0.0112891	0.0180591	0.625119	0.915606
metab_100021208	4-vinylcatechol sulfate	genus.Colidextribacter	-0.033718	0.0203388	-1.65782	0.610248
metab_100021208	4-vinylcatechol sulfate	genus.Oscillibacter	-0.000281848	0.0192529	-0.0146393	0.998679
metab_100021208	4-vinylcatechol sulfate	genus.Lactobacillus	0.0275859	0.020414	1.35132	0.723329
metab_100021208	4-vinylcatechol sulfate	genus.Enterococcus	0.0515139	0.0282872	1.8211	0.545172
metab_100021208	4-vinylcatechol sulfate	genus.Lachnospiraceae.UCG.004	-0.00800813	0.0175512	-0.456272	0.945688
metab_100021208	4-vinylcatechol sulfate	genus.Lachnospiraceae.UCG.010	-0.0675632	0.0178946	-3.77563	0.0177873
metab_100021208	4-vinylcatechol sulfate	genus.Lachnospiraceae.AC2044.group	-0.00285563	0.0212578	-0.134333	0.986998
metab_100021208	4-vinylcatechol sulfate	genus.Odoribacter	0.00333788	0.0195127	0.171062	0.982974
metab_100021208	4-vinylcatechol sulfate	genus.Anaeroplasma	-0.0489618	0.0317706	-1.5411	0.655223
metab_100021208	4-vinylcatechol sulfate	genus.Prevotellaceae.NK3B31.group	-0.0302745	0.0286527	-1.0566	0.814813
metab_100021208	4-vinylcatechol sulfate	genus.Family.XIII.UCG.001	0.0372045	0.0197024	1.88832	0.517624
metab_100021208	4-vinylcatechol sulfate	genus.Senegalimassilia	-0.0201461	0.0199033	-1.0122	0.826937
metab_100021208	4-vinylcatechol sulfate	genus.Megamonas	-0.0834067	0.0426257	-1.95672	0.48935
metab_100021208	4-vinylcatechol sulfate	genus.Howardella	0.00842669	0.0200028	0.421275	0.951302
metab_100021208	4-vinylcatechol sulfate	genus.Alloprevotella	0.0289552	0.0220172	1.31512	0.7361
metab_100021208	4-vinylcatechol sulfate	genus.Desulfovibrio	-0.0199634	0.0186756	-1.06896	0.811444
metab_100021208	4-vinylcatechol sulfate	genus.Prevotella_7	0.00776363	0.0240217	0.323192	0.964612
metab_100021208	4-vinylcatechol sulfate	genus.Rikenellaceae.RC9.gut.group	-0.0483185	0.0619078	-0.780491	0.884363
metab_100021208	4-vinylcatechol sulfate	genus.Sutterella	0.0086813	0.018338	0.473405	0.942651
metab_100021208	4-vinylcatechol sulfate	genus.Pseudomonas	0.0784053	0.0521042	1.50478	0.668876
metab_100021208	4-vinylcatechol sulfate	genus.Negativibacillus	0.0254817	0.0187431	1.35953	0.720996
metab_100021208	4-vinylcatechol sulfate	genus.DTU089	0.0839009	0.0207458	4.04423	0.00794543
metab_100021208	4-vinylcatechol sulfate	genus.Hungatella	0.037642	0.0281102	1.33909	0.727534
metab_100021208	4-vinylcatechol sulfate	genus.Parasutterella	0.0358778	0.0200356	1.79071	0.558226
metab_100021208	4-vinylcatechol sulfate	genus.Limosilactobacillus	0.114516	0.0352827	3.24567	0.0697237
metab_100021208	4-vinylcatechol sulfate	genus.Latilactobacillus	0.0532122	0.0324189	1.6414	0.616943
metab_100021208	4-vinylcatechol sulfate	genus.Slackia	0.0508875	0.0283314	1.79615	0.556082
metab_100021208	4-vinylcatechol sulfate	genus.Acidaminococcus	-0.00771108	0.0272383	-0.283097	0.969586
metab_100021208	4-vinylcatechol sulfate	genus.Haemophilus	-0.0115026	0.0261845	-0.439289	0.948366
metab_100021208	4-vinylcatechol sulfate	genus.GCA.900066575	0.0329834	0.0220614	1.49507	0.672454
metab_100021208	4-vinylcatechol sulfate	genus.Flavonifractor	0.0189027	0.021641	0.873469	0.862431
metab_100021208	4-vinylcatechol sulfate	genus.Enterorhabdus	0.0321226	0.0239255	1.34261	0.726392
metab_100021208	4-vinylcatechol sulfate	genus.Enterobacter	-0.0396491	0.0624323	-0.635074	0.914035
metab_100021208	4-vinylcatechol sulfate	genus.Lactococcus	0.00138703	0.0271582	0.0510725	0.995433
metab_100021208	4-vinylcatechol sulfate	genus.Klebsiella	0.0919703	0.0305112	3.01431	0.113475
metab_100021208	4-vinylcatechol sulfate	genus.Solobacterium	-0.0183094	0.0344903	-0.530855	0.933458
metab_100021208	4-vinylcatechol sulfate	genus.UC5.1.2E3	-0.0523966	0.0285116	-1.83773	0.538542
metab_100021208	4-vinylcatechol sulfate	genus.Tuzzerella	-0.0106059	0.0272704	-0.388917	0.956011
metab_100021208	4-vinylcatechol sulfate	genus.Erysipelatoclostridium	0.0143626	0.0203601	0.705429	0.900455
metab_100021208	4-vinylcatechol sulfate	genus.Peptococcus	0.0514946	0.0208214	2.47316	0.276876
metab_100021208	4-vinylcatechol sulfate	genus.Veillonella	-0.00163829	0.0258774	-0.0633097	0.994157
metab_100021208	4-vinylcatechol sulfate	genus.Bilophila	-0.0394095	0.0246098	-1.60138	0.632357
metab_100021208	4-vinylcatechol sulfate	genus.Barnesiella	0.00546473	0.0170393	0.320712	0.964935
metab_100021208	4-vinylcatechol sulfate	genus.Sellimonas	0.0303474	0.022376	1.35624	0.721844
metab_100021208	4-vinylcatechol sulfate	genus..Bacteroides..pectinophilus.group	0.000867501	0.0371844	0.0233297	0.998054
metab_100021208	4-vinylcatechol sulfate	genus.Shuttleworthia	-0.00997725	0.0214523	-0.46509	0.944319
metab_100021208	4-vinylcatechol sulfate	genus.Eggerthella	-0.0161479	0.029632	-0.544947	0.931146
metab_100021208	4-vinylcatechol sulfate	genus.Megasphaera	-0.00160744	0.0343918	-0.0467392	0.995565
metab_100021208	4-vinylcatechol sulfate	genus.Lachnospiraceae.UCG.003	0.0112829	0.0352138	0.320411	0.964986
metab_100021208	4-vinylcatechol sulfate	genus.Eisenbergiella	0.0519388	0.0267437	1.9421	0.494444
metab_100021208	4-vinylcatechol sulfate	genus.Lachnospiraceae.UCG.007	-0.0217919	0.0517852	-0.420813	0.951421
metab_100021208	4-vinylcatechol sulfate	genus.Adlercreutzia	0.0177084	0.0225808	0.784223	0.883498
metab_100021208	4-vinylcatechol sulfate	genus.Frisingicoccus	0.0112787	0.0307567	0.366708	0.958725
metab_100021208	4-vinylcatechol sulfate	genus.Oscillospira	0.0631267	0.0213298	2.95955	0.125876
metab_100021208	4-vinylcatechol sulfate	genus..Eubacterium..brachy.group	-0.00883707	0.0278327	-0.317507	0.965401
metab_100021208	4-vinylcatechol sulfate	genus.Hafnia.Obesumbacterium	0.00636369	0.058824	0.108182	0.989772
metab_100021208	4-vinylcatechol sulfate	genus.Coprobacter	0.00355725	0.0272637	0.130476	0.987431
metab_100021208	4-vinylcatechol sulfate	genus.Citrobacter	0.0867473	0.0599508	1.44697	0.689667
metab_100021208	4-vinylcatechol sulfate	genus.Butyricimonas	0.0118673	0.0241735	0.490923	0.939912
metab_100021208	4-vinylcatechol sulfate	genus.Coprobacillus	0.0757381	0.0359717	2.10549	0.427658
metab_100021208	4-vinylcatechol sulfate	genus.Fournierella	-0.00670679	0.0257868	-0.260087	0.972526
metab_100021208	4-vinylcatechol sulfate	genus.Mitsuokella	-0.00808424	0.032887	-0.245819	0.974332
metab_100021208	4-vinylcatechol sulfate	genus.Catenisphaera	0.0154795	0.0359829	0.430191	0.949803
metab_100021208	4-vinylcatechol sulfate	genus.Lacticaseibacillus	-0.0624952	0.0406681	-1.53671	0.656743
metab_100021208	4-vinylcatechol sulfate	genus.Oribacterium	0.00826343	0.0405889	0.203588	0.979559
metab_100021208	4-vinylcatechol sulfate	genus..Eubacterium..fissicatena.group	-0.0732769	0.0346681	-2.11367	0.424352
metab_100021208	4-vinylcatechol sulfate	genus.Mogibacterium	-0.0161792	0.0354142	-0.456856	0.945614
metab_100021208	4-vinylcatechol sulfate	genus.HT002	0.0117717	0.0821637	0.143272	0.985724
metab_100021208	4-vinylcatechol sulfate	genus.TM7x	-0.0259611	0.0320352	-0.810393	0.87781
metab_100021208	4-vinylcatechol sulfate	genus.Paludicola	0.026443	0.0211368	1.25104	0.75663
metab_100021208	4-vinylcatechol sulfate	genus..Clostridium..innocuum.group	0.0178729	0.0380439	0.469798	0.943348
metab_100021208	4-vinylcatechol sulfate	genus.Anaerosporobacter	-0.00387134	0.0546774	-0.0708033	0.99362
metab_100021208	4-vinylcatechol sulfate	genus.Defluviitaleaceae.UCG.011	0.00291539	0.0248043	0.117535	0.988902
metab_100021208	4-vinylcatechol sulfate	genus.Epulopiscium	0.00979043	0.0461136	0.212311	0.978488
metab_100021208	4-vinylcatechol sulfate	genus.Prevotella	-0.00458529	0.0446193	-0.102765	0.990369
metab_100021208	4-vinylcatechol sulfate	genus.Lachnospiraceae.UCG.009	-0.0459019	0.0464857	-0.987441	0.833771
metab_100021208	4-vinylcatechol sulfate	genus..Eubacterium..nodatum.group	-0.00921048	0.0449444	-0.20493	0.97944
metab_100021208	4-vinylcatechol sulfate	genus.UCG.007	0.0475213	0.0343377	1.38394	0.711953
metab_100021208	4-vinylcatechol sulfate	genus.FD2005	-0.0109502	0.037737	-0.290171	0.968538
metab_100021208	4-vinylcatechol sulfate	genus.Cloacibacillus	0.00519658	0.0476801	0.108989	0.989698
metab_100021208	4-vinylcatechol sulfate	genus.Pediococcus	0.114661	0.068294	1.67894	0.602916
metab_100021208	4-vinylcatechol sulfate	genus.Candidatus.Soleaferrea	-0.0394677	0.0327693	-1.20441	0.771097
metab_100021208	4-vinylcatechol sulfate	genus.Holdemania	-0.0312214	0.0302121	-1.03341	0.820864
metab_100021208	4-vinylcatechol sulfate	genus.Lactiplantibacillus	-0.017213	0.0564128	-0.305127	0.966882
metab_100021208	4-vinylcatechol sulfate	genus.Merdibacter	0.0255005	0.0346889	0.73512	0.894604
metab_100021208	4-vinylcatechol sulfate	genus.UCG.009	0.0436506	0.0320271	1.36293	0.719811
metab_100021208	4-vinylcatechol sulfate	genus.Methanobrevibacter	-0.0156221	0.0418506	-0.373282	0.957927
metab_100021208	4-vinylcatechol sulfate	genus.Faecalitalea	-0.0183277	0.0438293	-0.418161	0.95193
metab_100021208	4-vinylcatechol sulfate	genus.Olsenella	0.0595705	0.034767	1.71342	0.589186
metab_100021208	4-vinylcatechol sulfate	genus.Gordonibacter	-0.0121377	0.0447185	-0.271425	0.971062
metab_100021208	4-vinylcatechol sulfate	genus.Anaerotruncus	-0.030758	0.0309589	-0.993513	0.832048
metab_100021208	4-vinylcatechol sulfate	genus.Rikenella	0.0103651	0.0682312	0.151912	0.984717
metab_100021208	4-vinylcatechol sulfate	genus.Coriobacteriaceae.UCG.002	0.150004	0.0569236	2.63517	0.220304
metab_100021208	4-vinylcatechol sulfate	genus.Oxalobacter	-0.0122854	0.0322745	-0.380654	0.957005
metab_100021208	4-vinylcatechol sulfate	genus.Eubacterium	-0.00461146	0.0506663	-0.0910163	0.991459
metab_100021208	4-vinylcatechol sulfate	genus.Weissella	-0.0536126	0.0639317	-0.838591	0.871008
metab_100021208	4-vinylcatechol sulfate	genus.Lachnospiraceae.NK4B4.group	0.0480368	0.0456361	1.0526	0.815937
metab_100021208	4-vinylcatechol sulfate	genus.Anaerofilum	-0.0452148	0.0448448	-1.00825	0.828265
metab_100021208	4-vinylcatechol sulfate	genus.Succinivibrio	0.0634751	0.0604753	1.0496	0.816542
metab_100021208	4-vinylcatechol sulfate	genus.Anaerofustis	-0.0169765	0.0486664	-0.348834	0.961315
metab_100021208	4-vinylcatechol sulfate	genus.Caproiciproducens	0.017	0.0428701	0.396547	0.954847
metab_100021208	4-vinylcatechol sulfate	genus.Catenibacillus	0.00571515	0.0396851	0.144013	0.985614
metab_100021208	4-vinylcatechol sulfate	genus.Christensenella	-0.0270837	0.0425597	-0.636371	0.913843
metab_100021208	4-vinylcatechol sulfate	genus.Victivallis	-0.0533113	0.0544862	-0.978437	0.8363
metab_100021208	4-vinylcatechol sulfate	genus.Phocea	-0.097733	0.0501699	-1.94804	0.492589
metab_100021208	4-vinylcatechol sulfate	genus.Allisonella	0.0905266	0.0385787	2.34654	0.327674
metab_100021208	4-vinylcatechol sulfate	genus.Granulicatella	-0.00102608	0.062608	-0.016389	0.998535
metab_100021208	4-vinylcatechol sulfate	genus.Lactonifactor	-0.120389	0.0656232	-1.83455	0.539821
metab_100021208	4-vinylcatechol sulfate	genus.Ruminiclostridium	-0.0805837	0.0510635	-1.57811	0.641176
metab_100021208	4-vinylcatechol sulfate	genus.Alloscardovia	0.0673835	0.0779076	0.864916	0.864533
metab_100021208	4-vinylcatechol sulfate	genus.Pygmaiobacter	0.0141496	0.0569234	0.248573	0.974039
metab_100021208	4-vinylcatechol sulfate	genus.Papillibacter	0.0311991	0.0601018	0.519104	0.935316
metab_100021208	4-vinylcatechol sulfate	genus.Actinomyces	-0.0954923	0.0567005	-1.68415	0.601347
metab_100021208	4-vinylcatechol sulfate	genus.Fenollaria	-0.0171882	0.0659843	-0.260489	0.972526
metab_100021208	4-vinylcatechol sulfate	genus.Leuconostoc	-0.0138309	0.0682404	-0.20268	0.979658
metab_100021208	4-vinylcatechol sulfate	genus.CHKCI001	-0.0596297	0.0829037	-0.719264	0.897927
metab_100021208	4-vinylcatechol sulfate	genus.Dielma	-0.0201861	0.0873607	-0.231066	0.976172
metab_100021208	4-vinylcatechol sulfate	genus.Acetanaerobacterium	-0.0950201	0.0694596	-1.36799	0.718109
metab_100021208	4-vinylcatechol sulfate	genus.Faecalicoccus	0.0399776	0.072578	0.550822	0.929827
metab_100021208	4-vinylcatechol sulfate	genus.GCA.900066755	-0.114422	0.0673922	-1.69786	0.595748
metab_100021208	4-vinylcatechol sulfate	genus.Sanguibacteroides	0.0171623	0.0764852	0.224388	0.977048
metab_100021208	4-vinylcatechol sulfate	genus.Rothia	0.023362	0.0779779	0.299598	0.967396
metab_100021208	4-vinylcatechol sulfate	genus.Atopobium	-0.073487	0.0718054	-1.02342	0.823462
metab_100021208	4-vinylcatechol sulfate	genus.Finegoldia	-0.0506485	0.0756308	-0.669681	0.907336
metab_535	uridine	genus.Blautia	-0.00412225	0.00949786	-0.434019	0.949183
metab_535	uridine	genus.Agathobacter	0.000886884	0.00498774	0.177813	0.982411
metab_535	uridine	genus.Escherichia.Shigella	0.00116568	0.00264785	0.440236	0.94827
metab_535	uridine	genus.Faecalibacterium	0.0150488	0.00595445	2.52733	0.25764
metab_535	uridine	genus..Eubacterium..hallii.group	-0.00188681	0.00553999	-0.340579	0.962532
metab_535	uridine	genus.Fusicatenibacter	0.00838486	0.00486732	1.72268	0.585382
metab_535	uridine	genus.Subdoligranulum	-0.00110976	0.00572019	-0.194007	0.980503
metab_535	uridine	genus.Dorea	0.00052941	0.00583275	0.090765	0.991498
metab_535	uridine	genus.Anaerostipes	0.0106531	0.00611954	1.74083	0.578488
metab_535	uridine	genus.Romboutsia	0.00298471	0.00332974	0.896379	0.856897
metab_535	uridine	genus.Coprococcus	0.00634033	0.00560034	1.13213	0.79277
metab_535	uridine	genus.Bifidobacterium	-8.12252e-05	0.00308687	-0.0263131	0.997692
metab_535	uridine	genus.Bacteroides	-0.00283571	0.00622028	-0.455881	0.945754
metab_535	uridine	genus.Ruminococcus	-0.00268966	0.00454216	-0.592154	0.922463
metab_535	uridine	genus.UCG.002	0.00777586	0.00428555	1.81444	0.547532
metab_535	uridine	genus..Ruminococcus..torques.group	0.00238973	0.0062874	0.380083	0.957038
metab_535	uridine	genus.CAG.352	0.00129269	0.00280567	0.460744	0.94516
metab_535	uridine	genus.Streptococcus	0.000489019	0.00339643	0.143981	0.985627
metab_535	uridine	genus.Intestinibacter	0.00534373	0.0029863	1.78942	0.55885
metab_535	uridine	genus.Christensenellaceae.R.7.group	0.00890207	0.00420654	2.11624	0.423491
metab_535	uridine	genus.Lachnospiraceae.ND3007.group	0.00222534	0.00418356	0.531924	0.933129
metab_535	uridine	genus.Roseburia	0.00788892	0.00631213	1.2498	0.756937
metab_535	uridine	genus..Ruminococcus..gauvreauii.group	0.00342034	0.00324785	1.05311	0.815867
metab_535	uridine	genus.Clostridium.sensu.stricto.1	0.00956265	0.00320059	2.98778	0.119108
metab_535	uridine	genus.Dialister	-0.000209956	0.00292502	-0.0717793	0.993595
metab_535	uridine	genus..Eubacterium..siraeum.group	0.00330985	0.00343702	0.963001	0.840411
metab_535	uridine	genus.Butyrivibrio	-0.00157108	0.00382066	-0.411207	0.952819
metab_535	uridine	genus.Lachnospiraceae.NK4A136.group	0.00192887	0.00432382	0.446102	0.947289
metab_535	uridine	genus..Eubacterium..ruminantium.group	0.00261665	0.00311389	0.840314	0.870639
metab_535	uridine	genus.Alistipes	-0.00230816	0.00469527	-0.491593	0.939839
metab_535	uridine	genus.Erysipelotrichaceae.UCG.003	0.0104831	0.00335924	3.12068	0.0912055
metab_535	uridine	genus..Eubacterium..eligens.group	0.00478417	0.00346631	1.38019	0.713233
metab_535	uridine	genus.Monoglobus	0.00443032	0.005226	0.847747	0.868886
metab_535	uridine	genus.Parabacteroides	0.0033528	0.00394412	0.850076	0.868355
metab_535	uridine	genus.Akkermansia	-0.000780688	0.00339267	-0.230111	0.976255
metab_535	uridine	genus.Incertae.Sedis	-0.00151917	0.00615447	-0.246841	0.974218
metab_535	uridine	genus.Lachnospira	0.00287581	0.00380456	0.755885	0.889726
metab_535	uridine	genus.Prevotella_9	0.00185696	0.00262996	0.706079	0.900286
metab_535	uridine	genus.Butyricicoccus	0.00521894	0.0045522	1.14647	0.788426
metab_535	uridine	genus.CAG.56	-0.00193307	0.00327547	-0.590166	0.922737
metab_535	uridine	genus.Lachnoclostridium	-0.00958867	0.00480626	-1.99504	0.473234
metab_535	uridine	genus..Eubacterium..ventriosum.group	0.010455	0.00425264	2.45848	0.2825
metab_535	uridine	genus.Terrisporobacter	0.0054227	0.00362111	1.49752	0.671604
metab_535	uridine	genus.NK4A214.group	0.0108494	0.00394735	2.74853	0.183846
metab_535	uridine	genus..Ruminococcus..gnavus.group	-0.0021004	0.00362544	-0.579352	0.924622
metab_535	uridine	genus.Phascolarctobacterium	-0.00062248	0.00303861	-0.204857	0.979454
metab_535	uridine	genus.Holdemanella	-0.00309247	0.00311407	-0.993063	0.832139
metab_535	uridine	genus..Eubacterium..xylanophilum.group	0.00691877	0.00362637	1.9079	0.50895
metab_535	uridine	genus.UCG.005	0.00946094	0.00426141	2.22014	0.380105
metab_535	uridine	genus.Lachnospiraceae.FCS020.group	0.00974839	0.00404957	2.40726	0.303032
metab_535	uridine	genus.Turicibacter	0.00588142	0.00357644	1.64449	0.615564
metab_535	uridine	genus.UBA1819	-0.0045455	0.00397149	-1.14453	0.789085
metab_535	uridine	genus.Collinsella	-0.00259091	0.00392098	-0.660781	0.909058
metab_535	uridine	genus.CAG.873	0.0010037	0.0060724	0.165289	0.983572
metab_535	uridine	genus.Catenibacterium	-0.00306476	0.00408024	-0.751123	0.890732
metab_535	uridine	genus.Paraprevotella	-0.00370795	0.00326269	-1.13647	0.791344
metab_535	uridine	genus.Succiniclasticum	-0.0112824	0.00691999	-1.63041	0.621035
metab_535	uridine	genus.Marvinbryantia	0.00196823	0.00362808	0.542498	0.931623
metab_535	uridine	genus.Intestinimonas	0.00339519	0.00386202	0.879124	0.86114
metab_535	uridine	genus.UCG.003	0.00951314	0.00376484	2.52684	0.257784
metab_535	uridine	genus.Ligilactobacillus	-0.00624373	0.00538394	-1.1597	0.784247
metab_535	uridine	genus.Tyzzerella	-0.00198108	0.00395727	-0.500617	0.938368
metab_535	uridine	genus.Family.XIII.AD3011.group	0.00183071	0.00542303	0.33758	0.962828
metab_535	uridine	genus.Lachnospiraceae.UCG.001	0.0047125	0.00378732	1.24428	0.758718
metab_535	uridine	genus.Colidextribacter	0.0045837	0.00427201	1.07296	0.810181
metab_535	uridine	genus.Oscillibacter	-0.00915492	0.00402861	-2.27247	0.358439
metab_535	uridine	genus.Lactobacillus	-0.0036887	0.00428659	-0.860521	0.865797
metab_535	uridine	genus.Enterococcus	-0.00390337	0.0059458	-0.656492	0.909995
metab_535	uridine	genus.Lachnospiraceae.UCG.004	0.000471515	0.0036836	0.128004	0.987685
metab_535	uridine	genus.Lachnospiraceae.UCG.010	-0.00153533	0.00378488	-0.405648	0.95352
metab_535	uridine	genus.Lachnospiraceae.AC2044.group	0.00213319	0.00446051	0.478239	0.941972
metab_535	uridine	genus.Odoribacter	-0.00144963	0.00409461	-0.354034	0.960593
metab_535	uridine	genus.Anaeroplasma	-0.011113	0.00666568	-1.66719	0.60713
metab_535	uridine	genus.Prevotellaceae.NK3B31.group	0.00436148	0.00601489	0.725114	0.896664
metab_535	uridine	genus.Family.XIII.UCG.001	-0.00168932	0.00414253	-0.407799	0.95328
metab_535	uridine	genus.Senegalimassilia	-0.00408902	0.00417695	-0.97895	0.836054
metab_535	uridine	genus.Megamonas	-0.000794287	0.0089644	-0.0886046	0.991717
metab_535	uridine	genus.Howardella	0.00274155	0.00419708	0.653203	0.910626
metab_535	uridine	genus.Alloprevotella	-0.00322376	0.00462363	-0.697235	0.902049
metab_535	uridine	genus.Desulfovibrio	-0.00410398	0.00391926	-1.04713	0.817231
metab_535	uridine	genus.Prevotella_7	-0.0098359	0.00503055	-1.95523	0.489881
metab_535	uridine	genus.Rikenellaceae.RC9.gut.group	-0.00607053	0.0129945	-0.467162	0.943968
metab_535	uridine	genus.Sutterella	-0.00518889	0.00384486	-1.34957	0.724117
metab_535	uridine	genus.Pseudomonas	-0.0068233	0.0109458	-0.623372	0.915927
metab_535	uridine	genus.Negativibacillus	-0.0111288	0.00391968	-2.83921	0.1575
metab_535	uridine	genus.DTU089	-0.00621186	0.00438852	-1.41548	0.700839
metab_535	uridine	genus.Hungatella	-0.0101555	0.00589515	-1.72269	0.585382
metab_535	uridine	genus.Parasutterella	-0.00176278	0.00421171	-0.418542	0.951888
metab_535	uridine	genus.Limosilactobacillus	-0.00380104	0.00744688	-0.51042	0.936804
metab_535	uridine	genus.Latilactobacillus	0.000982851	0.00681346	0.144252	0.985585
metab_535	uridine	genus.Slackia	0.00813175	0.00594999	1.36668	0.718614
metab_535	uridine	genus.Acidaminococcus	-0.0152421	0.00569342	-2.67714	0.206264
metab_535	uridine	genus.Haemophilus	-0.000130049	0.00549553	-0.0236645	0.998026
metab_535	uridine	genus.GCA.900066575	0.00509442	0.00463235	1.09975	0.802588
metab_535	uridine	genus.Flavonifractor	-0.00672194	0.0045378	-1.48132	0.677283
metab_535	uridine	genus.Enterorhabdus	0.00194073	0.00502553	0.386173	0.95633
metab_535	uridine	genus.Enterobacter	-0.0128856	0.0130975	-0.983821	0.83464
metab_535	uridine	genus.Lactococcus	0.00888465	0.00569147	1.56105	0.647495
metab_535	uridine	genus.Klebsiella	-0.00408383	0.00643408	-0.634719	0.914055
metab_535	uridine	genus.Solobacterium	-0.000409366	0.00723908	-0.0565495	0.994754
metab_535	uridine	genus.UC5.1.2E3	-0.00935012	0.00598643	-1.56188	0.647132
metab_535	uridine	genus.Tuzzerella	0.00305624	0.00572238	0.534085	0.932918
metab_535	uridine	genus.Erysipelatoclostridium	-0.00363601	0.00427212	-0.851102	0.868225
metab_535	uridine	genus.Peptococcus	-0.00428738	0.0043821	-0.978385	0.836309
metab_535	uridine	genus.Veillonella	-0.00386927	0.00542895	-0.712712	0.899129
metab_535	uridine	genus.Bilophila	0.000919054	0.00517182	0.177704	0.98242
metab_535	uridine	genus.Barnesiella	0.00376279	0.00357376	1.05289	0.815924
metab_535	uridine	genus.Sellimonas	-0.0124418	0.004682	-2.65737	0.212791
metab_535	uridine	genus..Bacteroides..pectinophilus.group	0.00600755	0.00780069	0.77013	0.886769
metab_535	uridine	genus.Shuttleworthia	-0.00208462	0.00450186	-0.463058	0.944684
metab_535	uridine	genus.Eggerthella	-0.0123843	0.00620556	-1.99568	0.473
metab_535	uridine	genus.Megasphaera	-0.00632612	0.00721415	-0.876905	0.861787
metab_535	uridine	genus.Lachnospiraceae.UCG.003	-0.00171909	0.00738997	-0.232625	0.975935
metab_535	uridine	genus.Eisenbergiella	-0.0101537	0.00561384	-1.80869	0.550255
metab_535	uridine	genus.Lachnospiraceae.UCG.007	0.00716708	0.0108658	0.659602	0.909297
metab_535	uridine	genus.Adlercreutzia	0.00606475	0.00473595	1.28058	0.746863
metab_535	uridine	genus.Frisingicoccus	0.00878196	0.00644819	1.36193	0.720279
metab_535	uridine	genus.Oscillospira	-0.00582063	0.00449391	-1.29523	0.742614
metab_535	uridine	genus..Eubacterium..brachy.group	-0.00763259	0.00583553	-1.30795	0.738336
metab_535	uridine	genus.Hafnia.Obesumbacterium	-0.00916351	0.0123407	-0.742542	0.892903
metab_535	uridine	genus.Coprobacter	-0.010859	0.00570986	-1.9018	0.511492
metab_535	uridine	genus.Citrobacter	-0.0036359	0.0125951	-0.288675	0.968775
metab_535	uridine	genus.Butyricimonas	-0.00153751	0.00507333	-0.303058	0.967086
metab_535	uridine	genus.Coprobacillus	-0.00488449	0.00756583	-0.645598	0.912082
metab_535	uridine	genus.Fournierella	-0.000951234	0.00541157	-0.175778	0.982583
metab_535	uridine	genus.Mitsuokella	-0.00610043	0.00689867	-0.884291	0.859859
metab_535	uridine	genus.Catenisphaera	-0.00440963	0.0075505	-0.584018	0.923831
metab_535	uridine	genus.Lacticaseibacillus	-0.00300591	0.0085451	-0.35177	0.960931
metab_535	uridine	genus.Oribacterium	-0.00415204	0.00851681	-0.48751	0.940511
metab_535	uridine	genus..Eubacterium..fissicatena.group	-0.00379244	0.00729239	-0.520054	0.935123
metab_535	uridine	genus.Mogibacterium	-0.0129141	0.00742005	-1.74043	0.578682
metab_535	uridine	genus.HT002	-0.0237631	0.0172242	-1.37963	0.713438
metab_535	uridine	genus.TM7x	-0.00205487	0.00672485	-0.305563	0.966822
metab_535	uridine	genus.Paludicola	-0.000231812	0.00443954	-0.0522153	0.995329
metab_535	uridine	genus..Clostridium..innocuum.group	-0.0141322	0.00797058	-1.77304	0.56562
metab_535	uridine	genus.Anaerosporobacter	-0.0127395	0.0114664	-1.11103	0.79923
metab_535	uridine	genus.Defluviitaleaceae.UCG.011	0.00389089	0.00520369	0.747718	0.891638
metab_535	uridine	genus.Epulopiscium	-0.00116458	0.00967729	-0.120341	0.988583
metab_535	uridine	genus.Prevotella	-0.00212786	0.00936332	-0.227255	0.976663
metab_535	uridine	genus.Lachnospiraceae.UCG.009	-0.00711599	0.00975765	-0.729273	0.895922
metab_535	uridine	genus..Eubacterium..nodatum.group	-0.00747643	0.00942866	-0.792948	0.881684
metab_535	uridine	genus.UCG.007	-0.00628696	0.00721059	-0.871906	0.862856
metab_535	uridine	genus.FD2005	0.00626165	0.00791685	0.790927	0.882059
metab_535	uridine	genus.Cloacibacillus	-0.000461575	0.0100059	-0.0461302	0.9956
metab_535	uridine	genus.Pediococcus	-0.000517933	0.0143545	-0.0360816	0.996666
metab_535	uridine	genus.Candidatus.Soleaferrea	0.00392597	0.00688113	0.570542	0.926402
metab_535	uridine	genus.Holdemania	-0.00257824	0.00634335	-0.406448	0.953406
metab_535	uridine	genus.Lactiplantibacillus	-0.0143548	0.0118293	-1.2135	0.768157
metab_535	uridine	genus.Merdibacter	-0.0103798	0.0072735	-1.42707	0.696972
metab_535	uridine	genus.UCG.009	-0.00490093	0.00672602	-0.728652	0.896014
metab_535	uridine	genus.Methanobrevibacter	-0.00711803	0.00877998	-0.810712	0.877701
metab_535	uridine	genus.Faecalitalea	-0.00735062	0.00919537	-0.799383	0.880186
metab_535	uridine	genus.Olsenella	0.00488572	0.00730619	0.66871	0.907513
metab_535	uridine	genus.Gordonibacter	-0.00770607	0.00938119	-0.821439	0.875207
metab_535	uridine	genus.Anaerotruncus	-0.0219456	0.00645865	-3.39787	0.0492125
metab_535	uridine	genus.Rikenella	0.00243262	0.0143186	0.169893	0.983137
metab_535	uridine	genus.Coriobacteriaceae.UCG.002	-0.0139747	0.0119831	-1.16621	0.782235
metab_535	uridine	genus.Oxalobacter	-0.0143038	0.00675647	-2.11706	0.423189
metab_535	uridine	genus.Eubacterium	-0.0204789	0.0106104	-1.93008	0.499429
metab_535	uridine	genus.Weissella	-0.0075285	0.0134193	-0.561022	0.927819
metab_535	uridine	genus.Lachnospiraceae.NK4B4.group	0.00547367	0.00958114	0.571296	0.926331
metab_535	uridine	genus.Anaerofilum	-0.0201174	0.00939205	-2.14196	0.413563
metab_535	uridine	genus.Succinivibrio	-0.00723359	0.0126965	-0.56973	0.926527
metab_535	uridine	genus.Anaerofustis	-0.0165438	0.0101985	-1.62219	0.624431
metab_535	uridine	genus.Caproiciproducens	0.00325466	0.00899661	0.361765	0.959459
metab_535	uridine	genus.Catenibacillus	0.00508014	0.00832643	0.610123	0.918651
metab_535	uridine	genus.Christensenella	-0.00394377	0.00893238	-0.441514	0.948072
metab_535	uridine	genus.Victivallis	0.0062166	0.0114384	0.543485	0.93142
metab_535	uridine	genus.Phocea	-0.00524152	0.0105493	-0.496857	0.939044
metab_535	uridine	genus.Allisonella	-0.012223	0.00811058	-1.50704	0.667889
metab_535	uridine	genus.Granulicatella	-0.016883	0.0131263	-1.28619	0.745012
metab_535	uridine	genus.Lactonifactor	0.00418158	0.0137966	0.303087	0.967086
metab_535	uridine	genus.Ruminiclostridium	0.00201526	0.0107307	0.187803	0.981367
metab_535	uridine	genus.Alloscardovia	-0.0136846	0.0163497	-0.836995	0.871485
metab_535	uridine	genus.Pygmaiobacter	0.00484805	0.0119449	0.405867	0.953487
metab_535	uridine	genus.Papillibacter	0.00865588	0.0126112	0.686366	0.90409
metab_535	uridine	genus.Actinomyces	-0.0187846	0.0119011	-1.57839	0.641117
metab_535	uridine	genus.Fenollaria	0.02331	0.0138255	1.68601	0.600605
metab_535	uridine	genus.Leuconostoc	0.0105788	0.0143165	0.738924	0.893857
metab_535	uridine	genus.CHKCI001	-0.00259392	0.0174025	-0.149054	0.985098
metab_535	uridine	genus.Dielma	-0.00835038	0.0183314	-0.455523	0.945831
metab_535	uridine	genus.Acetanaerobacterium	-0.00736055	0.0145896	-0.504506	0.937715
metab_535	uridine	genus.Faecalicoccus	-0.0143722	0.0152258	-0.943937	0.845656
metab_535	uridine	genus.GCA.900066755	-0.0231296	0.0141442	-1.63527	0.619282
metab_535	uridine	genus.Sanguibacteroides	-0.0125131	0.0160457	-0.77984	0.884425
metab_535	uridine	genus.Rothia	-0.0419367	0.0163043	-2.57213	0.242014
metab_535	uridine	genus.Atopobium	-0.0178617	0.0150656	-1.18559	0.776941
metab_535	uridine	genus.Finegoldia	0.0100387	0.0158719	0.632483	0.914422
metab_536	2'-deoxyuridine	genus.Blautia	-0.00184923	0.013964	-0.132429	0.987231
metab_536	2'-deoxyuridine	genus.Agathobacter	-0.00217327	0.00733215	-0.296402	0.967713
metab_536	2'-deoxyuridine	genus.Escherichia.Shigella	0.0028942	0.00389176	0.743674	0.892693
metab_536	2'-deoxyuridine	genus.Faecalibacterium	0.0151406	0.00877021	1.72636	0.584024
metab_536	2'-deoxyuridine	genus..Eubacterium..hallii.group	-0.00815041	0.00814016	-1.00126	0.829996
metab_536	2'-deoxyuridine	genus.Fusicatenibacter	0.00841326	0.00716173	1.17475	0.780004
metab_536	2'-deoxyuridine	genus.Subdoligranulum	0.00933469	0.00840348	1.11081	0.799301
metab_536	2'-deoxyuridine	genus.Dorea	0.00826475	0.00857017	0.964363	0.840082
metab_536	2'-deoxyuridine	genus.Anaerostipes	0.00551338	0.00900964	0.611942	0.918351
metab_536	2'-deoxyuridine	genus.Romboutsia	-0.00490767	0.00489443	-1.00271	0.829638
metab_536	2'-deoxyuridine	genus.Coprococcus	-0.000966682	0.00823881	-0.117333	0.988908
metab_536	2'-deoxyuridine	genus.Bifidobacterium	-0.00107156	0.00453781	-0.236141	0.975526
metab_536	2'-deoxyuridine	genus.Bacteroides	-0.00518857	0.00914372	-0.567447	0.926783
metab_536	2'-deoxyuridine	genus.Ruminococcus	-0.0115715	0.00666738	-1.73554	0.580727
metab_536	2'-deoxyuridine	genus.UCG.002	0.00258297	0.00631116	0.40927	0.953125
metab_536	2'-deoxyuridine	genus..Ruminococcus..torques.group	-0.0065364	0.00924113	-0.707316	0.900165
metab_536	2'-deoxyuridine	genus.CAG.352	0.00343386	0.00412344	0.832765	0.872545
metab_536	2'-deoxyuridine	genus.Streptococcus	-0.00199293	0.00499263	-0.399174	0.954435
metab_536	2'-deoxyuridine	genus.Intestinibacter	0.000124035	0.00439799	0.0282026	0.997458
metab_536	2'-deoxyuridine	genus.Christensenellaceae.R.7.group	0.00171166	0.00619925	0.276107	0.970564
metab_536	2'-deoxyuridine	genus.Lachnospiraceae.ND3007.group	0.0028722	0.0061504	0.466995	0.944018
metab_536	2'-deoxyuridine	genus.Roseburia	-5.54535e-05	0.00928748	-0.00597078	0.999462
metab_536	2'-deoxyuridine	genus..Ruminococcus..gauvreauii.group	0.0065672	0.00477249	1.37605	0.715103
metab_536	2'-deoxyuridine	genus.Clostridium.sensu.stricto.1	0.00283286	0.00472773	0.599201	0.920892
metab_536	2'-deoxyuridine	genus.Dialister	0.00223309	0.00429938	0.519398	0.935246
metab_536	2'-deoxyuridine	genus..Eubacterium..siraeum.group	-0.00429891	0.00505327	-0.850719	0.868282
metab_536	2'-deoxyuridine	genus.Butyrivibrio	-0.00268865	0.00561649	-0.478707	0.941904
metab_536	2'-deoxyuridine	genus.Lachnospiraceae.NK4A136.group	0.00615377	0.00635373	0.968529	0.839104
metab_536	2'-deoxyuridine	genus..Eubacterium..ruminantium.group	0.00193288	0.00457903	0.422115	0.951149
metab_536	2'-deoxyuridine	genus.Alistipes	-0.0130068	0.00688956	-1.8879	0.517762
metab_536	2'-deoxyuridine	genus.Erysipelotrichaceae.UCG.003	0.00737918	0.00495916	1.48799	0.6748
metab_536	2'-deoxyuridine	genus..Eubacterium..eligens.group	-0.00352233	0.00509984	-0.690673	0.903358
metab_536	2'-deoxyuridine	genus.Monoglobus	-0.0012081	0.00768563	-0.15719	0.984449
metab_536	2'-deoxyuridine	genus.Parabacteroides	0.00428447	0.00579875	0.738861	0.893867
metab_536	2'-deoxyuridine	genus.Akkermansia	-0.00161446	0.00498735	-0.32371	0.964554
metab_536	2'-deoxyuridine	genus.Incertae.Sedis	-0.0108964	0.00904048	-1.20529	0.770828
metab_536	2'-deoxyuridine	genus.Lachnospira	0.00209811	0.00559436	0.375041	0.957595
metab_536	2'-deoxyuridine	genus.Prevotella_9	0.00552525	0.00386289	1.43034	0.695747
metab_536	2'-deoxyuridine	genus.Butyricicoccus	-0.00121811	0.00669691	-0.181892	0.98193
metab_536	2'-deoxyuridine	genus.CAG.56	-0.00213898	0.00481561	-0.444177	0.947549
metab_536	2'-deoxyuridine	genus.Lachnoclostridium	-0.005953	0.00707857	-0.840988	0.87051
metab_536	2'-deoxyuridine	genus..Eubacterium..ventriosum.group	0.00454317	0.00627108	0.724464	0.896812
metab_536	2'-deoxyuridine	genus.Terrisporobacter	-0.0035477	0.00532871	-0.665771	0.908174
metab_536	2'-deoxyuridine	genus.NK4A214.group	-0.00165872	0.00582726	-0.284648	0.96936
metab_536	2'-deoxyuridine	genus..Ruminococcus..gnavus.group	0.00106629	0.00533057	0.200033	0.979915
metab_536	2'-deoxyuridine	genus.Phascolarctobacterium	0.00553412	0.00446325	1.23993	0.760367
metab_536	2'-deoxyuridine	genus.Holdemanella	-0.00787686	0.00457284	-1.72253	0.585434
metab_536	2'-deoxyuridine	genus..Eubacterium..xylanophilum.group	-0.00213033	0.00534148	-0.398828	0.954485
metab_536	2'-deoxyuridine	genus.UCG.005	0.00317344	0.00628106	0.50524	0.937535
metab_536	2'-deoxyuridine	genus.Lachnospiraceae.FCS020.group	0.00565857	0.00596955	0.947906	0.844535
metab_536	2'-deoxyuridine	genus.Turicibacter	0.00404209	0.00526389	0.767889	0.887277
metab_536	2'-deoxyuridine	genus.UBA1819	0.00274974	0.00584198	0.470686	0.943141
metab_536	2'-deoxyuridine	genus.Collinsella	0.00106556	0.00576546	0.184819	0.981637
metab_536	2'-deoxyuridine	genus.CAG.873	0.00637541	0.00892449	0.714373	0.898902
metab_536	2'-deoxyuridine	genus.Catenibacterium	-0.00330822	0.00599916	-0.551448	0.92978
metab_536	2'-deoxyuridine	genus.Paraprevotella	0.00562831	0.00479619	1.1735	0.780238
metab_536	2'-deoxyuridine	genus.Succiniclasticum	-0.01485	0.010176	-1.45932	0.684952
metab_536	2'-deoxyuridine	genus.Marvinbryantia	0.000513051	0.00533442	0.0961775	0.990961
metab_536	2'-deoxyuridine	genus.Intestinimonas	-0.00165529	0.00567967	-0.291442	0.968389
metab_536	2'-deoxyuridine	genus.UCG.003	0.00198136	0.00555406	0.356741	0.960093
metab_536	2'-deoxyuridine	genus.Ligilactobacillus	-0.0164253	0.00790162	-2.07873	0.439396
metab_536	2'-deoxyuridine	genus.Tyzzerella	0.00769081	0.00581261	1.32313	0.733029
metab_536	2'-deoxyuridine	genus.Family.XIII.AD3011.group	-0.0217928	0.00793922	-2.74495	0.184842
metab_536	2'-deoxyuridine	genus.Lachnospiraceae.UCG.001	0.00239578	0.00557193	0.429974	0.949816
metab_536	2'-deoxyuridine	genus.Colidextribacter	0.00180983	0.00628397	0.288007	0.968834
metab_536	2'-deoxyuridine	genus.Oscillibacter	-0.00131609	0.00593939	-0.221586	0.977412
metab_536	2'-deoxyuridine	genus.Lactobacillus	-0.00725761	0.00629955	-1.15209	0.786469
metab_536	2'-deoxyuridine	genus.Enterococcus	0.0123642	0.00873308	1.41579	0.700783
metab_536	2'-deoxyuridine	genus.Lachnospiraceae.UCG.004	0.00177196	0.0054149	0.327237	0.96405
metab_536	2'-deoxyuridine	genus.Lachnospiraceae.UCG.010	-0.000826282	0.00556453	-0.148491	0.985166
metab_536	2'-deoxyuridine	genus.Lachnospiraceae.AC2044.group	-0.00854705	0.00655188	-1.30452	0.739497
metab_536	2'-deoxyuridine	genus.Odoribacter	-0.00653607	0.00601584	-1.08648	0.806447
metab_536	2'-deoxyuridine	genus.Anaeroplasma	-0.0102585	0.00980836	-1.04589	0.817556
metab_536	2'-deoxyuridine	genus.Prevotellaceae.NK3B31.group	0.0136343	0.00883316	1.54354	0.654254
metab_536	2'-deoxyuridine	genus.Family.XIII.UCG.001	-0.0125295	0.0060759	-2.06217	0.446048
metab_536	2'-deoxyuridine	genus.Senegalimassilia	-0.0045308	0.00614187	-0.737691	0.89408
metab_536	2'-deoxyuridine	genus.Megamonas	0.0103318	0.0131739	0.784261	0.883494
metab_536	2'-deoxyuridine	genus.Howardella	0.000958373	0.00617144	0.155292	0.984533
metab_536	2'-deoxyuridine	genus.Alloprevotella	0.0113924	0.00678822	1.67826	0.603153
metab_536	2'-deoxyuridine	genus.Desulfovibrio	0.000463933	0.00576516	0.0804719	0.992783
metab_536	2'-deoxyuridine	genus.Prevotella_7	-0.000447187	0.00741118	-0.0603396	0.994435
metab_536	2'-deoxyuridine	genus.Rikenellaceae.RC9.gut.group	0.0258212	0.0190856	1.35292	0.722844
metab_536	2'-deoxyuridine	genus.Sutterella	0.00400997	0.00565643	0.708923	0.899756
metab_536	2'-deoxyuridine	genus.Pseudomonas	0.00736797	0.0160928	0.457842	0.945536
metab_536	2'-deoxyuridine	genus.Negativibacillus	-0.00833316	0.00578155	-1.44134	0.691661
metab_536	2'-deoxyuridine	genus.DTU089	-0.0160429	0.00643629	-2.49257	0.269636
metab_536	2'-deoxyuridine	genus.Hungatella	-0.0028714	0.00868026	-0.330796	0.963663
metab_536	2'-deoxyuridine	genus.Parasutterella	-0.00441769	0.00619039	-0.713637	0.898969
metab_536	2'-deoxyuridine	genus.Limosilactobacillus	-0.00345738	0.0109485	-0.315786	0.965703
metab_536	2'-deoxyuridine	genus.Latilactobacillus	-0.00983567	0.010011	-0.982485	0.835056
metab_536	2'-deoxyuridine	genus.Slackia	0.00820355	0.00875182	0.937354	0.847122
metab_536	2'-deoxyuridine	genus.Acidaminococcus	-0.00128831	0.00840334	-0.153309	0.984689
metab_536	2'-deoxyuridine	genus.Haemophilus	0.00339666	0.00807806	0.420479	0.951501
metab_536	2'-deoxyuridine	genus.GCA.900066575	-0.00284039	0.00681389	-0.416853	0.952116
metab_536	2'-deoxyuridine	genus.Flavonifractor	-0.00436381	0.00667755	-0.653504	0.910593
metab_536	2'-deoxyuridine	genus.Enterorhabdus	0.00447435	0.00738703	0.605704	0.919492
metab_536	2'-deoxyuridine	genus.Enterobacter	0.0095979	0.0192622	0.498276	0.938766
metab_536	2'-deoxyuridine	genus.Lactococcus	0.0110015	0.00837024	1.31435	0.736406
metab_536	2'-deoxyuridine	genus.Klebsiella	0.0263999	0.00941923	2.80277	0.168158
metab_536	2'-deoxyuridine	genus.Solobacterium	-0.0058805	0.0106402	-0.552667	0.929493
metab_536	2'-deoxyuridine	genus.UC5.1.2E3	-0.0105055	0.00880555	-1.19306	0.774664
metab_536	2'-deoxyuridine	genus.Tuzzerella	0.0170358	0.00839428	2.02946	0.458665
metab_536	2'-deoxyuridine	genus.Erysipelatoclostridium	-0.00438857	0.00628119	-0.698686	0.901719
metab_536	2'-deoxyuridine	genus.Peptococcus	-0.00388035	0.00644419	-0.602147	0.920337
metab_536	2'-deoxyuridine	genus.Veillonella	-0.000397415	0.00798325	-0.049781	0.995484
metab_536	2'-deoxyuridine	genus.Bilophila	0.0032276	0.00760236	0.424553	0.950796
metab_536	2'-deoxyuridine	genus.Barnesiella	-0.0047511	0.00525457	-0.904185	0.854839
metab_536	2'-deoxyuridine	genus.Sellimonas	-0.00629907	0.00690696	-0.911989	0.853199
metab_536	2'-deoxyuridine	genus..Bacteroides..pectinophilus.group	0.00384555	0.0114707	0.335248	0.963199
metab_536	2'-deoxyuridine	genus.Shuttleworthia	0.000513887	0.00661888	0.0776396	0.992962
metab_536	2'-deoxyuridine	genus.Eggerthella	-0.000326391	0.00914307	-0.0356981	0.996692
metab_536	2'-deoxyuridine	genus.Megasphaera	-0.00445601	0.0106089	-0.420026	0.951586
metab_536	2'-deoxyuridine	genus.Lachnospiraceae.UCG.003	-0.00536696	0.0108627	-0.494073	0.939417
metab_536	2'-deoxyuridine	genus.Eisenbergiella	-0.00823991	0.00826334	-0.997165	0.831095
metab_536	2'-deoxyuridine	genus.Lachnospiraceae.UCG.007	0.00153565	0.0159774	0.0961139	0.990961
metab_536	2'-deoxyuridine	genus.Adlercreutzia	0.0068924	0.00696481	0.989603	0.833072
metab_536	2'-deoxyuridine	genus.Frisingicoccus	0.000420124	0.00948922	0.0442739	0.995774
metab_536	2'-deoxyuridine	genus.Oscillospira	-0.00881436	0.00660603	-1.33429	0.729185
metab_536	2'-deoxyuridine	genus..Eubacterium..brachy.group	-0.00163125	0.00858677	-0.189973	0.981071
metab_536	2'-deoxyuridine	genus.Hafnia.Obesumbacterium	0.0160113	0.0181395	0.882678	0.860146
metab_536	2'-deoxyuridine	genus.Coprobacter	-0.0103092	0.00840389	-1.22672	0.764153
metab_536	2'-deoxyuridine	genus.Citrobacter	0.00252885	0.0185165	0.136572	0.9866
metab_536	2'-deoxyuridine	genus.Butyricimonas	-0.000645011	0.00745856	-0.0864793	0.991961
metab_536	2'-deoxyuridine	genus.Coprobacillus	0.00967075	0.0111203	0.869652	0.863276
metab_536	2'-deoxyuridine	genus.Fournierella	0.00141853	0.00795544	0.17831	0.982319
metab_536	2'-deoxyuridine	genus.Mitsuokella	0.00344369	0.0101454	0.339434	0.962657
metab_536	2'-deoxyuridine	genus.Catenisphaera	-0.00628595	0.0111	-0.566304	0.927024
metab_536	2'-deoxyuridine	genus.Lacticaseibacillus	0.00245378	0.0125626	0.195324	0.98032
metab_536	2'-deoxyuridine	genus.Oribacterium	-0.000539361	0.0125221	-0.0430729	0.995943
metab_536	2'-deoxyuridine	genus..Eubacterium..fissicatena.group	0.0143339	0.0107112	1.33821	0.727865
metab_536	2'-deoxyuridine	genus.Mogibacterium	-0.011174	0.0109202	-1.02324	0.823486
metab_536	2'-deoxyuridine	genus.HT002	0.0259951	0.025333	1.02614	0.822686
metab_536	2'-deoxyuridine	genus.TM7x	0.0102148	0.00988064	1.03382	0.820826
metab_536	2'-deoxyuridine	genus.Paludicola	-0.0124762	0.00651307	-1.91556	0.506032
metab_536	2'-deoxyuridine	genus..Clostridium..innocuum.group	-0.0044493	0.0117371	-0.379079	0.957176
metab_536	2'-deoxyuridine	genus.Anaerosporobacter	0.0130167	0.0168625	0.771932	0.886457
metab_536	2'-deoxyuridine	genus.Defluviitaleaceae.UCG.011	0.0058069	0.00764977	0.759095	0.889096
metab_536	2'-deoxyuridine	genus.Epulopiscium	0.0089355	0.0142233	0.628227	0.915107
metab_536	2'-deoxyuridine	genus.Prevotella	0.0113053	0.01376	0.821608	0.875175
metab_536	2'-deoxyuridine	genus.Lachnospiraceae.UCG.009	-0.00525944	0.0143477	-0.366569	0.958745
metab_536	2'-deoxyuridine	genus..Eubacterium..nodatum.group	0.00671591	0.013864	0.484415	0.940987
metab_536	2'-deoxyuridine	genus.UCG.007	-0.0213225	0.0105805	-2.01526	0.464744
metab_536	2'-deoxyuridine	genus.FD2005	0.00619437	0.0116406	0.532133	0.933103
metab_536	2'-deoxyuridine	genus.Cloacibacillus	0.00982996	0.0147058	0.66844	0.907587
metab_536	2'-deoxyuridine	genus.Pediococcus	0.0220167	0.0210893	1.04397	0.81808
metab_536	2'-deoxyuridine	genus.Candidatus.Soleaferrea	0.00632917	0.0101154	0.625694	0.91558
metab_536	2'-deoxyuridine	genus.Holdemania	0.014387	0.00931361	1.54473	0.653832
metab_536	2'-deoxyuridine	genus.Lactiplantibacillus	0.020897	0.0173903	1.20165	0.772014
metab_536	2'-deoxyuridine	genus.Merdibacter	-0.0161629	0.0106911	-1.51181	0.666291
metab_536	2'-deoxyuridine	genus.UCG.009	-0.00705627	0.00988791	-0.713626	0.898969
metab_536	2'-deoxyuridine	genus.Methanobrevibacter	-0.00052208	0.012912	-0.0404336	0.996217
metab_536	2'-deoxyuridine	genus.Faecalitalea	0.00852724	0.0135198	0.630725	0.914638
metab_536	2'-deoxyuridine	genus.Olsenella	0.00240625	0.0107431	0.223982	0.977099
metab_536	2'-deoxyuridine	genus.Gordonibacter	0.0118357	0.0137906	0.858241	0.866321
metab_536	2'-deoxyuridine	genus.Anaerotruncus	-0.0165853	0.00953998	-1.73851	0.579596
metab_536	2'-deoxyuridine	genus.Rikenella	0.0368753	0.0210134	1.75484	0.572711
metab_536	2'-deoxyuridine	genus.Coriobacteriaceae.UCG.002	-0.0054123	0.0176286	-0.307018	0.966747
metab_536	2'-deoxyuridine	genus.Oxalobacter	-0.0174862	0.00994027	-1.75912	0.570785
metab_536	2'-deoxyuridine	genus.Eubacterium	0.00809505	0.0156284	0.517971	0.935462
metab_536	2'-deoxyuridine	genus.Weissella	0.00507951	0.0197301	0.257449	0.972998
metab_536	2'-deoxyuridine	genus.Lachnospiraceae.NK4B4.group	-0.00442896	0.0140868	-0.314404	0.965917
metab_536	2'-deoxyuridine	genus.Anaerofilum	-0.0209615	0.0138248	-1.51623	0.664818
metab_536	2'-deoxyuridine	genus.Succinivibrio	0.00238938	0.0186681	0.127992	0.987685
metab_536	2'-deoxyuridine	genus.Anaerofustis	0.00925478	0.0150115	0.616512	0.917362
metab_536	2'-deoxyuridine	genus.Caproiciproducens	0.00758579	0.0132243	0.573627	0.925825
metab_536	2'-deoxyuridine	genus.Catenibacillus	0.000378926	0.0122431	0.0309502	0.997274
metab_536	2'-deoxyuridine	genus.Christensenella	0.00411204	0.013132	0.313131	0.966008
metab_536	2'-deoxyuridine	genus.Victivallis	0.0205773	0.016804	1.22455	0.764905
metab_536	2'-deoxyuridine	genus.Phocea	-0.0211813	0.0154942	-1.36704	0.718514
metab_536	2'-deoxyuridine	genus.Allisonella	-0.0122989	0.0119313	-1.03081	0.821591
metab_536	2'-deoxyuridine	genus.Granulicatella	-0.00252735	0.0193145	-0.130852	0.987409
metab_536	2'-deoxyuridine	genus.Lactonifactor	0.0299507	0.0202583	1.47844	0.678401
metab_536	2'-deoxyuridine	genus.Ruminiclostridium	0.0030595	0.0157749	0.193947	0.980511
metab_536	2'-deoxyuridine	genus.Alloscardovia	0.0255491	0.0240295	1.06324	0.812944
metab_536	2'-deoxyuridine	genus.Pygmaiobacter	0.0154601	0.0175539	0.880718	0.860619
metab_536	2'-deoxyuridine	genus.Papillibacter	0.00966961	0.0185415	0.521511	0.934863
metab_536	2'-deoxyuridine	genus.Actinomyces	-0.00860285	0.0175177	-0.491094	0.939912
metab_536	2'-deoxyuridine	genus.Fenollaria	0.0182277	0.0203479	0.895803	0.85695
metab_536	2'-deoxyuridine	genus.Leuconostoc	0.0193189	0.0210428	0.918074	0.85169
metab_536	2'-deoxyuridine	genus.CHKCI001	0.00977016	0.0255813	0.381925	0.956811
metab_536	2'-deoxyuridine	genus.Dielma	0.0202415	0.0269432	0.751265	0.890707
metab_536	2'-deoxyuridine	genus.Acetanaerobacterium	0.000694016	0.021451	0.0323536	0.997141
metab_536	2'-deoxyuridine	genus.Faecalicoccus	0.00887649	0.0223923	0.396407	0.954877
metab_536	2'-deoxyuridine	genus.GCA.900066755	0.00533703	0.0208236	0.256298	0.973096
metab_536	2'-deoxyuridine	genus.Sanguibacteroides	0.0137811	0.023592	0.584141	0.923831
metab_536	2'-deoxyuridine	genus.Rothia	-0.0249638	0.024043	-1.0383	0.819721
metab_536	2'-deoxyuridine	genus.Atopobium	-0.0118991	0.0221616	-0.536923	0.932417
metab_536	2'-deoxyuridine	genus.Finegoldia	0.0146877	0.023333	0.629484	0.91485
metab_999911847	X - 11847	genus.Blautia	-0.100126	0.0550776	-1.8179	0.546392
metab_999911847	X - 11847	genus.Agathobacter	-0.0132067	0.0289715	-0.455852	0.945754
metab_999911847	X - 11847	genus.Escherichia.Shigella	0.00920724	0.0153802	0.598642	0.921051
metab_999911847	X - 11847	genus.Faecalibacterium	0.0404282	0.0346876	1.1655	0.782478
metab_999911847	X - 11847	genus..Eubacterium..hallii.group	0.0451059	0.0321489	1.40303	0.705124
metab_999911847	X - 11847	genus.Fusicatenibacter	0.0105398	0.0283197	0.372173	0.958058
metab_999911847	X - 11847	genus.Subdoligranulum	0.0270927	0.0332175	0.815617	0.876543
metab_999911847	X - 11847	genus.Dorea	-0.0274586	0.0338707	-0.810687	0.877718
metab_999911847	X - 11847	genus.Anaerostipes	0.0226182	0.0356015	0.635317	0.914021
metab_999911847	X - 11847	genus.Romboutsia	0.0469115	0.0192875	2.43223	0.293338
metab_999911847	X - 11847	genus.Coprococcus	-0.0342411	0.0325361	-1.0524	0.816002
metab_999911847	X - 11847	genus.Bifidobacterium	-0.00620936	0.0179308	-0.346297	0.961666
metab_999911847	X - 11847	genus.Bacteroides	-0.0504247	0.0360989	-1.39685	0.707407
metab_999911847	X - 11847	genus.Ruminococcus	0.0332894	0.0263675	1.26252	0.753037
metab_999911847	X - 11847	genus.UCG.002	0.00148621	0.0249412	0.0595887	0.994476
metab_999911847	X - 11847	genus..Ruminococcus..torques.group	-0.0385769	0.0365042	-1.05678	0.814769
metab_999911847	X - 11847	genus.CAG.352	0.00859456	0.0162978	0.527344	0.934147
metab_999911847	X - 11847	genus.Streptococcus	0.0154687	0.0197236	0.784274	0.883494
metab_999911847	X - 11847	genus.Intestinibacter	0.00931773	0.0173761	0.536238	0.932535
metab_999911847	X - 11847	genus.Christensenellaceae.R.7.group	0.00857355	0.024496	0.349997	0.96122
metab_999911847	X - 11847	genus.Lachnospiraceae.ND3007.group	-0.00319268	0.0243064	-0.131351	0.987341
metab_999911847	X - 11847	genus.Roseburia	0.0588962	0.0366468	1.60713	0.630382
metab_999911847	X - 11847	genus..Ruminococcus..gauvreauii.group	-0.000938085	0.0188788	-0.0496898	0.995484
metab_999911847	X - 11847	genus.Clostridium.sensu.stricto.1	0.0105998	0.0186823	0.567373	0.926789
metab_999911847	X - 11847	genus.Dialister	0.0338177	0.0169539	1.99468	0.473378
metab_999911847	X - 11847	genus..Eubacterium..siraeum.group	0.0183809	0.0199669	0.920566	0.850996
metab_999911847	X - 11847	genus.Butyrivibrio	-3.2919e-05	0.0221967	-0.00148306	0.99989
metab_999911847	X - 11847	genus.Lachnospiraceae.NK4A136.group	0.0212246	0.0251103	0.845256	0.869452
metab_999911847	X - 11847	genus..Eubacterium..ruminantium.group	0.00460732	0.0180955	0.254612	0.973267
metab_999911847	X - 11847	genus.Alistipes	-0.042506	0.0272417	-1.56033	0.647608
metab_999911847	X - 11847	genus.Erysipelotrichaceae.UCG.003	0.0313025	0.0195927	1.59766	0.633837
metab_999911847	X - 11847	genus..Eubacterium..eligens.group	0.0157255	0.0201508	0.780387	0.884363
metab_999911847	X - 11847	genus.Monoglobus	0.0259098	0.0303582	0.853469	0.867662
metab_999911847	X - 11847	genus.Parabacteroides	-0.012014	0.0229176	-0.524225	0.934419
metab_999911847	X - 11847	genus.Akkermansia	-0.00660752	0.0197077	-0.335276	0.963199
metab_999911847	X - 11847	genus.Incertae.Sedis	-0.0438112	0.035723	-1.22642	0.764323
metab_999911847	X - 11847	genus.Lachnospira	0.00512725	0.0221075	0.231923	0.97604
metab_999911847	X - 11847	genus.Prevotella_9	0.0112408	0.0152773	0.735781	0.894464
metab_999911847	X - 11847	genus.Butyricicoccus	-0.0100359	0.0264616	-0.379264	0.957173
metab_999911847	X - 11847	genus.CAG.56	0.0166885	0.019023	0.877277	0.861674
metab_999911847	X - 11847	genus.Lachnoclostridium	-0.0313847	0.0279627	-1.12238	0.795762
metab_999911847	X - 11847	genus..Eubacterium..ventriosum.group	0.0203736	0.0247784	0.822231	0.875059
metab_999911847	X - 11847	genus.Terrisporobacter	0.0191031	0.0210522	0.907417	0.854082
metab_999911847	X - 11847	genus.NK4A214.group	0.0430073	0.0229826	1.8713	0.524435
metab_999911847	X - 11847	genus..Ruminococcus..gnavus.group	-0.0134366	0.0210597	-0.638024	0.913534
metab_999911847	X - 11847	genus.Phascolarctobacterium	0.0138241	0.0176459	0.783414	0.883643
metab_999911847	X - 11847	genus.Holdemanella	-0.0251561	0.0180803	-1.39135	0.709553
metab_999911847	X - 11847	genus..Eubacterium..xylanophilum.group	0.0541706	0.0210307	2.57578	0.240928
metab_999911847	X - 11847	genus.UCG.005	0.0250849	0.0248093	1.01111	0.827299
metab_999911847	X - 11847	genus.Lachnospiraceae.FCS020.group	0.0084429	0.0235992	0.357761	0.959983
metab_999911847	X - 11847	genus.Turicibacter	0.00294151	0.0208072	0.14137	0.985932
metab_999911847	X - 11847	genus.UBA1819	-0.0236178	0.0230742	-1.02356	0.823462
metab_999911847	X - 11847	genus.Collinsella	-0.0335079	0.0227553	-1.47254	0.680347
metab_999911847	X - 11847	genus.CAG.873	0.0382469	0.0352524	1.08494	0.806749
metab_999911847	X - 11847	genus.Catenibacterium	-0.0565994	0.023634	-2.39483	0.308142
metab_999911847	X - 11847	genus.Paraprevotella	0.0083638	0.018965	0.441012	0.948161
metab_999911847	X - 11847	genus.Succiniclasticum	0.0288531	0.0402474	0.716895	0.898477
metab_999911847	X - 11847	genus.Marvinbryantia	0.00493812	0.0210787	0.23427	0.975748
metab_999911847	X - 11847	genus.Intestinimonas	-0.0212935	0.0224332	-0.949196	0.844149
metab_999911847	X - 11847	genus.UCG.003	0.0170628	0.0219413	0.777658	0.884942
metab_999911847	X - 11847	genus.Ligilactobacillus	-0.00984747	0.0312978	-0.314638	0.965898
metab_999911847	X - 11847	genus.Tyzzerella	0.00510476	0.0229908	0.222035	0.977376
metab_999911847	X - 11847	genus.Family.XIII.AD3011.group	0.014987	0.031501	0.475762	0.942456
metab_999911847	X - 11847	genus.Lachnospiraceae.UCG.001	0.00915158	0.0220179	0.415642	0.95232
metab_999911847	X - 11847	genus.Colidextribacter	0.00196993	0.0248325	0.0793285	0.992823
metab_999911847	X - 11847	genus.Oscillibacter	-0.0388481	0.0234343	-1.65775	0.610248
metab_999911847	X - 11847	genus.Lactobacillus	-0.0404909	0.0248746	-1.6278	0.622126
metab_999911847	X - 11847	genus.Enterococcus	0.0658024	0.0344776	1.90855	0.508759
metab_999911847	X - 11847	genus.Lachnospiraceae.UCG.004	-0.00984896	0.021396	-0.460317	0.945246
metab_999911847	X - 11847	genus.Lachnospiraceae.UCG.010	-0.0107969	0.0219858	-0.491083	0.939912
metab_999911847	X - 11847	genus.Lachnospiraceae.AC2044.group	-0.0194335	0.0259067	-0.750133	0.890962
metab_999911847	X - 11847	genus.Odoribacter	-0.0179247	0.0237801	-0.753769	0.890191
metab_999911847	X - 11847	genus.Anaeroplasma	-0.0141098	0.0387793	-0.36385	0.959149
metab_999911847	X - 11847	genus.Prevotellaceae.NK3B31.group	-0.00320206	0.0349513	-0.0916148	0.991357
metab_999911847	X - 11847	genus.Family.XIII.UCG.001	0.00742888	0.0240654	0.308696	0.966549
metab_999911847	X - 11847	genus.Senegalimassilia	0.0200935	0.024268	0.827981	0.873634
metab_999911847	X - 11847	genus.Megamonas	0.042666	0.0520557	0.819623	0.87561
metab_999911847	X - 11847	genus.Howardella	-0.000142355	0.0243871	-0.00583731	0.999473
metab_999911847	X - 11847	genus.Alloprevotella	-0.00689848	0.0268655	-0.256778	0.973084
metab_999911847	X - 11847	genus.Desulfovibrio	-0.00889018	0.0227795	-0.390272	0.955855
metab_999911847	X - 11847	genus.Prevotella_7	0.00125284	0.0292857	0.0427799	0.995951
metab_999911847	X - 11847	genus.Rikenellaceae.RC9.gut.group	-0.0943749	0.0754291	-1.25117	0.756602
metab_999911847	X - 11847	genus.Sutterella	0.0141816	0.022353	0.634437	0.914098
metab_999911847	X - 11847	genus.Pseudomonas	-0.0604553	0.0635669	-0.951051	0.843557
metab_999911847	X - 11847	genus.Negativibacillus	0.00060183	0.0228728	0.026312	0.997692
metab_999911847	X - 11847	genus.DTU089	0.016013	0.0255165	0.627558	0.915251
metab_999911847	X - 11847	genus.Hungatella	-0.0431268	0.0342721	-1.25836	0.754074
metab_999911847	X - 11847	genus.Parasutterella	0.00947532	0.0244666	0.387275	0.956153
metab_999911847	X - 11847	genus.Limosilactobacillus	-0.0252043	0.0432578	-0.582653	0.923993
metab_999911847	X - 11847	genus.Latilactobacillus	0.000843059	0.0395805	0.0212998	0.998185
metab_999911847	X - 11847	genus.Slackia	-0.0384439	0.0345764	-1.11185	0.799048
metab_999911847	X - 11847	genus.Acidaminococcus	-0.0625129	0.0331405	-1.8863	0.518298
metab_999911847	X - 11847	genus.Haemophilus	0.0683994	0.0318416	2.14812	0.4108
metab_999911847	X - 11847	genus.GCA.900066575	-0.013354	0.0269244	-0.495983	0.939126
metab_999911847	X - 11847	genus.Flavonifractor	-0.0418353	0.0263558	-1.58733	0.637607
metab_999911847	X - 11847	genus.Enterorhabdus	0.0166954	0.0291909	0.571938	0.926182
metab_999911847	X - 11847	genus.Enterobacter	-0.0465968	0.0761103	-0.612228	0.918242
metab_999911847	X - 11847	genus.Lactococcus	0.0184839	0.0331018	0.558396	0.928413
metab_999911847	X - 11847	genus.Klebsiella	0.0158867	0.0373809	0.424993	0.95073
metab_999911847	X - 11847	genus.Solobacterium	0.0289561	0.0420414	0.688751	0.903609
metab_999911847	X - 11847	genus.UC5.1.2E3	0.0103064	0.0348218	0.295976	0.967741
metab_999911847	X - 11847	genus.Tuzzerella	0.00766991	0.0332462	0.2307	0.976224
metab_999911847	X - 11847	genus.Erysipelatoclostridium	-0.0394412	0.024792	-1.59088	0.636246
metab_999911847	X - 11847	genus.Peptococcus	-0.0264394	0.0254543	-1.0387	0.819568
metab_999911847	X - 11847	genus.Veillonella	0.01303	0.0315433	0.413082	0.952635
metab_999911847	X - 11847	genus.Bilophila	-0.0416805	0.0300117	-1.38881	0.710347
metab_999911847	X - 11847	genus.Barnesiella	-0.0197289	0.0207627	-0.950209	0.843919
metab_999911847	X - 11847	genus.Sellimonas	-0.0558988	0.0272416	-2.05196	0.450501
metab_999911847	X - 11847	genus..Bacteroides..pectinophilus.group	0.0504778	0.0452985	1.11434	0.798259
metab_999911847	X - 11847	genus.Shuttleworthia	0.00695989	0.0261539	0.266113	0.971836
metab_999911847	X - 11847	genus.Eggerthella	-0.0302805	0.0361151	-0.838443	0.871018
metab_999911847	X - 11847	genus.Megasphaera	-0.0504377	0.0418917	-1.204	0.771237
metab_999911847	X - 11847	genus.Lachnospiraceae.UCG.003	-0.0148114	0.0429275	-0.345032	0.961804
metab_999911847	X - 11847	genus.Eisenbergiella	-0.0369137	0.0326479	-1.13066	0.793214
metab_999911847	X - 11847	genus.Lachnospiraceae.UCG.007	0.0137008	0.0631341	0.217011	0.978019
metab_999911847	X - 11847	genus.Adlercreutzia	-0.0405089	0.0275035	-1.47286	0.680301
metab_999911847	X - 11847	genus.Frisingicoccus	0.03283	0.0374811	0.875908	0.861986
metab_999911847	X - 11847	genus.Oscillospira	-0.00356934	0.0261299	-0.1366	0.9866
metab_999911847	X - 11847	genus..Eubacterium..brachy.group	-0.0419092	0.0339027	-1.23616	0.761349
[truncated: 633 more rows]

## Sheet: Extended_Figure6b
Metabolites	CHEMICAL_NAME	Taxon	Beta	Se	zvalue	FDR
metab_100000269	glycerophosphorylcholine (GPC)	genus.Blautia	-0.0260012	0.0157116	-1.6549	0.611562
metab_100000269	glycerophosphorylcholine (GPC)	genus.Agathobacter	-0.00383613	0.00826182	-0.46432	0.944445
metab_100000269	glycerophosphorylcholine (GPC)	genus.Escherichia.Shigella	0.0015227	0.00438659	0.347125	0.961513
metab_100000269	glycerophosphorylcholine (GPC)	genus.Faecalibacterium	0.0238909	0.009867	2.42129	0.297646
metab_100000269	glycerophosphorylcholine (GPC)	genus..Eubacterium..hallii.group	0.00841487	0.00917377	0.917275	0.851952
metab_100000269	glycerophosphorylcholine (GPC)	genus.Fusicatenibacter	0.00801338	0.00807215	0.992719	0.832238
metab_100000269	glycerophosphorylcholine (GPC)	genus.Subdoligranulum	0.00438904	0.0094751	0.463218	0.944645
metab_100000269	glycerophosphorylcholine (GPC)	genus.Dorea	0.00648585	0.00966011	0.671405	0.906864
metab_100000269	glycerophosphorylcholine (GPC)	genus.Anaerostipes	0.00705886	0.0101521	0.69531	0.902287
metab_100000269	glycerophosphorylcholine (GPC)	genus.Romboutsia	0.00638566	0.00551436	1.158	0.784809
metab_100000269	glycerophosphorylcholine (GPC)	genus.Coprococcus	0.0196904	0.00926066	2.12624	0.419537
metab_100000269	glycerophosphorylcholine (GPC)	genus.Bifidobacterium	0.00446448	0.00511151	0.873417	0.86246
metab_100000269	glycerophosphorylcholine (GPC)	genus.Bacteroides	-0.0141437	0.0102948	-1.37388	0.715782
metab_100000269	glycerophosphorylcholine (GPC)	genus.Ruminococcus	-0.00250127	0.00752554	-0.33237	0.96352
metab_100000269	glycerophosphorylcholine (GPC)	genus.UCG.002	0.0163336	0.00709143	2.30329	0.344904
metab_100000269	glycerophosphorylcholine (GPC)	genus..Ruminococcus..torques.group	-0.0147379	0.0104048	-1.41645	0.700577
metab_100000269	glycerophosphorylcholine (GPC)	genus.CAG.352	0.0083393	0.00463999	1.79727	0.555641
metab_100000269	glycerophosphorylcholine (GPC)	genus.Streptococcus	0.00198406	0.00562617	0.352649	0.96082
metab_100000269	glycerophosphorylcholine (GPC)	genus.Intestinibacter	0.00986112	0.00494494	1.99419	0.473653
metab_100000269	glycerophosphorylcholine (GPC)	genus.Christensenellaceae.R.7.group	0.0234479	0.00694167	3.37785	0.051723
metab_100000269	glycerophosphorylcholine (GPC)	genus.Lachnospiraceae.ND3007.group	0.013859	0.00691597	2.00391	0.469567
metab_100000269	glycerophosphorylcholine (GPC)	genus.Roseburia	0.00871284	0.0104617	0.832828	0.872541
metab_100000269	glycerophosphorylcholine (GPC)	genus..Ruminococcus..gauvreauii.group	-0.00393852	0.00538211	-0.73178	0.895342
metab_100000269	glycerophosphorylcholine (GPC)	genus.Clostridium.sensu.stricto.1	0.0129561	0.00531089	2.43954	0.290505
metab_100000269	glycerophosphorylcholine (GPC)	genus.Dialister	-0.00361932	0.00484407	-0.747165	0.891761
metab_100000269	glycerophosphorylcholine (GPC)	genus..Eubacterium..siraeum.group	0.00718634	0.00569162	1.26262	0.753019
metab_100000269	glycerophosphorylcholine (GPC)	genus.Butyrivibrio	-0.0100838	0.00632085	-1.59533	0.634905
metab_100000269	glycerophosphorylcholine (GPC)	genus.Lachnospiraceae.NK4A136.group	-0.000124704	0.00716363	-0.0174079	0.998371
metab_100000269	glycerophosphorylcholine (GPC)	genus..Eubacterium..ruminantium.group	0.00553124	0.00515717	1.07253	0.810318
metab_100000269	glycerophosphorylcholine (GPC)	genus.Alistipes	0.00137998	0.00777907	0.177396	0.982429
metab_100000269	glycerophosphorylcholine (GPC)	genus.Erysipelotrichaceae.UCG.003	-0.00723399	0.00559004	-1.29409	0.742932
metab_100000269	glycerophosphorylcholine (GPC)	genus..Eubacterium..eligens.group	0.00560637	0.00574535	0.975811	0.837101
metab_100000269	glycerophosphorylcholine (GPC)	genus.Monoglobus	-0.00431558	0.00865965	-0.498355	0.938756
metab_100000269	glycerophosphorylcholine (GPC)	genus.Parabacteroides	-0.0008166	0.00653642	-0.124931	0.988058
metab_100000269	glycerophosphorylcholine (GPC)	genus.Akkermansia	0.0104447	0.00560952	1.86195	0.528383
metab_100000269	glycerophosphorylcholine (GPC)	genus.Incertae.Sedis	-0.00574227	0.010194	-0.5633	0.927501
metab_100000269	glycerophosphorylcholine (GPC)	genus.Lachnospira	-0.00242928	0.00630412	-0.385349	0.956471
metab_100000269	glycerophosphorylcholine (GPC)	genus.Prevotella_9	0.0042327	0.00435568	0.971765	0.838163
metab_100000269	glycerophosphorylcholine (GPC)	genus.Butyricicoccus	-0.0117761	0.00753638	-1.56257	0.646929
metab_100000269	glycerophosphorylcholine (GPC)	genus.CAG.56	-0.00300436	0.00542626	-0.55367	0.929377
metab_100000269	glycerophosphorylcholine (GPC)	genus.Lachnoclostridium	-0.0104614	0.00797212	-1.31225	0.737152
metab_100000269	glycerophosphorylcholine (GPC)	genus..Eubacterium..ventriosum.group	-0.00429332	0.00706734	-0.607488	0.9191
metab_100000269	glycerophosphorylcholine (GPC)	genus.Terrisporobacter	0.00354883	0.0060051	0.590968	0.92258
metab_100000269	glycerophosphorylcholine (GPC)	genus.NK4A214.group	0.0143209	0.0065493	2.18663	0.394342
metab_100000269	glycerophosphorylcholine (GPC)	genus..Ruminococcus..gnavus.group	-0.000385423	0.00600701	-0.0641622	0.994127
metab_100000269	glycerophosphorylcholine (GPC)	genus.Phascolarctobacterium	-0.00559912	0.00503036	-1.11306	0.798724
metab_100000269	glycerophosphorylcholine (GPC)	genus.Holdemanella	0.00392858	0.00515993	0.761362	0.888633
metab_100000269	glycerophosphorylcholine (GPC)	genus..Eubacterium..xylanophilum.group	0.00355828	0.00601854	0.591219	0.922542
metab_100000269	glycerophosphorylcholine (GPC)	genus.UCG.005	0.0122868	0.00706698	1.73862	0.579548
metab_100000269	glycerophosphorylcholine (GPC)	genus.Lachnospiraceae.FCS020.group	0.000405906	0.00673032	0.0603102	0.994435
metab_100000269	glycerophosphorylcholine (GPC)	genus.Turicibacter	0.00975923	0.00592468	1.64722	0.614476
metab_100000269	glycerophosphorylcholine (GPC)	genus.UBA1819	-0.00600702	0.00658091	-0.912794	0.852926
metab_100000269	glycerophosphorylcholine (GPC)	genus.Collinsella	0.00916242	0.0064898	1.41182	0.701809
metab_100000269	glycerophosphorylcholine (GPC)	genus.CAG.873	0.014766	0.0100475	1.46963	0.681474
metab_100000269	glycerophosphorylcholine (GPC)	genus.Catenibacterium	0.00528639	0.00675913	0.78211	0.884015
metab_100000269	glycerophosphorylcholine (GPC)	genus.Paraprevotella	-0.00713888	0.00540358	-1.32114	0.733717
metab_100000269	glycerophosphorylcholine (GPC)	genus.Succiniclasticum	-0.0167556	0.011467	-1.4612	0.684325
metab_100000269	glycerophosphorylcholine (GPC)	genus.Marvinbryantia	-0.00112125	0.00601113	-0.186528	0.981511
metab_100000269	glycerophosphorylcholine (GPC)	genus.Intestinimonas	0.00597871	0.00639744	0.934548	0.847807
metab_100000269	glycerophosphorylcholine (GPC)	genus.UCG.003	0.00071574	0.00625913	0.114351	0.989136
metab_100000269	glycerophosphorylcholine (GPC)	genus.Ligilactobacillus	0.00247124	0.00892537	0.276879	0.970489
metab_100000269	glycerophosphorylcholine (GPC)	genus.Tyzzerella	-0.00401759	0.00655514	-0.612892	0.918111
metab_100000269	glycerophosphorylcholine (GPC)	genus.Family.XIII.AD3011.group	0.00844904	0.00897987	0.940886	0.846438
metab_100000269	glycerophosphorylcholine (GPC)	genus.Lachnospiraceae.UCG.001	0.00164496	0.00627927	0.261967	0.972385
metab_100000269	glycerophosphorylcholine (GPC)	genus.Colidextribacter	0.0066892	0.00707802	0.945066	0.84546
metab_100000269	glycerophosphorylcholine (GPC)	genus.Oscillibacter	-0.000343108	0.00669313	-0.0512627	0.995425
metab_100000269	glycerophosphorylcholine (GPC)	genus.Lactobacillus	0.00395685	0.00710285	0.557078	0.928682
metab_100000269	glycerophosphorylcholine (GPC)	genus.Enterococcus	-0.000520077	0.00985216	-0.0527881	0.995259
metab_100000269	glycerophosphorylcholine (GPC)	genus.Lachnospiraceae.UCG.004	-0.00757621	0.00609699	-1.24261	0.759344
metab_100000269	glycerophosphorylcholine (GPC)	genus.Lachnospiraceae.UCG.010	-0.00645515	0.00626686	-1.03004	0.82175
metab_100000269	glycerophosphorylcholine (GPC)	genus.Lachnospiraceae.AC2044.group	0.0101149	0.00738242	1.37013	0.717164
metab_100000269	glycerophosphorylcholine (GPC)	genus.Odoribacter	-0.00570881	0.00678089	-0.841897	0.870307
metab_100000269	glycerophosphorylcholine (GPC)	genus.Anaeroplasma	-0.00667228	0.0110573	-0.603426	0.920033
metab_100000269	glycerophosphorylcholine (GPC)	genus.Prevotellaceae.NK3B31.group	-0.00907335	0.00996255	-0.910746	0.853452
metab_100000269	glycerophosphorylcholine (GPC)	genus.Family.XIII.UCG.001	-0.00302517	0.00686239	-0.440834	0.948187
metab_100000269	glycerophosphorylcholine (GPC)	genus.Senegalimassilia	-0.00294097	0.00692253	-0.424841	0.950743
metab_100000269	glycerophosphorylcholine (GPC)	genus.Megamonas	0.00127825	0.0148504	0.0860749	0.992044
metab_100000269	glycerophosphorylcholine (GPC)	genus.Howardella	0.00762497	0.00694983	1.09714	0.803363
metab_100000269	glycerophosphorylcholine (GPC)	genus.Alloprevotella	0.00885763	0.00765582	1.15698	0.785265
metab_100000269	glycerophosphorylcholine (GPC)	genus.Desulfovibrio	-0.0100937	0.0064878	-1.55579	0.649408
metab_100000269	glycerophosphorylcholine (GPC)	genus.Prevotella_7	-0.00148651	0.00835134	-0.177997	0.982361
metab_100000269	glycerophosphorylcholine (GPC)	genus.Rikenellaceae.RC9.gut.group	-0.0264483	0.0215109	-1.22953	0.763363
metab_100000269	glycerophosphorylcholine (GPC)	genus.Sutterella	-0.0139852	0.00635862	-2.19941	0.388974
metab_100000269	glycerophosphorylcholine (GPC)	genus.Pseudomonas	-0.024442	0.0181182	-1.34903	0.724291
metab_100000269	glycerophosphorylcholine (GPC)	genus.Negativibacillus	0.00118875	0.00652257	0.182251	0.981904
metab_100000269	glycerophosphorylcholine (GPC)	genus.DTU089	-0.00357847	0.0072772	-0.491737	0.939819
metab_100000269	glycerophosphorylcholine (GPC)	genus.Hungatella	-0.019085	0.0097612	-1.9552	0.489881
metab_100000269	glycerophosphorylcholine (GPC)	genus.Parasutterella	0.007977	0.00697266	1.14404	0.78921
metab_100000269	glycerophosphorylcholine (GPC)	genus.Limosilactobacillus	0.0165249	0.0123258	1.34067	0.726991
metab_100000269	glycerophosphorylcholine (GPC)	genus.Latilactobacillus	-0.00553992	0.0112857	-0.490878	0.939929
metab_100000269	glycerophosphorylcholine (GPC)	genus.Slackia	-0.00323086	0.00986648	-0.327459	0.964014
metab_100000269	glycerophosphorylcholine (GPC)	genus.Acidaminococcus	-0.001665	0.00946947	-0.175828	0.982572
metab_100000269	glycerophosphorylcholine (GPC)	genus.Haemophilus	0.0202108	0.0090786	2.2262	0.377418
metab_100000269	glycerophosphorylcholine (GPC)	genus.GCA.900066575	-0.00247033	0.0076787	-0.321711	0.964849
metab_100000269	glycerophosphorylcholine (GPC)	genus.Flavonifractor	-0.0126086	0.00751468	-1.67787	0.60333
metab_100000269	glycerophosphorylcholine (GPC)	genus.Enterorhabdus	-0.0111066	0.00831764	-1.3353	0.728766
metab_100000269	glycerophosphorylcholine (GPC)	genus.Enterobacter	-0.074473	0.0215649	-3.45343	0.0426725
metab_100000269	glycerophosphorylcholine (GPC)	genus.Lactococcus	-0.000820512	0.00944133	-0.0869064	0.991895
metab_100000269	glycerophosphorylcholine (GPC)	genus.Klebsiella	-0.00202544	0.0106609	-0.189989	0.981064
metab_100000269	glycerophosphorylcholine (GPC)	genus.Solobacterium	0.00774365	0.0119894	0.645873	0.91203
metab_100000269	glycerophosphorylcholine (GPC)	genus.UC5.1.2E3	-0.0102299	0.00992476	-1.03074	0.821591
metab_100000269	glycerophosphorylcholine (GPC)	genus.Tuzzerella	0.00479459	0.00947982	0.505768	0.93746
metab_100000269	glycerophosphorylcholine (GPC)	genus.Erysipelatoclostridium	-0.013786	0.00706494	-1.95133	0.491301
metab_100000269	glycerophosphorylcholine (GPC)	genus.Peptococcus	-0.00278093	0.00726268	-0.382907	0.956721
metab_100000269	glycerophosphorylcholine (GPC)	genus.Veillonella	-0.0128675	0.00898578	-1.43199	0.695185
metab_100000269	glycerophosphorylcholine (GPC)	genus.Bilophila	-0.00630719	0.00856516	-0.736377	0.894396
metab_100000269	glycerophosphorylcholine (GPC)	genus.Barnesiella	3.72865e-05	0.00592396	0.00629418	0.999431
metab_100000269	glycerophosphorylcholine (GPC)	genus.Sellimonas	-0.0140294	0.00777269	-1.80496	0.551949
metab_100000269	glycerophosphorylcholine (GPC)	genus..Bacteroides..pectinophilus.group	0.00128625	0.0129268	0.0995022	0.990704
metab_100000269	glycerophosphorylcholine (GPC)	genus.Shuttleworthia	-0.00964494	0.00745165	-1.29434	0.742879
metab_100000269	glycerophosphorylcholine (GPC)	genus.Eggerthella	-0.0047536	0.0103019	-0.461431	0.945053
metab_100000269	glycerophosphorylcholine (GPC)	genus.Megasphaera	0.0039727	0.0119554	0.332295	0.963544
metab_100000269	glycerophosphorylcholine (GPC)	genus.Lachnospiraceae.UCG.003	-0.00416649	0.0122418	-0.34035	0.962532
metab_100000269	glycerophosphorylcholine (GPC)	genus.Eisenbergiella	-0.0100974	0.0093108	-1.08448	0.806875
metab_100000269	glycerophosphorylcholine (GPC)	genus.Lachnospiraceae.UCG.007	0.0114321	0.0180005	0.635101	0.914035
metab_100000269	glycerophosphorylcholine (GPC)	genus.Adlercreutzia	0.00210148	0.00785248	0.26762	0.971616
metab_100000269	glycerophosphorylcholine (GPC)	genus.Frisingicoccus	0.00816012	0.0106897	0.763365	0.888298
metab_100000269	glycerophosphorylcholine (GPC)	genus.Oscillospira	-0.0108145	0.00744278	-1.45302	0.68718
metab_100000269	glycerophosphorylcholine (GPC)	genus..Eubacterium..brachy.group	-0.00275202	0.00967596	-0.284418	0.969395
metab_100000269	glycerophosphorylcholine (GPC)	genus.Hafnia.Obesumbacterium	-0.0110412	0.0204466	-0.540005	0.931977
metab_100000269	glycerophosphorylcholine (GPC)	genus.Coprobacter	-0.0144808	0.00946569	-1.52982	0.659464
metab_100000269	glycerophosphorylcholine (GPC)	genus.Citrobacter	-0.00696625	0.0208647	-0.333877	0.963313
metab_100000269	glycerophosphorylcholine (GPC)	genus.Butyricimonas	0.00836128	0.00840021	0.995366	0.83138
metab_100000269	glycerophosphorylcholine (GPC)	genus.Coprobacillus	-0.00973441	0.0125322	-0.776751	0.885167
metab_100000269	glycerophosphorylcholine (GPC)	genus.Fournierella	0.00130907	0.00896484	0.146023	0.985381
metab_100000269	glycerophosphorylcholine (GPC)	genus.Mitsuokella	0.00563982	0.0114318	0.493346	0.939538
metab_100000269	glycerophosphorylcholine (GPC)	genus.Catenisphaera	0.0107535	0.0125053	0.859912	0.865986
metab_100000269	glycerophosphorylcholine (GPC)	genus.Lacticaseibacillus	0.00707696	0.0141548	0.49997	0.938456
metab_100000269	glycerophosphorylcholine (GPC)	genus.Oribacterium	0.00340207	0.0141103	0.241105	0.974866
metab_100000269	glycerophosphorylcholine (GPC)	genus..Eubacterium..fissicatena.group	0.0106545	0.0120771	0.882203	0.860211
metab_100000269	glycerophosphorylcholine (GPC)	genus.Mogibacterium	0.00187735	0.0123128	0.152471	0.9847
metab_100000269	glycerophosphorylcholine (GPC)	genus.HT002	-0.0694235	0.028469	-2.43857	0.290843
metab_100000269	glycerophosphorylcholine (GPC)	genus.TM7x	-0.0128544	0.0111326	-1.15466	0.785884
metab_100000269	glycerophosphorylcholine (GPC)	genus.Paludicola	0.00694689	0.00735085	0.945046	0.84546
metab_100000269	glycerophosphorylcholine (GPC)	genus..Clostridium..innocuum.group	-0.0232894	0.0132043	-1.76378	0.568785
metab_100000269	glycerophosphorylcholine (GPC)	genus.Anaerosporobacter	-0.0086581	0.0190061	-0.455544	0.945824
metab_100000269	glycerophosphorylcholine (GPC)	genus.Defluviitaleaceae.UCG.011	0.0102613	0.00861625	1.19092	0.775292
metab_100000269	glycerophosphorylcholine (GPC)	genus.Epulopiscium	-0.0111441	0.0160271	-0.695325	0.902287
metab_100000269	glycerophosphorylcholine (GPC)	genus.Prevotella	-0.00367569	0.0155112	-0.23697	0.97539
metab_100000269	glycerophosphorylcholine (GPC)	genus.Lachnospiraceae.UCG.009	-0.0277915	0.0161424	-1.72165	0.585844
metab_100000269	glycerophosphorylcholine (GPC)	genus..Eubacterium..nodatum.group	0.000526113	0.015625	0.0336713	0.996977
metab_100000269	glycerophosphorylcholine (GPC)	genus.UCG.007	-0.00234437	0.0119499	-0.196183	0.980255
metab_100000269	glycerophosphorylcholine (GPC)	genus.FD2005	-0.00484882	0.0131186	-0.369614	0.958331
metab_100000269	glycerophosphorylcholine (GPC)	genus.Cloacibacillus	-0.0145444	0.0165686	-0.877827	0.861571
metab_100000269	glycerophosphorylcholine (GPC)	genus.Pediococcus	-0.0141721	0.0237748	-0.596097	0.921658
metab_100000269	glycerophosphorylcholine (GPC)	genus.Candidatus.Soleaferrea	0.0101904	0.0113962	0.894188	0.857265
metab_100000269	glycerophosphorylcholine (GPC)	genus.Holdemania	-0.00151117	0.0105092	-0.143795	0.985672
metab_100000269	glycerophosphorylcholine (GPC)	genus.Lactiplantibacillus	-0.0287534	0.0195888	-1.46784	0.682252
metab_100000269	glycerophosphorylcholine (GPC)	genus.Merdibacter	-0.0250015	0.0120339	-2.0776	0.439778
metab_100000269	glycerophosphorylcholine (GPC)	genus.UCG.009	0.0093929	0.0111412	0.84308	0.870021
metab_100000269	glycerophosphorylcholine (GPC)	genus.Methanobrevibacter	-0.00853174	0.0145474	-0.586477	0.923397
metab_100000269	glycerophosphorylcholine (GPC)	genus.Faecalitalea	-0.0132131	0.015232	-0.867456	0.863869
metab_100000269	glycerophosphorylcholine (GPC)	genus.Olsenella	0.0119714	0.0120998	0.989392	0.83313
metab_100000269	glycerophosphorylcholine (GPC)	genus.Gordonibacter	-0.00646434	0.0155452	-0.415841	0.952283
metab_100000269	glycerophosphorylcholine (GPC)	genus.Anaerotruncus	-0.0202335	0.0107472	-1.88267	0.519883
metab_100000269	glycerophosphorylcholine (GPC)	genus.Rikenella	-0.0201592	0.0237108	-0.850211	0.868331
metab_100000269	glycerophosphorylcholine (GPC)	genus.Coriobacteriaceae.UCG.002	-0.0385051	0.0198243	-1.94232	0.494444
metab_100000269	glycerophosphorylcholine (GPC)	genus.Oxalobacter	-0.0146344	0.0112102	-1.30546	0.739185
metab_100000269	glycerophosphorylcholine (GPC)	genus.Eubacterium	-0.00947744	0.017611	-0.538154	0.932223
metab_100000269	glycerophosphorylcholine (GPC)	genus.Weissella	-0.014785	0.0222287	-0.665133	0.908255
metab_100000269	glycerophosphorylcholine (GPC)	genus.Lachnospiraceae.NK4B4.group	0.0106226	0.015871	0.669309	0.907423
metab_100000269	glycerophosphorylcholine (GPC)	genus.Anaerofilum	0.000593949	0.0155989	0.0380763	0.996449
metab_100000269	glycerophosphorylcholine (GPC)	genus.Succinivibrio	-0.00920627	0.0210346	-0.437673	0.948685
metab_100000269	glycerophosphorylcholine (GPC)	genus.Anaerofustis	-0.0111354	0.0169156	-0.65829	0.909513
metab_100000269	glycerophosphorylcholine (GPC)	genus.Caproiciproducens	-0.00329902	0.0149044	-0.221345	0.977414
metab_100000269	glycerophosphorylcholine (GPC)	genus.Catenibacillus	-0.0102704	0.0137921	-0.744655	0.892391
metab_100000269	glycerophosphorylcholine (GPC)	genus.Christensenella	-0.00397798	0.0147984	-0.268813	0.971426
metab_100000269	glycerophosphorylcholine (GPC)	genus.Victivallis	-0.00568611	0.018951	-0.300043	0.967337
metab_100000269	glycerophosphorylcholine (GPC)	genus.Phocea	-0.0232052	0.0174611	-1.32897	0.731078
metab_100000269	glycerophosphorylcholine (GPC)	genus.Allisonella	-0.0137729	0.0134452	-1.02437	0.823196
metab_100000269	glycerophosphorylcholine (GPC)	genus.Granulicatella	-0.00915117	0.0217631	-0.42049	0.951501
metab_100000269	glycerophosphorylcholine (GPC)	genus.Lactonifactor	-0.00337908	0.0228563	-0.14784	0.985264
metab_100000269	glycerophosphorylcholine (GPC)	genus.Ruminiclostridium	-0.00235751	0.0177766	-0.132619	0.987212
metab_100000269	glycerophosphorylcholine (GPC)	genus.Alloscardovia	0.000443252	0.0270955	0.0163589	0.998535
metab_100000269	glycerophosphorylcholine (GPC)	genus.Pygmaiobacter	-0.0062517	0.0197886	-0.315924	0.965662
metab_100000269	glycerophosphorylcholine (GPC)	genus.Papillibacter	0.00456173	0.0208966	0.2183	0.977781
metab_100000269	glycerophosphorylcholine (GPC)	genus.Actinomyces	-0.0249268	0.0197253	-1.2637	0.752651
metab_100000269	glycerophosphorylcholine (GPC)	genus.Fenollaria	-0.00289393	0.0229397	-0.126154	0.987919
metab_100000269	glycerophosphorylcholine (GPC)	genus.Leuconostoc	-0.0333156	0.0236975	-1.40587	0.704006
metab_100000269	glycerophosphorylcholine (GPC)	genus.CHKCI001	-0.0740399	0.0287222	-2.5778	0.240192
metab_100000269	glycerophosphorylcholine (GPC)	genus.Dielma	-0.012453	0.0303684	-0.410063	0.953002
metab_100000269	glycerophosphorylcholine (GPC)	genus.Acetanaerobacterium	-0.0270179	0.0241556	-1.11849	0.796946
metab_100000269	glycerophosphorylcholine (GPC)	genus.Faecalicoccus	-0.0191024	0.0252275	-0.757208	0.889446
metab_100000269	glycerophosphorylcholine (GPC)	genus.GCA.900066755	0.0163357	0.02346	0.696321	0.902131
metab_100000269	glycerophosphorylcholine (GPC)	genus.Sanguibacteroides	-0.0318756	0.0265688	-1.19974	0.772529
metab_100000269	glycerophosphorylcholine (GPC)	genus.Rothia	-0.0711761	0.0270046	-2.63571	0.220135
metab_100000269	glycerophosphorylcholine (GPC)	genus.Atopobium	-0.0389643	0.0249432	-1.56212	0.647069
metab_100000269	glycerophosphorylcholine (GPC)	genus.Finegoldia	-0.0324246	0.0262767	-1.23397	0.76211
metab_100000437	theophylline	genus.Blautia	-0.0269533	0.0377799	-0.71343	0.899019
metab_100000437	theophylline	genus.Agathobacter	-0.0180783	0.0198345	-0.911455	0.853284
metab_100000437	theophylline	genus.Escherichia.Shigella	-0.0231306	0.0105069	-2.20148	0.388205
metab_100000437	theophylline	genus.Faecalibacterium	0.0597853	0.0236897	2.52369	0.258989
metab_100000437	theophylline	genus..Eubacterium..hallii.group	0.0411698	0.0219987	1.87147	0.524409
metab_100000437	theophylline	genus.Fusicatenibacter	-0.0100186	0.0193937	-0.51659	0.935717
metab_100000437	theophylline	genus.Subdoligranulum	0.0560909	0.02268	2.47314	0.276876
metab_100000437	theophylline	genus.Dorea	0.0388599	0.0231688	1.67725	0.603703
metab_100000437	theophylline	genus.Anaerostipes	-0.0474775	0.0243357	-1.95094	0.491477
metab_100000437	theophylline	genus.Romboutsia	-0.0190741	0.0132377	-1.44089	0.69186
metab_100000437	theophylline	genus.Coprococcus	0.0179274	0.0222886	0.80433	0.878985
metab_100000437	theophylline	genus.Bifidobacterium	0.010806	0.0122756	0.880279	0.86072
metab_100000437	theophylline	genus.Bacteroides	-0.0273639	0.0247329	-1.10638	0.800521
metab_100000437	theophylline	genus.Ruminococcus	0.0358376	0.0180343	1.98719	0.476582
metab_100000437	theophylline	genus.UCG.002	0.0496893	0.0169999	2.92292	0.135264
metab_100000437	theophylline	genus..Ruminococcus..torques.group	-0.0496894	0.0249605	-1.99072	0.475198
metab_100000437	theophylline	genus.CAG.352	0.0129036	0.0111551	1.15674	0.78536
metab_100000437	theophylline	genus.Streptococcus	-0.0146559	0.0135037	-1.08533	0.806675
metab_100000437	theophylline	genus.Intestinibacter	-0.0154189	0.0118909	-1.2967	0.742214
metab_100000437	theophylline	genus.Christensenellaceae.R.7.group	0.0559391	0.0166724	3.3552	0.0545599
metab_100000437	theophylline	genus.Lachnospiraceae.ND3007.group	0.0390517	0.0165951	2.3532	0.324962
metab_100000437	theophylline	genus.Roseburia	0.0031077	0.0251343	0.123644	0.988169
metab_100000437	theophylline	genus..Ruminococcus..gauvreauii.group	0.0236978	0.012905	1.83633	0.539117
metab_100000437	theophylline	genus.Clostridium.sensu.stricto.1	-0.00197532	0.012797	-0.154358	0.984599
metab_100000437	theophylline	genus.Dialister	-0.0144405	0.011627	-1.24198	0.75959
metab_100000437	theophylline	genus..Eubacterium..siraeum.group	0.0343267	0.0136326	2.51799	0.261052
metab_100000437	theophylline	genus.Butyrivibrio	0.0181893	0.0151895	1.19749	0.773219
metab_100000437	theophylline	genus.Lachnospiraceae.NK4A136.group	0.0305367	0.0171735	1.77813	0.563388
metab_100000437	theophylline	genus..Eubacterium..ruminantium.group	0.00105088	0.0123933	0.0847942	0.992235
metab_100000437	theophylline	genus.Alistipes	0.0493971	0.0186088	2.65451	0.213852
metab_100000437	theophylline	genus.Erysipelotrichaceae.UCG.003	0.0196835	0.0134213	1.46658	0.682605
metab_100000437	theophylline	genus..Eubacterium..eligens.group	0.018662	0.0137911	1.35319	0.72273
metab_100000437	theophylline	genus.Monoglobus	0.0109436	0.0207965	0.526225	0.93423
metab_100000437	theophylline	genus.Parabacteroides	0.0383987	0.0156449	2.45438	0.28425
metab_100000437	theophylline	genus.Akkermansia	0.0178002	0.0134847	1.32003	0.734146
metab_100000437	theophylline	genus.Incertae.Sedis	0.0678264	0.0243801	2.78204	0.174077
metab_100000437	theophylline	genus.Lachnospira	-0.0291592	0.0151095	-1.92986	0.499539
metab_100000437	theophylline	genus.Prevotella_9	0.0133013	0.0104566	1.27206	0.749841
metab_100000437	theophylline	genus.Butyricicoccus	0.0296783	0.0180967	1.63998	0.617657
metab_100000437	theophylline	genus.CAG.56	0.00132139	0.0130337	0.101382	0.990478
metab_100000437	theophylline	genus.Lachnoclostridium	-0.0111869	0.0191605	-0.583849	0.923833
metab_100000437	theophylline	genus..Eubacterium..ventriosum.group	0.012275	0.0169713	0.72328	0.897122
metab_100000437	theophylline	genus.Terrisporobacter	-0.0164591	0.014414	-1.14188	0.789828
metab_100000437	theophylline	genus.NK4A214.group	0.0429034	0.0157051	2.73181	0.189151
metab_100000437	theophylline	genus..Ruminococcus..gnavus.group	-0.0519058	0.0143209	-3.62448	0.0274537
metab_100000437	theophylline	genus.Phascolarctobacterium	-0.0116161	0.0120829	-0.961367	0.840721
metab_100000437	theophylline	genus.Holdemanella	0.00139936	0.0123959	0.112889	0.989249
metab_100000437	theophylline	genus..Eubacterium..xylanophilum.group	0.0328254	0.0144148	2.2772	0.356396
metab_100000437	theophylline	genus.UCG.005	0.0776944	0.0167998	4.62471	0.00103699
metab_100000437	theophylline	genus.Lachnospiraceae.FCS020.group	0.0195634	0.0161501	1.21135	0.768894
metab_100000437	theophylline	genus.Turicibacter	-0.00805429	0.0142477	-0.565304	0.927164
metab_100000437	theophylline	genus.UBA1819	0.0151948	0.0158038	0.961469	0.840714
metab_100000437	theophylline	genus.Collinsella	-0.0104383	0.0155993	-0.669151	0.907467
metab_100000437	theophylline	genus.CAG.873	0.0111075	0.0241562	0.459818	0.945302
metab_100000437	theophylline	genus.Catenibacterium	0.00809835	0.0162359	0.498793	0.938674
metab_100000437	theophylline	genus.Paraprevotella	-0.0261221	0.0129603	-2.01555	0.464739
metab_100000437	theophylline	genus.Succiniclasticum	-0.0188866	0.0275647	-0.685174	0.904301
metab_100000437	theophylline	genus.Marvinbryantia	0.0409561	0.014371	2.84992	0.154486
metab_100000437	theophylline	genus.Intestinimonas	0.0420331	0.0153067	2.74606	0.184573
metab_100000437	theophylline	genus.UCG.003	0.0198487	0.0150172	1.32174	0.733425
metab_100000437	theophylline	genus.Ligilactobacillus	-0.0169487	0.0214284	-0.790949	0.882059
metab_100000437	theophylline	genus.Tyzzerella	0.0175049	0.0157351	1.11248	0.79885
metab_100000437	theophylline	genus.Family.XIII.AD3011.group	0.00287973	0.0215764	0.133467	0.98708
metab_100000437	theophylline	genus.Lachnospiraceae.UCG.001	0.0213506	0.0150637	1.41735	0.700341
metab_100000437	theophylline	genus.Colidextribacter	0.0298017	0.0169776	1.75536	0.572543
metab_100000437	theophylline	genus.Oscillibacter	0.0150207	0.0160662	0.934926	0.847723
metab_100000437	theophylline	genus.Lactobacillus	0.00307496	0.0170607	0.180236	0.982143
metab_100000437	theophylline	genus.Enterococcus	-0.0351968	0.0236313	-1.48942	0.674363
metab_100000437	theophylline	genus.Lachnospiraceae.UCG.004	-0.00711373	0.0146532	-0.485473	0.94089
metab_100000437	theophylline	genus.Lachnospiraceae.UCG.010	-0.0137048	0.0150523	-0.91048	0.853512
metab_100000437	theophylline	genus.Lachnospiraceae.AC2044.group	0.0440811	0.0176865	2.49236	0.269706
metab_100000437	theophylline	genus.Odoribacter	0.0170273	0.0162813	1.04582	0.817557
metab_100000437	theophylline	genus.Anaeroplasma	-0.056235	0.0264934	-2.1226	0.421016
metab_100000437	theophylline	genus.Prevotellaceae.NK3B31.group	-0.0287124	0.0239176	-1.20047	0.772297
metab_100000437	theophylline	genus.Family.XIII.UCG.001	0.0200816	0.0164686	1.21939	0.766549
metab_100000437	theophylline	genus.Senegalimassilia	0.0177294	0.0166161	1.067	0.812015
metab_100000437	theophylline	genus.Megamonas	-0.0914942	0.0355322	-2.57496	0.241234
metab_100000437	theophylline	genus.Howardella	0.0150525	0.0166942	0.901659	0.855721
metab_100000437	theophylline	genus.Alloprevotella	-0.00856644	0.0183977	-0.465627	0.944247
metab_100000437	theophylline	genus.Desulfovibrio	0.0180459	0.0155904	1.1575	0.78507
metab_100000437	theophylline	genus.Prevotella_7	-0.000435932	0.0200567	-0.0217349	0.998163
metab_100000437	theophylline	genus.Rikenellaceae.RC9.gut.group	-0.09868	0.0515981	-1.91247	0.507189
metab_100000437	theophylline	genus.Sutterella	0.0160895	0.0153027	1.05141	0.816246
metab_100000437	theophylline	genus.Pseudomonas	-0.0308706	0.0435445	-0.708945	0.899756
metab_100000437	theophylline	genus.Negativibacillus	-0.00588701	0.0156635	-0.375842	0.957517
metab_100000437	theophylline	genus.DTU089	0.0421406	0.0174219	2.41883	0.298583
metab_100000437	theophylline	genus.Hungatella	-0.0520519	0.0234277	-2.22181	0.379433
metab_100000437	theophylline	genus.Parasutterella	0.00368909	0.0167573	0.220149	0.977562
metab_100000437	theophylline	genus.Limosilactobacillus	-0.00242333	0.0296312	-0.081783	0.992565
metab_100000437	theophylline	genus.Latilactobacillus	-0.0834394	0.0269624	-3.09466	0.0963291
metab_100000437	theophylline	genus.Slackia	-0.0059295	0.0236957	-0.250235	0.973891
metab_100000437	theophylline	genus.Acidaminococcus	-0.0133532	0.0227377	-0.587273	0.923251
metab_100000437	theophylline	genus.Haemophilus	-0.0305799	0.0218396	-1.4002	0.70624
metab_100000437	theophylline	genus.GCA.900066575	0.0386899	0.0183964	2.10312	0.428656
metab_100000437	theophylline	genus.Flavonifractor	-0.0257605	0.018055	-1.42678	0.697153
metab_100000437	theophylline	genus.Enterorhabdus	0.0486779	0.0199287	2.4426	0.289242
metab_100000437	theophylline	genus.Enterobacter	-0.195248	0.0517233	-3.77487	0.0178168
metab_100000437	theophylline	genus.Lactococcus	0.012621	0.0226702	0.556719	0.928719
metab_100000437	theophylline	genus.Klebsiella	-0.0617768	0.0255195	-2.42077	0.29779
metab_100000437	theophylline	genus.Solobacterium	-0.0190748	0.0287932	-0.662477	0.908719
metab_100000437	theophylline	genus.UC5.1.2E3	-0.0408404	0.02381	-1.71526	0.588248
metab_100000437	theophylline	genus.Tuzzerella	-0.0307342	0.0227465	-1.35116	0.723401
metab_100000437	theophylline	genus.Erysipelatoclostridium	-0.0187637	0.0169916	-1.10429	0.80124
metab_100000437	theophylline	genus.Peptococcus	0.0385803	0.0173953	2.21786	0.381117
metab_100000437	theophylline	genus.Veillonella	-0.0632589	0.0215005	-2.94221	0.130012
metab_100000437	theophylline	genus.Bilophila	0.00965731	0.0205736	0.469403	0.943416
metab_100000437	theophylline	genus.Barnesiella	0.0314561	0.0141877	2.21714	0.381476
metab_100000437	theophylline	genus.Sellimonas	-0.0373488	0.0186589	-2.00166	0.470302
metab_100000437	theophylline	genus..Bacteroides..pectinophilus.group	-0.00678644	0.0310441	-0.218606	0.977715
metab_100000437	theophylline	genus.Shuttleworthia	0.0130458	0.0179072	0.728523	0.896028
metab_100000437	theophylline	genus.Eggerthella	-0.0518685	0.0246825	-2.10143	0.429388
metab_100000437	theophylline	genus.Megasphaera	-0.0214778	0.0287045	-0.748241	0.891502
metab_100000437	theophylline	genus.Lachnospiraceae.UCG.003	-0.0525808	0.0293485	-1.7916	0.557874
metab_100000437	theophylline	genus.Eisenbergiella	-0.00586846	0.0223745	-0.262283	0.972331
metab_100000437	theophylline	genus.Lachnospiraceae.UCG.007	-0.0113257	0.0432377	-0.261941	0.972385
metab_100000437	theophylline	genus.Adlercreutzia	-0.0191539	0.0188482	-1.01622	0.825814
metab_100000437	theophylline	genus.Frisingicoccus	-0.0232151	0.0256687	-0.904414	0.854778
metab_100000437	theophylline	genus.Oscillospira	0.0284723	0.0178701	1.59329	0.63549
metab_100000437	theophylline	genus..Eubacterium..brachy.group	-0.00909704	0.0232366	-0.391496	0.955593
metab_100000437	theophylline	genus.Hafnia.Obesumbacterium	-0.0810169	0.0490368	-1.65216	0.612488
metab_100000437	theophylline	genus.Coprobacter	-0.00828269	0.0227608	-0.363901	0.959149
metab_100000437	theophylline	genus.Citrobacter	-0.0793027	0.0500408	-1.58476	0.638698
metab_100000437	theophylline	genus.Butyricimonas	0.0100349	0.0201822	0.497217	0.938958
metab_100000437	theophylline	genus.Coprobacillus	-0.00454019	0.0301069	-0.150802	0.984876
metab_100000437	theophylline	genus.Fournierella	-0.0121339	0.0215262	-0.563681	0.927407
metab_100000437	theophylline	genus.Mitsuokella	-0.0240633	0.0274462	-0.876746	0.861803
metab_100000437	theophylline	genus.Catenisphaera	-0.0715637	0.029949	-2.38952	0.31035
metab_100000437	theophylline	genus.Lacticaseibacillus	-0.0964659	0.0338443	-2.85029	0.154379
metab_100000437	theophylline	genus.Oribacterium	-0.0358682	0.0338668	-1.05909	0.814047
metab_100000437	theophylline	genus..Eubacterium..fissicatena.group	-0.0470996	0.0289738	-1.6256	0.623139
metab_100000437	theophylline	genus.Mogibacterium	-0.0453757	0.0295313	-1.53653	0.656866
metab_100000437	theophylline	genus.HT002	-0.213292	0.0682247	-3.12632	0.0901246
metab_100000437	theophylline	genus.TM7x	-0.0338345	0.0267318	-1.26571	0.751837
metab_100000437	theophylline	genus.Paludicola	0.0336998	0.0176263	1.91191	0.507448
metab_100000437	theophylline	genus..Clostridium..innocuum.group	-0.119741	0.0315116	-3.79989	0.0166368
metab_100000437	theophylline	genus.Anaerosporobacter	-0.0310435	0.045638	-0.680211	0.90512
metab_100000437	theophylline	genus.Defluviitaleaceae.UCG.011	0.0480392	0.0206463	2.32677	0.335184
metab_100000437	theophylline	genus.Epulopiscium	-0.0981634	0.0383598	-2.55901	0.246671
metab_100000437	theophylline	genus.Prevotella	-0.0653878	0.0371879	-1.75831	0.571155
metab_100000437	theophylline	genus.Lachnospiraceae.UCG.009	-0.0921749	0.0387086	-2.38125	0.313449
metab_100000437	theophylline	genus..Eubacterium..nodatum.group	-0.0683333	0.0374546	-1.82443	0.543736
metab_100000437	theophylline	genus.UCG.007	0.0543429	0.0286413	1.89737	0.513385
metab_100000437	theophylline	genus.FD2005	-0.0394508	0.03148	-1.2532	0.75591
metab_100000437	theophylline	genus.Cloacibacillus	-0.0525915	0.0397689	-1.32243	0.733205
metab_100000437	theophylline	genus.Pediococcus	-0.103143	0.0570036	-1.80941	0.549913
metab_100000437	theophylline	genus.Candidatus.Soleaferrea	-0.0206643	0.0273724	-0.754933	0.890016
metab_100000437	theophylline	genus.Holdemania	0.00453597	0.0252385	0.179724	0.982185
metab_100000437	theophylline	genus.Lactiplantibacillus	-0.154462	0.0468154	-3.29938	0.061702
metab_100000437	theophylline	genus.Merdibacter	-0.0150581	0.0289659	-0.519855	0.935162
metab_100000437	theophylline	genus.UCG.009	0.040592	0.0267325	1.51845	0.663975
metab_100000437	theophylline	genus.Methanobrevibacter	-0.0706868	0.034863	-2.02756	0.459629
metab_100000437	theophylline	genus.Faecalitalea	-0.0865294	0.0364811	-2.37189	0.31777
metab_100000437	theophylline	genus.Olsenella	0.0215713	0.0290656	0.74216	0.893033
metab_100000437	theophylline	genus.Gordonibacter	-0.102551	0.0371779	-2.75837	0.180826
metab_100000437	theophylline	genus.Anaerotruncus	-0.0230131	0.0258502	-0.890248	0.858101
metab_100000437	theophylline	genus.Rikenella	-0.166183	0.0566932	-2.93127	0.1329
metab_100000437	theophylline	genus.Coriobacteriaceae.UCG.002	-0.0070708	0.0477098	-0.148204	0.985196
metab_100000437	theophylline	genus.Oxalobacter	-0.0311317	0.0269277	-1.15612	0.785543
metab_100000437	theophylline	genus.Eubacterium	-0.0916279	0.0421894	-2.17182	0.400415
metab_100000437	theophylline	genus.Weissella	-0.163708	0.0531142	-3.08219	0.0987903
metab_100000437	theophylline	genus.Lachnospiraceae.NK4B4.group	-0.0265806	0.0381146	-0.697386	0.902022
metab_100000437	theophylline	genus.Anaerofilum	-0.00183525	0.037462	-0.0489896	0.995484
metab_100000437	theophylline	genus.Succinivibrio	-0.109805	0.0503872	-2.17922	0.397269
metab_100000437	theophylline	genus.Anaerofustis	-0.125543	0.0404153	-3.10634	0.0940517
metab_100000437	theophylline	genus.Caproiciproducens	0.0407494	0.0357691	1.13924	0.790664
metab_100000437	theophylline	genus.Catenibacillus	-0.0160961	0.0331288	-0.485866	0.940795
metab_100000437	theophylline	genus.Christensenella	-0.0338719	0.0355227	-0.95353	0.842829
metab_100000437	theophylline	genus.Victivallis	-0.0682307	0.045457	-1.50099	0.670141
metab_100000437	theophylline	genus.Phocea	-0.103369	0.0418324	-2.47104	0.277729
metab_100000437	theophylline	genus.Allisonella	-0.010906	0.0323066	-0.337578	0.962828
metab_100000437	theophylline	genus.Granulicatella	-0.0785733	0.0522045	-1.50511	0.668739
metab_100000437	theophylline	genus.Lactonifactor	-0.128328	0.054723	-2.34505	0.328094
metab_100000437	theophylline	genus.Ruminiclostridium	-0.0493882	0.0426601	-1.15771	0.784924
metab_100000437	theophylline	genus.Alloscardovia	-0.0886337	0.0650039	-1.36351	0.719665
metab_100000437	theophylline	genus.Pygmaiobacter	-0.072972	0.0474635	-1.53743	0.656531
metab_100000437	theophylline	genus.Papillibacter	-0.0942744	0.0500865	-1.88223	0.51998
metab_100000437	theophylline	genus.Actinomyces	-0.157518	0.047119	-3.34297	0.0561156
metab_100000437	theophylline	genus.Fenollaria	-0.106242	0.0549766	-1.9325	0.498424
metab_100000437	theophylline	genus.Leuconostoc	-0.10947	0.0568563	-1.92538	0.501691
metab_100000437	theophylline	genus.CHKCI001	-0.167803	0.0690068	-2.43169	0.293512
metab_100000437	theophylline	genus.Dielma	-0.20115	0.0726264	-2.76965	0.17781
metab_100000437	theophylline	genus.Acetanaerobacterium	-0.194128	0.0576861	-3.36526	0.0533863
metab_100000437	theophylline	genus.Faecalicoccus	-0.118462	0.0604749	-1.95886	0.488511
metab_100000437	theophylline	genus.GCA.900066755	-0.180939	0.0560288	-3.22939	0.0723493
metab_100000437	theophylline	genus.Sanguibacteroides	-0.197777	0.0635134	-3.11395	0.0925427
metab_100000437	theophylline	genus.Rothia	-0.216808	0.0646992	-3.35102	0.0551367
metab_100000437	theophylline	genus.Atopobium	-0.186822	0.059657	-3.13161	0.0890863
metab_100000437	theophylline	genus.Finegoldia	-0.153804	0.0629486	-2.44333	0.288944
metab_100000453	paraxanthine	genus.Blautia	-0.0275989	0.040195	-0.686625	0.904016
metab_100000453	paraxanthine	genus.Agathobacter	-0.014174	0.0211066	-0.671545	0.90683
metab_100000453	paraxanthine	genus.Escherichia.Shigella	-0.0206266	0.0111874	-1.84374	0.535754
metab_100000453	paraxanthine	genus.Faecalibacterium	0.0679135	0.0251909	2.69595	0.200373
metab_100000453	paraxanthine	genus..Eubacterium..hallii.group	0.0419873	0.0234082	1.7937	0.557006
metab_100000453	paraxanthine	genus.Fusicatenibacter	-0.00777171	0.0206345	-0.376636	0.957462
metab_100000453	paraxanthine	genus.Subdoligranulum	0.0713535	0.0240937	2.9615	0.125349
metab_100000453	paraxanthine	genus.Dorea	0.0385152	0.0246545	1.5622	0.647057
metab_100000453	paraxanthine	genus.Anaerostipes	-0.0410837	0.0259096	-1.58566	0.638433
metab_100000453	paraxanthine	genus.Romboutsia	-0.017585	0.0140878	-1.24825	0.757315
metab_100000453	paraxanthine	genus.Coprococcus	0.0298104	0.0237005	1.2578	0.754284
metab_100000453	paraxanthine	genus.Bifidobacterium	0.0168522	0.0130535	1.29101	0.743646
metab_100000453	paraxanthine	genus.Bacteroides	-0.031794	0.02631	-1.20844	0.769712
metab_100000453	paraxanthine	genus.Ruminococcus	0.044381	0.0191716	2.31493	0.340407
metab_100000453	paraxanthine	genus.UCG.002	0.0627811	0.0180505	3.47807	0.0400761
metab_100000453	paraxanthine	genus..Ruminococcus..torques.group	-0.0430031	0.0265756	-1.61814	0.626025
metab_100000453	paraxanthine	genus.CAG.352	0.0108833	0.0118713	0.91677	0.852021
metab_100000453	paraxanthine	genus.Streptococcus	-0.0198513	0.0143607	-1.38233	0.712453
metab_100000453	paraxanthine	genus.Intestinibacter	-0.00774329	0.0126601	-0.611628	0.91844
metab_100000453	paraxanthine	genus.Christensenellaceae.R.7.group	0.0625483	0.0177261	3.5286	0.0352345
metab_100000453	paraxanthine	genus.Lachnospiraceae.ND3007.group	0.0303268	0.0176813	1.71519	0.588296
metab_100000453	paraxanthine	genus.Roseburia	0.00649099	0.0267398	0.242746	0.974674
metab_100000453	paraxanthine	genus..Ruminococcus..gauvreauii.group	0.025646	0.0137288	1.86805	0.525932
metab_100000453	paraxanthine	genus.Clostridium.sensu.stricto.1	-0.000433405	0.0136149	-0.0318331	0.99718
metab_100000453	paraxanthine	genus.Dialister	-0.0160485	0.012369	-1.29748	0.741999
metab_100000453	paraxanthine	genus..Eubacterium..siraeum.group	0.0424163	0.0144857	2.92815	0.133782
metab_100000453	paraxanthine	genus.Butyrivibrio	0.0186071	0.0161611	1.15135	0.786693
metab_100000453	paraxanthine	genus.Lachnospiraceae.NK4A136.group	0.0339952	0.0182679	1.86093	0.528979
metab_100000453	paraxanthine	genus..Eubacterium..ruminantium.group	0.00718013	0.0131832	0.544644	0.931215
metab_100000453	paraxanthine	genus.Alistipes	0.0570904	0.0197838	2.88571	0.144862
metab_100000453	paraxanthine	genus.Erysipelotrichaceae.UCG.003	0.0189903	0.0142821	1.32966	0.730738
metab_100000453	paraxanthine	genus..Eubacterium..eligens.group	0.0198381	0.0146724	1.35206	0.723242
metab_100000453	paraxanthine	genus.Monoglobus	0.0150823	0.0221232	0.681743	0.90491
metab_100000453	paraxanthine	genus.Parabacteroides	0.0309466	0.0166687	1.85657	0.530501
metab_100000453	paraxanthine	genus.Akkermansia	0.00884586	0.0143575	0.616117	0.917393
metab_100000453	paraxanthine	genus.Incertae.Sedis	0.0724953	0.0259371	2.79504	0.1703
metab_100000453	paraxanthine	genus.Lachnospira	-0.0285012	0.0160803	-1.77243	0.565824
metab_100000453	paraxanthine	genus.Prevotella_9	0.0135832	0.0111256	1.2209	0.766022
metab_100000453	paraxanthine	genus.Butyricicoccus	0.0193895	0.0192713	1.00613	0.828764
metab_100000453	paraxanthine	genus.CAG.56	0.00779114	0.0138643	0.561957	0.927635
metab_100000453	paraxanthine	genus.Lachnoclostridium	-0.0248788	0.0203718	-1.22124	0.765939
metab_100000453	paraxanthine	genus..Eubacterium..ventriosum.group	0.0116153	0.018057	0.643257	0.912424
metab_100000453	paraxanthine	genus.Terrisporobacter	-0.0132493	0.0153399	-0.863712	0.864914
metab_100000453	paraxanthine	genus.NK4A214.group	0.049768	0.0166955	2.98092	0.120626
metab_100000453	paraxanthine	genus..Ruminococcus..gnavus.group	-0.0607879	0.0152122	-3.99599	0.00923365
metab_100000453	paraxanthine	genus.Phascolarctobacterium	-0.0081225	0.0128589	-0.631664	0.914482
metab_100000453	paraxanthine	genus.Holdemanella	-0.00167396	0.0131881	-0.12693	0.987833
metab_100000453	paraxanthine	genus..Eubacterium..xylanophilum.group	0.0342714	0.0153377	2.23446	0.373952
metab_100000453	paraxanthine	genus.UCG.005	0.0858993	0.0178562	4.81061	0.000496064
metab_100000453	paraxanthine	genus.Lachnospiraceae.FCS020.group	0.0307239	0.0171654	1.78987	0.558725
metab_100000453	paraxanthine	genus.Turicibacter	-0.00360086	0.0151605	-0.237517	0.975304
metab_100000453	paraxanthine	genus.UBA1819	0.0025725	0.0168222	0.152923	0.984699
metab_100000453	paraxanthine	genus.Collinsella	-0.0102309	0.0165968	-0.616438	0.917362
metab_100000453	paraxanthine	genus.CAG.873	0.00399103	0.0257026	0.155277	0.984533
metab_100000453	paraxanthine	genus.Catenibacterium	0.0041496	0.0172753	0.240204	0.975033
metab_100000453	paraxanthine	genus.Paraprevotella	-0.02064	0.0138026	-1.49536	0.67236
metab_100000453	paraxanthine	genus.Succiniclasticum	-0.0270585	0.0293199	-0.922872	0.850479
metab_100000453	paraxanthine	genus.Marvinbryantia	0.040297	0.0152995	2.63388	0.220752
metab_100000453	paraxanthine	genus.Intestinimonas	0.0365947	0.0163077	2.24402	0.370199
metab_100000453	paraxanthine	genus.UCG.003	0.0180557	0.015981	1.12982	0.793503
metab_100000453	paraxanthine	genus.Ligilactobacillus	-0.0152457	0.0228	-0.66867	0.907537
metab_100000453	paraxanthine	genus.Tyzzerella	0.0119723	0.0167474	0.714871	0.898804
metab_100000453	paraxanthine	genus.Family.XIII.AD3011.group	0.00432921	0.022955	0.188596	0.981228
metab_100000453	paraxanthine	genus.Lachnospiraceae.UCG.001	0.0296408	0.0160136	1.85097	0.533129
metab_100000453	paraxanthine	genus.Colidextribacter	0.0320464	0.0180618	1.77426	0.565037
metab_100000453	paraxanthine	genus.Oscillibacter	0.00217046	0.0171011	0.126919	0.987833
metab_100000453	paraxanthine	genus.Lactobacillus	-0.00402663	0.0181508	-0.221843	0.977383
metab_100000453	paraxanthine	genus.Enterococcus	-0.0276123	0.0251558	-1.09765	0.803167
metab_100000453	paraxanthine	genus.Lachnospiraceae.UCG.004	-0.0140231	0.0155846	-0.899806	0.856041
metab_100000453	paraxanthine	genus.Lachnospiraceae.UCG.010	-0.0244081	0.0160008	-1.52543	0.660928
metab_100000453	paraxanthine	genus.Lachnospiraceae.AC2044.group	0.0403675	0.0188338	2.14336	0.41294
metab_100000453	paraxanthine	genus.Odoribacter	0.0160382	0.0173241	0.925773	0.850028
metab_100000453	paraxanthine	genus.Anaeroplasma	-0.0503264	0.0282074	-1.78416	0.561152
metab_100000453	paraxanthine	genus.Prevotellaceae.NK3B31.group	-0.0248384	0.0254531	-0.975851	0.837101
metab_100000453	paraxanthine	genus.Family.XIII.UCG.001	0.0166008	0.0175268	0.947166	0.844743
metab_100000453	paraxanthine	genus.Senegalimassilia	0.0200524	0.0176764	1.13441	0.792029
metab_100000453	paraxanthine	genus.Megamonas	-0.0970604	0.0378037	-2.56748	0.243755
metab_100000453	paraxanthine	genus.Howardella	0.0169421	0.0177601	0.953942	0.84273
metab_100000453	paraxanthine	genus.Alloprevotella	-0.00200252	0.0195756	-0.102297	0.990404
metab_100000453	paraxanthine	genus.Desulfovibrio	0.012804	0.0165937	0.771619	0.88655
metab_100000453	paraxanthine	genus.Prevotella_7	-0.00635841	0.0213374	-0.297994	0.967525
metab_100000453	paraxanthine	genus.Rikenellaceae.RC9.gut.group	-0.101029	0.0549038	-1.84011	0.537457
metab_100000453	paraxanthine	genus.Sutterella	0.0205841	0.0162761	1.26468	0.752337
metab_100000453	paraxanthine	genus.Pseudomonas	-0.0243962	0.046333	-0.52654	0.93423
metab_100000453	paraxanthine	genus.Negativibacillus	-0.00637308	0.0166644	-0.382436	0.956774
metab_100000453	paraxanthine	genus.DTU089	0.0500845	0.0185201	2.70433	0.197688
metab_100000453	paraxanthine	genus.Hungatella	-0.0607798	0.0249107	-2.43991	0.290338
metab_100000453	paraxanthine	genus.Parasutterella	0.0125233	0.0178237	0.702624	0.900903
metab_100000453	paraxanthine	genus.Limosilactobacillus	0.00535345	0.0315244	0.169819	0.983137
metab_100000453	paraxanthine	genus.Latilactobacillus	-0.0717689	0.0287389	-2.49727	0.267996
metab_100000453	paraxanthine	genus.Slackia	0.00279522	0.0252107	0.110874	0.989432
metab_100000453	paraxanthine	genus.Acidaminococcus	-0.00915951	0.0241935	-0.378594	0.957246
metab_100000453	paraxanthine	genus.Haemophilus	-0.0232702	0.0232477	-1.00096	0.8301
metab_100000453	paraxanthine	genus.GCA.900066575	0.0331419	0.0195891	1.69185	0.5981
metab_100000453	paraxanthine	genus.Flavonifractor	-0.0428786	0.0191769	-2.23595	0.37339
metab_100000453	paraxanthine	genus.Enterorhabdus	0.049997	0.0212071	2.35756	0.323256
metab_100000453	paraxanthine	genus.Enterobacter	-0.183966	0.0551237	-3.33732	0.0568305
metab_100000453	paraxanthine	genus.Lactococcus	0.0197011	0.0241141	0.816996	0.876231
metab_100000453	paraxanthine	genus.Klebsiella	-0.0546205	0.0271779	-2.00974	0.46683
metab_100000453	paraxanthine	genus.Solobacterium	-0.0177548	0.030635	-0.579558	0.924572
metab_100000453	paraxanthine	genus.UC5.1.2E3	-0.0496433	0.0253187	-1.96073	0.487712
metab_100000453	paraxanthine	genus.Tuzzerella	-0.0469853	0.0241736	-1.94366	0.494191
metab_100000453	paraxanthine	genus.Erysipelatoclostridium	-0.0179263	0.0180799	-0.991503	0.832644
metab_100000453	paraxanthine	genus.Peptococcus	0.0394619	0.0185108	2.13183	0.417175
metab_100000453	paraxanthine	genus.Veillonella	-0.0724737	0.0228567	-3.17079	0.0822795
metab_100000453	paraxanthine	genus.Bilophila	0.00519073	0.0218904	0.237124	0.975349
metab_100000453	paraxanthine	genus.Barnesiella	0.03601	0.0150878	2.3867	0.311397
metab_100000453	paraxanthine	genus.Sellimonas	-0.0461734	0.0198356	-2.3278	0.334833
metab_100000453	paraxanthine	genus..Bacteroides..pectinophilus.group	-0.0196264	0.0330223	-0.594337	0.922103
metab_100000453	paraxanthine	genus.Shuttleworthia	0.00136673	0.0190572	0.0717173	0.993595
metab_100000453	paraxanthine	genus.Eggerthella	-0.0566032	0.0262564	-2.15579	0.407571
metab_100000453	paraxanthine	genus.Megasphaera	-0.0223709	0.0305392	-0.732529	0.895182
metab_100000453	paraxanthine	genus.Lachnospiraceae.UCG.003	-0.0405545	0.0312508	-1.29771	0.7419
metab_100000453	paraxanthine	genus.Eisenbergiella	0.00387536	0.0238049	0.162796	0.983771
metab_100000453	paraxanthine	genus.Lachnospiraceae.UCG.007	-0.00481333	0.0460023	-0.104632	0.990164
metab_100000453	paraxanthine	genus.Adlercreutzia	-0.0245739	0.0200473	-1.22579	0.764552
metab_100000453	paraxanthine	genus.Frisingicoccus	-0.0309714	0.0273018	-1.13441	0.792029
metab_100000453	paraxanthine	genus.Oscillospira	0.0208551	0.0190264	1.09611	0.803691
metab_100000453	paraxanthine	genus..Eubacterium..brachy.group	-0.0143365	0.024719	-0.579978	0.924467
metab_100000453	paraxanthine	genus.Hafnia.Obesumbacterium	-0.0792934	0.0521828	-1.51953	0.663634
metab_100000453	paraxanthine	genus.Coprobacter	-0.0030966	0.0242169	-0.127869	0.987709
metab_100000453	paraxanthine	genus.Citrobacter	-0.0765441	0.0532519	-1.4374	0.692969
metab_100000453	paraxanthine	genus.Butyricimonas	0.00506667	0.0214743	0.235942	0.975537
metab_100000453	paraxanthine	genus.Coprobacillus	-0.00595406	0.0320307	-0.185886	0.981557
metab_100000453	paraxanthine	genus.Fournierella	-0.0153072	0.0229001	-0.668434	0.907589
metab_100000453	paraxanthine	genus.Mitsuokella	-0.0248032	0.0292009	-0.8494	0.868598
metab_100000453	paraxanthine	genus.Catenisphaera	-0.089799	0.0318228	-2.82184	0.162466
metab_100000453	paraxanthine	genus.Lacticaseibacillus	-0.0999284	0.0360156	-2.77458	0.176441
metab_100000453	paraxanthine	genus.Oribacterium	-0.0352608	0.0360344	-0.978531	0.836252
metab_100000453	paraxanthine	genus..Eubacterium..fissicatena.group	-0.0534506	0.030819	-1.73434	0.58118
metab_100000453	paraxanthine	genus.Mogibacterium	-0.0416001	0.0314293	-1.32361	0.732894
metab_100000453	paraxanthine	genus.HT002	-0.195981	0.0726859	-2.69628	0.200283
metab_100000453	paraxanthine	genus.TM7x	-0.0272267	0.028451	-0.956968	0.841888
metab_100000453	paraxanthine	genus.Paludicola	0.0271484	0.0187691	1.44644	0.689843
metab_100000453	paraxanthine	genus..Clostridium..innocuum.group	-0.117659	0.0335654	-3.50538	0.0374159
metab_100000453	paraxanthine	genus.Anaerosporobacter	-0.0198579	0.0485626	-0.408914	0.953134
metab_100000453	paraxanthine	genus.Defluviitaleaceae.UCG.011	0.048212	0.0219731	2.19414	0.391054
metab_100000453	paraxanthine	genus.Epulopiscium	-0.0743915	0.0408852	-1.81952	0.545557
metab_100000453	paraxanthine	genus.Prevotella	-0.0640645	0.0395749	-1.61882	0.625864
metab_100000453	paraxanthine	genus.Lachnospiraceae.UCG.009	-0.114566	0.0411343	-2.78516	0.173195
metab_100000453	paraxanthine	genus..Eubacterium..nodatum.group	-0.0767389	0.0398396	-1.9262	0.501301
metab_100000453	paraxanthine	genus.UCG.007	0.0504927	0.0304862	1.65625	0.610882
metab_100000453	paraxanthine	genus.FD2005	-0.0261389	0.0335098	-0.780036	0.884423
metab_100000453	paraxanthine	genus.Cloacibacillus	-0.063322	0.0422987	-1.49702	0.671818
metab_100000453	paraxanthine	genus.Pediococcus	-0.0861396	0.0606893	-1.41936	0.699695
metab_100000453	paraxanthine	genus.Candidatus.Soleaferrea	-0.0460393	0.02909	-1.58265	0.639582
metab_100000453	paraxanthine	genus.Holdemania	-0.0119123	0.0268489	-0.443681	0.947625
metab_100000453	paraxanthine	genus.Lactiplantibacillus	-0.16504	0.0498045	-3.31375	0.0599053
metab_100000453	paraxanthine	genus.Merdibacter	-0.0200412	0.0308143	-0.650387	0.911182
metab_100000453	paraxanthine	genus.UCG.009	0.0356939	0.0284525	1.25451	0.755531
metab_100000453	paraxanthine	genus.Methanobrevibacter	-0.0758285	0.0370895	-2.04447	0.45288
metab_100000453	paraxanthine	genus.Faecalitalea	-0.0979847	0.0387961	-2.52563	0.258265
metab_100000453	paraxanthine	genus.Olsenella	0.0305165	0.0309156	0.98709	0.833838
metab_100000453	paraxanthine	genus.Gordonibacter	-0.107975	0.0395572	-2.72958	0.18988
metab_100000453	paraxanthine	genus.Anaerotruncus	-0.0402835	0.0274812	-1.46586	0.682915
metab_100000453	paraxanthine	genus.Rikenella	-0.167537	0.0603459	-2.77629	0.175871
metab_100000453	paraxanthine	genus.Coriobacteriaceae.UCG.002	0.0308597	0.0507488	0.608088	0.918983
metab_100000453	paraxanthine	genus.Oxalobacter	-0.0354437	0.0286454	-1.23733	0.761173
metab_100000453	paraxanthine	genus.Eubacterium	-0.104896	0.0448667	-2.33795	0.330925
metab_100000453	paraxanthine	genus.Weissella	-0.175548	0.0565037	-3.10684	0.0940021
metab_100000453	paraxanthine	genus.Lachnospiraceae.NK4B4.group	-0.0332301	0.0405461	-0.819564	0.87561
metab_100000453	paraxanthine	genus.Anaerofilum	-0.0190854	0.0398509	-0.478919	0.941869
metab_100000453	paraxanthine	genus.Succinivibrio	-0.108671	0.0536265	-2.02645	0.460073
metab_100000453	paraxanthine	genus.Anaerofustis	-0.123518	0.0430318	-2.8704	0.148822
metab_100000453	paraxanthine	genus.Caproiciproducens	0.0443879	0.0380535	1.16646	0.782151
metab_100000453	paraxanthine	genus.Catenibacillus	-0.0165287	0.0352462	-0.468949	0.943473
metab_100000453	paraxanthine	genus.Christensenella	-0.0360594	0.0377927	-0.954136	0.842685
metab_100000453	paraxanthine	genus.Victivallis	-0.057531	0.0483847	-1.18903	0.776006
metab_100000453	paraxanthine	genus.Phocea	-0.124	0.0444642	-2.78877	0.172164
metab_100000453	paraxanthine	genus.Allisonella	0.0116341	0.0343711	0.338485	0.962788
metab_100000453	paraxanthine	genus.Granulicatella	-0.0806497	0.0555455	-1.45196	0.687465
metab_100000453	paraxanthine	genus.Lactonifactor	-0.0951435	0.0583126	-1.63161	0.620723
metab_100000453	paraxanthine	genus.Ruminiclostridium	-0.032849	0.0454071	-0.723433	0.897122
metab_100000453	paraxanthine	genus.Alloscardovia	-0.0499186	0.06921	-0.721262	0.89758
metab_100000453	paraxanthine	genus.Pygmaiobacter	-0.0767704	0.0504981	-1.52026	0.663348
metab_100000453	paraxanthine	genus.Papillibacter	-0.0942259	0.0532997	-1.76785	0.567256
metab_100000453	paraxanthine	genus.Actinomyces	-0.164281	0.0501425	-3.27628	0.0650249
metab_100000453	paraxanthine	genus.Fenollaria	-0.124029	0.0584648	-2.12144	0.421568
metab_100000453	paraxanthine	genus.Leuconostoc	-0.117755	0.0604869	-1.94678	0.493036
metab_100000453	paraxanthine	genus.CHKCI001	-0.148448	0.0734919	-2.01992	0.46273
metab_100000453	paraxanthine	genus.Dielma	-0.202111	0.0773035	-2.61451	0.22775
metab_100000453	paraxanthine	genus.Acetanaerobacterium	-0.188787	0.0614367	-3.07287	0.100657
metab_100000453	paraxanthine	genus.Faecalicoccus	-0.093017	0.0644027	-1.4443	0.690507
metab_100000453	paraxanthine	genus.GCA.900066755	-0.212412	0.0595332	-3.56796	0.0319268
metab_100000453	paraxanthine	genus.Sanguibacteroides	-0.200663	0.0676055	-2.96814	0.123803
metab_100000453	paraxanthine	genus.Rothia	-0.181187	0.069	-2.6259	0.223729
metab_100000453	paraxanthine	genus.Atopobium	-0.148275	0.0636244	-2.33047	0.333735
metab_100000453	paraxanthine	genus.Finegoldia	-0.1559	0.066992	-2.32714	0.335055
metab_100001106	1,3-dimethylurate	genus.Blautia	-0.0590605	0.0369808	-1.59706	0.634108
metab_100001106	1,3-dimethylurate	genus.Agathobacter	-0.0101317	0.0194434	-0.52109	0.934956
metab_100001106	1,3-dimethylurate	genus.Escherichia.Shigella	-0.0174601	0.0103078	-1.69387	0.597358
metab_100001106	1,3-dimethylurate	genus.Faecalibacterium	0.0691301	0.0231825	2.98199	0.12036
metab_100001106	1,3-dimethylurate	genus..Eubacterium..hallii.group	0.0465119	0.0215441	2.15892	0.406076
metab_100001106	1,3-dimethylurate	genus.Fusicatenibacter	0.000969658	0.0190081	0.0510128	0.995433
metab_100001106	1,3-dimethylurate	genus.Subdoligranulum	0.0628489	0.0222023	2.83074	0.159941
metab_100001106	1,3-dimethylurate	genus.Dorea	0.00953238	0.0227383	0.419221	0.951788
metab_100001106	1,3-dimethylurate	genus.Anaerostipes	-0.0528015	0.0238335	-2.21543	0.381986
metab_100001106	1,3-dimethylurate	genus.Romboutsia	-0.0441461	0.012903	-3.42137	0.0463513
metab_100001106	1,3-dimethylurate	genus.Coprococcus	0.0384715	0.021812	1.76378	0.568785
metab_100001106	1,3-dimethylurate	genus.Bifidobacterium	-0.00269501	0.0120346	-0.223938	0.977102
metab_100001106	1,3-dimethylurate	genus.Bacteroides	-0.0190582	0.0242458	-0.786042	0.883018
metab_100001106	1,3-dimethylurate	genus.Ruminococcus	0.0499758	0.0176328	2.83425	0.15888
metab_100001106	1,3-dimethylurate	genus.UCG.002	0.0615113	0.0166116	3.70291	0.0220734
metab_100001106	1,3-dimethylurate	genus..Ruminococcus..torques.group	-0.0222351	0.0245037	-0.907417	0.854082
metab_100001106	1,3-dimethylurate	genus.CAG.352	0.00898848	0.0109358	0.821934	0.87512
metab_100001106	1,3-dimethylurate	genus.Streptococcus	-0.0297974	0.0132042	-2.25665	0.365252
metab_100001106	1,3-dimethylurate	genus.Intestinibacter	-0.027386	0.0116276	-2.35527	0.324103
metab_100001106	1,3-dimethylurate	genus.Christensenellaceae.R.7.group	0.05969	0.0163192	3.65765	0.0249812
metab_100001106	1,3-dimethylurate	genus.Lachnospiraceae.ND3007.group	0.0443029	0.0162455	2.72709	0.190541
metab_100001106	1,3-dimethylurate	genus.Roseburia	-0.00345019	0.0246308	-0.140076	0.986092
metab_100001106	1,3-dimethylurate	genus..Ruminococcus..gauvreauii.group	0.00576166	0.012669	0.454784	0.945971
metab_100001106	1,3-dimethylurate	genus.Clostridium.sensu.stricto.1	-0.00752347	0.0125383	-0.60004	0.920763
metab_100001106	1,3-dimethylurate	genus.Dialister	-0.0248527	0.0113735	-2.18514	0.395021
metab_100001106	1,3-dimethylurate	genus..Eubacterium..siraeum.group	0.0517156	0.0132944	3.89002	0.0127313
metab_100001106	1,3-dimethylurate	genus.Butyrivibrio	0.0195603	0.0148828	1.31429	0.736442
metab_100001106	1,3-dimethylurate	genus.Lachnospiraceae.NK4A136.group	0.0438273	0.0167952	2.60951	0.229551
metab_100001106	1,3-dimethylurate	genus..Eubacterium..ruminantium.group	0.0129127	0.0121374	1.06388	0.812772
metab_100001106	1,3-dimethylurate	genus.Alistipes	0.0476659	0.0182383	2.61351	0.228023
metab_100001106	1,3-dimethylurate	genus.Erysipelotrichaceae.UCG.003	0.0188929	0.0131532	1.43637	0.693364
metab_100001106	1,3-dimethylurate	genus..Eubacterium..eligens.group	0.00694578	0.0135268	0.513484	0.936242
metab_100001106	1,3-dimethylurate	genus.Monoglobus	0.00399363	0.0203827	0.195932	0.980276
metab_100001106	1,3-dimethylurate	genus.Parabacteroides	0.0340852	0.0153409	2.22185	0.379433
metab_100001106	1,3-dimethylurate	genus.Akkermansia	0.0167762	0.0132156	1.26942	0.750803
metab_100001106	1,3-dimethylurate	genus.Incertae.Sedis	0.0544065	0.0239261	2.27394	0.357846
metab_100001106	1,3-dimethylurate	genus.Lachnospira	-0.0372913	0.014785	-2.52223	0.259507
metab_100001106	1,3-dimethylurate	genus.Prevotella_9	0.021258	0.0102316	2.07768	0.43976
metab_100001106	1,3-dimethylurate	genus.Butyricicoccus	0.0262555	0.0177392	1.48008	0.677712
metab_100001106	1,3-dimethylurate	genus.CAG.56	-0.00278465	0.0127724	-0.218021	0.977833
metab_100001106	1,3-dimethylurate	genus.Lachnoclostridium	-0.0181459	0.0187705	-0.966727	0.839575
metab_100001106	1,3-dimethylurate	genus..Eubacterium..ventriosum.group	0.00918885	0.0166334	0.552433	0.929553
metab_100001106	1,3-dimethylurate	genus.Terrisporobacter	-0.0285828	0.0141031	-2.0267	0.459925
metab_100001106	1,3-dimethylurate	genus.NK4A214.group	0.0502348	0.0153629	3.26987	0.0660514
metab_100001106	1,3-dimethylurate	genus..Ruminococcus..gnavus.group	-0.0595033	0.0139958	-4.25151	0.00396298
metab_100001106	1,3-dimethylurate	genus.Phascolarctobacterium	-0.000716978	0.0118471	-0.0605195	0.994435
metab_100001106	1,3-dimethylurate	genus.Holdemanella	0.0146776	0.0121378	1.20925	0.769529
metab_100001106	1,3-dimethylurate	genus..Eubacterium..xylanophilum.group	0.0325066	0.0141253	2.30131	0.345646
metab_100001106	1,3-dimethylurate	genus.UCG.005	0.0849277	0.0164149	5.17381	0.000104099
metab_100001106	1,3-dimethylurate	genus.Lachnospiraceae.FCS020.group	0.0195581	0.0158261	1.23581	0.761463
metab_100001106	1,3-dimethylurate	genus.Turicibacter	-0.0164689	0.0139539	-1.18023	0.778531
metab_100001106	1,3-dimethylurate	genus.UBA1819	-0.0143166	0.0154878	-0.924378	0.850274
metab_100001106	1,3-dimethylurate	genus.Collinsella	-0.00370642	0.0152902	-0.242405	0.974698
metab_100001106	1,3-dimethylurate	genus.CAG.873	0.0216106	0.0236641	0.913224	0.852829
metab_100001106	1,3-dimethylurate	genus.Catenibacterium	0.0157886	0.0159041	0.992735	0.832238
metab_100001106	1,3-dimethylurate	genus.Paraprevotella	-0.011521	0.0127238	-0.905468	0.854469
metab_100001106	1,3-dimethylurate	genus.Succiniclasticum	-0.0278954	0.0270035	-1.03303	0.820995
metab_100001106	1,3-dimethylurate	genus.Marvinbryantia	0.0466441	0.0140606	3.31737	0.0593867
metab_100001106	1,3-dimethylurate	genus.Intestinimonas	0.0333983	0.0150219	2.2233	0.37865
metab_100001106	1,3-dimethylurate	genus.UCG.003	0.0108209	0.0147263	0.734798	0.894637
metab_100001106	1,3-dimethylurate	genus.Ligilactobacillus	-0.0150869	0.0210004	-0.718409	0.898075
metab_100001106	1,3-dimethylurate	genus.Tyzzerella	-0.00187709	0.0154305	-0.121648	0.988435
metab_100001106	1,3-dimethylurate	genus.Family.XIII.AD3011.group	0.012116	0.0211405	0.57312	0.925907
metab_100001106	1,3-dimethylurate	genus.Lachnospiraceae.UCG.001	0.0176199	0.0147669	1.19321	0.774589
metab_100001106	1,3-dimethylurate	genus.Colidextribacter	0.0189174	0.0166542	1.13589	0.791552
metab_100001106	1,3-dimethylurate	genus.Oscillibacter	0.0115939	0.0157473	0.736248	0.894396
metab_100001106	1,3-dimethylurate	genus.Lactobacillus	-0.00184558	0.0167192	-0.110387	0.989474
metab_100001106	1,3-dimethylurate	genus.Enterococcus	-0.0321252	0.0231618	-1.38699	0.711044
metab_100001106	1,3-dimethylurate	genus.Lachnospiraceae.UCG.004	-0.0063884	0.01436	-0.444875	0.947478
metab_100001106	1,3-dimethylurate	genus.Lachnospiraceae.UCG.010	-0.0110231	0.0147531	-0.747172	0.891761
metab_100001106	1,3-dimethylurate	genus.Lachnospiraceae.AC2044.group	0.0443348	0.017329	2.55841	0.246865
metab_100001106	1,3-dimethylurate	genus.Odoribacter	0.0238706	0.0159449	1.49706	0.671788
metab_100001106	1,3-dimethylurate	genus.Anaeroplasma	-0.0517563	0.0259705	-1.99288	0.474263
metab_100001106	1,3-dimethylurate	genus.Prevotellaceae.NK3B31.group	-0.0299493	0.023436	-1.27792	0.74797
metab_100001106	1,3-dimethylurate	genus.Family.XIII.UCG.001	0.0348086	0.01611	2.16068	0.405362
metab_100001106	1,3-dimethylurate	genus.Senegalimassilia	0.0214859	0.0162777	1.31995	0.734162
metab_100001106	1,3-dimethylurate	genus.Megamonas	-0.0806332	0.0348454	-2.31403	0.340845
metab_100001106	1,3-dimethylurate	genus.Howardella	0.0111938	0.016363	0.684094	0.904558
metab_100001106	1,3-dimethylurate	genus.Alloprevotella	0.0140376	0.0180252	0.778777	0.884681
metab_100001106	1,3-dimethylurate	genus.Desulfovibrio	0.0229398	0.0152703	1.50225	0.669724
metab_100001106	1,3-dimethylurate	genus.Prevotella_7	0.0157967	0.0196479	0.803991	0.879067
metab_100001106	1,3-dimethylurate	genus.Rikenellaceae.RC9.gut.group	-0.0744079	0.050607	-1.47031	0.681204
metab_100001106	1,3-dimethylurate	genus.Sutterella	0.0261388	0.0149799	1.74493	0.576658
metab_100001106	1,3-dimethylurate	genus.Pseudomonas	-0.00467282	0.0426841	-0.109475	0.989624
metab_100001106	1,3-dimethylurate	genus.Negativibacillus	0.0155422	0.0153421	1.01304	0.826716
metab_100001106	1,3-dimethylurate	genus.DTU089	0.0432617	0.0170675	2.53475	0.25527
metab_100001106	1,3-dimethylurate	genus.Hungatella	-0.0421756	0.0229786	-1.83543	0.539465
metab_100001106	1,3-dimethylurate	genus.Parasutterella	0.00119096	0.016422	0.0725219	0.993468
metab_100001106	1,3-dimethylurate	genus.Limosilactobacillus	0.00231152	0.0290377	0.0796042	0.992823
metab_100001106	1,3-dimethylurate	genus.Latilactobacillus	-0.057341	0.0264946	-2.16425	0.403632
metab_100001106	1,3-dimethylurate	genus.Slackia	0.0115899	0.0232187	0.499164	0.938601
metab_100001106	1,3-dimethylurate	genus.Acidaminococcus	-0.0171371	0.0222792	-0.769199	0.886962
metab_100001106	1,3-dimethylurate	genus.Haemophilus	-0.0550352	0.0213461	-2.57824	0.240087
metab_100001106	1,3-dimethylurate	genus.GCA.900066575	0.0418943	0.018018	2.32513	0.335816
metab_100001106	1,3-dimethylurate	genus.Flavonifractor	-0.0527012	0.0176252	-2.9901	0.118533
metab_100001106	1,3-dimethylurate	genus.Enterorhabdus	0.0559002	0.0195051	2.86593	0.150021
metab_100001106	1,3-dimethylurate	genus.Enterobacter	-0.209216	0.0506077	-4.13407	0.00592264
metab_100001106	1,3-dimethylurate	genus.Lactococcus	-0.0106393	0.0222172	-0.478878	0.941869
metab_100001106	1,3-dimethylurate	genus.Klebsiella	-0.063095	0.0250012	-2.52368	0.258989
metab_100001106	1,3-dimethylurate	genus.Solobacterium	-0.00944952	0.0282217	-0.334832	0.963199
metab_100001106	1,3-dimethylurate	genus.UC5.1.2E3	-0.0723134	0.0232455	-3.11086	0.0931104
metab_100001106	1,3-dimethylurate	genus.Tuzzerella	-0.02691	0.0222955	-1.20697	0.770129
metab_100001106	1,3-dimethylurate	genus.Erysipelatoclostridium	-0.0358586	0.0166193	-2.15765	0.406689
metab_100001106	1,3-dimethylurate	genus.Peptococcus	0.0517041	0.0170058	3.04039	0.107836
metab_100001106	1,3-dimethylurate	genus.Veillonella	-0.0668927	0.021053	-3.17735	0.0810307
metab_100001106	1,3-dimethylurate	genus.Bilophila	-0.00553919	0.0201632	-0.274718	0.970727
metab_100001106	1,3-dimethylurate	genus.Barnesiella	0.038565	0.0138818	2.7781	0.175319
metab_100001106	1,3-dimethylurate	genus.Sellimonas	-0.0417586	0.0182727	-2.2853	0.352415
metab_100001106	1,3-dimethylurate	genus..Bacteroides..pectinophilus.group	0.00675428	0.0304223	0.222017	0.977376
metab_100001106	1,3-dimethylurate	genus.Shuttleworthia	0.0225472	0.0175375	1.28566	0.745236
metab_100001106	1,3-dimethylurate	genus.Eggerthella	-0.0789246	0.0241032	-3.27445	0.0652732
metab_100001106	1,3-dimethylurate	genus.Megasphaera	-0.00160598	0.0281383	-0.0570743	0.99473
metab_100001106	1,3-dimethylurate	genus.Lachnospiraceae.UCG.003	-0.0428645	0.0287767	-1.48956	0.674309
metab_100001106	1,3-dimethylurate	genus.Eisenbergiella	9.19275e-05	0.0219272	0.00419239	0.999593
metab_100001106	1,3-dimethylurate	genus.Lachnospiraceae.UCG.007	-0.041066	0.0423509	-0.96966	0.838699
metab_100001106	1,3-dimethylurate	genus.Adlercreutzia	-0.0165691	0.018473	-0.896935	0.856775
metab_100001106	1,3-dimethylurate	genus.Frisingicoccus	-0.010078	0.0251639	-0.400496	0.954195
metab_100001106	1,3-dimethylurate	genus.Oscillospira	0.0451038	0.0174718	2.58151	0.238811
metab_100001106	1,3-dimethylurate	genus..Eubacterium..brachy.group	-0.0269569	0.0227552	-1.18465	0.777261
metab_100001106	1,3-dimethylurate	genus.Hafnia.Obesumbacterium	-0.054216	0.048094	-1.12729	0.794191
metab_100001106	1,3-dimethylurate	genus.Coprobacter	-0.00925201	0.0223044	-0.414806	0.952463
metab_100001106	1,3-dimethylurate	genus.Citrobacter	-0.0412437	0.0490882	-0.840195	0.870639
metab_100001106	1,3-dimethylurate	genus.Butyricimonas	0.0183	0.0197712	0.925591	0.850068
metab_100001106	1,3-dimethylurate	genus.Coprobacillus	-0.0115361	0.0295017	-0.391031	0.95566
metab_100001106	1,3-dimethylurate	genus.Fournierella	-0.00870217	0.0210968	-0.412488	0.952672
metab_100001106	1,3-dimethylurate	genus.Mitsuokella	0.00505873	0.0269075	0.188004	0.981345
metab_100001106	1,3-dimethylurate	genus.Catenisphaera	-0.0362628	0.0294181	-1.23267	0.762466
metab_100001106	1,3-dimethylurate	genus.Lacticaseibacillus	-0.110152	0.0331121	-3.32663	0.0580879
metab_100001106	1,3-dimethylurate	genus.Oribacterium	-0.0123839	0.0332068	-0.372933	0.95799
metab_100001106	1,3-dimethylurate	genus..Eubacterium..fissicatena.group	-0.0906282	0.0282727	-3.20551	0.0761868
metab_100001106	1,3-dimethylurate	genus.Mogibacterium	-0.0141895	0.0289743	-0.489728	0.940113
metab_100001106	1,3-dimethylurate	genus.HT002	-0.206349	0.0668675	-3.08594	0.0979805
metab_100001106	1,3-dimethylurate	genus.TM7x	-0.0666354	0.0261245	-2.55069	0.249597
metab_100001106	1,3-dimethylurate	genus.Paludicola	0.0319684	0.0172755	1.85051	0.533342
metab_100001106	1,3-dimethylurate	genus..Clostridium..innocuum.group	-0.125425	0.0308447	-4.06634	0.0074014
metab_100001106	1,3-dimethylurate	genus.Anaerosporobacter	-0.0310224	0.0447235	-0.69365	0.902654
metab_100001106	1,3-dimethylurate	genus.Defluviitaleaceae.UCG.011	0.036446	0.0202575	1.79914	0.554758
metab_100001106	1,3-dimethylurate	genus.Epulopiscium	-0.0742903	0.0376474	-1.97332	0.482526
metab_100001106	1,3-dimethylurate	genus.Prevotella	-0.0405474	0.036481	-1.11147	0.799159
metab_100001106	1,3-dimethylurate	genus.Lachnospiraceae.UCG.009	-0.124186	0.0378254	-3.28313	0.0639537
metab_100001106	1,3-dimethylurate	genus..Eubacterium..nodatum.group	-0.0831726	0.0366671	-2.26832	0.360174
metab_100001106	1,3-dimethylurate	genus.UCG.007	0.0814728	0.0279913	2.91065	0.13845
metab_100001106	1,3-dimethylurate	genus.FD2005	-0.0219523	0.030868	-0.711167	0.899545
metab_100001106	1,3-dimethylurate	genus.Cloacibacillus	-0.0524486	0.038971	-1.34584	0.725148
metab_100001106	1,3-dimethylurate	genus.Pediococcus	-0.108148	0.055847	-1.93651	0.496971
metab_100001106	1,3-dimethylurate	genus.Candidatus.Soleaferrea	-0.0334383	0.0268093	-1.24726	0.757764
metab_100001106	1,3-dimethylurate	genus.Holdemania	-0.0183521	0.0247258	-0.742224	0.893013
metab_100001106	1,3-dimethylurate	genus.Lactiplantibacillus	-0.131398	0.0459469	-2.85978	0.151742
metab_100001106	1,3-dimethylurate	genus.Merdibacter	-0.00510855	0.0283896	-0.179945	0.982163
metab_100001106	1,3-dimethylurate	genus.UCG.009	0.066736	0.0261353	2.55348	0.248551
metab_100001106	1,3-dimethylurate	genus.Methanobrevibacter	-0.0400994	0.0342172	-1.17191	0.780705
metab_100001106	1,3-dimethylurate	genus.Faecalitalea	-0.0816297	0.0357587	-2.28279	0.353503
metab_100001106	1,3-dimethylurate	genus.Olsenella	0.0367669	0.0284655	1.29163	0.743444
metab_100001106	1,3-dimethylurate	genus.Gordonibacter	-0.100021	0.0364347	-2.74522	0.184767
metab_100001106	1,3-dimethylurate	genus.Anaerotruncus	-0.0349835	0.0253165	-1.38184	0.712663
metab_100001106	1,3-dimethylurate	genus.Rikenella	-0.200031	0.0554209	-3.60931	0.0285251
metab_100001106	1,3-dimethylurate	genus.Coriobacteriaceae.UCG.002	-0.004547	0.0467545	-0.0972525	0.990862
metab_100001106	1,3-dimethylurate	genus.Oxalobacter	-0.0207145	0.026399	-0.784671	0.883458
metab_100001106	1,3-dimethylurate	genus.Eubacterium	-0.0747816	0.0413779	-1.80728	0.550938
metab_100001106	1,3-dimethylurate	genus.Weissella	-0.188822	0.0519431	-3.63516	0.0266522
metab_100001106	1,3-dimethylurate	genus.Lachnospiraceae.NK4B4.group	-0.0261962	0.0373511	-0.70135	0.90123
metab_100001106	1,3-dimethylurate	genus.Anaerofilum	-0.0258402	0.0367015	-0.704065	0.900727
metab_100001106	1,3-dimethylurate	genus.Succinivibrio	-0.070039	0.049454	-1.41625	0.700628
metab_100001106	1,3-dimethylurate	genus.Anaerofustis	-0.117622	0.0396242	-2.96844	0.123744
metab_100001106	1,3-dimethylurate	genus.Caproiciproducens	0.0477792	0.0350416	1.3635	0.719665
metab_100001106	1,3-dimethylurate	genus.Catenibacillus	-0.0361731	0.0324469	-1.11484	0.798186
metab_100001106	1,3-dimethylurate	genus.Christensenella	-0.0492107	0.0347899	-1.41451	0.701113
metab_100001106	1,3-dimethylurate	genus.Victivallis	-0.0284431	0.0445928	-0.637841	0.913541
metab_100001106	1,3-dimethylurate	genus.Phocea	-0.0983721	0.0410025	-2.39917	0.30637
metab_100001106	1,3-dimethylurate	genus.Allisonella	-0.0174058	0.0316562	-0.549839	0.93006
metab_100001106	1,3-dimethylurate	genus.Granulicatella	-0.0806755	0.0511525	-1.57716	0.641616
metab_100001106	1,3-dimethylurate	genus.Lactonifactor	-0.132517	0.0536086	-2.47193	0.277403
metab_100001106	1,3-dimethylurate	genus.Ruminiclostridium	-0.0684042	0.0417742	-1.63748	0.618492
metab_100001106	1,3-dimethylurate	genus.Alloscardovia	-0.119004	0.0636435	-1.86985	0.52504
metab_100001106	1,3-dimethylurate	genus.Pygmaiobacter	-0.0717015	0.0465125	-1.54155	0.654986
metab_100001106	1,3-dimethylurate	genus.Papillibacter	-0.102811	0.0490599	-2.09561	0.432068
metab_100001106	1,3-dimethylurate	genus.Actinomyces	-0.17881	0.0460759	-3.88077	0.0130831
metab_100001106	1,3-dimethylurate	genus.Fenollaria	-0.122826	0.0538311	-2.28169	0.354064
metab_100001106	1,3-dimethylurate	genus.Leuconostoc	-0.133755	0.0556531	-2.40336	0.304639
metab_100001106	1,3-dimethylurate	genus.CHKCI001	-0.168173	0.0676143	-2.48724	0.27167
metab_100001106	1,3-dimethylurate	genus.Dielma	-0.194127	0.071181	-2.72723	0.190504
metab_100001106	1,3-dimethylurate	genus.Acetanaerobacterium	-0.198191	0.0564999	-3.50782	0.0371543
metab_100001106	1,3-dimethylurate	genus.Faecalicoccus	-0.0569395	0.0593606	-0.959212	0.841221
metab_100001106	1,3-dimethylurate	genus.GCA.900066755	-0.205652	0.0547953	-3.7531	0.0190284
metab_100001106	1,3-dimethylurate	genus.Sanguibacteroides	-0.148122	0.0623822	-2.37443	0.316732
metab_100001106	1,3-dimethylurate	genus.Rothia	-0.22443	0.0633569	-3.54232	0.0340354
metab_100001106	1,3-dimethylurate	genus.Atopobium	-0.198152	0.0584068	-3.39262	0.0498605
metab_100001106	1,3-dimethylurate	genus.Finegoldia	-0.15839	0.0616661	-2.56851	0.243406
metab_100001145	3-hydroxysebacate	genus.Blautia	-0.036132	0.0267665	-1.3499	0.723983
metab_100001145	3-hydroxysebacate	genus.Agathobacter	-0.0138164	0.0140618	-0.982549	0.835056
metab_100001145	3-hydroxysebacate	genus.Escherichia.Shigella	0.0108637	0.00746083	1.4561	0.685843
metab_100001145	3-hydroxysebacate	genus.Faecalibacterium	-0.0316552	0.0168228	-1.88169	0.520158
metab_100001145	3-hydroxysebacate	genus..Eubacterium..hallii.group	-0.00341253	0.0156275	-0.218367	0.977774
metab_100001145	3-hydroxysebacate	genus.Fusicatenibacter	-0.0183652	0.0137386	-1.33676	0.728398
metab_100001145	3-hydroxysebacate	genus.Subdoligranulum	-0.0129182	0.0161297	-0.800895	0.87984
metab_100001145	3-hydroxysebacate	genus.Dorea	-0.00476598	0.016452	-0.28969	0.968654
metab_100001145	3-hydroxysebacate	genus.Anaerostipes	-0.0103479	0.0172876	-0.598575	0.921085
metab_100001145	3-hydroxysebacate	genus.Romboutsia	-0.0215047	0.00936888	-2.29533	0.348361
metab_100001145	3-hydroxysebacate	genus.Coprococcus	-0.0230232	0.0157897	-1.45812	0.685333
metab_100001145	3-hydroxysebacate	genus.Bifidobacterium	-0.0112921	0.00869906	-1.29809	0.741704
metab_100001145	3-hydroxysebacate	genus.Bacteroides	0.00752249	0.0175461	0.428728	0.950038
metab_100001145	3-hydroxysebacate	genus.Ruminococcus	-0.0182628	0.0128002	-1.42676	0.69716
metab_100001145	3-hydroxysebacate	genus.UCG.002	0.010939	0.0121053	0.903653	0.855006
metab_100001145	3-hydroxysebacate	genus..Ruminococcus..torques.group	0.0532127	0.0176466	3.01547	0.113218
metab_100001145	3-hydroxysebacate	genus.CAG.352	-0.00288161	0.00791443	-0.364096	0.95914
metab_100001145	3-hydroxysebacate	genus.Streptococcus	-0.00755505	0.00957722	-0.788856	0.882445
metab_100001145	3-hydroxysebacate	genus.Intestinibacter	0.00914751	0.00843316	1.08471	0.806829
metab_100001145	3-hydroxysebacate	genus.Christensenellaceae.R.7.group	0.0131736	0.0118872	1.10821	0.79998
metab_100001145	3-hydroxysebacate	genus.Lachnospiraceae.ND3007.group	-0.00433341	0.0118018	-0.367183	0.958685
metab_100001145	3-hydroxysebacate	genus.Roseburia	-0.00149482	0.0178205	-0.0838822	0.992378
metab_100001145	3-hydroxysebacate	genus..Ruminococcus..gauvreauii.group	0.00370001	0.00916623	0.403657	0.953764
metab_100001145	3-hydroxysebacate	genus.Clostridium.sensu.stricto.1	-0.00502736	0.00907171	-0.554181	0.929238
metab_100001145	3-hydroxysebacate	genus.Dialister	-0.0160581	0.00823318	-1.95042	0.491668
metab_100001145	3-hydroxysebacate	genus..Eubacterium..siraeum.group	0.0163278	0.00968455	1.68596	0.600642
metab_100001145	3-hydroxysebacate	genus.Butyrivibrio	0.00939167	0.0107735	0.871734	0.862864
metab_100001145	3-hydroxysebacate	genus.Lachnospiraceae.NK4A136.group	0.0151628	0.0121872	1.24416	0.758784
metab_100001145	3-hydroxysebacate	genus..Eubacterium..ruminantium.group	0.00811906	0.00878277	0.92443	0.850256
metab_100001145	3-hydroxysebacate	genus.Alistipes	0.0352458	0.0131931	2.67153	0.208226
metab_100001145	3-hydroxysebacate	genus.Erysipelotrichaceae.UCG.003	-0.00166334	0.00952717	-0.174589	0.982655
metab_100001145	3-hydroxysebacate	genus..Eubacterium..eligens.group	-0.00108796	0.00978799	-0.111152	0.989432
metab_100001145	3-hydroxysebacate	genus.Monoglobus	-0.00526859	0.0147461	-0.357286	0.960042
metab_100001145	3-hydroxysebacate	genus.Parabacteroides	0.0160102	0.0111169	1.44017	0.692038
metab_100001145	3-hydroxysebacate	genus.Akkermansia	0.00548517	0.00956837	0.573261	0.925888
metab_100001145	3-hydroxysebacate	genus.Incertae.Sedis	0.00107866	0.0173608	0.0621323	0.994305
metab_100001145	3-hydroxysebacate	genus.Lachnospira	-0.00499312	0.0107338	-0.465175	0.944301
metab_100001145	3-hydroxysebacate	genus.Prevotella_9	0.00309702	0.0074198	0.4174	0.952061
metab_100001145	3-hydroxysebacate	genus.Butyricicoccus	-0.0102127	0.0128455	-0.795041	0.881227
metab_100001145	3-hydroxysebacate	genus.CAG.56	-0.0209488	0.00921434	-2.27351	0.35807
metab_100001145	3-hydroxysebacate	genus.Lachnoclostridium	-2.11766e-05	0.0135876	-0.00155853	0.99989
metab_100001145	3-hydroxysebacate	genus..Eubacterium..ventriosum.group	-0.00229884	0.0120361	-0.190996	0.980899
metab_100001145	3-hydroxysebacate	genus.Terrisporobacter	0.0101081	0.0102215	0.98891	0.833245
metab_100001145	3-hydroxysebacate	genus.NK4A214.group	0.0134929	0.0111725	1.20768	0.76991
metab_100001145	3-hydroxysebacate	genus..Ruminococcus..gnavus.group	0.0139639	0.0102177	1.36665	0.718614
metab_100001145	3-hydroxysebacate	genus.Phascolarctobacterium	-0.0031294	0.00857071	-0.365128	0.958942
metab_100001145	3-hydroxysebacate	genus.Holdemanella	0.00383531	0.00878793	0.436429	0.94882
metab_100001145	3-hydroxysebacate	genus..Eubacterium..xylanophilum.group	0.00125751	0.0102499	0.122685	0.988277
metab_100001145	3-hydroxysebacate	genus.UCG.005	0.0150078	0.0120431	1.24617	0.758105
metab_100001145	3-hydroxysebacate	genus.Lachnospiraceae.FCS020.group	-0.0132698	0.0114513	-1.1588	0.784548
metab_100001145	3-hydroxysebacate	genus.Turicibacter	0.00628437	0.0101014	0.622131	0.916225
metab_100001145	3-hydroxysebacate	genus.UBA1819	0.00129851	0.0112107	0.115827	0.989028
metab_100001145	3-hydroxysebacate	genus.Collinsella	-0.0109205	0.0110567	-0.987677	0.833715
metab_100001145	3-hydroxysebacate	genus.CAG.873	0.0311937	0.017097	1.82451	0.543679
metab_100001145	3-hydroxysebacate	genus.Catenibacterium	0.00431147	0.0115121	0.374517	0.957713
metab_100001145	3-hydroxysebacate	genus.Paraprevotella	0.0129573	0.00919966	1.40845	0.703148
metab_100001145	3-hydroxysebacate	genus.Succiniclasticum	0.0146625	0.0195425	0.750289	0.890918
metab_100001145	3-hydroxysebacate	genus.Marvinbryantia	-0.010205	0.0102299	-0.997566	0.830921
metab_100001145	3-hydroxysebacate	genus.Intestinimonas	-0.00255368	0.0108982	-0.234322	0.975748
metab_100001145	3-hydroxysebacate	genus.UCG.003	0.000292143	0.0106577	0.0274114	0.997588
metab_100001145	3-hydroxysebacate	genus.Ligilactobacillus	-0.0202892	0.015183	-1.33632	0.728487
metab_100001145	3-hydroxysebacate	genus.Tyzzerella	-0.0183404	0.0111471	-1.64531	0.615303
metab_100001145	3-hydroxysebacate	genus.Family.XIII.AD3011.group	0.00564236	0.0152968	0.368858	0.958387
metab_100001145	3-hydroxysebacate	genus.Lachnospiraceae.UCG.001	0.00734976	0.0106895	0.687566	0.903779
metab_100001145	3-hydroxysebacate	genus.Colidextribacter	0.00377516	0.0120574	0.313099	0.966008
metab_100001145	3-hydroxysebacate	genus.Oscillibacter	0.0117175	0.0113899	1.02877	0.822043
metab_100001145	3-hydroxysebacate	genus.Lactobacillus	0.0103141	0.0120915	0.853003	0.867729
metab_100001145	3-hydroxysebacate	genus.Enterococcus	0.0137192	0.0167694	0.818114	0.875951
metab_100001145	3-hydroxysebacate	genus.Lachnospiraceae.UCG.004	-0.0133733	0.0103809	-1.28826	0.744408
metab_100001145	3-hydroxysebacate	genus.Lachnospiraceae.UCG.010	-0.0199378	0.0106562	-1.871	0.524587
metab_100001145	3-hydroxysebacate	genus.Lachnospiraceae.AC2044.group	0.017957	0.0125692	1.42866	0.69636
metab_100001145	3-hydroxysebacate	genus.Odoribacter	0.0245117	0.0115214	2.12749	0.418996
metab_100001145	3-hydroxysebacate	genus.Anaeroplasma	0.00967782	0.0188288	0.513991	0.936181
metab_100001145	3-hydroxysebacate	genus.Prevotellaceae.NK3B31.group	-0.0231983	0.0169537	-1.36833	0.717977
metab_100001145	3-hydroxysebacate	genus.Family.XIII.UCG.001	-0.00566306	0.0116846	-0.484661	0.940963
metab_100001145	3-hydroxysebacate	genus.Senegalimassilia	-0.0112876	0.0117824	-0.958009	0.841607
metab_100001145	3-hydroxysebacate	genus.Megamonas	-0.0447939	0.0252417	-1.7746	0.564898
metab_100001145	3-hydroxysebacate	genus.Howardella	-0.011801	0.0118351	-0.997118	0.831104
metab_100001145	3-hydroxysebacate	genus.Alloprevotella	0.00127543	0.0130456	0.0977669	0.990809
metab_100001145	3-hydroxysebacate	genus.Desulfovibrio	0.0155678	0.0110497	1.40889	0.70303
metab_100001145	3-hydroxysebacate	genus.Prevotella_7	0.0172009	0.0142087	1.21059	0.769087
metab_100001145	3-hydroxysebacate	genus.Rikenellaceae.RC9.gut.group	-0.0103664	0.036657	-0.282795	0.969618
metab_100001145	3-hydroxysebacate	genus.Sutterella	0.000937289	0.0108564	0.0863349	0.992001
metab_100001145	3-hydroxysebacate	genus.Pseudomonas	-0.0046357	0.0308817	-0.150111	0.984934
metab_100001145	3-hydroxysebacate	genus.Negativibacillus	-0.0256825	0.011073	-2.31938	0.338431
metab_100001145	3-hydroxysebacate	genus.DTU089	-0.00402835	0.0123921	-0.325074	0.964366
metab_100001145	3-hydroxysebacate	genus.Hungatella	-0.00518915	0.0166555	-0.311557	0.96612
metab_100001145	3-hydroxysebacate	genus.Parasutterella	-0.028456	0.011843	-2.40278	0.304877
metab_100001145	3-hydroxysebacate	genus.Limosilactobacillus	0.0353258	0.0209754	1.68415	0.601347
metab_100001145	3-hydroxysebacate	genus.Latilactobacillus	-0.0208466	0.0192065	-1.08539	0.806672
metab_100001145	3-hydroxysebacate	genus.Slackia	-0.0113533	0.0167967	-0.675924	0.905923
metab_100001145	3-hydroxysebacate	genus.Acidaminococcus	-0.0182705	0.0161127	-1.13392	0.792183
metab_100001145	3-hydroxysebacate	genus.Haemophilus	-0.000130404	0.0155015	-0.00841236	0.999216
metab_100001145	3-hydroxysebacate	genus.GCA.900066575	0.0123853	0.013069	0.947685	0.844587
metab_100001145	3-hydroxysebacate	genus.Flavonifractor	0.00209649	0.0128156	0.163589	0.9837
metab_100001145	3-hydroxysebacate	genus.Enterorhabdus	0.00541088	0.0141758	0.381699	0.956832
metab_100001145	3-hydroxysebacate	genus.Enterobacter	-0.0888209	0.0368447	-2.41068	0.301691
metab_100001145	3-hydroxysebacate	genus.Lactococcus	-0.00440064	0.0160755	-0.273748	0.97082
metab_100001145	3-hydroxysebacate	genus.Klebsiella	-0.00592411	0.018152	-0.326362	0.964193
metab_100001145	3-hydroxysebacate	genus.Solobacterium	-0.000324143	0.0204196	-0.0158741	0.998593
metab_100001145	3-hydroxysebacate	genus.UC5.1.2E3	0.0120505	0.0169045	0.712856	0.899096
metab_100001145	3-hydroxysebacate	genus.Tuzzerella	0.0224778	0.0161264	1.39386	0.70857
metab_100001145	3-hydroxysebacate	genus.Erysipelatoclostridium	-7.19977e-05	0.0120555	-0.00597221	0.999462
metab_100001145	3-hydroxysebacate	genus.Peptococcus	0.0248166	0.0123394	2.01117	0.466231
metab_100001145	3-hydroxysebacate	genus.Veillonella	-0.010217	0.0153142	-0.667161	0.907893
metab_100001145	3-hydroxysebacate	genus.Bilophila	-0.00319171	0.0145883	-0.218786	0.977682
metab_100001145	3-hydroxysebacate	genus.Barnesiella	0.00700872	0.0100842	0.695019	0.902371
metab_100001145	3-hydroxysebacate	genus.Sellimonas	0.0118206	0.0132532	0.891907	0.85774
metab_100001145	3-hydroxysebacate	genus..Bacteroides..pectinophilus.group	0.0102181	0.0220085	0.464279	0.944445
metab_100001145	3-hydroxysebacate	genus.Shuttleworthia	-0.00917722	0.0126964	-0.722819	0.897149
metab_100001145	3-hydroxysebacate	genus.Eggerthella	0.0169346	0.0175343	0.965798	0.839823
metab_100001145	3-hydroxysebacate	genus.Megasphaera	-0.0232517	0.0203432	-1.14297	0.789479
metab_100001145	3-hydroxysebacate	genus.Lachnospiraceae.UCG.003	0.0339803	0.0208147	1.63252	0.620324
metab_100001145	3-hydroxysebacate	genus.Eisenbergiella	-0.00306219	0.015864	-0.193028	0.980671
metab_100001145	3-hydroxysebacate	genus.Lachnospiraceae.UCG.007	-0.0154123	0.0306527	-0.502804	0.937931
metab_100001145	3-hydroxysebacate	genus.Adlercreutzia	-0.0298561	0.0133337	-2.23914	0.37208
metab_100001145	3-hydroxysebacate	genus.Frisingicoccus	0.0305261	0.0181789	1.67921	0.602802
metab_100001145	3-hydroxysebacate	genus.Oscillospira	0.0199116	0.0126706	1.57149	0.643623
metab_100001145	3-hydroxysebacate	genus..Eubacterium..brachy.group	0.0287128	0.0164482	1.74565	0.576506
metab_100001145	3-hydroxysebacate	genus.Hafnia.Obesumbacterium	-0.0372099	0.0347985	-1.0693	0.811331
metab_100001145	3-hydroxysebacate	genus.Coprobacter	-0.00902456	0.016136	-0.559283	0.928119
metab_100001145	3-hydroxysebacate	genus.Citrobacter	0.0045891	0.0355291	0.129165	0.987578
metab_100001145	3-hydroxysebacate	genus.Butyricimonas	0.00611044	0.0143099	0.427009	0.950299
metab_100001145	3-hydroxysebacate	genus.Coprobacillus	0.0301237	0.0213224	1.41277	0.701606
metab_100001145	3-hydroxysebacate	genus.Fournierella	-0.00324907	0.0152646	-0.21285	0.978418
metab_100001145	3-hydroxysebacate	genus.Mitsuokella	0.0167771	0.0194598	0.862142	0.865456
metab_100001145	3-hydroxysebacate	genus.Catenisphaera	-0.0206169	0.0212909	-0.968343	0.839141
metab_100001145	3-hydroxysebacate	genus.Lacticaseibacillus	-0.0297625	0.0240846	-1.23575	0.761491
metab_100001145	3-hydroxysebacate	genus.Oribacterium	-0.0487993	0.0239712	-2.03575	0.456199
metab_100001145	3-hydroxysebacate	genus..Eubacterium..fissicatena.group	0.0217818	0.0205602	1.05942	0.813943
metab_100001145	3-hydroxysebacate	genus.Mogibacterium	-0.0444244	0.0209127	-2.12427	0.420415
metab_100001145	3-hydroxysebacate	genus.HT002	0.0263879	0.048629	0.542637	0.93161
metab_100001145	3-hydroxysebacate	genus.TM7x	-0.0245959	0.0189522	-1.29779	0.741867
metab_100001145	3-hydroxysebacate	genus.Paludicola	0.00807807	0.0125199	0.645217	0.912143
metab_100001145	3-hydroxysebacate	genus..Clostridium..innocuum.group	0.0157571	0.0225165	0.699801	0.901474
metab_100001145	3-hydroxysebacate	genus.Anaerosporobacter	0.03279	0.0323474	1.01368	0.826555
metab_100001145	3-hydroxysebacate	genus.Defluviitaleaceae.UCG.011	0.0167529	0.0146722	1.14182	0.789828
metab_100001145	3-hydroxysebacate	genus.Epulopiscium	-0.0160679	0.0272921	-0.588737	0.923004
metab_100001145	3-hydroxysebacate	genus.Prevotella	0.018864	0.0264048	0.714417	0.898889
metab_100001145	3-hydroxysebacate	genus.Lachnospiraceae.UCG.009	-0.0135363	0.0275283	-0.491722	0.939823
metab_100001145	3-hydroxysebacate	genus..Eubacterium..nodatum.group	-0.00978888	0.0266032	-0.367958	0.958581
metab_100001145	3-hydroxysebacate	genus.UCG.007	0.0284783	0.0203255	1.40111	0.705921
metab_100001145	3-hydroxysebacate	genus.FD2005	0.0294406	0.0223175	1.31917	0.73451
metab_100001145	3-hydroxysebacate	genus.Cloacibacillus	0.0163454	0.0282189	0.579236	0.924633
metab_100001145	3-hydroxysebacate	genus.Pediococcus	-0.0297108	0.0404781	-0.733998	0.894858
metab_100001145	3-hydroxysebacate	genus.Candidatus.Soleaferrea	0.0140956	0.0194077	0.726288	0.896509
metab_100001145	3-hydroxysebacate	genus.Holdemania	0.00227577	0.0178945	0.127177	0.987816
metab_100001145	3-hydroxysebacate	genus.Lactiplantibacillus	-0.0412497	0.0333664	-1.23627	0.761346
metab_100001145	3-hydroxysebacate	genus.Merdibacter	0.0167608	0.0205325	0.816307	0.876366
metab_100001145	3-hydroxysebacate	genus.UCG.009	-0.0079087	0.0189762	-0.416769	0.952116
metab_100001145	3-hydroxysebacate	genus.Methanobrevibacter	-0.00129861	0.0247752	-0.0524157	0.995301
metab_100001145	3-hydroxysebacate	genus.Faecalitalea	-0.0296893	0.025928	-1.14507	0.788912
metab_100001145	3-hydroxysebacate	genus.Olsenella	0.00257249	0.0206139	0.124794	0.988067
metab_100001145	3-hydroxysebacate	genus.Gordonibacter	0.0140013	0.0264678	0.528995	0.933936
metab_100001145	3-hydroxysebacate	genus.Anaerotruncus	-0.0130717	0.0183309	-0.713098	0.899052
metab_100001145	3-hydroxysebacate	genus.Rikenella	-0.0862133	0.0402861	-2.14003	0.414298
metab_100001145	3-hydroxysebacate	genus.Coriobacteriaceae.UCG.002	-0.0233323	0.033818	-0.689939	0.903477
metab_100001145	3-hydroxysebacate	genus.Oxalobacter	0.0114915	0.0191024	0.601572	0.920458
metab_100001145	3-hydroxysebacate	genus.Eubacterium	-0.0704721	0.0298986	-2.35704	0.323463
metab_100001145	3-hydroxysebacate	genus.Weissella	-0.0422052	0.0378326	-1.11558	0.79795
metab_100001145	3-hydroxysebacate	genus.Lachnospiraceae.NK4B4.group	-0.00437343	0.0270305	-0.161796	0.983902
metab_100001145	3-hydroxysebacate	genus.Anaerofilum	-0.0480333	0.026512	-1.81176	0.548776
metab_100001145	3-hydroxysebacate	genus.Succinivibrio	0.0161623	0.0358161	0.451258	0.946544
metab_100001145	3-hydroxysebacate	genus.Anaerofustis	0.0131416	0.0288065	0.456203	0.945688
metab_100001145	3-hydroxysebacate	genus.Caproiciproducens	-0.020742	0.0253695	-0.817595	0.876027
metab_100001145	3-hydroxysebacate	genus.Catenibacillus	0.0230271	0.023479	0.980755	0.835546
metab_100001145	3-hydroxysebacate	genus.Christensenella	0.0096365	0.0251967	0.382451	0.956774
metab_100001145	3-hydroxysebacate	genus.Victivallis	0.0200202	0.0322632	0.620528	0.916532
metab_100001145	3-hydroxysebacate	genus.Phocea	-0.0297771	0.0297444	-1.0011	0.830044
metab_100001145	3-hydroxysebacate	genus.Allisonella	-0.00541069	0.0229064	-0.236209	0.975518
metab_100001145	3-hydroxysebacate	genus.Granulicatella	-0.0457857	0.0370287	-1.23649	0.761346
metab_100001145	3-hydroxysebacate	genus.Lactonifactor	0.0317329	0.0389043	0.815665	0.876543
metab_100001145	3-hydroxysebacate	genus.Ruminiclostridium	0.034172	0.0302474	1.12975	0.793532
metab_100001145	3-hydroxysebacate	genus.Alloscardovia	0.0226785	0.0461302	0.49162	0.939834
metab_100001145	3-hydroxysebacate	genus.Pygmaiobacter	0.0194396	0.0336904	0.577006	0.925166
metab_100001145	3-hydroxysebacate	genus.Papillibacter	-0.030755	0.0355674	-0.864695	0.864617
metab_100001145	3-hydroxysebacate	genus.Actinomyces	-0.0827999	0.0335022	-2.47148	0.277532
metab_100001145	3-hydroxysebacate	genus.Fenollaria	0.015475	0.0390572	0.396215	0.954939
metab_100001145	3-hydroxysebacate	genus.Leuconostoc	-0.0203678	0.0403898	-0.504282	0.937725
metab_100001145	3-hydroxysebacate	genus.CHKCI001	0.0229731	0.0490827	0.468048	0.943669
metab_100001145	3-hydroxysebacate	genus.Dielma	0.00892348	0.0517135	0.172556	0.982889
metab_100001145	3-hydroxysebacate	genus.Acetanaerobacterium	0.0341567	0.0411436	0.830183	0.873105
metab_100001145	3-hydroxysebacate	genus.Faecalicoccus	-0.018681	0.042965	-0.434796	0.949076
metab_100001145	3-hydroxysebacate	genus.GCA.900066755	-0.0583017	0.0399093	-1.46085	0.684464
metab_100001145	3-hydroxysebacate	genus.Sanguibacteroides	-0.0160342	0.0452732	-0.354165	0.960576
metab_100001145	3-hydroxysebacate	genus.Rothia	-0.0236467	0.0461542	-0.512341	0.936441
metab_100001145	3-hydroxysebacate	genus.Atopobium	-0.0441523	0.0425042	-1.03878	0.81956
metab_100001145	3-hydroxysebacate	genus.Finegoldia	0.0220141	0.0447746	0.491665	0.939834
metab_100001397	1,3,7-trimethylurate	genus.Blautia	-0.0584036	0.0421411	-1.38591	0.711378
metab_100001397	1,3,7-trimethylurate	genus.Agathobacter	-0.019864	0.022142	-0.897119	0.856732
metab_100001397	1,3,7-trimethylurate	genus.Escherichia.Shigella	-0.00953925	0.0117566	-0.811395	0.8775
metab_100001397	1,3,7-trimethylurate	genus.Faecalibacterium	0.0328778	0.0265169	1.23988	0.760394
metab_100001397	1,3,7-trimethylurate	genus..Eubacterium..hallii.group	0.0475011	0.0245543	1.93453	0.497651
metab_100001397	1,3,7-trimethylurate	genus.Fusicatenibacter	-0.0257469	0.0216357	-1.19002	0.775697
metab_100001397	1,3,7-trimethylurate	genus.Subdoligranulum	0.0467907	0.0253566	1.8453	0.535121
metab_100001397	1,3,7-trimethylurate	genus.Dorea	0.0237533	0.0258924	0.917383	0.851902
metab_100001397	1,3,7-trimethylurate	genus.Anaerostipes	-0.0271425	0.0272093	-0.997545	0.830921
metab_100001397	1,3,7-trimethylurate	genus.Romboutsia	-0.0186516	0.0147816	-1.26182	0.753251
metab_100001397	1,3,7-trimethylurate	genus.Coprococcus	0.0108134	0.0248876	0.434489	0.949103
metab_100001397	1,3,7-trimethylurate	genus.Bifidobacterium	0.0178345	0.0136964	1.30213	0.740298
metab_100001397	1,3,7-trimethylurate	genus.Bacteroides	-0.0479119	0.0275821	-1.73707	0.580154
metab_100001397	1,3,7-trimethylurate	genus.Ruminococcus	0.0331974	0.020146	1.64784	0.614268
metab_100001397	1,3,7-trimethylurate	genus.UCG.002	0.0584342	0.0189673	3.08078	0.0990499
metab_100001397	1,3,7-trimethylurate	genus..Ruminococcus..torques.group	-0.0498393	0.0278759	-1.7879	0.559554
metab_100001397	1,3,7-trimethylurate	genus.CAG.352	0.0139863	0.0124532	1.1231	0.795445
metab_100001397	1,3,7-trimethylurate	genus.Streptococcus	-0.0292017	0.0150526	-1.93997	0.495436
metab_100001397	1,3,7-trimethylurate	genus.Intestinibacter	-0.0212771	0.0132675	-1.6037	0.631444
metab_100001397	1,3,7-trimethylurate	genus.Christensenellaceae.R.7.group	0.0801749	0.0185352	4.32556	0.00307834
metab_100001397	1,3,7-trimethylurate	genus.Lachnospiraceae.ND3007.group	0.02295	0.0185671	1.23605	0.761388
metab_100001397	1,3,7-trimethylurate	genus.Roseburia	0.00631744	0.0280574	0.225162	0.976952
metab_100001397	1,3,7-trimethylurate	genus..Ruminococcus..gauvreauii.group	0.0138499	0.0144259	0.960073	0.841021
metab_100001397	1,3,7-trimethylurate	genus.Clostridium.sensu.stricto.1	-0.00190932	0.0142856	-0.133654	0.98706
metab_100001397	1,3,7-trimethylurate	genus.Dialister	-0.0126558	0.0129838	-0.974738	0.837372
metab_100001397	1,3,7-trimethylurate	genus..Eubacterium..siraeum.group	0.0494399	0.0151822	3.25643	0.0679924
metab_100001397	1,3,7-trimethylurate	genus.Butyrivibrio	0.0206983	0.0169558	1.22072	0.766088
metab_100001397	1,3,7-trimethylurate	genus.Lachnospiraceae.NK4A136.group	0.0282405	0.0191818	1.47225	0.680471
metab_100001397	1,3,7-trimethylurate	genus..Eubacterium..ruminantium.group	0.00171172	0.0138349	0.123725	0.988169
metab_100001397	1,3,7-trimethylurate	genus.Alistipes	0.0433326	0.0208048	2.08281	0.437632
metab_100001397	1,3,7-trimethylurate	genus.Erysipelotrichaceae.UCG.003	0.0161052	0.0149909	1.07433	0.809823
metab_100001397	1,3,7-trimethylurate	genus..Eubacterium..eligens.group	0.0173704	0.0154001	1.12794	0.79406
metab_100001397	1,3,7-trimethylurate	genus.Monoglobus	0.0106513	0.0232164	0.458782	0.945414
metab_100001397	1,3,7-trimethylurate	genus.Parabacteroides	0.0337309	0.0174873	1.92888	0.500061
metab_100001397	1,3,7-trimethylurate	genus.Akkermansia	0.0315277	0.0150309	2.09753	0.431249
metab_100001397	1,3,7-trimethylurate	genus.Incertae.Sedis	0.078603	0.0272069	2.88909	0.144007
metab_100001397	1,3,7-trimethylurate	genus.Lachnospira	-0.0428484	0.0168411	-2.54427	0.251983
metab_100001397	1,3,7-trimethylurate	genus.Prevotella_9	0.00979	0.0116789	0.838265	0.871032
metab_100001397	1,3,7-trimethylurate	genus.Butyricicoccus	0.00731182	0.0202308	0.361421	0.959465
metab_100001397	1,3,7-trimethylurate	genus.CAG.56	-0.0136116	0.0145428	-0.935973	0.847519
metab_100001397	1,3,7-trimethylurate	genus.Lachnoclostridium	-0.0120299	0.0213896	-0.562416	0.927617
metab_100001397	1,3,7-trimethylurate	genus..Eubacterium..ventriosum.group	0.00476649	0.0189503	0.251525	0.973678
metab_100001397	1,3,7-trimethylurate	genus.Terrisporobacter	-0.0174015	0.0160919	-1.08139	0.807856
metab_100001397	1,3,7-trimethylurate	genus.NK4A214.group	0.0532027	0.0175147	3.0376	0.108403
metab_100001397	1,3,7-trimethylurate	genus..Ruminococcus..gnavus.group	-0.0475058	0.0160254	-2.9644	0.124602
metab_100001397	1,3,7-trimethylurate	genus.Phascolarctobacterium	-0.00918847	0.0134919	-0.681034	0.905004
metab_100001397	1,3,7-trimethylurate	genus.Holdemanella	-0.00685304	0.013836	-0.495304	0.939246
metab_100001397	1,3,7-trimethylurate	genus..Eubacterium..xylanophilum.group	0.0385618	0.0160866	2.39715	0.307222
metab_100001397	1,3,7-trimethylurate	genus.UCG.005	0.0940199	0.0187145	5.02391	0.000198612
metab_100001397	1,3,7-trimethylurate	genus.Lachnospiraceae.FCS020.group	0.00520518	0.0180427	0.288492	0.968781
metab_100001397	1,3,7-trimethylurate	genus.Turicibacter	-0.00953294	0.0159047	-0.59938	0.920886
metab_100001397	1,3,7-trimethylurate	genus.UBA1819	0.00520643	0.0176504	0.294975	0.967958
metab_100001397	1,3,7-trimethylurate	genus.Collinsella	-0.0040198	0.0174177	-0.230788	0.976207
metab_100001397	1,3,7-trimethylurate	genus.CAG.873	0.0206737	0.0269604	0.766817	0.887494
metab_100001397	1,3,7-trimethylurate	genus.Catenibacterium	0.00272751	0.0181268	0.150468	0.9849
metab_100001397	1,3,7-trimethylurate	genus.Paraprevotella	-0.0233033	0.0144798	-1.60937	0.629367
metab_100001397	1,3,7-trimethylurate	genus.Succiniclasticum	-0.017105	0.0307738	-0.555831	0.928971
metab_100001397	1,3,7-trimethylurate	genus.Marvinbryantia	0.0333527	0.0160769	2.07458	0.441013
metab_100001397	1,3,7-trimethylurate	genus.Intestinimonas	0.0267093	0.0171361	1.55865	0.648232
metab_100001397	1,3,7-trimethylurate	genus.UCG.003	0.0152113	0.0167727	0.906909	0.854209
metab_100001397	1,3,7-trimethylurate	genus.Ligilactobacillus	-0.0200723	0.0239199	-0.839149	0.870938
metab_100001397	1,3,7-trimethylurate	genus.Tyzzerella	0.00861589	0.0175752	0.490229	0.940052
metab_100001397	1,3,7-trimethylurate	genus.Family.XIII.AD3011.group	0.0253696	0.0240714	1.05393	0.815675
metab_100001397	1,3,7-trimethylurate	genus.Lachnospiraceae.UCG.001	0.0156499	0.0168268	0.930061	0.848989
metab_100001397	1,3,7-trimethylurate	genus.Colidextribacter	0.0291526	0.01896	1.53758	0.656531
metab_100001397	1,3,7-trimethylurate	genus.Oscillibacter	0.0109506	0.0179401	0.610396	0.918591
metab_100001397	1,3,7-trimethylurate	genus.Lactobacillus	0.0049209	0.0190449	0.258384	0.972844
metab_100001397	1,3,7-trimethylurate	genus.Enterococcus	-0.0242634	0.0264005	-0.919052	0.851446
metab_100001397	1,3,7-trimethylurate	genus.Lachnospiraceae.UCG.004	-0.0266091	0.0163355	-1.62892	0.621605
metab_100001397	1,3,7-trimethylurate	genus.Lachnospiraceae.UCG.010	-0.0215045	0.0167956	-1.28036	0.74692
metab_100001397	1,3,7-trimethylurate	genus.Lachnospiraceae.AC2044.group	0.0444898	0.0197564	2.25192	0.367204
metab_100001397	1,3,7-trimethylurate	genus.Odoribacter	0.00844884	0.0181841	0.464627	0.944397
metab_100001397	1,3,7-trimethylurate	genus.Anaeroplasma	-0.070641	0.0295552	-2.39014	0.310139
metab_100001397	1,3,7-trimethylurate	genus.Prevotellaceae.NK3B31.group	-0.0294951	0.0267031	-1.10456	0.801174
metab_100001397	1,3,7-trimethylurate	genus.Family.XIII.UCG.001	0.0111285	0.0183958	0.604945	0.919641
metab_100001397	1,3,7-trimethylurate	genus.Senegalimassilia	0.0129743	0.0185556	0.699213	0.901608
metab_100001397	1,3,7-trimethylurate	genus.Megamonas	-0.0984154	0.039676	-2.48048	0.274175
metab_100001397	1,3,7-trimethylurate	genus.Howardella	0.00812747	0.0186427	0.435961	0.948894
metab_100001397	1,3,7-trimethylurate	genus.Alloprevotella	0.0100727	0.0205374	0.490457	0.940022
metab_100001397	1,3,7-trimethylurate	genus.Desulfovibrio	0.0192038	0.0174051	1.10334	0.801416
metab_100001397	1,3,7-trimethylurate	genus.Prevotella_7	-0.00787388	0.0223882	-0.351697	0.960931
metab_100001397	1,3,7-trimethylurate	genus.Rikenellaceae.RC9.gut.group	-0.0894284	0.0576404	-1.55149	0.651192
metab_100001397	1,3,7-trimethylurate	genus.Sutterella	0.016722	0.0170841	0.978803	0.836119
metab_100001397	1,3,7-trimethylurate	genus.Pseudomonas	-0.0303592	0.0486127	-0.624511	0.915654
metab_100001397	1,3,7-trimethylurate	genus.Negativibacillus	-0.00965651	0.0174839	-0.552309	0.929587
metab_100001397	1,3,7-trimethylurate	genus.DTU089	0.0524151	0.019433	2.69722	0.199994
metab_100001397	1,3,7-trimethylurate	genus.Hungatella	-0.0565804	0.0261566	-2.16314	0.404145
metab_100001397	1,3,7-trimethylurate	genus.Parasutterella	0.00788626	0.0187051	0.42161	0.951239
metab_100001397	1,3,7-trimethylurate	genus.Limosilactobacillus	0.0129371	0.0330752	0.391143	0.95566
metab_100001397	1,3,7-trimethylurate	genus.Latilactobacillus	-0.0909211	0.0301064	-3.02	0.112238
metab_100001397	1,3,7-trimethylurate	genus.Slackia	-0.0241003	0.0264406	-0.911488	0.853281
metab_100001397	1,3,7-trimethylurate	genus.Acidaminococcus	-0.0177469	0.0253805	-0.699234	0.901608
metab_100001397	1,3,7-trimethylurate	genus.Haemophilus	-0.0439106	0.0243624	-1.80239	0.553237
metab_100001397	1,3,7-trimethylurate	genus.GCA.900066575	0.0104266	0.0205843	0.506529	0.9373
metab_100001397	1,3,7-trimethylurate	genus.Flavonifractor	-0.0269041	0.0201581	-1.33466	0.729039
metab_100001397	1,3,7-trimethylurate	genus.Enterorhabdus	0.0524982	0.0222518	2.35928	0.322591
metab_100001397	1,3,7-trimethylurate	genus.Enterobacter	-0.162882	0.0579437	-2.81104	0.165718
metab_100001397	1,3,7-trimethylurate	genus.Lactococcus	0.0145217	0.025307	0.573823	0.92578
metab_100001397	1,3,7-trimethylurate	genus.Klebsiella	-0.0514054	0.0285296	-1.80183	0.553389
metab_100001397	1,3,7-trimethylurate	genus.Solobacterium	-0.0218048	0.0321421	-0.678389	0.905412
metab_100001397	1,3,7-trimethylurate	genus.UC5.1.2E3	-0.0405583	0.0265887	-1.5254	0.660955
metab_100001397	1,3,7-trimethylurate	genus.Tuzzerella	-0.0302528	0.0253982	-1.19114	0.775191
metab_100001397	1,3,7-trimethylurate	genus.Erysipelatoclostridium	-0.0236872	0.0189645	-1.24903	0.757034
metab_100001397	1,3,7-trimethylurate	genus.Peptococcus	0.0395551	0.0194271	2.03608	0.456102
metab_100001397	1,3,7-trimethylurate	genus.Veillonella	-0.0906276	0.0239257	-3.78787	0.0171487
metab_100001397	1,3,7-trimethylurate	genus.Bilophila	0.0233358	0.0229563	1.01653	0.82568
metab_100001397	1,3,7-trimethylurate	genus.Barnesiella	0.0439529	0.0158132	2.77951	0.174899
metab_100001397	1,3,7-trimethylurate	genus.Sellimonas	-0.0264075	0.0208574	-1.2661	0.751708
metab_100001397	1,3,7-trimethylurate	genus..Bacteroides..pectinophilus.group	-0.0159935	0.034652	-0.461546	0.945014
metab_100001397	1,3,7-trimethylurate	genus.Shuttleworthia	0.0151657	0.0199897	0.758673	0.889164
metab_100001397	1,3,7-trimethylurate	genus.Eggerthella	-0.0507216	0.0275695	-1.83977	0.537569
metab_100001397	1,3,7-trimethylurate	genus.Megasphaera	-0.00310653	0.0320533	-0.0969174	0.990873
metab_100001397	1,3,7-trimethylurate	genus.Lachnospiraceae.UCG.003	-0.0553546	0.0327689	-1.68924	0.599298
metab_100001397	1,3,7-trimethylurate	genus.Eisenbergiella	0.0236444	0.0249656	0.947081	0.844786
metab_100001397	1,3,7-trimethylurate	genus.Lachnospiraceae.UCG.007	0.00458532	0.0482688	0.0949954	0.991096
metab_100001397	1,3,7-trimethylurate	genus.Adlercreutzia	-0.0332907	0.0210232	-1.58352	0.639238
metab_100001397	1,3,7-trimethylurate	genus.Frisingicoccus	-0.0150583	0.0286632	-0.525352	0.9343
metab_100001397	1,3,7-trimethylurate	genus.Oscillospira	0.0204221	0.0199655	1.02287	0.823582
metab_100001397	1,3,7-trimethylurate	genus..Eubacterium..brachy.group	0.00426006	0.0259414	0.164219	0.983655
metab_100001397	1,3,7-trimethylurate	genus.Hafnia.Obesumbacterium	-0.0561399	0.0547925	-1.02459	0.823109
metab_100001397	1,3,7-trimethylurate	genus.Coprobacter	-0.00804128	0.0254088	-0.316476	0.965552
metab_100001397	1,3,7-trimethylurate	genus.Citrobacter	-0.0763946	0.0558818	-1.36708	0.718494
metab_100001397	1,3,7-trimethylurate	genus.Butyricimonas	0.00332	0.0225327	0.147341	0.985284
metab_100001397	1,3,7-trimethylurate	genus.Coprobacillus	0.00479162	0.033609	0.142569	0.985743
metab_100001397	1,3,7-trimethylurate	genus.Fournierella	-0.0313299	0.0240114	-1.30479	0.739438
metab_100001397	1,3,7-trimethylurate	genus.Mitsuokella	-0.026703	0.0306389	-0.871539	0.862931
metab_100001397	1,3,7-trimethylurate	genus.Catenisphaera	-0.0788723	0.0334354	-2.35895	0.322765
metab_100001397	1,3,7-trimethylurate	genus.Lacticaseibacillus	-0.0908903	0.0378307	-2.40256	0.304979
metab_100001397	1,3,7-trimethylurate	genus.Oribacterium	-0.0470052	0.0377972	-1.24362	0.759022
metab_100001397	1,3,7-trimethylurate	genus..Eubacterium..fissicatena.group	-0.0282684	0.0323782	-0.873069	0.862548
metab_100001397	1,3,7-trimethylurate	genus.Mogibacterium	-0.0608577	0.032947	-1.84714	0.534413
metab_100001397	1,3,7-trimethylurate	genus.HT002	-0.166076	0.0763754	-2.17447	0.399324
metab_100001397	1,3,7-trimethylurate	genus.TM7x	-0.0193963	0.029861	-0.649554	0.91134
metab_100001397	1,3,7-trimethylurate	genus.Paludicola	0.044197	0.0196612	2.24793	0.368619
metab_100001397	1,3,7-trimethylurate	genus..Clostridium..innocuum.group	-0.0957236	0.035316	-2.71049	0.195752
metab_100001397	1,3,7-trimethylurate	genus.Anaerosporobacter	-0.0275266	0.0509516	-0.540251	0.931933
metab_100001397	1,3,7-trimethylurate	genus.Defluviitaleaceae.UCG.011	0.0556083	0.0230427	2.41328	0.30078
metab_100001397	1,3,7-trimethylurate	genus.Epulopiscium	-0.0578478	0.0429355	-1.34732	0.724823
metab_100001397	1,3,7-trimethylurate	genus.Prevotella	-0.0597309	0.0415375	-1.438	0.692683
metab_100001397	1,3,7-trimethylurate	genus.Lachnospiraceae.UCG.009	-0.0851865	0.0432546	-1.96942	0.484006
metab_100001397	1,3,7-trimethylurate	genus..Eubacterium..nodatum.group	-0.0575774	0.041845	-1.37597	0.715144
metab_100001397	1,3,7-trimethylurate	genus.UCG.007	0.0611084	0.0319719	1.91132	0.507603
metab_100001397	1,3,7-trimethylurate	genus.FD2005	-0.0388714	0.0351487	-1.10591	0.800699
metab_100001397	1,3,7-trimethylurate	genus.Cloacibacillus	0.0205493	0.0444332	0.462476	0.944818
metab_100001397	1,3,7-trimethylurate	genus.Pediococcus	-0.103574	0.0636567	-1.62707	0.622426
metab_100001397	1,3,7-trimethylurate	genus.Candidatus.Soleaferrea	-0.0089984	0.0305647	-0.294405	0.967974
metab_100001397	1,3,7-trimethylurate	genus.Holdemania	-0.0008705	0.0281748	-0.0308964	0.997274
metab_100001397	1,3,7-trimethylurate	genus.Lactiplantibacillus	-0.145083	0.0523544	-2.77117	0.177335
metab_100001397	1,3,7-trimethylurate	genus.Merdibacter	-0.0208838	0.0323326	-0.645904	0.912028
metab_100001397	1,3,7-trimethylurate	genus.UCG.009	0.0255551	0.0298684	0.855591	0.867012
metab_100001397	1,3,7-trimethylurate	genus.Methanobrevibacter	-0.0259785	0.0389985	-0.666141	0.908098
metab_100001397	1,3,7-trimethylurate	genus.Faecalitalea	-0.0963546	0.0407253	-2.36596	0.320125
metab_100001397	1,3,7-trimethylurate	genus.Olsenella	0.0257251	0.0324451	0.792882	0.881684
metab_100001397	1,3,7-trimethylurate	genus.Gordonibacter	-0.120485	0.0414834	-2.90441	0.139941
metab_100001397	1,3,7-trimethylurate	genus.Anaerotruncus	0.00321957	0.0288698	0.111521	0.989384
metab_100001397	1,3,7-trimethylurate	genus.Rikenella	-0.190577	0.0632709	-3.01208	0.113889
metab_100001397	1,3,7-trimethylurate	genus.Coriobacteriaceae.UCG.002	0.0298885	0.0532507	0.56128	0.927737
metab_100001397	1,3,7-trimethylurate	genus.Oxalobacter	-0.0145439	0.0300786	-0.483531	0.941131
metab_100001397	1,3,7-trimethylurate	genus.Eubacterium	-0.0569372	0.047183	-1.20673	0.770251
metab_100001397	1,3,7-trimethylurate	genus.Weissella	-0.194198	0.0592516	-3.27751	0.0648906
metab_100001397	1,3,7-trimethylurate	genus.Lachnospiraceae.NK4B4.group	0.0201251	0.0425544	0.472927	0.942776
metab_100001397	1,3,7-trimethylurate	genus.Anaerofilum	0.00475958	0.0418194	0.113813	0.989208
metab_100001397	1,3,7-trimethylurate	genus.Succinivibrio	-0.0584592	0.0563643	-1.03717	0.819999
metab_100001397	1,3,7-trimethylurate	genus.Anaerofustis	-0.0652149	0.0453078	-1.43937	0.692269
metab_100001397	1,3,7-trimethylurate	genus.Caproiciproducens	0.0797968	0.0398692	2.00147	0.47037
metab_100001397	1,3,7-trimethylurate	genus.Catenibacillus	-0.000488938	0.0369873	-0.0132191	0.99889
metab_100001397	1,3,7-trimethylurate	genus.Christensenella	-0.0244038	0.0396666	-0.615223	0.917559
metab_100001397	1,3,7-trimethylurate	genus.Victivallis	-0.0277484	0.0508004	-0.546225	0.93083
metab_100001397	1,3,7-trimethylurate	genus.Phocea	-0.122965	0.0466766	-2.63441	0.220599
metab_100001397	1,3,7-trimethylurate	genus.Allisonella	-0.0212949	0.0360598	-0.590545	0.922687
metab_100001397	1,3,7-trimethylurate	genus.Granulicatella	-0.0814602	0.0582872	-1.39757	0.707154
metab_100001397	1,3,7-trimethylurate	genus.Lactonifactor	-0.0808914	0.061217	-1.32139	0.733566
metab_100001397	1,3,7-trimethylurate	genus.Ruminiclostridium	0.0119253	0.0476566	0.250235	0.973891
metab_100001397	1,3,7-trimethylurate	genus.Alloscardovia	-0.0366084	0.0726307	-0.504035	0.937773
metab_100001397	1,3,7-trimethylurate	genus.Pygmaiobacter	-0.0683606	0.0530054	-1.28969	0.743931
metab_100001397	1,3,7-trimethylurate	genus.Papillibacter	-0.0731514	0.0559701	-1.30697	0.738575
metab_100001397	1,3,7-trimethylurate	genus.Actinomyces	-0.160458	0.0526553	-3.04732	0.106375
metab_100001397	1,3,7-trimethylurate	genus.Fenollaria	-0.0903208	0.0614257	-1.47041	0.681194
metab_100001397	1,3,7-trimethylurate	genus.Leuconostoc	-0.0765974	0.0635502	-1.2053	0.77082
metab_100001397	1,3,7-trimethylurate	genus.CHKCI001	-0.143016	0.0771405	-1.85396	0.531773
metab_100001397	1,3,7-trimethylurate	genus.Dielma	-0.191743	0.081169	-2.36227	0.321414
metab_100001397	1,3,7-trimethylurate	genus.Acetanaerobacterium	-0.155973	0.0645936	-2.41469	0.300248
metab_100001397	1,3,7-trimethylurate	genus.Faecalicoccus	-0.0718974	0.0676119	-1.06338	0.8129
metab_100001397	1,3,7-trimethylurate	genus.GCA.900066755	-0.117641	0.0627881	-1.87362	0.523524
metab_100001397	1,3,7-trimethylurate	genus.Sanguibacteroides	-0.222837	0.0708941	-3.14324	0.0871127
metab_100001397	1,3,7-trimethylurate	genus.Rothia	-0.207024	0.0723474	-2.86153	0.151233
metab_100001397	1,3,7-trimethylurate	genus.Atopobium	-0.197317	0.0666349	-2.96117	0.125405
metab_100001397	1,3,7-trimethylurate	genus.Finegoldia	-0.113152	0.0704042	-1.60718	0.630361
metab_100001925	cyclo(leu-pro)	genus.Blautia	0.00340157	0.0306541	0.110966	0.989432
metab_100001925	cyclo(leu-pro)	genus.Agathobacter	0.0253487	0.0160741	1.57699	0.641672
metab_100001925	cyclo(leu-pro)	genus.Escherichia.Shigella	-0.0124531	0.00853575	-1.45893	0.685075
metab_100001925	cyclo(leu-pro)	genus.Faecalibacterium	0.0381754	0.0192423	1.98393	0.47801
metab_100001925	cyclo(leu-pro)	genus..Eubacterium..hallii.group	0.00771879	0.0178777	0.431755	0.949619
metab_100001925	cyclo(leu-pro)	genus.Fusicatenibacter	-0.0101397	0.0157301	-0.644604	0.912289
metab_100001925	cyclo(leu-pro)	genus.Subdoligranulum	0.0207304	0.0184473	1.12376	0.795257
metab_100001925	cyclo(leu-pro)	genus.Dorea	0.035945	0.0187847	1.91353	0.506837
metab_100001925	cyclo(leu-pro)	genus.Anaerostipes	0.00644821	0.0197812	0.325977	0.964244
metab_100001925	cyclo(leu-pro)	genus.Romboutsia	-0.00494799	0.0107492	-0.460314	0.945246
metab_100001925	cyclo(leu-pro)	genus.Coprococcus	-0.0229363	0.0180698	-1.26931	0.750803
metab_100001925	cyclo(leu-pro)	genus.Bifidobacterium	0.0329261	0.00990044	3.32573	0.0582416
metab_100001925	cyclo(leu-pro)	genus.Bacteroides	0.0118677	0.0200722	0.591248	0.922542
metab_100001925	cyclo(leu-pro)	genus.Ruminococcus	-0.00322268	0.0146608	-0.219817	0.97758
metab_100001925	cyclo(leu-pro)	genus.UCG.002	-0.0084548	0.0138528	-0.61033	0.918617
metab_100001925	cyclo(leu-pro)	genus..Ruminococcus..torques.group	-0.00967357	0.0202895	-0.476777	0.942211
metab_100001925	cyclo(leu-pro)	genus.CAG.352	-0.00909898	0.00905027	-1.00538	0.82908
metab_100001925	cyclo(leu-pro)	genus.Streptococcus	0.00376411	0.0109602	0.343434	0.96209
metab_100001925	cyclo(leu-pro)	genus.Intestinibacter	-0.0101629	0.00964857	-1.05331	0.815804
metab_100001925	cyclo(leu-pro)	genus.Christensenellaceae.R.7.group	-0.0080704	0.0136066	-0.593122	0.922232
metab_100001925	cyclo(leu-pro)	genus.Lachnospiraceae.ND3007.group	0.0133688	0.0134957	0.990592	0.832821
metab_100001925	cyclo(leu-pro)	genus.Roseburia	-0.01053	0.0203851	-0.516557	0.935717
metab_100001925	cyclo(leu-pro)	genus..Ruminococcus..gauvreauii.group	0.0189602	0.0104686	1.81116	0.549067
metab_100001925	cyclo(leu-pro)	genus.Clostridium.sensu.stricto.1	-0.015445	0.0103676	-1.48974	0.674223
metab_100001925	cyclo(leu-pro)	genus.Dialister	0.00532048	0.00943786	0.563738	0.927397
metab_100001925	cyclo(leu-pro)	genus..Eubacterium..siraeum.group	-0.0224978	0.0110719	-2.03197	0.45778
metab_100001925	cyclo(leu-pro)	genus.Butyrivibrio	0.0093076	0.0123271	0.755052	0.890007
metab_100001925	cyclo(leu-pro)	genus.Lachnospiraceae.NK4A136.group	-0.0025966	0.013955	-0.18607	0.981547
metab_100001925	cyclo(leu-pro)	genus..Eubacterium..ruminantium.group	-0.00998887	0.0100474	-0.994171	0.831819
metab_100001925	cyclo(leu-pro)	genus.Alistipes	0.0194676	0.0151404	1.28581	0.745205
metab_100001925	cyclo(leu-pro)	genus.Erysipelotrichaceae.UCG.003	0.0230863	0.0108725	2.12337	0.420755
metab_100001925	cyclo(leu-pro)	genus..Eubacterium..eligens.group	-0.00557237	0.0111968	-0.497677	0.938922
metab_100001925	cyclo(leu-pro)	genus.Monoglobus	0.00962272	0.0168689	0.570443	0.926414
metab_100001925	cyclo(leu-pro)	genus.Parabacteroides	0.0179996	0.0127192	1.41515	0.700894
metab_100001925	cyclo(leu-pro)	genus.Akkermansia	0.00373227	0.0109483	0.3409	0.962532
metab_100001925	cyclo(leu-pro)	genus.Incertae.Sedis	0.0212388	0.0198493	1.07	0.811152
metab_100001925	cyclo(leu-pro)	genus.Lachnospira	-0.00388289	0.0122812	-0.316166	0.965618
metab_100001925	cyclo(leu-pro)	genus.Prevotella_9	0.0030059	0.00848907	0.354091	0.960576
metab_100001925	cyclo(leu-pro)	genus.Butyricicoccus	0.0189952	0.0146877	1.29327	0.743201
metab_100001925	cyclo(leu-pro)	genus.CAG.56	0.011329	0.0105657	1.07224	0.810443
metab_100001925	cyclo(leu-pro)	genus.Lachnoclostridium	0.0265233	0.0155198	1.709	0.590907
metab_100001925	cyclo(leu-pro)	genus..Eubacterium..ventriosum.group	0.00802358	0.0137679	0.582775	0.923993
metab_100001925	cyclo(leu-pro)	genus.Terrisporobacter	-0.011402	0.0116944	-0.974997	0.837331
metab_100001925	cyclo(leu-pro)	genus.NK4A214.group	-0.0135111	0.0127847	-1.05681	0.814757
metab_100001925	cyclo(leu-pro)	genus..Ruminococcus..gnavus.group	-0.0126891	0.0116943	-1.08506	0.806731
metab_100001925	cyclo(leu-pro)	genus.Phascolarctobacterium	-0.017308	0.00978911	-1.76809	0.567198
metab_100001925	cyclo(leu-pro)	genus.Holdemanella	-0.0120956	0.010047	-1.2039	0.771285
metab_100001925	cyclo(leu-pro)	genus..Eubacterium..xylanophilum.group	-0.0113511	0.0117206	-0.968473	0.839121
metab_100001925	cyclo(leu-pro)	genus.UCG.005	-0.0148144	0.0137814	-1.07496	0.809719
metab_100001925	cyclo(leu-pro)	genus.Lachnospiraceae.FCS020.group	0.0062548	0.0131095	0.477122	0.94216
metab_100001925	cyclo(leu-pro)	genus.Turicibacter	-0.00714341	0.0115568	-0.618113	0.917071
metab_100001925	cyclo(leu-pro)	genus.UBA1819	0.00675142	0.0128241	0.526465	0.93423
metab_100001925	cyclo(leu-pro)	genus.Collinsella	0.000765591	0.0126567	0.0604889	0.994435
metab_100001925	cyclo(leu-pro)	genus.CAG.873	-0.00816717	0.019595	-0.416799	0.952116
metab_100001925	cyclo(leu-pro)	genus.Catenibacterium	-0.0120729	0.0131656	-0.917006	0.851989
metab_100001925	cyclo(leu-pro)	genus.Paraprevotella	-0.0181565	0.0105193	-1.72602	0.584173
metab_100001925	cyclo(leu-pro)	genus.Succiniclasticum	-0.0534728	0.0222933	-2.39861	0.306534
metab_100001925	cyclo(leu-pro)	genus.Marvinbryantia	-0.00860349	0.0117068	-0.734917	0.89463
metab_100001925	cyclo(leu-pro)	genus.Intestinimonas	-0.00897043	0.0124651	-0.719642	0.897818
metab_100001925	cyclo(leu-pro)	genus.UCG.003	-0.00170217	0.0121932	-0.1396	0.986123
metab_100001925	cyclo(leu-pro)	genus.Ligilactobacillus	-0.00729588	0.0173862	-0.419635	0.951668
metab_100001925	cyclo(leu-pro)	genus.Tyzzerella	0.0210379	0.012753	1.64964	0.613327
metab_100001925	cyclo(leu-pro)	genus.Family.XIII.AD3011.group	-0.0311879	0.0174708	-1.78514	0.560784
metab_100001925	cyclo(leu-pro)	genus.Lachnospiraceae.UCG.001	0.00928739	0.012229	0.759459	0.889029
metab_100001925	cyclo(leu-pro)	genus.Colidextribacter	-0.0068168	0.0137935	-0.494204	0.939397
metab_100001925	cyclo(leu-pro)	genus.Oscillibacter	-0.00482908	0.0130377	-0.370394	0.958274
metab_100001925	cyclo(leu-pro)	genus.Lactobacillus	0.0303828	0.0138017	2.20138	0.388225
metab_100001925	cyclo(leu-pro)	genus.Enterococcus	0.0298918	0.0191665	1.55958	0.647815
metab_100001925	cyclo(leu-pro)	genus.Lachnospiraceae.UCG.004	-9.67836e-05	0.0118877	-0.00814152	0.99928
metab_100001925	cyclo(leu-pro)	genus.Lachnospiraceae.UCG.010	0.00348598	0.012215	0.285385	0.969248
metab_100001925	cyclo(leu-pro)	genus.Lachnospiraceae.AC2044.group	-0.0117316	0.0143913	-0.815191	0.876633
metab_100001925	cyclo(leu-pro)	genus.Odoribacter	-0.00398972	0.0132142	-0.301926	0.967173
metab_100001925	cyclo(leu-pro)	genus.Anaeroplasma	-0.0245465	0.0215291	-1.14015	0.790248
metab_100001925	cyclo(leu-pro)	genus.Prevotellaceae.NK3B31.group	-0.012294	0.0194124	-0.633306	0.914288
metab_100001925	cyclo(leu-pro)	genus.Family.XIII.UCG.001	0.00999002	0.0133657	0.74744	0.891695
metab_100001925	cyclo(leu-pro)	genus.Senegalimassilia	-0.000381522	0.0134869	-0.0282883	0.997451
metab_100001925	cyclo(leu-pro)	genus.Megamonas	-0.0133581	0.0289262	-0.461801	0.944924
metab_100001925	cyclo(leu-pro)	genus.Howardella	-0.00325505	0.0135475	-0.24027	0.975018
metab_100001925	cyclo(leu-pro)	genus.Alloprevotella	-0.00237563	0.0149251	-0.15917	0.98418
metab_100001925	cyclo(leu-pro)	genus.Desulfovibrio	-0.0121786	0.0126493	-0.962793	0.840463
metab_100001925	cyclo(leu-pro)	genus.Prevotella_7	-0.00612637	0.016268	-0.376591	0.957466
metab_100001925	cyclo(leu-pro)	genus.Rikenellaceae.RC9.gut.group	0.00282053	0.0419403	0.0672511	0.993903
metab_100001925	cyclo(leu-pro)	genus.Sutterella	0.0148273	0.0124107	1.19471	0.77412
metab_100001925	cyclo(leu-pro)	genus.Pseudomonas	0.00647672	0.0353309	0.183316	0.981811
metab_100001925	cyclo(leu-pro)	genus.Negativibacillus	-0.0147218	0.012697	-1.15947	0.784328
metab_100001925	cyclo(leu-pro)	genus.DTU089	0.0222195	0.0141588	1.56931	0.644523
metab_100001925	cyclo(leu-pro)	genus.Hungatella	-0.0106548	0.019053	-0.559222	0.92814
metab_100001925	cyclo(leu-pro)	genus.Parasutterella	0.00258049	0.0135929	0.189841	0.981082
metab_100001925	cyclo(leu-pro)	genus.Limosilactobacillus	0.0603723	0.0239503	2.52073	0.260064
metab_100001925	cyclo(leu-pro)	genus.Latilactobacillus	-0.0216185	0.0219764	-0.983714	0.83472
metab_100001925	cyclo(leu-pro)	genus.Slackia	0.00598291	0.0192207	0.311275	0.96612
metab_100001925	cyclo(leu-pro)	genus.Acidaminococcus	4.44116e-05	0.0184475	0.00240746	0.999803
metab_100001925	cyclo(leu-pro)	genus.Haemophilus	0.00790047	0.017733	0.445524	0.947366
metab_100001925	cyclo(leu-pro)	genus.GCA.900066575	0.00301319	0.0149592	0.201428	0.979721
metab_100001925	cyclo(leu-pro)	genus.Flavonifractor	0.0129463	0.0146558	0.883356	0.859989
metab_100001925	cyclo(leu-pro)	genus.Enterorhabdus	-0.00248421	0.0162193	-0.153163	0.984697
metab_100001925	cyclo(leu-pro)	genus.Enterobacter	0.00709366	0.0422901	0.167738	0.983324
metab_100001925	cyclo(leu-pro)	genus.Lactococcus	0.0321687	0.0183607	1.75204	0.573812
metab_100001925	cyclo(leu-pro)	genus.Klebsiella	0.0167658	0.0207609	0.807568	0.878261
metab_100001925	cyclo(leu-pro)	genus.Solobacterium	-0.0363184	0.0233299	-1.55673	0.649036
metab_100001925	cyclo(leu-pro)	genus.UC5.1.2E3	-0.00441603	0.0193451	-0.228277	0.976522
metab_100001925	cyclo(leu-pro)	genus.Tuzzerella	0.0299502	0.0184427	1.62396	0.623746
metab_100001925	cyclo(leu-pro)	genus.Erysipelatoclostridium	0.00533398	0.0137913	0.386766	0.956286
metab_100001925	cyclo(leu-pro)	genus.Peptococcus	-0.0109997	0.0141445	-0.777663	0.884942
metab_100001925	cyclo(leu-pro)	genus.Veillonella	-0.0108912	0.0175213	-0.621597	0.91636
metab_100001925	cyclo(leu-pro)	genus.Bilophila	0.0343591	0.0166508	2.06352	0.445668
metab_100001925	cyclo(leu-pro)	genus.Barnesiella	0.0181514	0.0115242	1.57507	0.642331
metab_100001925	cyclo(leu-pro)	genus.Sellimonas	0.0119865	0.0151641	0.790449	0.882168
metab_100001925	cyclo(leu-pro)	genus..Bacteroides..pectinophilus.group	-0.0350981	0.025155	-1.39527	0.708074
metab_100001925	cyclo(leu-pro)	genus.Shuttleworthia	0.00379667	0.0145294	0.261309	0.972442
metab_100001925	cyclo(leu-pro)	genus.Eggerthella	0.010167	0.0200682	0.506621	0.937286
metab_100001925	cyclo(leu-pro)	genus.Megasphaera	-0.015425	0.0232855	-0.662428	0.908719
metab_100001925	cyclo(leu-pro)	genus.Lachnospiraceae.UCG.003	-0.0205447	0.0238394	-0.861795	0.8655
metab_100001925	cyclo(leu-pro)	genus.Eisenbergiella	0.0151761	0.0181429	0.836474	0.871599
metab_100001925	cyclo(leu-pro)	genus.Lachnospiraceae.UCG.007	0.00248617	0.035074	0.0708836	0.99362
metab_100001925	cyclo(leu-pro)	genus.Adlercreutzia	0.0133734	0.0152912	0.874582	0.862197
metab_100001925	cyclo(leu-pro)	genus.Frisingicoccus	0.0335824	0.0208005	1.6145	0.627269
metab_100001925	cyclo(leu-pro)	genus.Oscillospira	-0.000115384	0.0145162	-0.00794864	0.999282
metab_100001925	cyclo(leu-pro)	genus..Eubacterium..brachy.group	0.0175811	0.0188411	0.933125	0.848166
metab_100001925	cyclo(leu-pro)	genus.Hafnia.Obesumbacterium	0.0445164	0.0398098	1.11823	0.797001
metab_100001925	cyclo(leu-pro)	genus.Coprobacter	-0.0217627	0.0184496	-1.17957	0.778687
metab_100001925	cyclo(leu-pro)	genus.Citrobacter	0.066814	0.0405866	1.64621	0.61497
metab_100001925	cyclo(leu-pro)	genus.Butyricimonas	-0.0200885	0.0163594	-1.22795	0.763758
metab_100001925	cyclo(leu-pro)	genus.Coprobacillus	0.033734	0.0243956	1.38279	0.712333
metab_100001925	cyclo(leu-pro)	genus.Fournierella	-0.0310653	0.0174332	-1.78196	0.561955
metab_100001925	cyclo(leu-pro)	genus.Mitsuokella	0.00162023	0.0222728	0.0727448	0.993442
metab_100001925	cyclo(leu-pro)	genus.Catenisphaera	-0.0408798	0.0243327	-1.68003	0.602662
metab_100001925	cyclo(leu-pro)	genus.Lacticaseibacillus	-0.0195736	0.0275705	-0.709948	0.899678
metab_100001925	cyclo(leu-pro)	genus.Oribacterium	-0.0271017	0.0274738	-0.98646	0.834005
metab_100001925	cyclo(leu-pro)	genus..Eubacterium..fissicatena.group	0.0151642	0.0235318	0.644413	0.912336
metab_100001925	cyclo(leu-pro)	genus.Mogibacterium	-0.0257758	0.0239709	-1.0753	0.809641
metab_100001925	cyclo(leu-pro)	genus.HT002	0.0486974	0.0556206	0.875528	0.862064
metab_100001925	cyclo(leu-pro)	genus.TM7x	0.0107439	0.0217003	0.495103	0.939273
metab_100001925	cyclo(leu-pro)	genus.Paludicola	0.0018738	0.014327	0.130788	0.98741
metab_100001925	cyclo(leu-pro)	genus..Clostridium..innocuum.group	-0.0218778	0.0257573	-0.84938	0.868598
metab_100001925	cyclo(leu-pro)	genus.Anaerosporobacter	-0.00571427	0.0370289	-0.154319	0.984607
metab_100001925	cyclo(leu-pro)	genus.Defluviitaleaceae.UCG.011	-0.00641415	0.016797	-0.381862	0.956811
metab_100001925	cyclo(leu-pro)	genus.Epulopiscium	-0.0144014	0.0312267	-0.46119	0.945108
metab_100001925	cyclo(leu-pro)	genus.Prevotella	-0.056438	0.0301585	-1.87138	0.524419
metab_100001925	cyclo(leu-pro)	genus.Lachnospiraceae.UCG.009	0.0396013	0.0314709	1.25835	0.754077
metab_100001925	cyclo(leu-pro)	genus..Eubacterium..nodatum.group	0.0356868	0.030415	1.17333	0.780287
metab_100001925	cyclo(leu-pro)	genus.UCG.007	-0.0353111	0.0232495	-1.51879	0.663879
metab_100001925	cyclo(leu-pro)	genus.FD2005	0.0057017	0.0255572	0.223095	0.977183
metab_100001925	cyclo(leu-pro)	genus.Cloacibacillus	-0.0416747	0.0322605	-1.29182	0.743416
metab_100001925	cyclo(leu-pro)	genus.Pediococcus	0.034747	0.0463095	0.75032	0.890918
metab_100001925	cyclo(leu-pro)	genus.Candidatus.Soleaferrea	-0.0154909	0.0222045	-0.697648	0.901975
metab_100001925	cyclo(leu-pro)	genus.Holdemania	0.00521279	0.0204722	0.254628	0.973267
metab_100001925	cyclo(leu-pro)	genus.Lactiplantibacillus	-0.00818853	0.0382056	-0.214328	0.978253
metab_100001925	cyclo(leu-pro)	genus.Merdibacter	0.0215846	0.0234885	0.918946	0.851446
metab_100001925	cyclo(leu-pro)	genus.UCG.009	0.00683556	0.0217112	0.31484	0.965836
metab_100001925	cyclo(leu-pro)	genus.Methanobrevibacter	-0.0605979	0.0282719	-2.1434	0.41294
metab_100001925	cyclo(leu-pro)	genus.Faecalitalea	-0.0196736	0.0296782	-0.662896	0.908697
metab_100001925	cyclo(leu-pro)	genus.Olsenella	-0.00427858	0.0235837	-0.181421	0.981972
metab_100001925	cyclo(leu-pro)	genus.Gordonibacter	0.0219356	0.0302771	0.724496	0.896809
metab_100001925	cyclo(leu-pro)	genus.Anaerotruncus	0.0086745	0.020976	0.413545	0.952568
metab_100001925	cyclo(leu-pro)	genus.Rikenella	0.0205301	0.0462039	0.444337	0.947504
metab_100001925	cyclo(leu-pro)	genus.Coriobacteriaceae.UCG.002	0.0180647	0.0386961	0.466836	0.944046
metab_100001925	cyclo(leu-pro)	genus.Oxalobacter	-0.015824	0.0218527	-0.72412	0.896906
metab_100001925	cyclo(leu-pro)	genus.Eubacterium	-0.00461141	0.0343127	-0.134394	0.986985
metab_100001925	cyclo(leu-pro)	genus.Weissella	-0.0337546	0.043299	-0.779571	0.884514
metab_100001925	cyclo(leu-pro)	genus.Lachnospiraceae.NK4B4.group	-0.0341197	0.0309044	-1.10404	0.80125
metab_100001925	cyclo(leu-pro)	genus.Anaerofilum	0.0348094	0.0303653	1.14635	0.788494
metab_100001925	cyclo(leu-pro)	genus.Succinivibrio	-0.00714853	0.0409805	-0.174437	0.982666
metab_100001925	cyclo(leu-pro)	genus.Anaerofustis	0.00503329	0.0329603	0.152708	0.9847
metab_100001925	cyclo(leu-pro)	genus.Caproiciproducens	-0.00253234	0.0290355	-0.0872153	0.991871
metab_100001925	cyclo(leu-pro)	genus.Catenibacillus	0.0172075	0.0268701	0.640395	0.913026
metab_100001925	cyclo(leu-pro)	genus.Christensenella	0.00189558	0.0288293	0.065752	0.993998
metab_100001925	cyclo(leu-pro)	genus.Victivallis	-0.0388175	0.0368967	-1.05206	0.816117
metab_100001925	cyclo(leu-pro)	genus.Phocea	-0.00134977	0.0340491	-0.0396419	0.996291
metab_100001925	cyclo(leu-pro)	genus.Allisonella	-0.0266471	0.0261923	-1.01736	0.825363
metab_100001925	cyclo(leu-pro)	genus.Granulicatella	0.0288448	0.0423891	0.680476	0.90505
metab_100001925	cyclo(leu-pro)	genus.Lactonifactor	-0.0474029	0.0444979	-1.06529	0.812499
metab_100001925	cyclo(leu-pro)	genus.Ruminiclostridium	0.00928257	0.0346289	0.268058	0.971551
metab_100001925	cyclo(leu-pro)	genus.Alloscardovia	0.115143	0.0526423	2.18727	0.394089
metab_100001925	cyclo(leu-pro)	genus.Pygmaiobacter	-0.0531197	0.0385105	-1.37936	0.713576
metab_100001925	cyclo(leu-pro)	genus.Papillibacter	-0.0341207	0.040693	-0.838492	0.871018
metab_100001925	cyclo(leu-pro)	genus.Actinomyces	0.00820279	0.0384596	0.213283	0.978376
metab_100001925	cyclo(leu-pro)	genus.Fenollaria	-0.0496323	0.0446575	-1.1114	0.799159
metab_100001925	cyclo(leu-pro)	genus.Leuconostoc	0.0169119	0.0462122	0.365961	0.958857
metab_100001925	cyclo(leu-pro)	genus.CHKCI001	0.00217442	0.0561614	0.0387173	0.996374
metab_100001925	cyclo(leu-pro)	genus.Dielma	-0.0308067	0.0591563	-0.520769	0.935013
metab_100001925	cyclo(leu-pro)	genus.Acetanaerobacterium	0.00807717	0.047089	0.17153	0.982938
metab_100001925	cyclo(leu-pro)	genus.Faecalicoccus	0.00636908	0.0491602	0.129558	0.987516
metab_100001925	cyclo(leu-pro)	genus.GCA.900066755	0.0255772	0.0457061	0.559602	0.928029
metab_100001925	cyclo(leu-pro)	genus.Sanguibacteroides	-0.118542	0.051647	-2.29524	0.348383
metab_100001925	cyclo(leu-pro)	genus.Rothia	0.0430331	0.0527922	0.815141	0.876635
metab_100001925	cyclo(leu-pro)	genus.Atopobium	0.0459275	0.0486332	0.944365	0.845509
metab_100001925	cyclo(leu-pro)	genus.Finegoldia	-0.0478183	0.0512075	-0.933814	0.848066
metab_100002769	argininate*	genus.Blautia	-0.0515719	0.0253007	-2.03836	0.455206
metab_100002769	argininate*	genus.Agathobacter	0.00813726	0.0133136	0.611201	0.918505
metab_100002769	argininate*	genus.Escherichia.Shigella	0.00987101	0.00706216	1.39773	0.707134
metab_100002769	argininate*	genus.Faecalibacterium	0.0325701	0.0159166	2.0463	0.452195
metab_100002769	argininate*	genus..Eubacterium..hallii.group	0.00997755	0.0147877	0.674721	0.906221
metab_100002769	argininate*	genus.Fusicatenibacter	0.0260407	0.012987	2.00514	0.468932
metab_100002769	argininate*	genus.Subdoligranulum	-0.00444771	0.0152712	-0.291249	0.968389
metab_100002769	argininate*	genus.Dorea	0.0025523	0.015572	0.163904	0.983676
metab_100002769	argininate*	genus.Anaerostipes	0.0332025	0.0163277	2.03351	0.457048
metab_100002769	argininate*	genus.Romboutsia	0.0255749	0.0088522	2.88911	0.144007
metab_100002769	argininate*	genus.Coprococcus	0.00302009	0.0149621	0.20185	0.979675
metab_100002769	argininate*	genus.Bifidobacterium	0.00429678	0.00823999	0.521455	0.934883
metab_100002769	argininate*	genus.Bacteroides	0.00465121	0.0166079	0.280059	0.970003
metab_100002769	argininate*	genus.Ruminococcus	-0.00692342	0.0121267	-0.570924	0.926375
metab_100002769	argininate*	genus.UCG.002	0.0126132	0.0114548	1.10113	0.802115
metab_100002769	argininate*	genus..Ruminococcus..torques.group	-0.0172303	0.0167773	-1.027	0.822365
metab_100002769	argininate*	genus.CAG.352	0.0116064	0.00748126	1.5514	0.651199
metab_100002769	argininate*	genus.Streptococcus	0.0161683	0.00905155	1.78624	0.560279
metab_100002769	argininate*	genus.Intestinibacter	0.014915	0.00797139	1.87107	0.524563
metab_100002769	argininate*	genus.Christensenellaceae.R.7.group	0.0290426	0.0112165	2.58926	0.236165
metab_100002769	argininate*	genus.Lachnospiraceae.ND3007.group	0.0102297	0.0111657	0.916174	0.852151
metab_100002769	argininate*	genus.Roseburia	0.00962044	0.0168637	0.570484	0.926405
metab_100002769	argininate*	genus..Ruminococcus..gauvreauii.group	0.00756482	0.00867271	0.872256	0.862812
metab_100002769	argininate*	genus.Clostridium.sensu.stricto.1	0.0185941	0.00856496	2.17095	0.400701
metab_100002769	argininate*	genus.Dialister	0.0141361	0.00779476	1.81354	0.547875
metab_100002769	argininate*	genus..Eubacterium..siraeum.group	0.00865145	0.00917625	0.942809	0.845879
metab_100002769	argininate*	genus.Butyrivibrio	-0.0129266	0.010192	-1.2683	0.750929
metab_100002769	argininate*	genus.Lachnospiraceae.NK4A136.group	0.0127119	0.011537	1.10184	0.801911
metab_100002769	argininate*	genus..Eubacterium..ruminantium.group	0.00955014	0.00831051	1.14916	0.787246
metab_100002769	argininate*	genus.Alistipes	-0.000410164	0.012537	-0.0327163	0.997062
metab_100002769	argininate*	genus.Erysipelotrichaceae.UCG.003	0.0141457	0.00900491	1.57088	0.643876
metab_100002769	argininate*	genus..Eubacterium..eligens.group	0.0187734	0.00924274	2.03115	0.458108
metab_100002769	argininate*	genus.Monoglobus	-0.00648722	0.0139562	-0.464829	0.944346
metab_100002769	argininate*	genus.Parabacteroides	-0.00667641	0.0105318	-0.633928	0.914189
metab_100002769	argininate*	genus.Akkermansia	-0.00468156	0.00905655	-0.516925	0.935615
metab_100002769	argininate*	genus.Incertae.Sedis	-0.0127773	0.016426	-0.777872	0.884882
metab_100002769	argininate*	genus.Lachnospira	0.00926509	0.0101558	0.912294	0.853113
metab_100002769	argininate*	genus.Prevotella_9	0.00713894	0.00701927	1.01705	0.825439
metab_100002769	argininate*	genus.Butyricicoccus	-0.00591124	0.0121607	-0.486094	0.940759
metab_100002769	argininate*	genus.CAG.56	0.0101304	0.00873987	1.1591	0.784475
metab_100002769	argininate*	genus.Lachnoclostridium	-0.0381566	0.0127965	-2.9818	0.12041
metab_100002769	argininate*	genus..Eubacterium..ventriosum.group	0.0190939	0.0113741	1.67872	0.603001
metab_100002769	argininate*	genus.Terrisporobacter	0.0210515	0.00965395	2.18061	0.396804
metab_100002769	argininate*	genus.NK4A214.group	0.00524827	0.0105817	0.495973	0.939126
metab_100002769	argininate*	genus..Ruminococcus..gnavus.group	-0.00881423	0.0096764	-0.9109	0.853437
metab_100002769	argininate*	genus.Phascolarctobacterium	-0.00843265	0.00810765	-1.04009	0.819126
metab_100002769	argininate*	genus.Holdemanella	-0.0056076	0.00831634	-0.674288	0.906324
metab_100002769	argininate*	genus..Eubacterium..xylanophilum.group	0.0273263	0.009658	2.82939	0.160285
metab_100002769	argininate*	genus.UCG.005	0.00361831	0.0114078	0.317177	0.965489
metab_100002769	argininate*	genus.Lachnospiraceae.FCS020.group	0.0113942	0.0108399	1.05114	0.816307
metab_100002769	argininate*	genus.Turicibacter	0.0112607	0.00955532	1.17847	0.778945
metab_100002769	argininate*	genus.UBA1819	-0.00961105	0.0106059	-0.9062	0.854311
metab_100002769	argininate*	genus.Collinsella	-0.00701154	0.010468	-0.669804	0.907288
metab_100002769	argininate*	genus.CAG.873	-0.0033228	0.0162118	-0.204962	0.979434
metab_100002769	argininate*	genus.Catenibacterium	-0.00198674	0.0108966	-0.182327	0.981904
metab_100002769	argininate*	genus.Paraprevotella	0.0029262	0.00871641	0.335712	0.963161
metab_100002769	argininate*	genus.Succiniclasticum	-0.0215249	0.0184883	-1.16425	0.782953
metab_100002769	argininate*	genus.Marvinbryantia	-0.0111279	0.00968054	-1.14951	0.78717
metab_100002769	argininate*	genus.Intestinimonas	-0.00647186	0.0103129	-0.627551	0.915251
metab_100002769	argininate*	genus.UCG.003	0.0132024	0.0100776	1.31008	0.737782
metab_100002769	argininate*	genus.Ligilactobacillus	-0.0183577	0.0143716	-1.27736	0.74814
metab_100002769	argininate*	genus.Tyzzerella	-0.0248034	0.0105337	-2.35467	0.324324
metab_100002769	argininate*	genus.Family.XIII.AD3011.group	0.00546313	0.014478	0.37734	0.957302
metab_100002769	argininate*	genus.Lachnospiraceae.UCG.001	-0.00296303	0.0101196	-0.292802	0.968188
metab_100002769	argininate*	genus.Colidextribacter	-0.015315	0.0114011	-1.34329	0.72608
metab_100002769	argininate*	genus.Oscillibacter	-0.0206766	0.0107644	-1.92084	0.503836
metab_100002769	argininate*	genus.Lactobacillus	-0.00444443	0.011448	-0.388228	0.956044
metab_100002769	argininate*	genus.Enterococcus	0.0103939	0.015874	0.654778	0.91033
metab_100002769	argininate*	genus.Lachnospiraceae.UCG.004	-0.0166194	0.00981864	-1.69264	0.597858
metab_100002769	argininate*	genus.Lachnospiraceae.UCG.010	0.00354097	0.010105	0.350417	0.961113
metab_100002769	argininate*	genus.Lachnospiraceae.AC2044.group	0.00758809	0.0119074	0.637261	0.913613
metab_100002769	argininate*	genus.Odoribacter	-0.0167785	0.010918	-1.53678	0.656739
metab_100002769	argininate*	genus.Anaeroplasma	-0.017684	0.0178138	-0.992717	0.832238
metab_100002769	argininate*	genus.Prevotellaceae.NK3B31.group	0.0152948	0.0160549	0.952652	0.84309
metab_100002769	argininate*	genus.Family.XIII.UCG.001	-0.00125755	0.0110606	-0.113697	0.989216
metab_100002769	argininate*	genus.Senegalimassilia	-0.0060475	0.0111557	-0.542102	0.931623
metab_100002769	argininate*	genus.Megamonas	0.00274492	0.0239328	0.114693	0.989136
metab_100002769	argininate*	genus.Howardella	0.00615162	0.011206	0.548956	0.930267
metab_100002769	argininate*	genus.Alloprevotella	0.0124813	0.0123403	1.01142	0.827207
metab_100002769	argininate*	genus.Desulfovibrio	-0.0168577	0.0104547	-1.61245	0.628064
metab_100002769	argininate*	genus.Prevotella_7	-0.0142543	0.0134508	-1.05974	0.813822
metab_100002769	argininate*	genus.Rikenellaceae.RC9.gut.group	-0.0436294	0.0346656	-1.25858	0.754019
metab_100002769	argininate*	genus.Sutterella	-0.0168103	0.0102599	-1.63845	0.618202
metab_100002769	argininate*	genus.Pseudomonas	0.0346452	0.0292061	1.18623	0.776778
metab_100002769	argininate*	genus.Negativibacillus	-0.0250976	0.0104782	-2.39521	0.308018
metab_100002769	argininate*	genus.DTU089	-0.0152334	0.0117184	-1.29995	0.741219
metab_100002769	argininate*	genus.Hungatella	-0.0302384	0.0157323	-1.92206	0.503147
metab_100002769	argininate*	genus.Parasutterella	0.000278007	0.0112454	0.0247219	0.997928
metab_100002769	argininate*	genus.Limosilactobacillus	-0.00319548	0.0198841	-0.160705	0.984052
metab_100002769	argininate*	genus.Latilactobacillus	0.0246079	0.0181718	1.35418	0.722503
metab_100002769	argininate*	genus.Slackia	0.00760221	0.0158997	0.478134	0.941972
metab_100002769	argininate*	genus.Acidaminococcus	-0.0167968	0.0152509	-1.10136	0.802008
metab_100002769	argininate*	genus.Haemophilus	0.0290203	0.0146395	1.98233	0.478729
metab_100002769	argininate*	genus.GCA.900066575	-0.0197313	0.012358	-1.59664	0.634275
metab_100002769	argininate*	genus.Flavonifractor	-0.033025	0.0120792	-2.73404	0.188508
metab_100002769	argininate*	genus.Enterorhabdus	-0.0049673	0.0134171	-0.370221	0.958274
metab_100002769	argininate*	genus.Enterobacter	-0.0440197	0.0349553	-1.25932	0.753856
metab_100002769	argininate*	genus.Lactococcus	0.0159155	0.0152064	1.04664	0.817351
metab_100002769	argininate*	genus.Klebsiella	-0.00529569	0.0171805	-0.308239	0.966624
metab_100002769	argininate*	genus.Solobacterium	0.00179573	0.0193266	0.0929146	0.991264
metab_100002769	argininate*	genus.UC5.1.2E3	-0.0341498	0.0159633	-2.13928	0.414562
metab_100002769	argininate*	genus.Tuzzerella	-0.0222183	0.0152617	-1.45582	0.685934
metab_100002769	argininate*	genus.Erysipelatoclostridium	-0.00553231	0.0114087	-0.48492	0.940941
metab_100002769	argininate*	genus.Peptococcus	-0.0231622	0.0116797	-1.98312	0.47838
metab_100002769	argininate*	genus.Veillonella	0.0142413	0.0144903	0.982817	0.834992
metab_100002769	argininate*	genus.Bilophila	-0.0109583	0.0138029	-0.793908	0.881538
metab_100002769	argininate*	genus.Barnesiella	-0.00488894	0.00954565	-0.512164	0.93647
metab_100002769	argininate*	genus.Sellimonas	-0.0165409	0.0125371	-1.31935	0.734404
metab_100002769	argininate*	genus..Bacteroides..pectinophilus.group	0.0238054	0.0208177	1.14351	0.78936
metab_100002769	argininate*	genus.Shuttleworthia	-0.00113602	0.0120203	-0.0945086	0.991126
metab_100002769	argininate*	genus.Eggerthella	-0.00992236	0.0166011	-0.597691	0.921315
metab_100002769	argininate*	genus.Megasphaera	0.0160884	0.0192609	0.83529	0.87193
metab_100002769	argininate*	genus.Lachnospiraceae.UCG.003	-0.0266826	0.0197098	-1.35377	0.722629
metab_100002769	argininate*	genus.Eisenbergiella	-0.0136637	0.0150082	-0.910417	0.853513
metab_100002769	argininate*	genus.Lachnospiraceae.UCG.007	0.0040236	0.0290159	0.138669	0.98626
metab_100002769	argininate*	genus.Adlercreutzia	0.0166246	0.0126433	1.3149	0.736215
metab_100002769	argininate*	genus.Frisingicoccus	0.0143109	0.0172264	0.830751	0.872954
metab_100002769	argininate*	genus.Oscillospira	-0.0287349	0.0119703	-2.40051	0.305796
metab_100002769	argininate*	genus..Eubacterium..brachy.group	-0.0244585	0.0155729	-1.57058	0.644029
metab_100002769	argininate*	genus.Hafnia.Obesumbacterium	0.0427575	0.0329259	1.2986	0.741556
metab_100002769	argininate*	genus.Coprobacter	-0.0179826	0.0152631	-1.17817	0.779024
metab_100002769	argininate*	genus.Citrobacter	-0.0377096	0.0336039	-1.12218	0.795827
metab_100002769	argininate*	genus.Butyricimonas	0.0186749	0.0135308	1.38017	0.713249
metab_100002769	argininate*	genus.Coprobacillus	0.00252927	0.0202036	0.125189	0.988025
metab_100002769	argininate*	genus.Fournierella	-0.0116502	0.0144426	-0.806653	0.87846
metab_100002769	argininate*	genus.Mitsuokella	-0.00519691	0.0184251	-0.282056	0.969716
metab_100002769	argininate*	genus.Catenisphaera	0.00341464	0.0201616	0.169363	0.983196
metab_100002769	argininate*	genus.Lacticaseibacillus	0.00399858	0.0228146	0.175264	0.982583
metab_100002769	argininate*	genus.Oribacterium	-0.00529849	0.0227403	-0.233	0.975879
metab_100002769	argininate*	genus..Eubacterium..fissicatena.group	-0.0211182	0.0194591	-1.08526	0.806683
metab_100002769	argininate*	genus.Mogibacterium	-0.00892788	0.0198413	-0.449965	0.946744
metab_100002769	argininate*	genus.HT002	0.0209725	0.0460284	0.455641	0.945784
metab_100002769	argininate*	genus.TM7x	0.00339026	0.0179544	0.188826	0.981189
metab_100002769	argininate*	genus.Paludicola	0.0119422	0.0118458	1.00813	0.828298
metab_100002769	argininate*	genus..Clostridium..innocuum.group	-0.0458046	0.0212618	-2.15432	0.408119
metab_100002769	argininate*	genus.Anaerosporobacter	0.00321243	0.0306336	0.104866	0.990149
metab_100002769	argininate*	genus.Defluviitaleaceae.UCG.011	0.000523298	0.013897	0.0376554	0.996488
metab_100002769	argininate*	genus.Epulopiscium	0.022442	0.0258254	0.868992	0.8635
metab_100002769	argininate*	genus.Prevotella	-0.018318	0.0249911	-0.732982	0.895087
metab_100002769	argininate*	genus.Lachnospiraceae.UCG.009	-0.0313633	0.0260372	-1.20456	0.77106
metab_100002769	argininate*	genus..Eubacterium..nodatum.group	0.00152252	0.0251812	0.0604624	0.994435
metab_100002769	argininate*	genus.UCG.007	-0.019274	0.019248	-1.00135	0.829972
metab_100002769	argininate*	genus.FD2005	-0.0128718	0.0211392	-0.608907	0.918894
metab_100002769	argininate*	genus.Cloacibacillus	0.00759492	0.0267123	0.284323	0.969415
metab_100002769	argininate*	genus.Pediococcus	0.0292165	0.0383107	0.762622	0.888439
metab_100002769	argininate*	genus.Candidatus.Soleaferrea	-0.0145636	0.0183679	-0.792885	0.881684
metab_100002769	argininate*	genus.Holdemania	-0.0194899	0.0169242	-1.1516	0.786603
metab_100002769	argininate*	genus.Lactiplantibacillus	0.0194496	0.0316009	0.615476	0.917502
metab_100002769	argininate*	genus.Merdibacter	-0.0131007	0.0194358	-0.674047	0.90637
metab_100002769	argininate*	genus.UCG.009	0.0164307	0.0179538	0.915161	0.852347
metab_100002769	argininate*	genus.Methanobrevibacter	-0.0377482	0.023415	-1.61214	0.628233
metab_100002769	argininate*	genus.Faecalitalea	-0.0305489	0.024537	-1.24502	0.758447
metab_100002769	argininate*	genus.Olsenella	-0.00661824	0.0195095	-0.339232	0.962683
metab_100002769	argininate*	genus.Gordonibacter	0.0158103	0.0250495	0.631164	0.914618
metab_100002769	argininate*	genus.Anaerotruncus	-0.0439732	0.0172919	-2.54299	0.252423
metab_100002769	argininate*	genus.Rikenella	0.0330541	0.0382118	0.865023	0.864532
metab_100002769	argininate*	genus.Coriobacteriaceae.UCG.002	-0.0391002	0.0319896	-1.22228	0.765535
metab_100002769	argininate*	genus.Oxalobacter	-0.029405	0.0180567	-1.62848	0.62185
metab_100002769	argininate*	genus.Eubacterium	-0.0260434	0.0283731	-0.917892	0.851752
metab_100002769	argininate*	genus.Weissella	0.0220825	0.0358251	0.616398	0.917362
metab_100002769	argininate*	genus.Lachnospiraceae.NK4B4.group	-0.00270935	0.025584	-0.1059	0.990026
metab_100002769	argininate*	genus.Anaerofilum	-0.0180548	0.025132	-0.718398	0.898075
metab_100002769	argininate*	genus.Succinivibrio	-0.0408127	0.0338754	-1.20479	0.770983
metab_100002769	argininate*	genus.Anaerofustis	-0.0268226	0.027253	-0.984208	0.834562
metab_100002769	argininate*	genus.Caproiciproducens	-0.0152376	0.0240152	-0.634497	0.914081
metab_100002769	argininate*	genus.Catenibacillus	-0.0184315	0.0222257	-0.829286	0.873378
metab_100002769	argininate*	genus.Christensenella	-0.00554322	0.0238493	-0.232427	0.975951
metab_100002769	argininate*	genus.Victivallis	0.00826819	0.0305417	0.270718	0.971159
metab_100002769	argininate*	genus.Phocea	-0.0118025	0.0281655	-0.419041	0.951805
metab_100002769	argininate*	genus.Allisonella	-0.00169595	0.021681	-0.0782228	0.99291
metab_100002769	argininate*	genus.Granulicatella	-0.0416297	0.0350491	-1.18775	0.776341
metab_100002769	argininate*	genus.Lactonifactor	-0.0164127	0.0368317	-0.445614	0.947359
metab_100002769	argininate*	genus.Ruminiclostridium	-0.00057101	0.028649	-0.0199312	0.998253
metab_100002769	argininate*	genus.Alloscardovia	0.0366808	0.0436497	0.840345	0.870634
metab_100002769	argininate*	genus.Pygmaiobacter	0.0332771	0.0318736	1.04403	0.818064
metab_100002769	argininate*	genus.Papillibacter	0.000444807	0.0336779	0.0132077	0.99889
metab_100002769	argininate*	genus.Actinomyces	0.0043332	0.0318174	0.136189	0.98666
metab_100002769	argininate*	genus.Fenollaria	0.0248204	0.0369606	0.671537	0.90683
metab_100002769	argininate*	genus.Leuconostoc	0.0307562	0.0382195	0.804725	0.878885
metab_100002769	argininate*	genus.CHKCI001	-0.0140113	0.046459	-0.301585	0.967181
metab_100002769	argininate*	genus.Dielma	-0.0685191	0.0488924	-1.40142	0.705759
metab_100002769	argininate*	genus.Acetanaerobacterium	-0.00727423	0.0389558	-0.18673	0.981497
metab_100002769	argininate*	genus.Faecalicoccus	0.0226567	0.0406626	0.557188	0.928682
metab_100002769	argininate*	genus.GCA.900066755	-0.0486641	0.0377833	-1.28798	0.744531
metab_100002769	argininate*	genus.Sanguibacteroides	-0.0132206	0.0428507	-0.308526	0.966593
metab_100002769	argininate*	genus.Rothia	-0.0710691	0.0436253	-1.62908	0.621526
metab_100002769	argininate*	genus.Atopobium	-0.0201697	0.0402479	-0.501136	0.938269
metab_100002769	argininate*	genus.Finegoldia	0.0259584	0.0423749	0.612589	0.918152
metab_100006292	sphingomyelin (d18:1/20:1, d18:2/20:0)*	genus.Blautia	-0.00313644	0.01239	-0.253143	0.97354
metab_100006292	sphingomyelin (d18:1/20:1, d18:2/20:0)*	genus.Agathobacter	0.00192571	0.00650588	0.295996	0.967741
metab_100006292	sphingomyelin (d18:1/20:1, d18:2/20:0)*	genus.Escherichia.Shigella	0.002808	0.00345298	0.81321	0.877124
metab_100006292	sphingomyelin (d18:1/20:1, d18:2/20:0)*	genus.Faecalibacterium	0.0266791	0.00774339	3.44541	0.0436427
metab_100006292	sphingomyelin (d18:1/20:1, d18:2/20:0)*	genus..Eubacterium..hallii.group	0.012764	0.00721422	1.76929	0.566841
metab_100006292	sphingomyelin (d18:1/20:1, d18:2/20:0)*	genus.Fusicatenibacter	0.0146965	0.00634046	2.31789	0.339052
metab_100006292	sphingomyelin (d18:1/20:1, d18:2/20:0)*	genus.Subdoligranulum	0.00753907	0.00745737	1.01096	0.827355
metab_100006292	sphingomyelin (d18:1/20:1, d18:2/20:0)*	genus.Dorea	0.00458467	0.00760681	0.602707	0.920212
metab_100006292	sphingomyelin (d18:1/20:1, d18:2/20:0)*	genus.Anaerostipes	0.0116999	0.00798637	1.46498	0.683268
metab_100006292	sphingomyelin (d18:1/20:1, d18:2/20:0)*	genus.Romboutsia	0.00548638	0.00434142	1.26373	0.75264
metab_100006292	sphingomyelin (d18:1/20:1, d18:2/20:0)*	genus.Coprococcus	0.0274334	0.00725229	3.78272	0.0174185
metab_100006292	sphingomyelin (d18:1/20:1, d18:2/20:0)*	genus.Bifidobacterium	-0.0054203	0.00402246	-1.34751	0.724769
metab_100006292	sphingomyelin (d18:1/20:1, d18:2/20:0)*	genus.Bacteroides	0.00205061	0.00811448	0.25271	0.973576
metab_100006292	sphingomyelin (d18:1/20:1, d18:2/20:0)*	genus.Ruminococcus	0.00114239	0.00592591	0.192779	0.98069
metab_100006292	sphingomyelin (d18:1/20:1, d18:2/20:0)*	genus.UCG.002	0.00747503	0.00559486	1.33605	0.728577
metab_100006292	sphingomyelin (d18:1/20:1, d18:2/20:0)*	genus..Ruminococcus..torques.group	0.00893342	0.00819656	1.0899	0.805457
metab_100006292	sphingomyelin (d18:1/20:1, d18:2/20:0)*	genus.CAG.352	0.00464773	0.00365687	1.27096	0.750173
metab_100006292	sphingomyelin (d18:1/20:1, d18:2/20:0)*	genus.Streptococcus	0.00155784	0.00443009	0.351651	0.960931
metab_100006292	sphingomyelin (d18:1/20:1, d18:2/20:0)*	genus.Intestinibacter	0.00654234	0.0038962	1.67916	0.602818
metab_100006292	sphingomyelin (d18:1/20:1, d18:2/20:0)*	genus.Christensenellaceae.R.7.group	0.0179355	0.00546789	3.28016	0.0644343
metab_100006292	sphingomyelin (d18:1/20:1, d18:2/20:0)*	genus.Lachnospiraceae.ND3007.group	0.0136072	0.00543885	2.50186	0.26639
metab_100006292	sphingomyelin (d18:1/20:1, d18:2/20:0)*	genus.Roseburia	0.0065353	0.00823794	0.793317	0.881609
metab_100006292	sphingomyelin (d18:1/20:1, d18:2/20:0)*	genus..Ruminococcus..gauvreauii.group	0.0034221	0.00423763	0.807552	0.878261
metab_100006292	sphingomyelin (d18:1/20:1, d18:2/20:0)*	genus.Clostridium.sensu.stricto.1	0.0101917	0.00418186	2.43713	0.291268
metab_100006292	sphingomyelin (d18:1/20:1, d18:2/20:0)*	genus.Dialister	-0.0061373	0.0038099	-1.61088	0.628752
metab_100006292	sphingomyelin (d18:1/20:1, d18:2/20:0)*	genus..Eubacterium..siraeum.group	0.00635354	0.00448057	1.41802	0.700172
metab_100006292	sphingomyelin (d18:1/20:1, d18:2/20:0)*	genus.Butyrivibrio	-0.00577345	0.00498043	-1.15923	0.78441
metab_100006292	sphingomyelin (d18:1/20:1, d18:2/20:0)*	genus.Lachnospiraceae.NK4A136.group	0.00492408	0.00563827	0.873332	0.862466
metab_100006292	sphingomyelin (d18:1/20:1, d18:2/20:0)*	genus..Eubacterium..ruminantium.group	-0.00168677	0.00406302	-0.415151	0.952374
metab_100006292	sphingomyelin (d18:1/20:1, d18:2/20:0)*	genus.Alistipes	0.00661861	0.00612138	1.08123	0.80787
metab_100006292	sphingomyelin (d18:1/20:1, d18:2/20:0)*	genus.Erysipelotrichaceae.UCG.003	0.0099439	0.00439314	2.26351	0.362243
metab_100006292	sphingomyelin (d18:1/20:1, d18:2/20:0)*	genus..Eubacterium..eligens.group	0.00413334	0.00452422	0.913602	0.852732
metab_100006292	sphingomyelin (d18:1/20:1, d18:2/20:0)*	genus.Monoglobus	-0.000902723	0.00681955	-0.132373	0.98725
metab_100006292	sphingomyelin (d18:1/20:1, d18:2/20:0)*	genus.Parabacteroides	0.000764245	0.0051468	0.148489	0.985166
metab_100006292	sphingomyelin (d18:1/20:1, d18:2/20:0)*	genus.Akkermansia	0.00282298	0.00442456	0.638025	0.913534
metab_100006292	sphingomyelin (d18:1/20:1, d18:2/20:0)*	genus.Incertae.Sedis	-0.0122353	0.00801775	-1.52602	0.660831
metab_100006292	sphingomyelin (d18:1/20:1, d18:2/20:0)*	genus.Lachnospira	-0.0015528	0.00496404	-0.31281	0.966018
metab_100006292	sphingomyelin (d18:1/20:1, d18:2/20:0)*	genus.Prevotella_9	0.00303986	0.00343	0.886255	0.859214
metab_100006292	sphingomyelin (d18:1/20:1, d18:2/20:0)*	genus.Butyricicoccus	0.00632428	0.00593855	1.06495	0.812586
metab_100006292	sphingomyelin (d18:1/20:1, d18:2/20:0)*	genus.CAG.56	0.00201784	0.00427287	0.472244	0.942882
metab_100006292	sphingomyelin (d18:1/20:1, d18:2/20:0)*	genus.Lachnoclostridium	-0.00906059	0.00627602	-1.44368	0.690913
metab_100006292	sphingomyelin (d18:1/20:1, d18:2/20:0)*	genus..Eubacterium..ventriosum.group	0.010049	0.00555581	1.80873	0.55025
metab_100006292	sphingomyelin (d18:1/20:1, d18:2/20:0)*	genus.Terrisporobacter	0.004581	0.00472689	0.969136	0.838873
metab_100006292	sphingomyelin (d18:1/20:1, d18:2/20:0)*	genus.NK4A214.group	0.0126274	0.00515344	2.45029	0.286077
metab_100006292	sphingomyelin (d18:1/20:1, d18:2/20:0)*	genus..Ruminococcus..gnavus.group	-0.0099449	0.00471819	-2.10778	0.426695
metab_100006292	sphingomyelin (d18:1/20:1, d18:2/20:0)*	genus.Phascolarctobacterium	-0.00231995	0.00396293	-0.585412	0.923563
metab_100006292	sphingomyelin (d18:1/20:1, d18:2/20:0)*	genus.Holdemanella	0.00069852	0.00406422	0.171871	0.982919
metab_100006292	sphingomyelin (d18:1/20:1, d18:2/20:0)*	genus..Eubacterium..xylanophilum.group	0.00450113	0.00473756	0.950094	0.844
metab_100006292	sphingomyelin (d18:1/20:1, d18:2/20:0)*	genus.UCG.005	0.0135744	0.00555541	2.44346	0.288864
metab_100006292	sphingomyelin (d18:1/20:1, d18:2/20:0)*	genus.Lachnospiraceae.FCS020.group	0.00974381	0.00528942	1.84213	0.536447
metab_100006292	sphingomyelin (d18:1/20:1, d18:2/20:0)*	genus.Turicibacter	0.00961411	0.0046611	2.06262	0.445891
metab_100006292	sphingomyelin (d18:1/20:1, d18:2/20:0)*	genus.UBA1819	-0.00677833	0.00517929	-1.30874	0.73815
metab_100006292	sphingomyelin (d18:1/20:1, d18:2/20:0)*	genus.Collinsella	0.00261663	0.00511508	0.511551	0.936596
metab_100006292	sphingomyelin (d18:1/20:1, d18:2/20:0)*	genus.CAG.873	0.00249129	0.0079206	0.314533	0.965915
metab_100006292	sphingomyelin (d18:1/20:1, d18:2/20:0)*	genus.Catenibacterium	0.00112753	0.00532388	0.211787	0.978513
metab_100006292	sphingomyelin (d18:1/20:1, d18:2/20:0)*	genus.Paraprevotella	-0.00226561	0.00425831	-0.532044	0.933107
metab_100006292	sphingomyelin (d18:1/20:1, d18:2/20:0)*	genus.Succiniclasticum	-0.0156773	0.00902471	-1.73715	0.580149
metab_100006292	sphingomyelin (d18:1/20:1, d18:2/20:0)*	genus.Marvinbryantia	0.0037846	0.00473159	0.799857	0.880028
metab_100006292	sphingomyelin (d18:1/20:1, d18:2/20:0)*	genus.Intestinimonas	-0.00396554	0.0050381	-0.787111	0.882847
metab_100006292	sphingomyelin (d18:1/20:1, d18:2/20:0)*	genus.UCG.003	0.00532737	0.00492528	1.08164	0.807825
metab_100006292	sphingomyelin (d18:1/20:1, d18:2/20:0)*	genus.Ligilactobacillus	-0.0106206	0.00701916	-1.51309	0.665855
metab_100006292	sphingomyelin (d18:1/20:1, d18:2/20:0)*	genus.Tyzzerella	-0.000353897	0.00516264	-0.0685498	0.993795
metab_100006292	sphingomyelin (d18:1/20:1, d18:2/20:0)*	genus.Family.XIII.AD3011.group	-0.000376147	0.00707432	-0.0531708	0.995184
metab_100006292	sphingomyelin (d18:1/20:1, d18:2/20:0)*	genus.Lachnospiraceae.UCG.001	0.00642158	0.00493984	1.29996	0.741219
metab_100006292	sphingomyelin (d18:1/20:1, d18:2/20:0)*	genus.Colidextribacter	-0.00119805	0.00557593	-0.214862	0.978198
metab_100006292	sphingomyelin (d18:1/20:1, d18:2/20:0)*	genus.Oscillibacter	-0.000915146	0.00527013	-0.173648	0.982756
metab_100006292	sphingomyelin (d18:1/20:1, d18:2/20:0)*	genus.Lactobacillus	-0.00243365	0.00559321	-0.435108	0.949052
metab_100006292	sphingomyelin (d18:1/20:1, d18:2/20:0)*	genus.Enterococcus	-0.00299266	0.00775702	-0.3858	0.95637
metab_100006292	sphingomyelin (d18:1/20:1, d18:2/20:0)*	genus.Lachnospiraceae.UCG.004	-0.00390228	0.0048032	-0.812435	0.87733
metab_100006292	sphingomyelin (d18:1/20:1, d18:2/20:0)*	genus.Lachnospiraceae.UCG.010	-0.0109312	0.00492388	-2.22003	0.380123
metab_100006292	sphingomyelin (d18:1/20:1, d18:2/20:0)*	genus.Lachnospiraceae.AC2044.group	0.00156517	0.00581886	0.268983	0.971398
metab_100006292	sphingomyelin (d18:1/20:1, d18:2/20:0)*	genus.Odoribacter	-0.00258461	0.00534074	-0.483942	0.941067
metab_100006292	sphingomyelin (d18:1/20:1, d18:2/20:0)*	genus.Anaeroplasma	-0.0243961	0.00866987	-2.8139	0.164949
metab_100006292	sphingomyelin (d18:1/20:1, d18:2/20:0)*	genus.Prevotellaceae.NK3B31.group	0.00622411	0.00784545	0.793339	0.881609
metab_100006292	sphingomyelin (d18:1/20:1, d18:2/20:0)*	genus.Family.XIII.UCG.001	0.000900583	0.00540399	0.166651	0.98344
metab_100006292	sphingomyelin (d18:1/20:1, d18:2/20:0)*	genus.Senegalimassilia	0.0019428	0.00545101	0.35641	0.960172
metab_100006292	sphingomyelin (d18:1/20:1, d18:2/20:0)*	genus.Megamonas	-0.0276208	0.0116566	-2.36955	0.318741
metab_100006292	sphingomyelin (d18:1/20:1, d18:2/20:0)*	genus.Howardella	0.00618515	0.00547212	1.1303	0.793325
metab_100006292	sphingomyelin (d18:1/20:1, d18:2/20:0)*	genus.Alloprevotella	0.00408303	0.00603123	0.676982	0.905712
metab_100006292	sphingomyelin (d18:1/20:1, d18:2/20:0)*	genus.Desulfovibrio	0.00110122	0.00511535	0.215278	0.978178
metab_100006292	sphingomyelin (d18:1/20:1, d18:2/20:0)*	genus.Prevotella_7	-0.00113962	0.0065759	-0.173303	0.982795
metab_100006292	sphingomyelin (d18:1/20:1, d18:2/20:0)*	genus.Rikenellaceae.RC9.gut.group	-0.00290181	0.016952	-0.171178	0.982962
metab_100006292	sphingomyelin (d18:1/20:1, d18:2/20:0)*	genus.Sutterella	-0.00416521	0.00501847	-0.829975	0.873156
metab_100006292	sphingomyelin (d18:1/20:1, d18:2/20:0)*	genus.Pseudomonas	-0.00392163	0.0142804	-0.274617	0.970728
metab_100006292	sphingomyelin (d18:1/20:1, d18:2/20:0)*	genus.Negativibacillus	-0.00587239	0.00513223	-1.14422	0.789184
metab_100006292	sphingomyelin (d18:1/20:1, d18:2/20:0)*	genus.DTU089	-0.00115899	0.00573076	-0.20224	0.979658
metab_100006292	sphingomyelin (d18:1/20:1, d18:2/20:0)*	genus.Hungatella	-0.0222514	0.0076663	-2.9025	0.14035
metab_100006292	sphingomyelin (d18:1/20:1, d18:2/20:0)*	genus.Parasutterella	-0.00219305	0.00549386	-0.399181	0.954435
metab_100006292	sphingomyelin (d18:1/20:1, d18:2/20:0)*	genus.Limosilactobacillus	0.000618573	0.00971521	0.0636706	0.994157
metab_100006292	sphingomyelin (d18:1/20:1, d18:2/20:0)*	genus.Latilactobacillus	0.00368315	0.00888681	0.414451	0.952484
metab_100006292	sphingomyelin (d18:1/20:1, d18:2/20:0)*	genus.Slackia	-0.001868	0.00776915	-0.240439	0.974987
metab_100006292	sphingomyelin (d18:1/20:1, d18:2/20:0)*	genus.Acidaminococcus	-0.00824679	0.00745132	-1.10675	0.800372
metab_100006292	sphingomyelin (d18:1/20:1, d18:2/20:0)*	genus.Haemophilus	0.0010365	0.00716836	0.144593	0.985529
metab_100006292	sphingomyelin (d18:1/20:1, d18:2/20:0)*	genus.GCA.900066575	0.0013363	0.00604645	0.221005	0.977447
metab_100006292	sphingomyelin (d18:1/20:1, d18:2/20:0)*	genus.Flavonifractor	-0.0195768	0.00588999	-3.32373	0.0585093
metab_100006292	sphingomyelin (d18:1/20:1, d18:2/20:0)*	genus.Enterorhabdus	0.00137716	0.00655576	0.210068	0.978712
metab_100006292	sphingomyelin (d18:1/20:1, d18:2/20:0)*	genus.Enterobacter	-0.0522188	0.0170039	-3.07098	0.101005
metab_100006292	sphingomyelin (d18:1/20:1, d18:2/20:0)*	genus.Lactococcus	-0.0058741	0.00743158	-0.790424	0.882168
metab_100006292	sphingomyelin (d18:1/20:1, d18:2/20:0)*	genus.Klebsiella	-0.0106798	0.00838696	-1.27338	0.749435
metab_100006292	sphingomyelin (d18:1/20:1, d18:2/20:0)*	genus.Solobacterium	0.000862819	0.00944272	0.0913739	0.991403
metab_100006292	sphingomyelin (d18:1/20:1, d18:2/20:0)*	genus.UC5.1.2E3	-0.0185608	0.00779467	-2.38122	0.313449
metab_100006292	sphingomyelin (d18:1/20:1, d18:2/20:0)*	genus.Tuzzerella	-0.00354651	0.0074646	-0.475111	0.942537
metab_100006292	sphingomyelin (d18:1/20:1, d18:2/20:0)*	genus.Erysipelatoclostridium	-0.0172685	0.00554471	-3.11441	0.0924564
metab_100006292	sphingomyelin (d18:1/20:1, d18:2/20:0)*	genus.Peptococcus	0.00505079	0.00571664	0.883525	0.859934
metab_100006292	sphingomyelin (d18:1/20:1, d18:2/20:0)*	genus.Veillonella	-0.0244759	0.00703589	-3.47872	0.0400196
metab_100006292	sphingomyelin (d18:1/20:1, d18:2/20:0)*	genus.Bilophila	-0.00279907	0.00674566	-0.414943	0.952438
metab_100006292	sphingomyelin (d18:1/20:1, d18:2/20:0)*	genus.Barnesiella	0.00318551	0.00466334	0.683096	0.904714
metab_100006292	sphingomyelin (d18:1/20:1, d18:2/20:0)*	genus.Sellimonas	-0.0153064	0.00610994	-2.50517	0.265319
metab_100006292	sphingomyelin (d18:1/20:1, d18:2/20:0)*	genus..Bacteroides..pectinophilus.group	0.0100733	0.0101731	0.990185	0.832916
metab_100006292	sphingomyelin (d18:1/20:1, d18:2/20:0)*	genus.Shuttleworthia	-0.0062649	0.00586924	-1.06741	0.811862
metab_100006292	sphingomyelin (d18:1/20:1, d18:2/20:0)*	genus.Eggerthella	-0.0162841	0.00809432	-2.01179	0.465949
metab_100006292	sphingomyelin (d18:1/20:1, d18:2/20:0)*	genus.Megasphaera	-0.00347147	0.00941359	-0.368772	0.958415
metab_100006292	sphingomyelin (d18:1/20:1, d18:2/20:0)*	genus.Lachnospiraceae.UCG.003	0.00693927	0.00963706	0.720061	0.897751
metab_100006292	sphingomyelin (d18:1/20:1, d18:2/20:0)*	genus.Eisenbergiella	-0.0111541	0.00732669	-1.5224	0.662416
metab_100006292	sphingomyelin (d18:1/20:1, d18:2/20:0)*	genus.Lachnospiraceae.UCG.007	-0.00480741	0.014176	-0.339123	0.962699
metab_100006292	sphingomyelin (d18:1/20:1, d18:2/20:0)*	genus.Adlercreutzia	0.00579225	0.00618029	0.937214	0.847168
metab_100006292	sphingomyelin (d18:1/20:1, d18:2/20:0)*	genus.Frisingicoccus	0.00338561	0.00841911	0.402134	0.953962
metab_100006292	sphingomyelin (d18:1/20:1, d18:2/20:0)*	genus.Oscillospira	-0.0102177	0.00585743	-1.7444	0.576828
metab_100006292	sphingomyelin (d18:1/20:1, d18:2/20:0)*	genus..Eubacterium..brachy.group	0.00428154	0.00761791	0.562036	0.927629
metab_100006292	sphingomyelin (d18:1/20:1, d18:2/20:0)*	genus.Hafnia.Obesumbacterium	0.00352933	0.016102	0.219187	0.977632
metab_100006292	sphingomyelin (d18:1/20:1, d18:2/20:0)*	genus.Coprobacter	-0.0103347	0.0074551	-1.38626	0.711312
metab_100006292	sphingomyelin (d18:1/20:1, d18:2/20:0)*	genus.Citrobacter	-0.0181583	0.0164188	-1.10595	0.800692
metab_100006292	sphingomyelin (d18:1/20:1, d18:2/20:0)*	genus.Butyricimonas	0.0138529	0.00660174	2.09837	0.430757
metab_100006292	sphingomyelin (d18:1/20:1, d18:2/20:0)*	genus.Coprobacillus	-0.00661096	0.0098688	-0.669885	0.907246
metab_100006292	sphingomyelin (d18:1/20:1, d18:2/20:0)*	genus.Fournierella	-0.0129374	0.00704571	-1.83621	0.539153
metab_100006292	sphingomyelin (d18:1/20:1, d18:2/20:0)*	genus.Mitsuokella	-0.000190806	0.00900267	-0.0211944	0.998185
metab_100006292	sphingomyelin (d18:1/20:1, d18:2/20:0)*	genus.Catenisphaera	0.00473514	0.00984958	0.480745	0.941575
metab_100006292	sphingomyelin (d18:1/20:1, d18:2/20:0)*	genus.Lacticaseibacillus	-0.00825186	0.0111437	-0.740496	0.893481
metab_100006292	sphingomyelin (d18:1/20:1, d18:2/20:0)*	genus.Oribacterium	0.00114927	0.0111109	0.103437	0.990261
metab_100006292	sphingomyelin (d18:1/20:1, d18:2/20:0)*	genus..Eubacterium..fissicatena.group	-0.00590919	0.00951168	-0.621257	0.916446
metab_100006292	sphingomyelin (d18:1/20:1, d18:2/20:0)*	genus.Mogibacterium	-0.0211174	0.00966939	-2.18395	0.395535
metab_100006292	sphingomyelin (d18:1/20:1, d18:2/20:0)*	genus.HT002	-0.0113703	0.0224883	-0.505612	0.937468
metab_100006292	sphingomyelin (d18:1/20:1, d18:2/20:0)*	genus.TM7x	-0.0080223	0.00876832	-0.914919	0.852421
metab_100006292	sphingomyelin (d18:1/20:1, d18:2/20:0)*	genus.Paludicola	0.0038943	0.00578954	0.672644	0.906636
metab_100006292	sphingomyelin (d18:1/20:1, d18:2/20:0)*	genus..Clostridium..innocuum.group	-0.0241063	0.0103839	-2.32151	0.337372
metab_100006292	sphingomyelin (d18:1/20:1, d18:2/20:0)*	genus.Anaerosporobacter	-0.00775394	0.014965	-0.518139	0.935441
metab_100006292	sphingomyelin (d18:1/20:1, d18:2/20:0)*	genus.Defluviitaleaceae.UCG.011	0.0109122	0.00678003	1.60947	0.629333
metab_100006292	sphingomyelin (d18:1/20:1, d18:2/20:0)*	genus.Epulopiscium	0.00165122	0.0126232	0.130809	0.987409
metab_100006292	sphingomyelin (d18:1/20:1, d18:2/20:0)*	genus.Prevotella	0.0152511	0.0122033	1.24976	0.756937
metab_100006292	sphingomyelin (d18:1/20:1, d18:2/20:0)*	genus.Lachnospiraceae.UCG.009	-0.0356162	0.0126757	-2.80981	0.166017
metab_100006292	sphingomyelin (d18:1/20:1, d18:2/20:0)*	genus..Eubacterium..nodatum.group	-0.00801029	0.0123003	-0.651228	0.911053
metab_100006292	sphingomyelin (d18:1/20:1, d18:2/20:0)*	genus.UCG.007	-0.000382067	0.0094096	-0.040604	0.996192
metab_100006292	sphingomyelin (d18:1/20:1, d18:2/20:0)*	genus.FD2005	0.0104708	0.0103245	1.01417	0.826357
metab_100006292	sphingomyelin (d18:1/20:1, d18:2/20:0)*	genus.Cloacibacillus	-0.0093816	0.0130481	-0.719003	0.89798
metab_100006292	sphingomyelin (d18:1/20:1, d18:2/20:0)*	genus.Pediococcus	-0.0013819	0.0187241	-0.0738031	0.993337
metab_100006292	sphingomyelin (d18:1/20:1, d18:2/20:0)*	genus.Candidatus.Soleaferrea	0.00292317	0.00897695	0.325631	0.964314
metab_100006292	sphingomyelin (d18:1/20:1, d18:2/20:0)*	genus.Holdemania	-0.00581017	0.00827283	-0.70232	0.900973
metab_100006292	sphingomyelin (d18:1/20:1, d18:2/20:0)*	genus.Lactiplantibacillus	-0.00508119	0.0154421	-0.329048	0.963782
metab_100006292	sphingomyelin (d18:1/20:1, d18:2/20:0)*	genus.Merdibacter	-0.00564324	0.00949663	-0.594236	0.922103
metab_100006292	sphingomyelin (d18:1/20:1, d18:2/20:0)*	genus.UCG.009	-0.00992585	0.00876982	-1.13182	0.792828
metab_100006292	sphingomyelin (d18:1/20:1, d18:2/20:0)*	genus.Methanobrevibacter	-0.00274607	0.0114566	-0.239694	0.9751
metab_100006292	sphingomyelin (d18:1/20:1, d18:2/20:0)*	genus.Faecalitalea	-0.0168073	0.0119856	-1.40229	0.705384
metab_100006292	sphingomyelin (d18:1/20:1, d18:2/20:0)*	genus.Olsenella	0.0161778	0.00951724	1.69984	0.594865
metab_100006292	sphingomyelin (d18:1/20:1, d18:2/20:0)*	genus.Gordonibacter	-0.0173947	0.0122277	-1.42256	0.698606
metab_100006292	sphingomyelin (d18:1/20:1, d18:2/20:0)*	genus.Anaerotruncus	-0.0254571	0.00843619	-3.0176	0.112778
metab_100006292	sphingomyelin (d18:1/20:1, d18:2/20:0)*	genus.Rikenella	-0.0222207	0.0186627	-1.19065	0.775412
metab_100006292	sphingomyelin (d18:1/20:1, d18:2/20:0)*	genus.Coriobacteriaceae.UCG.002	0.00239971	0.0156426	0.153408	0.984688
metab_100006292	sphingomyelin (d18:1/20:1, d18:2/20:0)*	genus.Oxalobacter	0.00530642	0.00883363	0.600706	0.920575
metab_100006292	sphingomyelin (d18:1/20:1, d18:2/20:0)*	genus.Eubacterium	-0.0159744	0.0138589	-1.15264	0.786352
metab_100006292	sphingomyelin (d18:1/20:1, d18:2/20:0)*	genus.Weissella	-0.0102454	0.017504	-0.585319	0.923591
metab_100006292	sphingomyelin (d18:1/20:1, d18:2/20:0)*	genus.Lachnospiraceae.NK4B4.group	-0.00112781	0.0125	-0.090225	0.991525
metab_100006292	sphingomyelin (d18:1/20:1, d18:2/20:0)*	genus.Anaerofilum	-0.0249482	0.0122542	-2.03589	0.456181
metab_100006292	sphingomyelin (d18:1/20:1, d18:2/20:0)*	genus.Succinivibrio	0.0126262	0.0165591	0.762492	0.888449
metab_100006292	sphingomyelin (d18:1/20:1, d18:2/20:0)*	genus.Anaerofustis	-0.0270336	0.0132918	-2.03385	0.456938
metab_100006292	sphingomyelin (d18:1/20:1, d18:2/20:0)*	genus.Caproiciproducens	-0.00813674	0.011733	-0.693492	0.902735
metab_100006292	sphingomyelin (d18:1/20:1, d18:2/20:0)*	genus.Catenibacillus	-0.00279893	0.010863	-0.257657	0.972974
metab_100006292	sphingomyelin (d18:1/20:1, d18:2/20:0)*	genus.Christensenella	-0.00683421	0.0116505	-0.5866	0.923339
metab_100006292	sphingomyelin (d18:1/20:1, d18:2/20:0)*	genus.Victivallis	0.00899978	0.0149198	0.603209	0.920098
metab_100006292	sphingomyelin (d18:1/20:1, d18:2/20:0)*	genus.Phocea	-0.0427437	0.0136877	-3.12277	0.0908326
metab_100006292	sphingomyelin (d18:1/20:1, d18:2/20:0)*	genus.Allisonella	-0.0179981	0.0105758	-1.70181	0.594059
metab_100006292	sphingomyelin (d18:1/20:1, d18:2/20:0)*	genus.Granulicatella	-0.00867643	0.0171356	-0.506338	0.937313
metab_100006292	sphingomyelin (d18:1/20:1, d18:2/20:0)*	genus.Lactonifactor	-0.00752139	0.0179957	-0.417955	0.95198
metab_100006292	sphingomyelin (d18:1/20:1, d18:2/20:0)*	genus.Ruminiclostridium	-0.0145703	0.013989	-1.04156	0.818605
metab_100006292	sphingomyelin (d18:1/20:1, d18:2/20:0)*	genus.Alloscardovia	-0.00875201	0.0213331	-0.410255	0.952949
metab_100006292	sphingomyelin (d18:1/20:1, d18:2/20:0)*	genus.Pygmaiobacter	0.0274919	0.0155552	1.76737	0.567371
metab_100006292	sphingomyelin (d18:1/20:1, d18:2/20:0)*	genus.Papillibacter	0.0121728	0.0164495	0.740012	0.893611
metab_100006292	sphingomyelin (d18:1/20:1, d18:2/20:0)*	genus.Actinomyces	-0.0235538	0.0155257	-1.51709	0.664424
metab_100006292	sphingomyelin (d18:1/20:1, d18:2/20:0)*	genus.Fenollaria	-0.00872605	0.0180607	-0.483153	0.94119
metab_100006292	sphingomyelin (d18:1/20:1, d18:2/20:0)*	genus.Leuconostoc	-0.000941867	0.0186803	-0.0504203	0.995473
metab_100006292	sphingomyelin (d18:1/20:1, d18:2/20:0)*	genus.CHKCI001	-0.0375574	0.0226654	-1.65704	0.610517
metab_100006292	sphingomyelin (d18:1/20:1, d18:2/20:0)*	genus.Dielma	-0.0151009	0.0239092	-0.631594	0.914492
metab_100006292	sphingomyelin (d18:1/20:1, d18:2/20:0)*	genus.Acetanaerobacterium	-0.00363397	0.0190332	-0.190928	0.980929
metab_100006292	sphingomyelin (d18:1/20:1, d18:2/20:0)*	genus.Faecalicoccus	-0.00262947	0.0198705	-0.132331	0.98725
metab_100006292	sphingomyelin (d18:1/20:1, d18:2/20:0)*	genus.GCA.900066755	-0.0359397	0.0184383	-1.94919	0.492171
metab_100006292	sphingomyelin (d18:1/20:1, d18:2/20:0)*	genus.Sanguibacteroides	-0.0183809	0.0209283	-0.878278	0.861448
metab_100006292	sphingomyelin (d18:1/20:1, d18:2/20:0)*	genus.Rothia	-0.0873642	0.0211444	-4.13178	0.00597278
metab_100006292	sphingomyelin (d18:1/20:1, d18:2/20:0)*	genus.Atopobium	-0.0562929	0.0195765	-2.87553	0.147538
metab_100006292	sphingomyelin (d18:1/20:1, d18:2/20:0)*	genus.Finegoldia	-0.0306882	0.0206826	-1.48377	0.67647
metab_100009271	(S)-3-hydroxybutyrylcarnitine	genus.Blautia	-0.00839356	0.0194443	-0.431671	0.949633
metab_100009271	(S)-3-hydroxybutyrylcarnitine	genus.Agathobacter	0.0112428	0.0102043	1.10177	0.801923
metab_100009271	(S)-3-hydroxybutyrylcarnitine	genus.Escherichia.Shigella	0.00922289	0.00541252	1.70399	0.593155
metab_100009271	(S)-3-hydroxybutyrylcarnitine	genus.Faecalibacterium	0.0203897	0.0122147	1.66927	0.606381
metab_100009271	(S)-3-hydroxybutyrylcarnitine	genus..Eubacterium..hallii.group	0.00955821	0.0113378	0.843036	0.870021
metab_100009271	(S)-3-hydroxybutyrylcarnitine	genus.Fusicatenibacter	0.00204995	0.00998092	0.205387	0.979398
metab_100009271	(S)-3-hydroxybutyrylcarnitine	genus.Subdoligranulum	-0.00582696	0.0117092	-0.49764	0.938927
metab_100009271	(S)-3-hydroxybutyrylcarnitine	genus.Dorea	0.0029525	0.0119406	0.247265	0.974173
metab_100009271	(S)-3-hydroxybutyrylcarnitine	genus.Anaerostipes	0.00935127	0.0125455	0.745386	0.892205
metab_100009271	(S)-3-hydroxybutyrylcarnitine	genus.Romboutsia	-0.0203005	0.00678576	-2.99163	0.118263
metab_100009271	(S)-3-hydroxybutyrylcarnitine	genus.Coprococcus	-0.00894968	0.0114695	-0.7803	0.884363
metab_100009271	(S)-3-hydroxybutyrylcarnitine	genus.Bifidobacterium	-0.00680465	0.00631543	-1.07746	0.808964
metab_100009271	(S)-3-hydroxybutyrylcarnitine	genus.Bacteroides	0.00655466	0.012734	0.514739	0.936068
metab_100009271	(S)-3-hydroxybutyrylcarnitine	genus.Ruminococcus	-0.0179787	0.00928113	-1.93713	0.496758
metab_100009271	(S)-3-hydroxybutyrylcarnitine	genus.UCG.002	0.005499	0.00878781	0.625753	0.91558
metab_100009271	(S)-3-hydroxybutyrylcarnitine	genus..Ruminococcus..torques.group	0.0488554	0.0127681	3.82636	0.0153439
metab_100009271	(S)-3-hydroxybutyrylcarnitine	genus.CAG.352	-3.62452e-05	0.00574454	-0.00630951	0.999431
metab_100009271	(S)-3-hydroxybutyrylcarnitine	genus.Streptococcus	-0.007968	0.00694822	-1.14677	0.788255
metab_100009271	(S)-3-hydroxybutyrylcarnitine	genus.Intestinibacter	-0.013999	0.00610662	-2.29244	0.349707
metab_100009271	(S)-3-hydroxybutyrylcarnitine	genus.Christensenellaceae.R.7.group	0.00171517	0.00863325	0.198671	0.979976
metab_100009271	(S)-3-hydroxybutyrylcarnitine	genus.Lachnospiraceae.ND3007.group	0.00212897	0.00856579	0.248543	0.974039
metab_100009271	(S)-3-hydroxybutyrylcarnitine	genus.Roseburia	0.0120159	0.0129275	0.929485	0.849147
metab_100009271	(S)-3-hydroxybutyrylcarnitine	genus..Ruminococcus..gauvreauii.group	-0.000581639	0.00665322	-0.0874222	0.991863
metab_100009271	(S)-3-hydroxybutyrylcarnitine	genus.Clostridium.sensu.stricto.1	-0.00733991	0.00658057	-1.11539	0.798001
metab_100009271	(S)-3-hydroxybutyrylcarnitine	genus.Dialister	-0.00749608	0.00598294	-1.25291	0.756063
metab_100009271	(S)-3-hydroxybutyrylcarnitine	genus..Eubacterium..siraeum.group	0.0037854	0.0070389	0.537783	0.9323
metab_100009271	(S)-3-hydroxybutyrylcarnitine	genus.Butyrivibrio	0.00067925	0.00782249	0.086833	0.991899
metab_100009271	(S)-3-hydroxybutyrylcarnitine	genus.Lachnospiraceae.NK4A136.group	0.00990993	0.00884662	1.12019	0.79631
metab_100009271	(S)-3-hydroxybutyrylcarnitine	genus..Eubacterium..ruminantium.group	-0.0055958	0.00637463	-0.877824	0.861571
metab_100009271	(S)-3-hydroxybutyrylcarnitine	genus.Alistipes	0.0133482	0.00960318	1.38997	0.709995
metab_100009271	(S)-3-hydroxybutyrylcarnitine	genus.Erysipelotrichaceae.UCG.003	-0.000829374	0.00691466	-0.119944	0.988629
metab_100009271	(S)-3-hydroxybutyrylcarnitine	genus..Eubacterium..eligens.group	-0.00686569	0.00710021	-0.966971	0.839507
metab_100009271	(S)-3-hydroxybutyrylcarnitine	genus.Monoglobus	-0.00457426	0.0107021	-0.427419	0.950248
metab_100009271	(S)-3-hydroxybutyrylcarnitine	genus.Parabacteroides	0.00619005	0.00807515	0.766555	0.887538
metab_100009271	(S)-3-hydroxybutyrylcarnitine	genus.Akkermansia	0.0065343	0.00694233	0.941227	0.846254
metab_100009271	(S)-3-hydroxybutyrylcarnitine	genus.Incertae.Sedis	0.00298255	0.0125997	0.236716	0.975423
metab_100009271	(S)-3-hydroxybutyrylcarnitine	genus.Lachnospira	0.00154492	0.00779115	0.198291	0.979982
metab_100009271	(S)-3-hydroxybutyrylcarnitine	genus.Prevotella_9	0.000143226	0.00538564	0.0265941	0.997689
metab_100009271	(S)-3-hydroxybutyrylcarnitine	genus.Butyricicoccus	0.00275578	0.00932584	0.295499	0.967875
metab_100009271	(S)-3-hydroxybutyrylcarnitine	genus.CAG.56	-0.00324364	0.00670608	-0.483687	0.941099
metab_100009271	(S)-3-hydroxybutyrylcarnitine	genus.Lachnoclostridium	0.0120024	0.00985332	1.2181	0.766927
metab_100009271	(S)-3-hydroxybutyrylcarnitine	genus..Eubacterium..ventriosum.group	0.00224418	0.00873536	0.256908	0.973071
metab_100009271	(S)-3-hydroxybutyrylcarnitine	genus.Terrisporobacter	-0.00762466	0.0074182	-1.02783	0.822183
metab_100009271	(S)-3-hydroxybutyrylcarnitine	genus.NK4A214.group	0.0034729	0.00811458	0.427983	0.950139
metab_100009271	(S)-3-hydroxybutyrylcarnitine	genus..Ruminococcus..gnavus.group	0.00945192	0.00741675	1.2744	0.749026
metab_100009271	(S)-3-hydroxybutyrylcarnitine	genus.Phascolarctobacterium	-0.00302012	0.00622006	-0.485546	0.940888
metab_100009271	(S)-3-hydroxybutyrylcarnitine	genus.Holdemanella	-0.00768583	0.00637355	-1.20589	0.770589
metab_100009271	(S)-3-hydroxybutyrylcarnitine	genus..Eubacterium..xylanophilum.group	0.000407177	0.0074392	0.054734	0.995016
metab_100009271	(S)-3-hydroxybutyrylcarnitine	genus.UCG.005	0.0044699	0.00874697	0.511023	0.936682
metab_100009271	(S)-3-hydroxybutyrylcarnitine	genus.Lachnospiraceae.FCS020.group	-0.00519618	0.00831556	-0.624874	0.915606
metab_100009271	(S)-3-hydroxybutyrylcarnitine	genus.Turicibacter	-0.010643	0.00732423	-1.45313	0.687141
metab_100009271	(S)-3-hydroxybutyrylcarnitine	genus.UBA1819	0.000128015	0.00813655	0.0157334	0.998623
metab_100009271	(S)-3-hydroxybutyrylcarnitine	genus.Collinsella	0.00185584	0.00802889	0.231145	0.976162
metab_100009271	(S)-3-hydroxybutyrylcarnitine	genus.CAG.873	0.0260434	0.0124011	2.10009	0.430068
metab_100009271	(S)-3-hydroxybutyrylcarnitine	genus.Catenibacterium	0.0146294	0.00834144	1.75382	0.57314
metab_100009271	(S)-3-hydroxybutyrylcarnitine	genus.Paraprevotella	0.00065042	0.0066843	0.0973055	0.990855
metab_100009271	(S)-3-hydroxybutyrylcarnitine	genus.Succiniclasticum	-0.0125025	0.0141818	-0.881589	0.860346
metab_100009271	(S)-3-hydroxybutyrylcarnitine	genus.Marvinbryantia	-0.018787	0.00740197	-2.53811	0.254057
metab_100009271	(S)-3-hydroxybutyrylcarnitine	genus.Intestinimonas	-0.00877832	0.0079044	-1.11056	0.799412
metab_100009271	(S)-3-hydroxybutyrylcarnitine	genus.UCG.003	-0.000339448	0.00773513	-0.043884	0.99584
metab_100009271	(S)-3-hydroxybutyrylcarnitine	genus.Ligilactobacillus	-0.0121674	0.011023	-1.10382	0.801274
metab_100009271	(S)-3-hydroxybutyrylcarnitine	genus.Tyzzerella	-0.0083992	0.0080977	-1.03723	0.819993
metab_100009271	(S)-3-hydroxybutyrylcarnitine	genus.Family.XIII.AD3011.group	-0.0108588	0.0110969	-0.978543	0.836252
metab_100009271	(S)-3-hydroxybutyrylcarnitine	genus.Lachnospiraceae.UCG.001	0.00933966	0.00775395	1.2045	0.771076
metab_100009271	(S)-3-hydroxybutyrylcarnitine	genus.Colidextribacter	-0.00490585	0.00874992	-0.560674	0.927894
metab_100009271	(S)-3-hydroxybutyrylcarnitine	genus.Oscillibacter	8.89147e-05	0.00827143	0.0107496	0.999071
metab_100009271	(S)-3-hydroxybutyrylcarnitine	genus.Lactobacillus	0.00477347	0.00877783	0.543809	0.93134
metab_100009271	(S)-3-hydroxybutyrylcarnitine	genus.Enterococcus	0.00369066	0.0121748	0.303141	0.967086
metab_100009271	(S)-3-hydroxybutyrylcarnitine	genus.Lachnospiraceae.UCG.004	-0.00484111	0.0075395	-0.642099	0.912646
metab_100009271	(S)-3-hydroxybutyrylcarnitine	genus.Lachnospiraceae.UCG.010	-0.00284852	0.00774867	-0.367614	0.958628
metab_100009271	(S)-3-hydroxybutyrylcarnitine	genus.Lachnospiraceae.AC2044.group	-0.00449973	0.00913163	-0.492763	0.939607
metab_100009271	(S)-3-hydroxybutyrylcarnitine	genus.Odoribacter	0.00558207	0.00838112	0.666029	0.908117
metab_100009271	(S)-3-hydroxybutyrylcarnitine	genus.Anaeroplasma	-0.00728784	0.0136653	-0.533308	0.932918
metab_100009271	(S)-3-hydroxybutyrylcarnitine	genus.Prevotellaceae.NK3B31.group	-0.0220057	0.0122954	-1.78975	0.558769
metab_100009271	(S)-3-hydroxybutyrylcarnitine	genus.Family.XIII.UCG.001	0.00510136	0.00847979	0.60159	0.920458
metab_100009271	(S)-3-hydroxybutyrylcarnitine	genus.Senegalimassilia	-0.00788273	0.0085517	-0.921774	0.850664
metab_100009271	(S)-3-hydroxybutyrylcarnitine	genus.Megamonas	-0.0250759	0.018333	-1.3678	0.718171
metab_100009271	(S)-3-hydroxybutyrylcarnitine	genus.Howardella	-0.00782579	0.00859046	-0.910986	0.853417
metab_100009271	(S)-3-hydroxybutyrylcarnitine	genus.Alloprevotella	-0.00304829	0.00946769	-0.321968	0.964796
metab_100009271	(S)-3-hydroxybutyrylcarnitine	genus.Desulfovibrio	0.0114329	0.00801942	1.42565	0.697528
metab_100009271	(S)-3-hydroxybutyrylcarnitine	genus.Prevotella_7	-0.00623214	0.0103187	-0.603965	0.919936
metab_100009271	(S)-3-hydroxybutyrylcarnitine	genus.Rikenellaceae.RC9.gut.group	0.0151884	0.0266011	0.570971	0.926375
metab_100009271	(S)-3-hydroxybutyrylcarnitine	genus.Sutterella	-0.00408495	0.00787818	-0.518514	0.935402
metab_100009271	(S)-3-hydroxybutyrylcarnitine	genus.Pseudomonas	0.0234253	0.0223997	1.04579	0.817557
metab_100009271	(S)-3-hydroxybutyrylcarnitine	genus.Negativibacillus	-0.00347108	0.00805995	-0.430658	0.949728
metab_100009271	(S)-3-hydroxybutyrylcarnitine	genus.DTU089	0.00383077	0.00899353	0.425948	0.950597
metab_100009271	(S)-3-hydroxybutyrylcarnitine	genus.Hungatella	-0.0153064	0.012078	-1.2673	0.751309
metab_100009271	(S)-3-hydroxybutyrylcarnitine	genus.Parasutterella	-0.0143945	0.00860968	-1.67189	0.60543
metab_100009271	(S)-3-hydroxybutyrylcarnitine	genus.Limosilactobacillus	0.031241	0.0152117	2.05375	0.449435
metab_100009271	(S)-3-hydroxybutyrylcarnitine	genus.Latilactobacillus	0.00844367	0.013946	0.605454	0.919516
metab_100009271	(S)-3-hydroxybutyrylcarnitine	genus.Slackia	-0.00414665	0.012193	-0.340084	0.962564
metab_100009271	(S)-3-hydroxybutyrylcarnitine	genus.Acidaminococcus	-0.00516768	0.0117014	-0.44163	0.948069
metab_100009271	(S)-3-hydroxybutyrylcarnitine	genus.Haemophilus	0.0109585	0.0112446	0.974551	0.837459
metab_100009271	(S)-3-hydroxybutyrylcarnitine	genus.GCA.900066575	0.00659443	0.00948737	0.695075	0.902363
metab_100009271	(S)-3-hydroxybutyrylcarnitine	genus.Flavonifractor	0.00817557	0.00929735	0.879344	0.861077
metab_100009271	(S)-3-hydroxybutyrylcarnitine	genus.Enterorhabdus	-0.00318301	0.0102887	-0.309368	0.966384
metab_100009271	(S)-3-hydroxybutyrylcarnitine	genus.Enterobacter	-0.0478956	0.0267801	-1.78847	0.55934
metab_100009271	(S)-3-hydroxybutyrylcarnitine	genus.Lactococcus	-0.000965557	0.0116677	-0.082755	0.99247
metab_100009271	(S)-3-hydroxybutyrylcarnitine	genus.Klebsiella	0.0208805	0.0131564	1.58709	0.637709
metab_100009271	(S)-3-hydroxybutyrylcarnitine	genus.Solobacterium	-0.0113353	0.0148152	-0.765113	0.887835
metab_100009271	(S)-3-hydroxybutyrylcarnitine	genus.UC5.1.2E3	0.0112009	0.0122667	0.913114	0.852859
metab_100009271	(S)-3-hydroxybutyrylcarnitine	genus.Tuzzerella	0.0285226	0.0116778	2.44246	0.289313
metab_100009271	(S)-3-hydroxybutyrylcarnitine	genus.Erysipelatoclostridium	0.0028048	0.00874907	0.320583	0.964935
metab_100009271	(S)-3-hydroxybutyrylcarnitine	genus.Peptococcus	0.00981562	0.00896997	1.09428	0.804321
metab_100009271	(S)-3-hydroxybutyrylcarnitine	genus.Veillonella	-0.0153907	0.0111055	-1.38586	0.711378
metab_100009271	(S)-3-hydroxybutyrylcarnitine	genus.Bilophila	-0.00297496	0.0105876	-0.280984	0.969915
metab_100009271	(S)-3-hydroxybutyrylcarnitine	genus.Barnesiella	0.0113425	0.00731098	1.55143	0.651199
metab_100009271	(S)-3-hydroxybutyrylcarnitine	genus.Sellimonas	0.00813047	0.00961927	0.845227	0.869452
metab_100009271	(S)-3-hydroxybutyrylcarnitine	genus..Bacteroides..pectinophilus.group	-0.000105833	0.0159752	-0.00662487	0.999418
metab_100009271	(S)-3-hydroxybutyrylcarnitine	genus.Shuttleworthia	-0.00788429	0.00921368	-0.855715	0.866963
metab_100009271	(S)-3-hydroxybutyrylcarnitine	genus.Eggerthella	0.0118407	0.0127264	0.930401	0.848919
metab_100009271	(S)-3-hydroxybutyrylcarnitine	genus.Megasphaera	-0.00514527	0.0147744	-0.348255	0.961419
metab_100009271	(S)-3-hydroxybutyrylcarnitine	genus.Lachnospiraceae.UCG.003	-0.00248809	0.0151292	-0.164456	0.98361
metab_100009271	(S)-3-hydroxybutyrylcarnitine	genus.Eisenbergiella	0.00531669	0.0115126	0.461815	0.944924
metab_100009271	(S)-3-hydroxybutyrylcarnitine	genus.Lachnospiraceae.UCG.007	-0.0045206	0.0222497	-0.203176	0.979612
metab_100009271	(S)-3-hydroxybutyrylcarnitine	genus.Adlercreutzia	-0.0152667	0.00969102	-1.57534	0.64229
metab_100009271	(S)-3-hydroxybutyrylcarnitine	genus.Frisingicoccus	0.0190649	0.0131992	1.44439	0.69048
metab_100009271	(S)-3-hydroxybutyrylcarnitine	genus.Oscillospira	0.0132103	0.00919809	1.4362	0.69344
metab_100009271	(S)-3-hydroxybutyrylcarnitine	genus..Eubacterium..brachy.group	-0.0039821	0.0119574	-0.333023	0.963459
metab_100009271	(S)-3-hydroxybutyrylcarnitine	genus.Hafnia.Obesumbacterium	-0.00205597	0.0252721	-0.0813534	0.992656
metab_100009271	(S)-3-hydroxybutyrylcarnitine	genus.Coprobacter	0.000642377	0.0117131	0.0548424	0.994995
metab_100009271	(S)-3-hydroxybutyrylcarnitine	genus.Citrobacter	0.0153427	0.0257813	0.595109	0.92193
metab_100009271	(S)-3-hydroxybutyrylcarnitine	genus.Butyricimonas	0.00100389	0.0103868	0.0966504	0.990923
metab_100009271	(S)-3-hydroxybutyrylcarnitine	genus.Coprobacillus	0.00591838	0.0154914	0.382044	0.956805
metab_100009271	(S)-3-hydroxybutyrylcarnitine	genus.Fournierella	-0.00179095	0.0110788	-0.161656	0.983943
metab_100009271	(S)-3-hydroxybutyrylcarnitine	genus.Mitsuokella	0.0294045	0.0140949	2.08618	0.436164
metab_100009271	(S)-3-hydroxybutyrylcarnitine	genus.Catenisphaera	-0.0126133	0.0154548	-0.816143	0.87642
metab_100009271	(S)-3-hydroxybutyrylcarnitine	genus.Lacticaseibacillus	-0.0225519	0.0174787	-1.29026	0.743836
metab_100009271	(S)-3-hydroxybutyrylcarnitine	genus.Oribacterium	-0.0165255	0.0174294	-0.948138	0.844507
metab_100009271	(S)-3-hydroxybutyrylcarnitine	genus..Eubacterium..fissicatena.group	-0.01072	0.0149272	-0.718152	0.898126
metab_100009271	(S)-3-hydroxybutyrylcarnitine	genus.Mogibacterium	-0.0269081	0.0151896	-1.77148	0.566127
metab_100009271	(S)-3-hydroxybutyrylcarnitine	genus.HT002	0.0308315	0.0352845	0.873799	0.862355
metab_100009271	(S)-3-hydroxybutyrylcarnitine	genus.TM7x	0.00400706	0.0137674	0.291054	0.968415
metab_100009271	(S)-3-hydroxybutyrylcarnitine	genus.Paludicola	-0.00489571	0.00908731	-0.538741	0.932136
metab_100009271	(S)-3-hydroxybutyrylcarnitine	genus..Clostridium..innocuum.group	0.00467222	0.0163457	0.285838	0.969127
metab_100009271	(S)-3-hydroxybutyrylcarnitine	genus.Anaerosporobacter	0.0551778	0.0234176	2.35626	0.323781
metab_100009271	(S)-3-hydroxybutyrylcarnitine	genus.Defluviitaleaceae.UCG.011	0.00361981	0.0106558	0.339703	0.962605
metab_100009271	(S)-3-hydroxybutyrylcarnitine	genus.Epulopiscium	-0.00765311	0.0198102	-0.386322	0.95633
metab_100009271	(S)-3-hydroxybutyrylcarnitine	genus.Prevotella	-0.00482408	0.0191688	-0.251663	0.973666
metab_100009271	(S)-3-hydroxybutyrylcarnitine	genus.Lachnospiraceae.UCG.009	-0.0146558	0.0199761	-0.733667	0.894938
metab_100009271	(S)-3-hydroxybutyrylcarnitine	genus..Eubacterium..nodatum.group	0.0155901	0.0193024	0.807677	0.878261
metab_100009271	(S)-3-hydroxybutyrylcarnitine	genus.UCG.007	0.024013	0.0147461	1.62843	0.621866
metab_100009271	(S)-3-hydroxybutyrylcarnitine	genus.FD2005	0.0205837	0.0161986	1.27071	0.750267
metab_100009271	(S)-3-hydroxybutyrylcarnitine	genus.Cloacibacillus	0.0104606	0.0204815	0.510733	0.936752
metab_100009271	(S)-3-hydroxybutyrylcarnitine	genus.Pediococcus	0.0253358	0.0293747	0.862503	0.865349
metab_100009271	(S)-3-hydroxybutyrylcarnitine	genus.Candidatus.Soleaferrea	0.0154936	0.0140803	1.10038	0.802307
metab_100009271	(S)-3-hydroxybutyrylcarnitine	genus.Holdemania	0.00744403	0.0129851	0.573274	0.925888
metab_100009271	(S)-3-hydroxybutyrylcarnitine	genus.Lactiplantibacillus	0.00588519	0.0242366	0.242823	0.974657
metab_100009271	(S)-3-hydroxybutyrylcarnitine	genus.Merdibacter	0.0139719	0.0149002	0.9377	0.847073
metab_100009271	(S)-3-hydroxybutyrylcarnitine	genus.UCG.009	0.0104214	0.0137694	0.756849	0.88951
metab_100009271	(S)-3-hydroxybutyrylcarnitine	genus.Methanobrevibacter	-0.00916265	0.0179787	-0.50964	0.936916
metab_100009271	(S)-3-hydroxybutyrylcarnitine	genus.Faecalitalea	-0.00449061	0.0188312	-0.238466	0.9752
metab_100009271	(S)-3-hydroxybutyrylcarnitine	genus.Olsenella	0.00703555	0.0149594	0.47031	0.943224
metab_100009271	(S)-3-hydroxybutyrylcarnitine	genus.Gordonibacter	-0.00201453	0.0192126	-0.104854	0.990149
metab_100009271	(S)-3-hydroxybutyrylcarnitine	genus.Anaerotruncus	-0.00779787	0.0133054	-0.586069	0.923439
metab_100009271	(S)-3-hydroxybutyrylcarnitine	genus.Rikenella	-0.0336177	0.0292922	-1.14767	0.787851
metab_100009271	(S)-3-hydroxybutyrylcarnitine	genus.Coriobacteriaceae.UCG.002	0.0113941	0.0245479	0.464159	0.944445
metab_100009271	(S)-3-hydroxybutyrylcarnitine	genus.Oxalobacter	0.00048181	0.0138669	0.0347454	0.996796
metab_100009271	(S)-3-hydroxybutyrylcarnitine	genus.Eubacterium	-0.0342834	0.021737	-1.57719	0.641608
metab_100009271	(S)-3-hydroxybutyrylcarnitine	genus.Weissella	0.00839184	0.0274758	0.305427	0.966835
metab_100009271	(S)-3-hydroxybutyrylcarnitine	genus.Lachnospiraceae.NK4B4.group	0.00505838	0.0196177	0.257848	0.972939
metab_100009271	(S)-3-hydroxybutyrylcarnitine	genus.Anaerofilum	-0.0106172	0.019274	-0.550858	0.929827
metab_100009271	(S)-3-hydroxybutyrylcarnitine	genus.Succinivibrio	0.0259957	0.0259829	1.00049	0.830237
metab_100009271	(S)-3-hydroxybutyrylcarnitine	genus.Anaerofustis	0.0275471	0.0208891	1.31873	0.734649
metab_100009271	(S)-3-hydroxybutyrylcarnitine	genus.Caproiciproducens	-0.014401	0.0184132	-0.782101	0.884015
metab_100009271	(S)-3-hydroxybutyrylcarnitine	genus.Catenibacillus	0.0196365	0.017037	1.15258	0.786371
metab_100009271	(S)-3-hydroxybutyrylcarnitine	genus.Christensenella	4.23009e-06	0.0182887	0.000231296	0.999992
metab_100009271	(S)-3-hydroxybutyrylcarnitine	genus.Victivallis	0.0164777	0.0234144	0.703739	0.900734
metab_100009271	(S)-3-hydroxybutyrylcarnitine	genus.Phocea	-0.011955	0.0215962	-0.553567	0.929393
metab_100009271	(S)-3-hydroxybutyrylcarnitine	genus.Allisonella	-0.0150356	0.0166178	-0.90479	0.854676
metab_100009271	(S)-3-hydroxybutyrylcarnitine	genus.Granulicatella	0.0169745	0.0268916	0.631218	0.914599
metab_100009271	(S)-3-hydroxybutyrylcarnitine	genus.Lactonifactor	0.0142914	0.0282423	0.506028	0.937376
metab_100009271	(S)-3-hydroxybutyrylcarnitine	genus.Ruminiclostridium	0.0358136	0.0219358	1.63266	0.620269
metab_100009271	(S)-3-hydroxybutyrylcarnitine	genus.Alloscardovia	0.028407	0.0334712	0.848701	0.868723
metab_100009271	(S)-3-hydroxybutyrylcarnitine	genus.Pygmaiobacter	0.0134665	0.0244521	0.550729	0.929846
metab_100009271	(S)-3-hydroxybutyrylcarnitine	genus.Papillibacter	-0.0151086	0.0258199	-0.585152	0.923625
metab_100009271	(S)-3-hydroxybutyrylcarnitine	genus.Actinomyces	-0.0160044	0.0243926	-0.656116	0.910054
metab_100009271	(S)-3-hydroxybutyrylcarnitine	genus.Fenollaria	0.00995937	0.0283473	0.351334	0.960957
metab_100009271	(S)-3-hydroxybutyrylcarnitine	genus.Leuconostoc	-0.0108528	0.0293159	-0.3702	0.958274
metab_100009271	(S)-3-hydroxybutyrylcarnitine	genus.CHKCI001	0.0131995	0.0356247	0.370516	0.958274
metab_100009271	(S)-3-hydroxybutyrylcarnitine	genus.Dielma	0.016268	0.0375291	0.433477	0.94927
metab_100009271	(S)-3-hydroxybutyrylcarnitine	genus.Acetanaerobacterium	0.0654804	0.0297918	2.19793	0.389501
metab_100009271	(S)-3-hydroxybutyrylcarnitine	genus.Faecalicoccus	0.0104418	0.0311844	0.33484	0.963199
metab_100009271	(S)-3-hydroxybutyrylcarnitine	genus.GCA.900066755	-0.0146232	0.0289958	-0.50432	0.937725
metab_100009271	(S)-3-hydroxybutyrylcarnitine	genus.Sanguibacteroides	0.00329145	0.0328604	0.100165	0.990643
metab_100009271	(S)-3-hydroxybutyrylcarnitine	genus.Rothia	0.0207816	0.0334953	0.620433	0.916552
metab_100009271	(S)-3-hydroxybutyrylcarnitine	genus.Atopobium	0.00702117	0.0308663	0.22747	0.976611
metab_100009271	(S)-3-hydroxybutyrylcarnitine	genus.Finegoldia	-0.00205955	0.0325007	-0.0633693	0.994157
metab_100015788	sphingomyelin (d18:2/18:1)*	genus.Blautia	-0.0160516	0.0162793	-0.986012	0.834008
metab_100015788	sphingomyelin (d18:2/18:1)*	genus.Agathobacter	-0.00483648	0.00855136	-0.56558	0.927114
metab_100015788	sphingomyelin (d18:2/18:1)*	genus.Escherichia.Shigella	0.00458303	0.00453829	1.00986	0.827746
metab_100015788	sphingomyelin (d18:2/18:1)*	genus.Faecalibacterium	0.0280222	0.0102038	2.74624	0.184532
metab_100015788	sphingomyelin (d18:2/18:1)*	genus..Eubacterium..hallii.group	0.0163097	0.00948456	1.71961	0.586752
metab_100015788	sphingomyelin (d18:2/18:1)*	genus.Fusicatenibacter	0.0177642	0.00833891	2.13028	0.417764
metab_100015788	sphingomyelin (d18:2/18:1)*	genus.Subdoligranulum	0.0136796	0.00979818	1.39613	0.707693
metab_100015788	sphingomyelin (d18:2/18:1)*	genus.Dorea	0.00236174	0.0100015	0.23614	0.975526
metab_100015788	sphingomyelin (d18:2/18:1)*	genus.Anaerostipes	0.0116221	0.0105041	1.10643	0.800512
metab_100015788	sphingomyelin (d18:2/18:1)*	genus.Romboutsia	0.00529751	0.00570949	0.927843	0.849561
metab_100015788	sphingomyelin (d18:2/18:1)*	genus.Coprococcus	0.0270268	0.00956727	2.82493	0.161436
metab_100015788	sphingomyelin (d18:2/18:1)*	genus.Bifidobacterium	-0.00647879	0.00528876	-1.22501	0.764739
metab_100015788	sphingomyelin (d18:2/18:1)*	genus.Bacteroides	0.000193815	0.0106675	0.0181688	0.998323
metab_100015788	sphingomyelin (d18:2/18:1)*	genus.Ruminococcus	0.00183113	0.00778998	0.235062	0.975689
metab_100015788	sphingomyelin (d18:2/18:1)*	genus.UCG.002	0.0176806	0.00733833	2.40935	0.302217
metab_100015788	sphingomyelin (d18:2/18:1)*	genus..Ruminococcus..torques.group	0.00760771	0.0107792	0.705778	0.900332
metab_100015788	sphingomyelin (d18:2/18:1)*	genus.CAG.352	0.00395622	0.00480977	0.82254	0.875051
metab_100015788	sphingomyelin (d18:2/18:1)*	genus.Streptococcus	-0.000599966	0.00582406	-0.103015	0.990347
metab_100015788	sphingomyelin (d18:2/18:1)*	genus.Intestinibacter	0.0109879	0.00511672	2.14745	0.411019
metab_100015788	sphingomyelin (d18:2/18:1)*	genus.Christensenellaceae.R.7.group	0.0288162	0.00716645	4.02099	0.00852972
metab_100015788	sphingomyelin (d18:2/18:1)*	genus.Lachnospiraceae.ND3007.group	0.0197332	0.00714433	2.76209	0.179705
metab_100015788	sphingomyelin (d18:2/18:1)*	genus.Roseburia	0.0151816	0.0108213	1.40294	0.705127
metab_100015788	sphingomyelin (d18:2/18:1)*	genus..Ruminococcus..gauvreauii.group	0.00498148	0.00557022	0.894305	0.857262
metab_100015788	sphingomyelin (d18:2/18:1)*	genus.Clostridium.sensu.stricto.1	0.0129431	0.0054986	2.3539	0.324644
metab_100015788	sphingomyelin (d18:2/18:1)*	genus.Dialister	-0.00796686	0.00500858	-1.59064	0.636356
metab_100015788	sphingomyelin (d18:2/18:1)*	genus..Eubacterium..siraeum.group	0.0133442	0.0058797	2.26954	0.35955
metab_100015788	sphingomyelin (d18:2/18:1)*	genus.Butyrivibrio	-0.00643846	0.00654855	-0.983189	0.834876
metab_100015788	sphingomyelin (d18:2/18:1)*	genus.Lachnospiraceae.NK4A136.group	0.00495539	0.00741325	0.66845	0.907587
metab_100015788	sphingomyelin (d18:2/18:1)*	genus..Eubacterium..ruminantium.group	-0.000682653	0.00534163	-0.127799	0.987723
metab_100015788	sphingomyelin (d18:2/18:1)*	genus.Alistipes	0.0101625	0.00804509	1.26319	0.752874
metab_100015788	sphingomyelin (d18:2/18:1)*	genus.Erysipelotrichaceae.UCG.003	0.00894045	0.00578397	1.54573	0.653506
metab_100015788	sphingomyelin (d18:2/18:1)*	genus..Eubacterium..eligens.group	0.0089865	0.00594259	1.51222	0.666164
metab_100015788	sphingomyelin (d18:2/18:1)*	genus.Monoglobus	0.00324235	0.00896425	0.361698	0.959459
metab_100015788	sphingomyelin (d18:2/18:1)*	genus.Parabacteroides	0.00299298	0.0067652	0.442409	0.947919
metab_100015788	sphingomyelin (d18:2/18:1)*	genus.Akkermansia	0.0011482	0.00581763	0.197365	0.980126
metab_100015788	sphingomyelin (d18:2/18:1)*	genus.Incertae.Sedis	-0.0106573	0.0105477	-1.01039	0.827512
metab_100015788	sphingomyelin (d18:2/18:1)*	genus.Lachnospira	-0.0019053	0.00652566	-0.291971	0.968374
metab_100015788	sphingomyelin (d18:2/18:1)*	genus.Prevotella_9	0.00269468	0.00451008	0.597478	0.921346
metab_100015788	sphingomyelin (d18:2/18:1)*	genus.Butyricicoccus	-0.00275173	0.00781111	-0.352284	0.96092
metab_100015788	sphingomyelin (d18:2/18:1)*	genus.CAG.56	0.00148282	0.0056175	0.263964	0.972132
metab_100015788	sphingomyelin (d18:2/18:1)*	genus.Lachnoclostridium	-0.0172505	0.00823969	-2.09358	0.433138
metab_100015788	sphingomyelin (d18:2/18:1)*	genus..Eubacterium..ventriosum.group	0.00260856	0.00731644	0.356534	0.960118
metab_100015788	sphingomyelin (d18:2/18:1)*	genus.Terrisporobacter	0.00794407	0.00621143	1.27894	0.747438
metab_100015788	sphingomyelin (d18:2/18:1)*	genus.NK4A214.group	0.0207817	0.0067616	3.07348	0.100518
metab_100015788	sphingomyelin (d18:2/18:1)*	genus..Ruminococcus..gnavus.group	-0.00987824	0.00620907	-1.59094	0.636205
metab_100015788	sphingomyelin (d18:2/18:1)*	genus.Phascolarctobacterium	-0.00269503	0.0052098	-0.517301	0.935555
metab_100015788	sphingomyelin (d18:2/18:1)*	genus.Holdemanella	-0.00197081	0.00534241	-0.368899	0.958387
metab_100015788	sphingomyelin (d18:2/18:1)*	genus..Eubacterium..xylanophilum.group	0.00652636	0.0062272	1.04804	0.816957
metab_100015788	sphingomyelin (d18:2/18:1)*	genus.UCG.005	0.0192067	0.00729913	2.63136	0.221682
metab_100015788	sphingomyelin (d18:2/18:1)*	genus.Lachnospiraceae.FCS020.group	0.00305929	0.00696585	0.439184	0.948403
metab_100015788	sphingomyelin (d18:2/18:1)*	genus.Turicibacter	0.0157074	0.00611939	2.56683	0.243931
metab_100015788	sphingomyelin (d18:2/18:1)*	genus.UBA1819	-0.012792	0.00680162	-1.88073	0.52055
metab_100015788	sphingomyelin (d18:2/18:1)*	genus.Collinsella	0.000658478	0.00672512	0.0979132	0.990801
metab_100015788	sphingomyelin (d18:2/18:1)*	genus.CAG.873	0.00978103	0.0104077	0.939793	0.84656
metab_100015788	sphingomyelin (d18:2/18:1)*	genus.Catenibacterium	-0.000611288	0.0069988	-0.0873418	0.991863
metab_100015788	sphingomyelin (d18:2/18:1)*	genus.Paraprevotella	-0.00346005	0.00559757	-0.618135	0.917071
metab_100015788	sphingomyelin (d18:2/18:1)*	genus.Succiniclasticum	-0.0249817	0.0118542	-2.10741	0.42691
metab_100015788	sphingomyelin (d18:2/18:1)*	genus.Marvinbryantia	0.000328725	0.00622227	0.0528304	0.995251
metab_100015788	sphingomyelin (d18:2/18:1)*	genus.Intestinimonas	0.00270873	0.00662465	0.408886	0.953134
metab_100015788	sphingomyelin (d18:2/18:1)*	genus.UCG.003	0.00697793	0.00647468	1.07773	0.808859
metab_100015788	sphingomyelin (d18:2/18:1)*	genus.Ligilactobacillus	-0.00790779	0.00923529	-0.856258	0.866814
metab_100015788	sphingomyelin (d18:2/18:1)*	genus.Tyzzerella	-0.0121195	0.00677452	-1.78898	0.559065
metab_100015788	sphingomyelin (d18:2/18:1)*	genus.Family.XIII.AD3011.group	0.0037956	0.00929887	0.408179	0.953195
metab_100015788	sphingomyelin (d18:2/18:1)*	genus.Lachnospiraceae.UCG.001	0.0105055	0.00649041	1.61861	0.625912
metab_100015788	sphingomyelin (d18:2/18:1)*	genus.Colidextribacter	0.00405504	0.00732892	0.553293	0.92942
metab_100015788	sphingomyelin (d18:2/18:1)*	genus.Oscillibacter	-0.000801765	0.00692805	-0.115727	0.989028
metab_100015788	sphingomyelin (d18:2/18:1)*	genus.Lactobacillus	0.000770712	0.00735345	0.10481	0.99015
metab_100015788	sphingomyelin (d18:2/18:1)*	genus.Enterococcus	-0.0086325	0.0101939	-0.846827	0.869109
metab_100015788	sphingomyelin (d18:2/18:1)*	genus.Lachnospiraceae.UCG.004	-0.00790847	0.00631094	-1.25314	0.755958
metab_100015788	sphingomyelin (d18:2/18:1)*	genus.Lachnospiraceae.UCG.010	-0.0087322	0.00648413	-1.3467	0.724956
metab_100015788	sphingomyelin (d18:2/18:1)*	genus.Lachnospiraceae.AC2044.group	0.00439194	0.00764824	0.574242	0.925754
metab_100015788	sphingomyelin (d18:2/18:1)*	genus.Odoribacter	0.000417519	0.00702172	0.0594611	0.99449
metab_100015788	sphingomyelin (d18:2/18:1)*	genus.Anaeroplasma	-0.0223118	0.0114234	-1.95317	0.490667
metab_100015788	sphingomyelin (d18:2/18:1)*	genus.Prevotellaceae.NK3B31.group	-0.00214975	0.0103169	-0.208373	0.978977
metab_100015788	sphingomyelin (d18:2/18:1)*	genus.Family.XIII.UCG.001	0.000457664	0.00710406	0.0644229	0.994081
metab_100015788	sphingomyelin (d18:2/18:1)*	genus.Senegalimassilia	0.00365844	0.00716523	0.510582	0.936787
metab_100015788	sphingomyelin (d18:2/18:1)*	genus.Megamonas	-0.0206937	0.0153561	-1.34759	0.724733
metab_100015788	sphingomyelin (d18:2/18:1)*	genus.Howardella	0.00770859	0.00719404	1.07152	0.810677
metab_100015788	sphingomyelin (d18:2/18:1)*	genus.Alloprevotella	0.00453342	0.00792909	0.571745	0.92624
metab_100015788	sphingomyelin (d18:2/18:1)*	genus.Desulfovibrio	0.00154752	0.0067245	0.230131	0.976255
metab_100015788	sphingomyelin (d18:2/18:1)*	genus.Prevotella_7	0.0077838	0.00864073	0.900827	0.855885
metab_100015788	sphingomyelin (d18:2/18:1)*	genus.Rikenellaceae.RC9.gut.group	-0.0130172	0.0222807	-0.584237	0.923831
metab_100015788	sphingomyelin (d18:2/18:1)*	genus.Sutterella	-0.00576731	0.00659689	-0.874246	0.862256
metab_100015788	sphingomyelin (d18:2/18:1)*	genus.Pseudomonas	-0.00174561	0.0187733	-0.0929837	0.991257
metab_100015788	sphingomyelin (d18:2/18:1)*	genus.Negativibacillus	-0.005461	0.00674919	-0.809134	0.878086
metab_100015788	sphingomyelin (d18:2/18:1)*	genus.DTU089	-0.00732585	0.0075297	-0.972927	0.837938
metab_100015788	sphingomyelin (d18:2/18:1)*	genus.Hungatella	-0.0280117	0.0100819	-2.77842	0.175207
metab_100015788	sphingomyelin (d18:2/18:1)*	genus.Parasutterella	-0.00894349	0.00721652	-1.23931	0.760526
metab_100015788	sphingomyelin (d18:2/18:1)*	genus.Limosilactobacillus	0.0176702	0.0127577	1.38507	0.711558
metab_100015788	sphingomyelin (d18:2/18:1)*	genus.Latilactobacillus	0.00743747	0.0116809	0.636722	0.913771
metab_100015788	sphingomyelin (d18:2/18:1)*	genus.Slackia	0.0024165	0.0102132	0.236606	0.975441
metab_100015788	sphingomyelin (d18:2/18:1)*	genus.Acidaminococcus	-0.0153964	0.00978847	-1.57291	0.643076
metab_100015788	sphingomyelin (d18:2/18:1)*	genus.Haemophilus	0.00467388	0.00942217	0.496051	0.939126
metab_100015788	sphingomyelin (d18:2/18:1)*	genus.GCA.900066575	0.00136746	0.0079486	0.172038	0.982904
metab_100015788	sphingomyelin (d18:2/18:1)*	genus.Flavonifractor	-0.0211112	0.00775856	-2.72102	0.192343
metab_100015788	sphingomyelin (d18:2/18:1)*	genus.Enterorhabdus	0.000815245	0.00861822	0.0945955	0.991126
metab_100015788	sphingomyelin (d18:2/18:1)*	genus.Enterobacter	-0.0686457	0.022353	-3.07098	0.101005
metab_100015788	sphingomyelin (d18:2/18:1)*	genus.Lactococcus	-0.00827101	0.00976888	-0.846669	0.869109
metab_100015788	sphingomyelin (d18:2/18:1)*	genus.Klebsiella	-0.00846533	0.0110317	-0.767364	0.887387
metab_100015788	sphingomyelin (d18:2/18:1)*	genus.Solobacterium	-0.000902933	0.0124132	-0.0727397	0.993442
metab_100015788	sphingomyelin (d18:2/18:1)*	genus.UC5.1.2E3	-0.0209471	0.0102553	-2.04257	0.453569
metab_100015788	sphingomyelin (d18:2/18:1)*	genus.Tuzzerella	-0.00766182	0.00981067	-0.780968	0.884313
metab_100015788	sphingomyelin (d18:2/18:1)*	genus.Erysipelatoclostridium	-0.0173989	0.00730533	-2.38167	0.313323
metab_100015788	sphingomyelin (d18:2/18:1)*	genus.Peptococcus	0.00492533	0.00751645	0.655274	0.910204
metab_100015788	sphingomyelin (d18:2/18:1)*	genus.Veillonella	-0.0397614	0.00921597	-4.3144	0.00318572
metab_100015788	sphingomyelin (d18:2/18:1)*	genus.Bilophila	-0.000549892	0.00886853	-0.0620048	0.994307
metab_100015788	sphingomyelin (d18:2/18:1)*	genus.Barnesiella	0.00771827	0.00612646	1.25982	0.753781
metab_100015788	sphingomyelin (d18:2/18:1)*	genus.Sellimonas	-0.0189528	0.00803519	-2.35873	0.322839
metab_100015788	sphingomyelin (d18:2/18:1)*	genus..Bacteroides..pectinophilus.group	0.0036619	0.0133802	0.273682	0.97082
metab_100015788	sphingomyelin (d18:2/18:1)*	genus.Shuttleworthia	-0.00665081	0.00771729	-0.861807	0.8655
metab_100015788	sphingomyelin (d18:2/18:1)*	genus.Eggerthella	-0.0221068	0.010639	-2.0779	0.439737
metab_100015788	sphingomyelin (d18:2/18:1)*	genus.Megasphaera	-0.00287299	0.0123755	-0.232152	0.976019
metab_100015788	sphingomyelin (d18:2/18:1)*	genus.Lachnospiraceae.UCG.003	0.00813689	0.0126694	0.642247	0.91262
metab_100015788	sphingomyelin (d18:2/18:1)*	genus.Eisenbergiella	-0.0151478	0.00963065	-1.57288	0.643076
metab_100015788	sphingomyelin (d18:2/18:1)*	genus.Lachnospiraceae.UCG.007	-0.0090031	0.0186342	-0.48315	0.94119
metab_100015788	sphingomyelin (d18:2/18:1)*	genus.Adlercreutzia	0.00322919	0.00812775	0.397304	0.954756
metab_100015788	sphingomyelin (d18:2/18:1)*	genus.Frisingicoccus	0.014508	0.0110579	1.312	0.737214
metab_100015788	sphingomyelin (d18:2/18:1)*	genus.Oscillospira	-0.0141668	0.00769856	-1.84018	0.537457
metab_100015788	sphingomyelin (d18:2/18:1)*	genus..Eubacterium..brachy.group	0.00141536	0.010016	0.14131	0.985945
[truncated: 2,137 more rows]
